# Supplementary material for: Transcriptomics secondary analysis of severe human infection with SARS-CoV-2 identifies gene expression changes and predicts three transcriptional biomarkers in leukocytes
Source: Comput Struct Biotechnol J. 2023 Feb 9;21:1403–13. doi: 10.1016/j.csbj.2023.02.003 (PMC9908618; doi:10.1016/j.csbj.2023.02.003)
Supplement: Supplementary file 1 — Supplementary material [file mmc1.zip › mmc1/Supp_Table_1-Sample_metadata.tsv]

Sample Identifier	Sequencing Type (Paired End)	COVID-19 Disease
SRR12544419.sra	PE	mild
SRR12544420.sra	PE	mild
SRR12544421.sra	PE	mild
SRR12544422.sra	PE	mild
SRR12544423.sra	PE	mild
SRR12544424.sra	PE	mild
SRR12544425.sra	PE	mild
SRR12544426.sra	PE	mild
SRR12544427.sra	PE	mild
SRR12544428.sra	PE	mild
SRR12544429.sra	PE	mild
SRR12544430.sra	PE	mild
SRR12544431.sra	PE	mild
SRR12544432.sra	PE	mild
SRR12544433.sra	PE	severe
SRR12544434.sra	PE	severe
SRR12544435.sra	PE	severe
SRR12544436.sra	PE	severe
SRR12544437.sra	PE	severe
SRR12544438.sra	PE	severe
SRR12544439.sra	PE	mild
SRR12544440.sra	PE	mild
SRR12544441.sra	PE	severe
SRR12544442.sra	PE	severe
SRR12544443.sra	PE	mild
SRR12544444.sra	PE	mild
SRR12544445.sra	PE	severe
SRR12544446.sra	PE	severe
SRR12544447.sra	PE	severe
SRR12544448.sra	PE	severe
SRR12544449.sra	PE	mild
SRR12544450.sra	PE	mild
SRR12544451.sra	PE	mild
SRR12544452.sra	PE	mild
SRR12544453.sra	PE	mild
SRR12544454.sra	PE	mild
SRR12544455.sra	PE	mild
SRR12544456.sra	PE	mild
SRR12544457.sra	PE	severe
SRR12544458.sra	PE	severe
SRR12544459.sra	PE	severe
SRR12544460.sra	PE	severe
SRR12544461.sra	PE	severe
SRR12544462.sra	PE	severe
SRR12544463.sra	PE	severe
SRR12544464.sra	PE	severe
SRR12544465.sra	PE	severe
SRR12544466.sra	PE	severe
SRR12544467.sra	PE	severe
SRR12544468.sra	PE	severe
SRR12544469.sra	PE	severe
SRR12544470.sra	PE	severe
SRR12544471.sra	PE	severe
SRR12544472.sra	PE	severe
SRR12544473.sra	PE	severe
SRR12544474.sra	PE	severe
SRR12544475.sra	PE	severe
SRR12544476.sra	PE	severe
SRR12544477.sra	PE	severe
SRR12544478.sra	PE	severe
SRR12544479.sra	PE	severe
SRR12544480.sra	PE	severe
SRR12544481.sra	PE	severe
SRR12544482.sra	PE	severe
SRR12544483.sra	PE	mild
SRR12544484.sra	PE	mild
SRR12544485.sra	PE	mild
SRR12544486.sra	PE	mild
SRR12544487.sra	PE	mild
SRR12544488.sra	PE	mild
SRR12544489.sra	PE	mild
SRR12544490.sra	PE	mild
SRR12544491.sra	PE	mild
SRR12544492.sra	PE	mild
SRR12544493.sra	PE	severe
SRR12544494.sra	PE	severe
SRR12544495.sra	PE	severe
SRR12544496.sra	PE	severe
SRR12544497.sra	PE	severe
SRR12544498.sra	PE	severe
SRR12544499.sra	PE	severe
SRR12544500.sra	PE	severe
SRR12544501.sra	PE	severe
SRR12544502.sra	PE	severe
SRR12544503.sra	PE	severe
SRR12544504.sra	PE	severe
SRR12544505.sra	PE	severe
SRR12544506.sra	PE	severe
SRR12544507.sra	PE	severe
SRR12544508.sra	PE	severe
SRR12544509.sra	PE	severe
SRR12544510.sra	PE	severe
SRR12544511.sra	PE	severe
SRR12544512.sra	PE	severe
SRR12544513.sra	PE	severe
SRR12544514.sra	PE	severe
SRR12544515.sra	PE	severe
SRR12544516.sra	PE	severe
SRR12544517.sra	PE	severe
SRR12544518.sra	PE	severe
SRR12544519.sra	PE	mild
SRR12544520.sra	PE	mild
SRR12544521.sra	PE	mild
SRR12544522.sra	PE	mild
SRR12544523.sra	PE	mild
SRR12544524.sra	PE	mild
SRR12544525.sra	PE	severe
SRR12544526.sra	PE	severe
SRR12544575.sra	PE	mild
SRR12544576.sra	PE	mild
SRR12544577.sra	PE	mild
SRR12544578.sra	PE	mild
SRR12544579.sra	PE	mild
SRR12544580.sra	PE	mild
SRR12544581.sra	PE	mild
SRR12544582.sra	PE	mild
SRR12544583.sra	PE	mild
SRR12544584.sra	PE	mild
SRR12544585.sra	PE	mild
SRR12544586.sra	PE	mild
SRR12544587.sra	PE	severe
SRR12544588.sra	PE	severe
SRR12544589.sra	PE	severe
SRR12544590.sra	PE	severe
SRR12544591.sra	PE	severe
SRR12544592.sra	PE	severe
SRR12544593.sra	PE	mild
SRR12544594.sra	PE	mild
SRR12544595.sra	PE	mild
SRR12544596.sra	PE	mild
SRR12544597.sra	PE	severe
SRR12544598.sra	PE	severe
SRR12544599.sra	PE	severe
SRR12544600.sra	PE	severe
SRR12544601.sra	PE	mild
SRR12544602.sra	PE	mild
SRR12544603.sra	PE	mild
SRR12544604.sra	PE	mild
SRR12544605.sra	PE	severe
SRR12544606.sra	PE	severe
SRR12544607.sra	PE	mild
SRR12544608.sra	PE	mild
SRR12544609.sra	PE	mild
SRR12544610.sra	PE	mild
SRR12544611.sra	PE	severe
SRR12544612.sra	PE	severe
SRR12544613.sra	PE	mild
SRR12544614.sra	PE	mild
SRR12544615.sra	PE	severe
SRR12544616.sra	PE	severe
SRR12544617.sra	PE	severe
SRR12544618.sra	PE	severe
SRR12544619.sra	PE	mild
SRR12544620.sra	PE	mild
SRR12544621.sra	PE	mild
SRR12544622.sra	PE	mild
SRR12544623.sra	PE	severe
SRR12544624.sra	PE	severe
SRR12544625.sra	PE	mild
SRR12544626.sra	PE	mild
SRR12544627.sra	PE	mild
SRR12544628.sra	PE	mild
SRR12544629.sra	PE	mild
SRR12544630.sra	PE	mild
SRR12544631.sra	PE	severe
SRR12544632.sra	PE	severe
SRR12544633.sra	PE	mild
SRR12544634.sra	PE	mild
SRR12544635.sra	PE	severe
SRR12544636.sra	PE	severe
SRR12544637.sra	PE	mild
SRR12544638.sra	PE	mild
SRR12544639.sra	PE	mild
SRR12544640.sra	PE	mild
SRR12544641.sra	PE	mild
SRR12544642.sra	PE	mild
SRR12544643.sra	PE	severe
SRR12544644.sra	PE	severe
SRR12544645.sra	PE	severe
SRR12544646.sra	PE	severe
SRR12544647.sra	PE	mild
SRR12544648.sra	PE	mild
SRR12544649.sra	PE	mild
SRR12544650.sra	PE	mild
SRR12544651.sra	PE	mild
SRR12544652.sra	PE	mild
SRR12544653.sra	PE	severe
SRR12544654.sra	PE	severe
SRR12544655.sra	PE	mild
SRR12544656.sra	PE	mild
SRR12544657.sra	PE	severe
SRR12544658.sra	PE	severe
SRR12544659.sra	PE	mild
SRR12544660.sra	PE	mild
SRR12544661.sra	PE	severe
SRR12544662.sra	PE	severe
SRR12544663.sra	PE	mild
SRR12544664.sra	PE	mild
SRR12544665.sra	PE	mild
SRR12544666.sra	PE	mild
SRR12544667.sra	PE	mild
SRR12544668.sra	PE	mild
SRR12007821.sra	SE	mild
SRR12007822.sra	SE	mild
SRR12007823.sra	SE	mild
SRR12007824.sra	SE	mild
SRR12007825.sra	SE	severe
SRR12007826.sra	SE	severe
SRR12007827.sra	SE	severe
SRR12007828.sra	SE	severe
SRR12007829.sra	SE	severe
SRR12007830.sra	SE	severe
SRR12007831.sra	SE	severe
SRR12007832.sra	SE	severe
SRR12007833.sra	SE	mild
SRR12007834.sra	SE	mild
SRR12007835.sra	SE	severe
SRR12007836.sra	SE	severe
SRR12007837.sra	SE	severe
SRR12007838.sra	SE	severe
SRR12007839.sra	SE	severe
SRR12007840.sra	SE	severe
SRR12007841.sra	SE	mild
SRR12007842.sra	SE	mild
SRR12007843.sra	SE	severe
SRR12007844.sra	SE	severe
SRR12007845.sra	SE	severe
SRR12007846.sra	SE	severe
SRR12007847.sra	SE	severe
SRR12007848.sra	SE	severe
SRR12007849.sra	SE	severe
SRR12007850.sra	SE	severe
SRR12007851.sra	SE	severe
SRR12007852.sra	SE	severe
SRR12007853.sra	SE	mild
SRR12007854.sra	SE	mild
SRR13665377.sra	PE	mild
SRR13665378.sra	PE	mild
SRR13665379.sra	PE	mild
SRR13665380.sra	PE	mild
SRR13665381.sra	PE	mild
SRR13665385.sra	PE	mild
SRR13665386.sra	PE	mild
SRR13665387.sra	PE	mild
SRR13665388.sra	PE	mild
SRR13665389.sra	PE	mild
SRR13665390.sra	PE	mild
SRR13665391.sra	PE	mild
SRR13665392.sra	PE	mild
SRR13665393.sra	PE	mild
SRR13665394.sra	PE	mild
SRR13665395.sra	PE	mild
SRR13665396.sra	PE	mild
SRR13665397.sra	PE	mild
SRR13665398.sra	PE	mild
SRR13665399.sra	PE	mild
SRR13665400.sra	PE	mild
SRR13665401.sra	PE	mild
SRR13665402.sra	PE	mild
SRR13665403.sra	PE	mild
SRR13665404.sra	PE	mild
SRR13665405.sra	PE	mild
SRR13665406.sra	PE	mild
SRR13665407.sra	PE	mild
SRR13665408.sra	PE	mild
SRR13665409.sra	PE	mild
SRR13665410.sra	PE	mild
SRR13665411.sra	PE	mild
SRR13665412.sra	PE	mild
