# Supplementary material for: Transcriptomics secondary analysis of severe human infection with SARS-CoV-2 identifies gene expression changes and predicts three transcriptional biomarkers in leukocytes
Source: Comput Struct Biotechnol J. 2023 Feb 9;21:1403–13. doi: 10.1016/j.csbj.2023.02.003 (PMC9908618; doi:10.1016/j.csbj.2023.02.003)
Supplement: Supplementary file 2 — Supplementary material [file mmc2.zip › mmc2/Supp_Table_2-DEG_all.tsv]

seqnames	start	end	width	strand	gene_id	gene_name	gene_biotype	seq_coord_system	description	gene_id_version	symbol	entrezid	tx_ids	logFC	logCPM	F	PValue	FDR	mlog10PValue
8	61500000	61700000	214000	-	ENSG00000198363	ASPH	protein_coding	chromosome	aspartate beta-hydroxylase [Source:HGNC Symbol;Acc:HGNC:757]	ENSG00000198363.18	ASPH	444	c("ENST00000356457", "ENST00000379449", "ENST00000379454", "ENST00000389204", "ENST00000445642", "ENST00000517661", "ENST00000517847", "ENST00000517856", "ENST00000517903", "ENST00000517928", "ENST00000518068", "ENST00000518306", "ENST00000518441", "ENST00000519234", "ENST00000519264", "ENST00000519678", "ENST00000520198", "ENST00000521499", "ENST00000521909", "ENST00000522036", "ENST00000522325"…
ENST00000523927, "ENST00000524173", "ENST00000541428")	1.76	6.72	166	5.71e-30	4.78e-26	29.2
5	1.03e+08	1.03e+08	19900	+	ENSG00000181751	C5orf30	protein_coding	chromosome	chromosome 5 open reading frame 30 [Source:HGNC Symbol;Acc:HGNC:25052]	ENSG00000181751.10	C5orf30	90355	c("ENST00000319933", "ENST00000510890", "ENST00000515669")	2.59	5.24	166	6.61e-30	4.78e-26	29.2
13	4.2e+07	42300000	217000	+	ENSG00000102780	DGKH	protein_coding	chromosome	diacylglycerol kinase eta [Source:HGNC Symbol;Acc:HGNC:2854]	ENSG00000102780.16	DGKH	160851	c("ENST00000261491", "ENST00000337343", "ENST00000379274", "ENST00000489851", "ENST00000498255", "ENST00000536612", "ENST00000611224", "ENST00000626247", "ENST00000627777", "ENST00000628433")	1.82	4.59	149	1.45e-27	6.99e-24	26.8
3	48600000	48600000	9770	-	ENSG00000225697	SLC26A6	protein_coding	chromosome	solute carrier family 26 member 6 [Source:HGNC Symbol;Acc:HGNC:14472]	ENSG00000225697.13	SLC26A6	65010	c("ENST00000307364", "ENST00000337000", "ENST00000358747", "ENST00000383733", "ENST00000395550", "ENST00000414944", "ENST00000420764", "ENST00000421649", "ENST00000426599", "ENST00000431213", "ENST00000431739", "ENST00000444531", "ENST00000455886", "ENST00000462009", "ENST00000466257", "ENST00000469693", "ENST00000480524", "ENST00000482282", "ENST00000485361", "ENST00000489483", "ENST00000494717"…	0.974	5.3	147	2.92e-27	8.82e-24	26.5
17	64100000	64300000	116000	-	ENSG00000136478	TEX2	protein_coding	chromosome	testis expressed 2 [Source:HGNC Symbol;Acc:HGNC:30884]	ENSG00000136478.7	TEX2	55852	c("ENST00000258991", "ENST00000577489", "ENST00000581812", "ENST00000583097", "ENST00000583501", "ENST00000583738", "ENST00000583922", "ENST00000584379", "ENST00000584498", "ENST00000615733")	1.15	4.4	146	3.48e-27	8.82e-24	26.5
1	1.8e+08	1.8e+08	48700	+	ENSG00000121454	LHX4	protein_coding	chromosome	LIM homeobox 4 [Source:HGNC Symbol;Acc:HGNC:21734]	ENSG00000121454.6	LHX4	89884	c("ENST00000263726", "ENST00000558139", "ENST00000561113")	3.74	1.78	146	3.66e-27	8.82e-24	26.4
15	90900000	90900000	14900	+	ENSG00000140564	FURIN	protein_coding	chromosome	furin, paired basic amino acid cleaving enzyme [Source:HGNC Symbol;Acc:HGNC:8568]	ENSG00000140564.12	FURIN	5045	c("ENST00000268171", "ENST00000558794", "ENST00000559353", "ENST00000560018", "ENST00000560824", "ENST00000610579", "ENST00000618099", "ENST00000640725")	0.742	7.21	142	1.3e-26	2.49e-23	25.9
X	79100000	79200000	30700	+	ENSG00000147138	GPR174	protein_coding	chromosome	G protein-coupled receptor 174 [Source:HGNC Symbol;Acc:HGNC:30245]	ENSG00000147138.2	GPR174	84636	c("ENST00000276077", "ENST00000645147")	-1.32	3.86	142	1.38e-26	2.49e-23	25.9
19	40700000	40700000	23700	+	ENSG00000086544	ITPKC	protein_coding	chromosome	inositol-trisphosphate 3-kinase C [Source:HGNC Symbol;Acc:HGNC:14897]	ENSG00000086544.3	ITPKC	80271	c("ENST00000263370", "ENST00000597003")	1.54	4.86	140	2.28e-26	3.65e-23	25.6
7	50600000	50800000	203000	-	ENSG00000106070	GRB10	protein_coding	chromosome	growth factor receptor bound protein 10 [Source:HGNC Symbol;Acc:HGNC:4564]	ENSG00000106070.19	GRB10	2887	c("ENST00000335866", "ENST00000357271", "ENST00000398810", "ENST00000398812", "ENST00000401949", "ENST00000402497", "ENST00000402578", "ENST00000403097", "ENST00000406641", "ENST00000407526", "ENST00000428711", "ENST00000439044", "ENST00000461886", "ENST00000465602", "ENST00000467386", "ENST00000470992", "ENST00000473696", "ENST00000482397", "ENST00000483819", "ENST00000490051", "ENST00000492265"…	2.43	5.77	138	5.25e-26	7.58e-23	25.3
15	63300000	63300000	33100	+	ENSG00000138613	APH1B	protein_coding	chromosome	aph-1 homolog B, gamma-secretase subunit [Source:HGNC Symbol;Acc:HGNC:24080]	ENSG00000138613.14	APH1B	83464	c("ENST00000261879", "ENST00000380340", "ENST00000380343", "ENST00000558631", "ENST00000559744", "ENST00000559823", "ENST00000559971", "ENST00000560353", "ENST00000560716", "ENST00000560890")	1.06	5.12	137	7.07e-26	9.29e-23	25.2
7	1.51e+08	1.51e+08	6200	+	ENSG00000179144	GIMAP7	protein_coding	chromosome	GTPase, IMAP family member 7 [Source:HGNC Symbol;Acc:HGNC:22404]	ENSG00000179144.5	GIMAP7	168537	ENST00000313543	-1.16	7.16	137	7.88e-26	9.49e-23	25.1
10	73800000	73800000	7980	+	ENSG00000196968	FUT11	protein_coding	chromosome	fucosyltransferase 11 [Source:HGNC Symbol;Acc:HGNC:19233]	ENSG00000196968.11	FUT11	170384	c("ENST00000372841", "ENST00000394790", "ENST00000465695", "ENST00000489264")	-0.67	3.68	135	1.31e-25	1.45e-22	24.9
3	1.41e+08	1.41e+08	139000	+	ENSG00000155893	PXYLP1	protein_coding	chromosome	2-phosphoxylose phosphatase 1 [Source:HGNC Symbol;Acc:HGNC:26303]	ENSG00000155893.13	PXYLP1	92370	c("ENST00000286353", "ENST00000393010", "ENST00000502783", "ENST00000504264", "ENST00000505013", "ENST00000505502", "ENST00000508812", "ENST00000511968", "ENST00000512457", "ENST00000513007", "ENST00000513528", "ENST00000514263", "ENST00000514680", "ENST00000514880", "ENST00000636601", "ENST00000637579", "ENST00000637751")	1.31	4.56	134	1.65e-25	1.7e-22	24.8
6	39800000	39900000	113000	+	ENSG00000146122	DAAM2	protein_coding	chromosome	dishevelled associated activator of morphogenesis 2 [Source:HGNC Symbol;Acc:HGNC:18143]	ENSG00000146122.17	DAAM2	23500	c("ENST00000274867", "ENST00000398904", "ENST00000405961", "ENST00000475489", "ENST00000491083", "ENST00000494405", "ENST00000496787", "ENST00000538976", "ENST00000631498", "ENST00000632657", "ENST00000633794")	3.12	5.76	132	3.3e-25	3.18e-22	24.5
7	38200000	38200000	9990	-	ENSG00000227191	TRGC2	TR_C_gene	chromosome	T cell receptor gamma constant 2 [Source:HGNC Symbol;Acc:HGNC:12276]	ENSG00000227191.8	TRGC2	NA	ENST00000436911	-1.45	4.9	131	4.74e-25	4.28e-22	24.3
1	1.11e+08	1.12e+08	80600	-	ENSG00000121933	TMIGD3	protein_coding	chromosome	transmembrane and immunoglobulin domain containing 3 [Source:HGNC Symbol;Acc:HGNC:51375]	ENSG00000121933.19	TMIGD3	57413	c("ENST00000369716", "ENST00000369717", "ENST00000442484", "ENST00000443498", "ENST00000463993", "ENST00000472933")	2.53	3.29	129	9.55e-25	8.12e-22	24
1	1.73e+08	1.73e+08	7770	+	ENSG00000117560	FASLG	protein_coding	chromosome	Fas ligand [Source:HGNC Symbol;Acc:HGNC:11936]	ENSG00000117560.8	FASLG	356	c("ENST00000340030", "ENST00000367721")	-1.73	2.99	129	1.05e-24	8.45e-22	24
10	11700000	11800000	21700	+	ENSG00000134463	ECHDC3	protein_coding	chromosome	enoyl-CoA hydratase domain containing 3 [Source:HGNC Symbol;Acc:HGNC:23489]	ENSG00000134463.15	ECHDC3	79746	c("ENST00000379215", "ENST00000420401", "ENST00000422887", "ENST00000495787", "ENST00000496136")	2.2	4.01	127	1.75e-24	1.33e-21	23.8
17	44300000	44300000	5250	-	ENSG00000013306	SLC25A39	protein_coding	chromosome	solute carrier family 25 member 39 [Source:HGNC Symbol;Acc:HGNC:24279]	ENSG00000013306.16	SLC25A39	51629	c("ENST00000225308", "ENST00000377095", "ENST00000537904", "ENST00000585523", "ENST00000585636", "ENST00000585695", "ENST00000586016", "ENST00000586633", "ENST00000588049", "ENST00000588315", "ENST00000588767", "ENST00000590194", "ENST00000591006", "ENST00000591151", "ENST00000592372", "ENST00000592857", "ENST00000593166")	-4.08	10.2	125	4.48e-24	3.24e-21	23.3
10	1.5e+07	15100000	41600	+	ENSG00000152463	OLAH	protein_coding	chromosome	oleoyl-ACP hydrolase [Source:HGNC Symbol;Acc:HGNC:25625]	ENSG00000152463.14	OLAH	55301	c("ENST00000378217", "ENST00000378225", "ENST00000378228", "ENST00000413672", "ENST00000428897", "ENST00000429028", "ENST00000485251", "ENST00000493912")	3.73	5.68	124	5.1e-24	3.51e-21	23.3
2	30200000	30300000	92200	+	ENSG00000213626	LBH	protein_coding	chromosome	LBH regulator of WNT signaling pathway [Source:HGNC Symbol;Acc:HGNC:29532]	ENSG00000213626.13	LBH	81606	c("ENST00000395323", "ENST00000401506", "ENST00000404397", "ENST00000406087", "ENST00000407930", "ENST00000412933", "ENST00000464412", "ENST00000467242", "ENST00000484150")	-1.1	6.21	123	8.05e-24	5.29e-21	23.1
12	10400000	10400000	19500	-	ENSG00000213809	KLRK1	protein_coding	chromosome	killer cell lectin like receptor K1 [Source:HGNC Symbol;Acc:HGNC:18788]	ENSG00000213809.9	KLRK1	c(22914, 100528032)	c("ENST00000240618", "ENST00000396451", "ENST00000540267", "ENST00000540818", "ENST00000544449")	-1.22	6.16	123	8.75e-24	5.5e-21	23.1
13	2.8e+07	28100000	97300	-	ENSG00000122025	FLT3	protein_coding	chromosome	fms related tyrosine kinase 3 [Source:HGNC Symbol;Acc:HGNC:3765]	ENSG00000122025.14	FLT3	2322	c("ENST00000241453", "ENST00000380987", "ENST00000469894")	1.74	4.76	123	9.52e-24	5.73e-21	23
11	65200000	65200000	31400	+	ENSG00000014216	CAPN1	protein_coding	chromosome	calpain 1 [Source:HGNC Symbol;Acc:HGNC:1476]	ENSG00000014216.15	CAPN1	823	c("ENST00000279247", "ENST00000524773", "ENST00000525013", "ENST00000526468", "ENST00000526954", "ENST00000526966", "ENST00000527189", "ENST00000527323", "ENST00000527469", "ENST00000527699", "ENST00000527739", "ENST00000527887", "ENST00000527897", "ENST00000528165", "ENST00000528396", "ENST00000528739", "ENST00000529133", "ENST00000530442", "ENST00000530495", "ENST00000530567", "ENST00000531068"…
ENST00000534373)	0.518	6.72	122	1.06e-23	6.11e-21	23
22	31900000	3.2e+07	13100	+	ENSG00000128245	YWHAH	protein_coding	chromosome	tyrosine 3-monooxygenase/tryptophan 5-monooxygenase activation protein eta [Source:HGNC Symbol;Acc:HGNC:12853]	ENSG00000128245.15	YWHAH	7533	c("ENST00000248975", "ENST00000397492", "ENST00000420430", "ENST00000443669", "ENST00000471374", "ENST00000479649")	0.659	6.87	122	1.3e-23	7.24e-21	22.9
7	1.51e+08	1.51e+08	7680	+	ENSG00000213203	GIMAP1	protein_coding	chromosome	GTPase, IMAP family member 1 [Source:HGNC Symbol;Acc:HGNC:23237]	ENSG00000213203.3	GIMAP1	170575	c("ENST00000307194", "ENST00000464461")	-1.14	5.77	120	2.03e-23	1.09e-20	22.7
2	1.61e+08	1.62e+08	561000	+	ENSG00000144290	SLC4A10	protein_coding	chromosome	solute carrier family 4 member 10 [Source:HGNC Symbol;Acc:HGNC:13811]	ENSG00000144290.17	SLC4A10	57282	c("ENST00000272716", "ENST00000375514", "ENST00000415876", "ENST00000421911", "ENST00000446228", "ENST00000446997", "ENST00000461456", "ENST00000481721", "ENST00000482861", "ENST00000493021", "ENST00000605990", "ENST00000606386")	-2.3	0.405	119	3.33e-23	1.72e-20	22.5
13	99300000	99300000	7030	-	ENSG00000125245	GPR18	protein_coding	chromosome	G protein-coupled receptor 18 [Source:HGNC Symbol;Acc:HGNC:4472]	ENSG00000125245.12	GPR18	2841	c("ENST00000340807", "ENST00000397470", "ENST00000397473", "ENST00000416594")	-1.17	2.58	118	4.42e-23	2.2e-20	22.4
14	99200000	99300000	103000	-	ENSG00000127152	BCL11B	protein_coding	chromosome	BAF chromatin remodeling complex subunit BCL11B [Source:HGNC Symbol;Acc:HGNC:13222]	ENSG00000127152.18	BCL11B	64919	c("ENST00000345514", "ENST00000357195", "ENST00000443726")	-1.4	4.33	117	6.07e-23	2.92e-20	22.2
8	47700000	47700000	1250	-	ENSG00000221869	CEBPD	protein_coding	chromosome	CCAAT enhancer binding protein delta [Source:HGNC Symbol;Acc:HGNC:1835]	ENSG00000221869.5	CEBPD	1052	ENST00000408965	1.2	6.54	117	6.37e-23	2.97e-20	22.2
2	2.33e+08	2.33e+08	118000	+	ENSG00000077044	DGKD	protein_coding	chromosome	diacylglycerol kinase delta [Source:HGNC Symbol;Acc:HGNC:2851]	ENSG00000077044.10	DGKD	8527	c("ENST00000264057", "ENST00000409813", "ENST00000427930", "ENST00000430834", "ENST00000442524", "ENST00000447484", "ENST00000465569", "ENST00000471764", "ENST00000472732", "ENST00000474488", "ENST00000480535", "ENST00000489613", "ENST00000490764", "ENST00000495901")	0.727	6.73	117	7.97e-23	3.6e-20	22.1
1	2.1e+08	2.1e+08	26300	+	ENSG00000009790	TRAF3IP3	protein_coding	chromosome	TRAF3 interacting protein 3 [Source:HGNC Symbol;Acc:HGNC:30766]	ENSG00000009790.15	TRAF3IP3	80342	c("ENST00000367023", "ENST00000367024", "ENST00000367025", "ENST00000367026", "ENST00000400959", "ENST00000460314", "ENST00000467830", "ENST00000468672", "ENST00000471368", "ENST00000474496", "ENST00000476050", "ENST00000477431", "ENST00000478359", "ENST00000479796", "ENST00000487271", "ENST00000488702")	-0.597	7.83	115	1.14e-22	4.97e-20	21.9
21	38800000	38800000	19800	+	ENSG00000157557	ETS2	protein_coding	chromosome	ETS proto-oncogene 2, transcription factor [Source:HGNC Symbol;Acc:HGNC:3489]	ENSG00000157557.13	ETS2	2114	c("ENST00000360214", "ENST00000360938", "ENST00000432278", "ENST00000456966", "ENST00000653642", "ENST00000662305", "ENST00000665212", "ENST00000666778", "ENST00000667466")	1.15	7.14	115	1.32e-22	5.59e-20	21.9
1	67700000	67700000	3130	+	ENSG00000116717	GADD45A	protein_coding	chromosome	growth arrest and DNA damage inducible alpha [Source:HGNC Symbol;Acc:HGNC:4095]	ENSG00000116717.13	GADD45A	1647	c("ENST00000370985", "ENST00000370986", "ENST00000460575", "ENST00000484245", "ENST00000617962", "ENST00000648742", "ENST00000650283")	1.53	5.02	115	1.49e-22	6.14e-20	21.8
1	1.14e+08	1.14e+08	62700	-	ENSG00000116793	PHTF1	protein_coding	chromosome	putative homeodomain transcription factor 1 [Source:HGNC Symbol;Acc:HGNC:8939]	ENSG00000116793.16	PHTF1	10745	c("ENST00000357783", "ENST00000369598", "ENST00000369600", "ENST00000369604", "ENST00000393357", "ENST00000412670", "ENST00000446739", "ENST00000472612", "ENST00000474926", "ENST00000481652", "ENST00000486855", "ENST00000493212")	1.01	5.29	115	1.58e-22	6.32e-20	21.8
17	81900000	81900000	9470	-	ENSG00000197063	MAFG	protein_coding	chromosome	MAF bZIP transcription factor G [Source:HGNC Symbol;Acc:HGNC:6781]	ENSG00000197063.11	MAFG	4097	c("ENST00000357736", "ENST00000392366", "ENST00000574686")	0.769	5.36	114	1.62e-22	6.32e-20	21.8
7	38300000	38300000	7800	-	ENSG00000211689	TRGC1	TR_C_gene	chromosome	T cell receptor gamma constant 1 [Source:HGNC Symbol;Acc:HGNC:12275]	ENSG00000211689.7	TRGC1	445347	ENST00000443402	-1.35	4.04	113	2.36e-22	8.97e-20	21.6
5	1.77e+08	1.77e+08	39700	+	ENSG00000198055	GRK6	protein_coding	chromosome	G protein-coupled receptor kinase 6 [Source:HGNC Symbol;Acc:HGNC:4545]	ENSG00000198055.11	GRK6	2870	c("ENST00000355472", "ENST00000355958", "ENST00000393576", "ENST00000502598", "ENST00000506296", "ENST00000507633", "ENST00000508705", "ENST00000511244", "ENST00000512684", "ENST00000515666", "ENST00000528793")	0.543	7.65	112	3.66e-22	1.36e-19	21.4
X	78900000	7.9e+07	18400	+	ENSG00000078589	P2RY10	protein_coding	chromosome	P2Y receptor family member 10 [Source:HGNC Symbol;Acc:HGNC:19906]	ENSG00000078589.13	P2RY10	27334	c("ENST00000171757", "ENST00000461541", "ENST00000475374", "ENST00000544091")	-1.13	4.55	112	4.25e-22	1.54e-19	21.4
2	1.13e+08	1.13e+08	17900	+	ENSG00000144136	SLC20A1	protein_coding	chromosome	solute carrier family 20 member 1 [Source:HGNC Symbol;Acc:HGNC:10946]	ENSG00000144136.11	SLC20A1	6574	c("ENST00000272542", "ENST00000413135", "ENST00000423633", "ENST00000433924", "ENST00000456264", "ENST00000480984", "ENST00000490674", "ENST00000492076", "ENST00000498224")	-0.578	6.09	111	6.32e-22	2.23e-19	21.2
3	37100000	37200000	131000	-	ENSG00000093167	LRRFIP2	protein_coding	chromosome	LRR binding FLII interacting protein 2 [Source:HGNC Symbol;Acc:HGNC:6703]	ENSG00000093167.18	LRRFIP2	9209	c("ENST00000336686", "ENST00000354379", "ENST00000396428", "ENST00000416425", "ENST00000421276", "ENST00000434749", "ENST00000436858", "ENST00000438374", "ENST00000440230", "ENST00000440742", "ENST00000452742", "ENST00000460646", "ENST00000461672", "ENST00000481682", "ENST00000482466", "ENST00000483306", "ENST00000487246", "ENST00000490597", "ENST00000496479", "ENST00000496825")	0.625	5.57	111	6.6e-22	2.27e-19	21.2
22	32500000	32500000	24200	+	ENSG00000100225	FBXO7	protein_coding	chromosome	F-box protein 7 [Source:HGNC Symbol;Acc:HGNC:13586]	ENSG00000100225.18	FBXO7	25793	c("ENST00000266087", "ENST00000397426", "ENST00000420700", "ENST00000425028", "ENST00000444207", "ENST00000452138", "ENST00000465418", "ENST00000484607", "ENST00000492535")	-2.43	9.04	110	7.34e-22	2.47e-19	21.1
11	1.07e+08	1.07e+08	132000	-	ENSG00000152404	CWF19L2	protein_coding	chromosome	CWF19 like cell cycle control factor 2 [Source:HGNC Symbol;Acc:HGNC:26508]	ENSG00000152404.15	CWF19L2	143884	c("ENST00000282251", "ENST00000431778", "ENST00000462890", "ENST00000532251")	-0.577	3.67	110	7.55e-22	2.48e-19	21.1
8	19400000	19800000	354000	-	ENSG00000147408	CSGALNACT1	protein_coding	chromosome	chondroitin sulfate N-acetylgalactosaminyltransferase 1 [Source:HGNC Symbol;Acc:HGNC:24290]	ENSG00000147408.14	CSGALNACT1	55790	c("ENST00000332246", "ENST00000397998", "ENST00000454498", "ENST00000517494", "ENST00000517651", "ENST00000518542", "ENST00000519222", "ENST00000520003", "ENST00000522573", "ENST00000522732", "ENST00000522854", "ENST00000523227", "ENST00000523262", "ENST00000523919", "ENST00000524112", "ENST00000524213")	1.12	6.2	110	8.22e-22	2.59e-19	21.1
19	23300000	23400000	90500	-	ENSG00000167232	ZNF91	protein_coding	chromosome	zinc finger protein 91 [Source:HGNC Symbol;Acc:HGNC:13166]	ENSG00000167232.14	ZNF91	7644	c("ENST00000300619", "ENST00000397082", "ENST00000593292", "ENST00000593341", "ENST00000593645", "ENST00000595533", "ENST00000595893", "ENST00000596528", "ENST00000596989", "ENST00000597458", "ENST00000599281", "ENST00000599743")	-0.852	3.93	110	8.23e-22	2.59e-19	21.1
1	2.02e+08	2.02e+08	3630	+	ENSG00000198892	SHISA4	protein_coding	chromosome	shisa family member 4 [Source:HGNC Symbol;Acc:HGNC:27139]	ENSG00000198892.6	SHISA4	149345	c("ENST00000362011", "ENST00000464117", "ENST00000481699")	-1.71	1.35	110	9.6e-22	2.95e-19	21
22	2.5e+07	25200000	245000	+	ENSG00000197077	KIAA1671	protein_coding	chromosome	KIAA1671 [Source:HGNC Symbol;Acc:HGNC:29345]	ENSG00000197077.13	KIAA1671	85379	c("ENST00000358431", "ENST00000401395", "ENST00000406486", "ENST00000461374", "ENST00000494730", "ENST00000637069")	-1.49	1.5	109	1.17e-21	3.47e-19	20.9
2	2.13e+08	2.13e+08	153000	-	ENSG00000030419	IKZF2	protein_coding	chromosome	IKAROS family zinc finger 2 [Source:HGNC Symbol;Acc:HGNC:13177]	ENSG00000030419.16	IKZF2	22807	c("ENST00000342002", "ENST00000374319", "ENST00000374326", "ENST00000412444", "ENST00000431520", "ENST00000433134", "ENST00000434687", "ENST00000439848", "ENST00000442445", "ENST00000451136", "ENST00000452786", "ENST00000453575", "ENST00000457361", "ENST00000484040")	-1.44	2.83	109	1.18e-21	3.47e-19	20.9
2	1.06e+08	1.06e+08	149000	+	ENSG00000071051	NCK2	protein_coding	chromosome	NCK adaptor protein 2 [Source:HGNC Symbol;Acc:HGNC:7665]	ENSG00000071051.14	NCK2	8440	c("ENST00000233154", "ENST00000393348", "ENST00000393349", "ENST00000425756", "ENST00000451463", "ENST00000522586")	0.526	5.78	109	1.24e-21	3.58e-19	20.9
19	5990000	6200000	206000	-	ENSG00000087903	RFX2	protein_coding	chromosome	regulatory factor X2 [Source:HGNC Symbol;Acc:HGNC:9983]	ENSG00000087903.13	RFX2	5990	c("ENST00000303657", "ENST00000359161", "ENST00000585324", "ENST00000586302", "ENST00000586806", "ENST00000586940", "ENST00000587181", "ENST00000587321", "ENST00000587700", "ENST00000588021", "ENST00000589340", "ENST00000589523", "ENST00000589641", "ENST00000589712", "ENST00000589742", "ENST00000590778", "ENST00000590822", "ENST00000592172", "ENST00000592281", "ENST00000592337", "ENST00000592473"…	1.07	4.71	109	1.3e-21	3.68e-19	20.9
14	22400000	22400000	672	+	ENSG00000211821	TRDV2	TR_V_gene	chromosome	T cell receptor delta variable 2 [Source:HGNC Symbol;Acc:HGNC:12263]	ENSG00000211821.2	TRDV2	NA	ENST00000390469	-3.24	1.58	108	1.45e-21	4.04e-19	20.8
11	1.23e+08	1.23e+08	34100	+	ENSG00000109943	CRTAM	protein_coding	chromosome	cytotoxic and regulatory T cell molecule [Source:HGNC Symbol;Acc:HGNC:24313]	ENSG00000109943.9	CRTAM	56253	c("ENST00000227348", "ENST00000533416", "ENST00000533709")	-1.01	2.66	108	1.58e-21	4.26e-19	20.8
16	84300000	84300000	35000	+	ENSG00000103175	WFDC1	protein_coding	chromosome	WAP four-disulfide core domain 1 [Source:HGNC Symbol;Acc:HGNC:15466]	ENSG00000103175.11	WFDC1	58189	c("ENST00000219454", "ENST00000567056", "ENST00000568638", "ENST00000613603", "ENST00000622779")	1.92	1.96	108	1.59e-21	4.26e-19	20.8
19	52700000	52800000	36900	-	ENSG00000189190	ZNF600	protein_coding	chromosome	zinc finger protein 600 [Source:HGNC Symbol;Acc:HGNC:30951]	ENSG00000189190.10	ZNF600	162966	c("ENST00000338230", "ENST00000594028", "ENST00000597124", "ENST00000598369", "ENST00000599893", "ENST00000647907", "ENST00000648893", "ENST00000648973")	-0.924	4.06	108	1.77e-21	4.64e-19	20.8
19	4970000	5150000	184000	+	ENSG00000127663	KDM4B	protein_coding	chromosome	lysine demethylase 4B [Source:HGNC Symbol;Acc:HGNC:29136]	ENSG00000127663.15	KDM4B	23030	c("ENST00000159111", "ENST00000381759", "ENST00000536461", "ENST00000588166", "ENST00000588337", "ENST00000588361", "ENST00000588961", "ENST00000589104", "ENST00000592159", "ENST00000592175", "ENST00000611640", "ENST00000624683")	0.71	5.81	108	1.85e-21	4.78e-19	20.7
13	41600000	4.2e+07	394000	-	ENSG00000102763	VWA8	protein_coding	chromosome	von Willebrand factor A domain containing 8 [Source:HGNC Symbol;Acc:HGNC:29071]	ENSG00000102763.18	VWA8	23078	c("ENST00000281496", "ENST00000379302", "ENST00000379310", "ENST00000478987")	1.37	4.19	108	1.96e-21	4.96e-19	20.7
7	1.51e+08	1.51e+08	27800	+	ENSG00000196329	GIMAP5	protein_coding	chromosome	GTPase, IMAP family member 5 [Source:HGNC Symbol;Acc:HGNC:18005]	ENSG00000196329.11	GIMAP5	55340	c("ENST00000358647", "ENST00000466347", "ENST00000469272", "ENST00000476324", "ENST00000479556", "ENST00000493304", "ENST00000498181")	-1.26	6.66	107	2.06e-21	5.13e-19	20.7
6	35600000	35700000	155000	-	ENSG00000096060	FKBP5	protein_coding	chromosome	FKBP prolyl isomerase 5 [Source:HGNC Symbol;Acc:HGNC:3721]	ENSG00000096060.14	FKBP5	2289	c("ENST00000357266", "ENST00000536438", "ENST00000539068", "ENST00000542713")	1.67	9.21	107	2.33e-21	5.72e-19	20.6
5	7.5e+07	75100000	27400	-	ENSG00000176928	GCNT4	protein_coding	chromosome	glucosaminyl (N-acetyl) transferase 4 [Source:HGNC Symbol;Acc:HGNC:17973]	ENSG00000176928.6	GCNT4	51301	c("ENST00000322348", "ENST00000652361")	-1.55	2.15	106	3.27e-21	7.88e-19	20.5
12	7470000	7500000	33100	-	ENSG00000177575	CD163	protein_coding	chromosome	CD163 molecule [Source:HGNC Symbol;Acc:HGNC:1631]	ENSG00000177575.12	CD163	9332	c("ENST00000359156", "ENST00000396620", "ENST00000432237", "ENST00000534848", "ENST00000537044", "ENST00000537626", "ENST00000538840", "ENST00000539632", "ENST00000541972", "ENST00000542280", "ENST00000542705")	1.84	8.4	106	3.61e-21	8.56e-19	20.4
16	3310000	3320000	13400	+	ENSG00000162086	ZNF75A	protein_coding	chromosome	zinc finger protein 75a [Source:HGNC Symbol;Acc:HGNC:13146]	ENSG00000162086.15	ZNF75A	7627	c("ENST00000498240", "ENST00000571101", "ENST00000572999", "ENST00000573828", "ENST00000574298", "ENST00000575234", "ENST00000575253", "ENST00000575812", "ENST00000612186", "ENST00000617839", "ENST00000669516")	-0.851	3.83	106	3.72e-21	8.66e-19	20.4
X	6.6e+07	6.6e+07	18400	-	ENSG00000155659	VSIG4	protein_coding	chromosome	V-set and immunoglobulin domain containing 4 [Source:HGNC Symbol;Acc:HGNC:17032]	ENSG00000155659.15	VSIG4	11326	c("ENST00000374737", "ENST00000412866", "ENST00000427538", "ENST00000455586", "ENST00000651578")	2.22	5.26	106	3.99e-21	9.16e-19	20.4
15	51300000	51400000	66400	+	ENSG00000186417	GLDN	protein_coding	chromosome	gliomedin [Source:HGNC Symbol;Acc:HGNC:29514]	ENSG00000186417.14	GLDN	342035	c("ENST00000335449", "ENST00000396399", "ENST00000464150", "ENST00000558286", "ENST00000558426", "ENST00000559317", "ENST00000560215", "ENST00000560690", "ENST00000561194", "ENST00000612989")	2.47	0.406	105	4.28e-21	9.65e-19	20.4
17	8140000	8160000	16000	-	ENSG00000179094	PER1	protein_coding	chromosome	period circadian regulator 1 [Source:HGNC Symbol;Acc:HGNC:8845]	ENSG00000179094.16	PER1	5187	c("ENST00000317276", "ENST00000354903", "ENST00000577253", "ENST00000577424", "ENST00000578089", "ENST00000578223", "ENST00000578950", "ENST00000579065", "ENST00000579098", "ENST00000579203", "ENST00000581082", "ENST00000581395", "ENST00000581703", "ENST00000582719", "ENST00000583559", "ENST00000583677", "ENST00000584202", "ENST00000585095", "ENST00000585284")	1.74	5.73	105	4.72e-21	1.05e-18	20.3
3	45900000	4.6e+07	77900	-	ENSG00000163820	FYCO1	protein_coding	chromosome	FYVE and coiled-coil domain containing 1 [Source:HGNC Symbol;Acc:HGNC:14673]	ENSG00000163820.15	FYCO1	79443	c("ENST00000296137", "ENST00000433878", "ENST00000438446", "ENST00000471739", "ENST00000535325")	-0.769	3.76	105	5.33e-21	1.17e-18	20.3
6	49600000	49600000	31700	-	ENSG00000112077	RHAG	protein_coding	chromosome	Rh associated glycoprotein [Source:HGNC Symbol;Acc:HGNC:10006]	ENSG00000112077.16	RHAG	6005	c("ENST00000229810", "ENST00000371175", "ENST00000618248", "ENST00000642530", "ENST00000646272", "ENST00000646874", "ENST00000646939", "ENST00000646963")	2.78	1.68	105	5.8e-21	1.25e-18	20.2
1	1.17e+08	1.17e+08	14800	+	ENSG00000116824	CD2	protein_coding	chromosome	CD2 molecule [Source:HGNC Symbol;Acc:HGNC:1639]	ENSG00000116824.5	CD2	914	c("ENST00000369477", "ENST00000369478")	-1.28	6.22	104	6.46e-21	1.37e-18	20.2
4	1.73e+08	1.73e+08	21700	-	ENSG00000164106	SCRG1	protein_coding	chromosome	stimulator of chondrogenesis 1 [Source:HGNC Symbol;Acc:HGNC:17036]	ENSG00000164106.8	SCRG1	11341	c("ENST00000296506", "ENST00000512188")	1.48	1.29	104	7.73e-21	1.62e-18	20.1
5	35900000	35900000	26900	+	ENSG00000168685	IL7R	protein_coding	chromosome	interleukin 7 receptor [Source:HGNC Symbol;Acc:HGNC:6024]	ENSG00000168685.15	IL7R	3575	c("ENST00000303115", "ENST00000505093", "ENST00000505875", "ENST00000506850", "ENST00000508941", "ENST00000509668", "ENST00000511031", "ENST00000511982", "ENST00000514217", "ENST00000515665")	-1.21	7.5	103	1.07e-20	2.22e-18	20
14	22500000	22500000	2860	+	ENSG00000211829	TRDC	TR_C_gene	chromosome	T cell receptor delta constant [Source:HGNC Symbol;Acc:HGNC:12253]	ENSG00000211829.9	TRDC	NA	ENST00000390477	-1.47	4.97	103	1.09e-20	2.22e-18	20
19	57500000	57600000	30200	+	ENSG00000121406	ZNF549	protein_coding	chromosome	zinc finger protein 549 [Source:HGNC Symbol;Acc:HGNC:26632]	ENSG00000121406.9	ZNF549	256051	c("ENST00000240719", "ENST00000376233", "ENST00000594943", "ENST00000602149")	-1.1	2.78	103	1.21e-20	2.42e-18	19.9
7	1.44e+08	1.45e+08	384000	-	ENSG00000196511	TPK1	protein_coding	chromosome	thiamin pyrophosphokinase 1 [Source:HGNC Symbol;Acc:HGNC:17358]	ENSG00000196511.14	TPK1	27010	c("ENST00000360057", "ENST00000378098", "ENST00000378099", "ENST00000481645", "ENST00000482940", "ENST00000489798", "ENST00000538212", "ENST00000546806", "ENST00000547966", "ENST00000548460", "ENST00000548831", "ENST00000551062", "ENST00000552881", "ENST00000639328")	1.07	4.46	102	1.55e-20	3.06e-18	19.8
7	66200000	66400000	215000	+	ENSG00000169902	TPST1	protein_coding	chromosome	tyrosylprotein sulfotransferase 1 [Source:HGNC Symbol;Acc:HGNC:12020]	ENSG00000169902.15	TPST1	8460	c("ENST00000304842", "ENST00000442120", "ENST00000451388", "ENST00000480281", "ENST00000490159", "ENST00000649664")	1.86	6.2	102	1.67e-20	3.25e-18	19.8
X	4e+07	40200000	128000	-	ENSG00000183337	BCOR	protein_coding	chromosome	BCL6 corepressor [Source:HGNC Symbol;Acc:HGNC:20893]	ENSG00000183337.17	BCOR	54880	c("ENST00000342274", "ENST00000378444", "ENST00000378455", "ENST00000378463", "ENST00000397354", "ENST00000406200", "ENST00000412952", "ENST00000413905", "ENST00000427012", "ENST00000442018", "ENST00000490976", "ENST00000615339", "ENST00000672265", "ENST00000672922", "ENST00000673391")	-0.72	4.05	102	1.69e-20	3.25e-18	19.8
7	3.3e+07	3.3e+07	49500	+	ENSG00000122642	FKBP9	protein_coding	chromosome	FKBP prolyl isomerase 9 [Source:HGNC Symbol;Acc:HGNC:3725]	ENSG00000122642.11	FKBP9	11328	c("ENST00000242209", "ENST00000418354", "ENST00000463443", "ENST00000464334", "ENST00000468510", "ENST00000469202", "ENST00000471066", "ENST00000472007", "ENST00000475220", "ENST00000485309", "ENST00000489038", "ENST00000490776", "ENST00000494374", "ENST00000538336")	1.05	3.09	101	1.79e-20	3.4e-18	19.7
13	1.13e+08	1.14e+08	63600	+	ENSG00000150403	TMCO3	protein_coding	chromosome	transmembrane and coiled-coil domains 3 [Source:HGNC Symbol;Acc:HGNC:20329]	ENSG00000150403.18	TMCO3	55002	c("ENST00000375391", "ENST00000434316", "ENST00000460039", "ENST00000462877", "ENST00000465556", "ENST00000473287", "ENST00000474393", "ENST00000491166", "ENST00000619336", "ENST00000620021", "ENST00000622371")	0.962	5.75	101	1.86e-20	3.49e-18	19.7
4	87200000	87200000	80200	-	ENSG00000145332	KLHL8	protein_coding	chromosome	kelch like family member 8 [Source:HGNC Symbol;Acc:HGNC:18644]	ENSG00000145332.14	KLHL8	57563	c("ENST00000273963", "ENST00000425278", "ENST00000498875", "ENST00000504029", "ENST00000505388", "ENST00000506274", "ENST00000506985", "ENST00000512111")	1.14	5.85	101	2.09e-20	3.87e-18	19.7
11	60100000	60100000	10200	+	ENSG00000149534	MS4A2	protein_coding	chromosome	membrane spanning 4-domains A2 [Source:HGNC Symbol;Acc:HGNC:7316]	ENSG00000149534.9	MS4A2	2206	c("ENST00000278888", "ENST00000440896", "ENST00000524868", "ENST00000617306")	-1.59	1.29	101	2.27e-20	4.14e-18	19.6
3	44900000	4.5e+07	60900	-	ENSG00000163812	ZDHHC3	protein_coding	chromosome	zinc finger DHHC-type containing 3 [Source:HGNC Symbol;Acc:HGNC:18470]	ENSG00000163812.15	ZDHHC3	51304	c("ENST00000296127", "ENST00000339420", "ENST00000342790", "ENST00000419642", "ENST00000424952", "ENST00000433512", "ENST00000443879", "ENST00000455235", "ENST00000466084", "ENST00000478669", "ENST00000479314")	0.581	6.35	101	2.29e-20	4.14e-18	19.6
7	38300000	38300000	474	-	ENSG00000249978	TRGV7	TR_V_pseudogene	chromosome	T cell receptor gamma variable 7 (pseudogene) [Source:HGNC Symbol;Acc:HGNC:12293]	ENSG00000249978.1	TRGV7	NA	ENST00000427089	-1.6	0.327	100	2.59e-20	4.62e-18	19.6
7	87300000	87400000	54100	+	ENSG00000005469	CROT	protein_coding	chromosome	carnitine O-octanoyltransferase [Source:HGNC Symbol;Acc:HGNC:2366]	ENSG00000005469.11	CROT	54677	c("ENST00000331536", "ENST00000412227", "ENST00000419147", "ENST00000442291", "ENST00000469785", "ENST00000479014", "ENST00000488850")	-0.759	2.28	100	2.78e-20	4.9e-18	19.6
4	1.73e+08	1.73e+08	3060	-	ENSG00000164104	HMGB2	protein_coding	chromosome	high mobility group box 2 [Source:HGNC Symbol;Acc:HGNC:5000]	ENSG00000164104.12	HMGB2	3148	c("ENST00000296503", "ENST00000438704", "ENST00000446922", "ENST00000506267", "ENST00000511316")	1.28	9.36	99.9	3.19e-20	5.55e-18	19.5
3	43400000	43700000	337000	-	ENSG00000160746	ANO10	protein_coding	chromosome	anoctamin 10 [Source:HGNC Symbol;Acc:HGNC:25519]	ENSG00000160746.13	ANO10	55129	c("ENST00000292246", "ENST00000350459", "ENST00000396091", "ENST00000413397", "ENST00000414522", "ENST00000427171", "ENST00000428472", "ENST00000428831", "ENST00000436073", "ENST00000439141", "ENST00000444344", "ENST00000448045", "ENST00000451430", "ENST00000456438", "ENST00000466658", "ENST00000486959", "ENST00000495772")	0.868	4.74	99.4	3.85e-20	6.55e-18	19.4
10	43200000	43300000	72400	-	ENSG00000198915	RASGEF1A	protein_coding	chromosome	RasGEF domain family member 1A [Source:HGNC Symbol;Acc:HGNC:24246]	ENSG00000198915.11	RASGEF1A	221002	c("ENST00000374455", "ENST00000374459", "ENST00000395809", "ENST00000395810", "ENST00000472864")	1.45	4.13	99.4	3.85e-20	6.55e-18	19.4
16	87400000	87400000	20800	+	ENSG00000140941	MAP1LC3B	protein_coding	chromosome	microtubule associated protein 1 light chain 3 beta [Source:HGNC Symbol;Acc:HGNC:13352]	ENSG00000140941.14	MAP1LC3B	81631	c("ENST00000268607", "ENST00000564638", "ENST00000564844", "ENST00000565788", "ENST00000570189", "ENST00000650688")	0.674	7.81	99.2	4.1e-20	6.9e-18	19.4
7	48100000	48100000	20100	+	ENSG00000183696	UPP1	protein_coding	chromosome	uridine phosphorylase 1 [Source:HGNC Symbol;Acc:HGNC:12576]	ENSG00000183696.14	UPP1	7378	c("ENST00000331803", "ENST00000395560", "ENST00000395564", "ENST00000416681", "ENST00000417464", "ENST00000421046", "ENST00000432131", "ENST00000436673", "ENST00000444999", "ENST00000457596", "ENST00000482015", "ENST00000495446")	1.09	7.36	99.1	4.32e-20	7.14e-18	19.4
7	38400000	38600000	248000	-	ENSG00000078053	AMPH	protein_coding	chromosome	amphiphysin [Source:HGNC Symbol;Acc:HGNC:471]	ENSG00000078053.17	AMPH	273	c("ENST00000325590", "ENST00000356264", "ENST00000441628", "ENST00000450124", "ENST00000460887", "ENST00000462072", "ENST00000467580", "ENST00000471913", "ENST00000475581")	2.19	2.46	99	4.36e-20	7.14e-18	19.4
17	35900000	35900000	9300	-	ENSG00000271503	CCL5	protein_coding	chromosome	C-C motif chemokine ligand 5 [Source:HGNC Symbol;Acc:HGNC:10632]	ENSG00000271503.6	CCL5	6352	c("ENST00000603197", "ENST00000605140", "ENST00000605509", "ENST00000651122")	-1.03	8.08	99	4.4e-20	7.14e-18	19.4
9	76600000	76900000	295000	-	ENSG00000106772	PRUNE2	protein_coding	chromosome	prune homolog 2 with BCH domain [Source:HGNC Symbol;Acc:HGNC:25209]	ENSG00000106772.18	PRUNE2	158471	c("ENST00000223609", "ENST00000376713", "ENST00000376717", "ENST00000376718", "ENST00000424866", "ENST00000426088", "ENST00000428286", "ENST00000443509", "ENST00000464414", "ENST00000466266", "ENST00000480674", "ENST00000488346", "ENST00000489555", "ENST00000492157", "ENST00000494975")	2.28	3.14	98.6	5.17e-20	8.31e-18	19.3
6	35700000	35700000	12000	+	ENSG00000157343	ARMC12	protein_coding	chromosome	armadillo repeat containing 12 [Source:HGNC Symbol;Acc:HGNC:21099]	ENSG00000157343.8	ARMC12	221481	c("ENST00000288065", "ENST00000373866", "ENST00000373869", "ENST00000471400")	2.31	1.56	98.2	5.94e-20	9.44e-18	19.2
14	91200000	91300000	21400	-	ENSG00000119714	GPR68	protein_coding	chromosome	G protein-coupled receptor 68 [Source:HGNC Symbol;Acc:HGNC:4519]	ENSG00000119714.11	GPR68	8111	c("ENST00000529102", "ENST00000529300", "ENST00000531499", "ENST00000535815", "ENST00000650645")	-1.35	2.16	98	6.34e-20	9.96e-18	19.2
12	29100000	29300000	192000	+	ENSG00000064763	FAR2	protein_coding	chromosome	fatty acyl-CoA reductase 2 [Source:HGNC Symbol;Acc:HGNC:25531]	ENSG00000064763.11	FAR2	55711	c("ENST00000182377", "ENST00000536681", "ENST00000547116", "ENST00000547411", "ENST00000547759", "ENST00000549080", "ENST00000550541", "ENST00000551193", "ENST00000551451", "ENST00000552137")	1.04	5.78	97.9	6.52e-20	1.01e-17	19.2
11	22600000	22600000	2950	-	ENSG00000183161	FANCF	protein_coding	chromosome	FA complementation group F [Source:HGNC Symbol;Acc:HGNC:3587]	ENSG00000183161.5	FANCF	2188	ENST00000327470	-0.862	3.23	97.8	6.78e-20	1.04e-17	19.2
1	1.2e+07	1.2e+07	33300	+	ENSG00000116688	MFN2	protein_coding	chromosome	mitofusin 2 [Source:HGNC Symbol;Acc:HGNC:16877]	ENSG00000116688.16	MFN2	9927	c("ENST00000235329", "ENST00000412236", "ENST00000444836", "ENST00000484391", "ENST00000490079", "ENST00000497302")	0.867	7.18	97.2	8.49e-20	1.29e-17	19.1
19	10200000	10200000	9900	-	ENSG00000267534	S1PR2	protein_coding	chromosome	sphingosine-1-phosphate receptor 2 [Source:HGNC Symbol;Acc:HGNC:3169]	ENSG00000267534.4	S1PR2	9294	ENST00000646641	-1.27	2.61	97.2	8.6e-20	1.3e-17	19.1
16	47100000	47100000	66200	-	ENSG00000171208	NETO2	protein_coding	chromosome	neuropilin and tolloid like 2 [Source:HGNC Symbol;Acc:HGNC:14644]	ENSG00000171208.10	NETO2	81831	c("ENST00000303155", "ENST00000562435", "ENST00000562559", "ENST00000563078", "ENST00000564667")	0.856	3.32	97.1	8.8e-20	1.31e-17	19.1
13	1.1e+08	1.1e+08	33900	-	ENSG00000185950	IRS2	protein_coding	chromosome	insulin receptor substrate 2 [Source:HGNC Symbol;Acc:HGNC:6126]	ENSG00000185950.9	IRS2	8660	ENST00000375856	1.56	6.95	96.9	9.74e-20	1.44e-17	19
2	1.44e+08	1.44e+08	395000	-	ENSG00000121964	GTDC1	protein_coding	chromosome	glycosyltransferase like domain containing 1 [Source:HGNC Symbol;Acc:HGNC:20887]	ENSG00000121964.14	GTDC1	79712	c("ENST00000241391", "ENST00000344850", "ENST00000392867", "ENST00000392869", "ENST00000392871", "ENST00000409214", "ENST00000409298", "ENST00000415569", "ENST00000417450", "ENST00000429978", "ENST00000437114", "ENST00000463875", "ENST00000467352", "ENST00000476958", "ENST00000482601", "ENST00000482961", "ENST00000484303", "ENST00000491448", "ENST00000542155", "ENST00000618778")	0.938	5.2	96.5	1.12e-19	1.63e-17	19
22	29300000	29300000	6200	+	ENSG00000185340	GAS2L1	protein_coding	chromosome	growth arrest specific 2 like 1 [Source:HGNC Symbol;Acc:HGNC:16955]	ENSG00000185340.15	GAS2L1	10634	c("ENST00000406549", "ENST00000416823", "ENST00000428622", "ENST00000487341", "ENST00000491016", "ENST00000610653", "ENST00000611648", "ENST00000616432", "ENST00000618518", "ENST00000621062")	1.34	3.71	96.3	1.22e-19	1.76e-17	18.9
14	75400000	75500000	46400	+	ENSG00000140044	JDP2	protein_coding	chromosome	Jun dimerization protein 2 [Source:HGNC Symbol;Acc:HGNC:17546]	ENSG00000140044.13	JDP2	122953	c("ENST00000267569", "ENST00000419727", "ENST00000435893", "ENST00000437176", "ENST00000558068", "ENST00000559060", "ENST00000559773", "ENST00000651602")	1.33	5.95	96.1	1.32e-19	1.89e-17	18.9
7	1040000	1060000	14700	+	ENSG00000164849	GPR146	protein_coding	chromosome	G protein-coupled receptor 146 [Source:HGNC Symbol;Acc:HGNC:21718]	ENSG00000164849.10	GPR146	115330	c("ENST00000397095", "ENST00000427680", "ENST00000444847", "ENST00000474396", "ENST00000481403")	-3.17	3.7	95.3	1.76e-19	2.49e-17	18.8
11	36300000	36500000	169000	+	ENSG00000135362	PRR5L	protein_coding	chromosome	proline rich 5 like [Source:HGNC Symbol;Acc:HGNC:25878]	ENSG00000135362.14	PRR5L	79899	c("ENST00000378867", "ENST00000389693", "ENST00000524380", "ENST00000525672", "ENST00000526679", "ENST00000526682", "ENST00000526728", "ENST00000527172", "ENST00000527487", "ENST00000527751", "ENST00000529020", "ENST00000529034", "ENST00000530050", "ENST00000530252", "ENST00000530627", "ENST00000530639", "ENST00000531269", "ENST00000532121", "ENST00000532578", "ENST00000532843")	-1.01	4.21	95.1	1.87e-19	2.6e-17	18.7
3	1.51e+08	1.51e+08	22400	-	ENSG00000181788	SIAH2	protein_coding	chromosome	siah E3 ubiquitin protein ligase 2 [Source:HGNC Symbol;Acc:HGNC:10858]	ENSG00000181788.4	SIAH2	6478	c("ENST00000312960", "ENST00000472885", "ENST00000482706")	0.606	6.1	95.1	1.87e-19	2.6e-17	18.7
7	1.43e+08	1.43e+08	501	+	ENSG00000211753	TRBV28	TR_V_gene	chromosome	T cell receptor beta variable 28 [Source:HGNC Symbol;Acc:HGNC:12209]	ENSG00000211753.4	TRBV28	NA	ENST00000390400	-1.68	2.37	95.1	1.9e-19	2.61e-17	18.7
2	1.91e+08	1.91e+08	180000	+	ENSG00000128641	MYO1B	protein_coding	chromosome	myosin IB [Source:HGNC Symbol;Acc:HGNC:7596]	ENSG00000128641.19	MYO1B	4430	c("ENST00000304164", "ENST00000339514", "ENST00000392316", "ENST00000392318", "ENST00000418908", "ENST00000420448", "ENST00000427152", "ENST00000438652", "ENST00000451437", "ENST00000461714", "ENST00000471904", "ENST00000490069", "ENST00000494129", "ENST00000496992", "ENST00000634375")	2.12	1.6	94.9	2.05e-19	2.8e-17	18.7
18	24200000	24400000	236000	-	ENSG00000141447	OSBPL1A	protein_coding	chromosome	oxysterol binding protein like 1A [Source:HGNC Symbol;Acc:HGNC:16398]	ENSG00000141447.18	OSBPL1A	114876	c("ENST00000319481", "ENST00000357041", "ENST00000399441", "ENST00000399443", "ENST00000578013", "ENST00000578055", "ENST00000578091", "ENST00000579764", "ENST00000579851", "ENST00000581043", "ENST00000581343", "ENST00000582350", "ENST00000582618", "ENST00000582645", "ENST00000584119", "ENST00000585247", "ENST00000638614")	1.04	3.74	94.8	2.08e-19	2.8e-17	18.7
6	43500000	43500000	29000	+	ENSG00000137221	TJAP1	protein_coding	chromosome	tight junction associated protein 1 [Source:HGNC Symbol;Acc:HGNC:17949]	ENSG00000137221.14	TJAP1	93643	c("ENST00000259751", "ENST00000372444", "ENST00000372445", "ENST00000372449", "ENST00000372452", "ENST00000372454", "ENST00000436109", "ENST00000438588", "ENST00000442878", "ENST00000454762", "ENST00000459851", "ENST00000478173", "ENST00000483640", "ENST00000490050", "ENST00000612912")	-0.472	3.98	94.8	2.09e-19	2.8e-17	18.7
5	1.49e+08	1.49e+08	3440	+	ENSG00000169252	ADRB2	protein_coding	chromosome	adrenoceptor beta 2 [Source:HGNC Symbol;Acc:HGNC:286]	ENSG00000169252.5	ADRB2	154	ENST00000305988	-1.04	4.69	94.6	2.27e-19	2.99e-17	18.6
17	82200000	82300000	34700	-	ENSG00000141551	CSNK1D	protein_coding	chromosome	casein kinase 1 delta [Source:HGNC Symbol;Acc:HGNC:2452]	ENSG00000141551.14	CSNK1D	1453	c("ENST00000269361", "ENST00000314028", "ENST00000392334", "ENST00000398519", "ENST00000403276", "ENST00000577578", "ENST00000578194", "ENST00000578501", "ENST00000578904", "ENST00000579308", "ENST00000579316", "ENST00000580061", "ENST00000580446", "ENST00000580565", "ENST00000580784", "ENST00000581108", "ENST00000581241", "ENST00000581655", "ENST00000581660", "ENST00000581737", "ENST00000582844"…	0.757	7.33	94.6	2.28e-19	2.99e-17	18.6
7	12700000	12700000	4100	+	ENSG00000122644	ARL4A	protein_coding	chromosome	ADP ribosylation factor like GTPase 4A [Source:HGNC Symbol;Acc:HGNC:695]	ENSG00000122644.13	ARL4A	10124	c("ENST00000356797", "ENST00000396662", "ENST00000396663", "ENST00000396664", "ENST00000404894", "ENST00000439721", "ENST00000651779")	1.19	5.02	94	2.85e-19	3.69e-17	18.5
12	1.21e+08	1.21e+08	60600	-	ENSG00000110931	CAMKK2	protein_coding	chromosome	calcium/calmodulin dependent protein kinase kinase 2 [Source:HGNC Symbol;Acc:HGNC:1470]	ENSG00000110931.19	CAMKK2	10645	c("ENST00000324774", "ENST00000337174", "ENST00000347034", "ENST00000392473", "ENST00000392474", "ENST00000402834", "ENST00000404169", "ENST00000412367", "ENST00000446440", "ENST00000535524", "ENST00000538733", "ENST00000539380", "ENST00000542540", "ENST00000543477", "ENST00000544485", "ENST00000545538", "ENST00000652382")	0.879	7.88	94	2.86e-19	3.69e-17	18.5
16	19100000	19100000	12500	+	ENSG00000167186	COQ7	protein_coding	chromosome	coenzyme Q7, hydroxylase [Source:HGNC Symbol;Acc:HGNC:2244]	ENSG00000167186.11	COQ7	10229	c("ENST00000321998", "ENST00000544894", "ENST00000561858", "ENST00000564746", "ENST00000566049", "ENST00000566110", "ENST00000567314", "ENST00000568985", "ENST00000569127", "ENST00000569259", "ENST00000569312")	0.686	3.69	93.7	3.13e-19	4.01e-17	18.5
10	1e+08	1e+08	35900	-	ENSG00000107566	ERLIN1	protein_coding	chromosome	ER lipid raft associated 1 [Source:HGNC Symbol;Acc:HGNC:16947]	ENSG00000107566.14	ERLIN1	10613	c("ENST00000370408", "ENST00000407654", "ENST00000421367")	1.21	5.95	93.5	3.42e-19	4.33e-17	18.5
18	9710000	9860000	154000	+	ENSG00000168461	RAB31	protein_coding	chromosome	RAB31, member RAS oncogene family [Source:HGNC Symbol;Acc:HGNC:9771]	ENSG00000168461.13	RAB31	11031	c("ENST00000435762", "ENST00000577284", "ENST00000577371", "ENST00000577796", "ENST00000578734", "ENST00000578737", "ENST00000578921", "ENST00000580361", "ENST00000580795", "ENST00000581109", "ENST00000583137", "ENST00000583921")	0.659	8.69	92.8	4.47e-19	5.62e-17	18.3
9	1.28e+08	1.28e+08	11200	-	ENSG00000106992	AK1	protein_coding	chromosome	adenylate kinase 1 [Source:HGNC Symbol;Acc:HGNC:361]	ENSG00000106992.19	AK1	203	c("ENST00000223836", "ENST00000373156", "ENST00000413016", "ENST00000550143", "ENST00000550992", "ENST00000644144")	-2.15	2.93	92.4	5.16e-19	6.43e-17	18.3
2	2.41e+08	2.41e+08	30200	-	ENSG00000122085	MTERF4	protein_coding	chromosome	mitochondrial transcription termination factor 4 [Source:HGNC Symbol;Acc:HGNC:28785]	ENSG00000122085.17	MTERF4	130916	c("ENST00000241527", "ENST00000391980", "ENST00000401626", "ENST00000406593", "ENST00000407095", "ENST00000414146", "ENST00000424798", "ENST00000434791", "ENST00000439144", "ENST00000449133", "ENST00000455202", "ENST00000460915", "ENST00000464344", "ENST00000475860", "ENST00000476564", "ENST00000479205", "ENST00000480298", "ENST00000488567", "ENST00000493169", "ENST00000495694", "ENST00000496878"…	-0.47	4.56	92.3	5.48e-19	6.76e-17	18.3
2	2.4e+07	2.4e+07	20200	-	ENSG00000163026	WDCP	protein_coding	chromosome	WD repeat and coiled coil containing [Source:HGNC Symbol;Acc:HGNC:26157]	ENSG00000163026.12	WDCP	80304	c("ENST00000295148", "ENST00000406895", "ENST00000443232")	-0.842	2.48	92.2	5.55e-19	6.8e-17	18.3
14	77500000	77600000	111000	-	ENSG00000100596	SPTLC2	protein_coding	chromosome	serine palmitoyltransferase long chain base subunit 2 [Source:HGNC Symbol;Acc:HGNC:11278]	ENSG00000100596.6	SPTLC2	9517	c("ENST00000216484", "ENST00000554365", "ENST00000554901", "ENST00000556264", "ENST00000556607", "ENST00000557566")	0.929	7.72	92	6.04e-19	7.33e-17	18.2
3	46400000	46400000	5350	+	ENSG00000160791	CCR5	protein_coding	chromosome	C-C motif chemokine receptor 5 (gene/pseudogene) [Source:HGNC Symbol;Acc:HGNC:1606]	ENSG00000160791.13	CCR5	1234	c("ENST00000292303", "ENST00000445772")	-1.21	4.04	91.7	6.7e-19	8.07e-17	18.2
14	21600000	21600000	690	+	ENSG00000256553	TRAV1-2	TR_V_gene	chromosome	T cell receptor alpha variable 1-2 [Source:HGNC Symbol;Acc:HGNC:12102]	ENSG00000256553.1	TRAV1-2	NA	ENST00000390423	-2.24	0.927	91.6	6.93e-19	8.27e-17	18.2
2	2.27e+08	2.28e+08	89100	+	ENSG00000173744	AGFG1	protein_coding	chromosome	ArfGAP with FG repeats 1 [Source:HGNC Symbol;Acc:HGNC:5175]	ENSG00000173744.17	AGFG1	3267	c("ENST00000310078", "ENST00000373671", "ENST00000409171", "ENST00000409315", "ENST00000409979", "ENST00000456594", "ENST00000458212", "ENST00000486932")	1.3	7.35	91.5	7.21e-19	8.54e-17	18.1
1	1.74e+08	1.75e+08	836000	+	ENSG00000152061	RABGAP1L	protein_coding	chromosome	RAB GTPase activating protein 1 like [Source:HGNC Symbol;Acc:HGNC:24663]	ENSG00000152061.23	RABGAP1L	9910	c("ENST00000251507", "ENST00000325589", "ENST00000347255", "ENST00000357444", "ENST00000367687", "ENST00000367688", "ENST00000367690", "ENST00000392064", "ENST00000457696", "ENST00000461613", "ENST00000465412", "ENST00000469553", "ENST00000474375", "ENST00000478442", "ENST00000485114", "ENST00000486220", "ENST00000487987", "ENST00000489615", "ENST00000526253", "ENST00000529145", "ENST00000529474"…	-0.745	6.44	91.5	7.35e-19	8.64e-17	18.1
5	1.13e+08	1.13e+08	45500	+	ENSG00000172795	DCP2	protein_coding	chromosome	decapping mRNA 2 [Source:HGNC Symbol;Acc:HGNC:24452]	ENSG00000172795.16	DCP2	167227	c("ENST00000389063", "ENST00000502635", "ENST00000504961", "ENST00000508359", "ENST00000510046", "ENST00000512751", "ENST00000513585", "ENST00000515408")	0.576	7.52	91.1	8.33e-19	9.7e-17	18.1
1	54200000	54400000	188000	-	ENSG00000157216	SSBP3	protein_coding	chromosome	single stranded DNA binding protein 3 [Source:HGNC Symbol;Acc:HGNC:15674]	ENSG00000157216.15	SSBP3	23648	c("ENST00000326956", "ENST00000357475", "ENST00000371319", "ENST00000371320", "ENST00000417664", "ENST00000420121", "ENST00000426150", "ENST00000444533", "ENST00000448572", "ENST00000525990", "ENST00000528787", "ENST00000528930", "ENST00000530618", "ENST00000533209", "ENST00000533946", "ENST00000610401")	-0.646	4.39	90.8	9.36e-19	1.08e-16	18
17	44100000	44200000	20600	+	ENSG00000125319	C17orf53	protein_coding	chromosome	chromosome 17 open reading frame 53 [Source:HGNC Symbol;Acc:HGNC:28460]	ENSG00000125319.14	C17orf53	78995	c("ENST00000245382", "ENST00000319977", "ENST00000585683", "ENST00000588073", "ENST00000588434")	1.87	1.16	90.4	1.11e-18	1.27e-16	18
20	62600000	62700000	43300	+	ENSG00000101187	SLCO4A1	protein_coding	chromosome	solute carrier organic anion transporter family member 4A1 [Source:HGNC Symbol;Acc:HGNC:10953]	ENSG00000101187.16	SLCO4A1	28231	c("ENST00000217159", "ENST00000370507", "ENST00000451793", "ENST00000466818", "ENST00000466961", "ENST00000470412", "ENST00000495889", "ENST00000497209", "ENST00000497919")	1.58	1.32	90.3	1.16e-18	1.32e-16	17.9
3	50200000	50300000	33100	+	ENSG00000114353	GNAI2	protein_coding	chromosome	G protein subunit alpha i2 [Source:HGNC Symbol;Acc:HGNC:4385]	ENSG00000114353.17	GNAI2	2771	c("ENST00000266027", "ENST00000313601", "ENST00000422163", "ENST00000440628", "ENST00000441156", "ENST00000446079", "ENST00000451956", "ENST00000468422", "ENST00000480090", "ENST00000490122", "ENST00000491100", "ENST00000492383")	0.507	9.33	89.8	1.41e-18	1.59e-16	17.9
7	99900000	99900000	42600	-	ENSG00000146833	TRIM4	protein_coding	chromosome	tripartite motif containing 4 [Source:HGNC Symbol;Acc:HGNC:16275]	ENSG00000146833.15	TRIM4	89122	c("ENST00000349062", "ENST00000354241", "ENST00000355947", "ENST00000447480", "ENST00000496896")	-0.634	4.97	89.4	1.64e-18	1.83e-16	17.8
2	9490000	9560000	68200	-	ENSG00000151694	ADAM17	protein_coding	chromosome	ADAM metallopeptidase domain 17 [Source:HGNC Symbol;Acc:HGNC:195]	ENSG00000151694.14	ADAM17	6868	c("ENST00000310823", "ENST00000478059", "ENST00000618923", "ENST00000647610", "ENST00000647622", "ENST00000647979", "ENST00000648002", "ENST00000648548", "ENST00000648857", "ENST00000649068", "ENST00000649227", "ENST00000649686", "ENST00000649798", "ENST00000649972", "ENST00000650116", "ENST00000650241")	0.874	6.51	89.3	1.65e-18	1.83e-16	17.8
1	1.6e+08	1.6e+08	7040	-	ENSG00000143315	PIGM	protein_coding	chromosome	phosphatidylinositol glycan anchor biosynthesis class M [Source:HGNC Symbol;Acc:HGNC:18858]	ENSG00000143315.8	PIGM	93183	ENST00000368090	-0.788	3.45	89.3	1.68e-18	1.85e-16	17.8
X	43700000	43700000	91900	+	ENSG00000189221	MAOA	protein_coding	chromosome	monoamine oxidase A [Source:HGNC Symbol;Acc:HGNC:6833]	ENSG00000189221.9	MAOA	4128	c("ENST00000338702", "ENST00000490604", "ENST00000497485", "ENST00000542639")	3.78	4.75	89.2	1.73e-18	1.88e-16	17.8
1	2.6e+07	2.6e+07	38400	-	ENSG00000158006	PAFAH2	protein_coding	chromosome	platelet activating factor acetylhydrolase 2 [Source:HGNC Symbol;Acc:HGNC:8579]	ENSG00000158006.14	PAFAH2	5051	c("ENST00000374282", "ENST00000374284", "ENST00000439092", "ENST00000441420", "ENST00000464540", "ENST00000476611", "ENST00000493892")	-0.751	4.12	89.2	1.74e-18	1.88e-16	17.8
19	51200000	51200000	6200	+	ENSG00000171101	SIGLEC17P	transcribed_unprocessed_pseudogene	chromosome	sialic acid binding Ig like lectin 17, pseudogene [Source:HGNC Symbol;Acc:HGNC:15604]	ENSG00000171101.13	SIGLEC17P	NA	c("ENST00000593736", "ENST00000611992", "ENST00000614626", "ENST00000618545", "ENST00000619985")	-1.39	2.15	89.2	1.75e-18	1.88e-16	17.8
2	71100000	71200000	19500	+	ENSG00000124383	MPHOSPH10	protein_coding	chromosome	M-phase phosphoprotein 10 [Source:HGNC Symbol;Acc:HGNC:7213]	ENSG00000124383.9	MPHOSPH10	10199	c("ENST00000244230", "ENST00000468427", "ENST00000476969", "ENST00000493360", "ENST00000498451")	-0.637	4.16	89.2	1.76e-18	1.88e-16	17.8
12	24800000	24900000	139000	-	ENSG00000060982	BCAT1	protein_coding	chromosome	branched chain amino acid transaminase 1 [Source:HGNC Symbol;Acc:HGNC:976]	ENSG00000060982.15	BCAT1	586	c("ENST00000261192", "ENST00000342945", "ENST00000355164", "ENST00000538118", "ENST00000539282", "ENST00000539780", "ENST00000543099", "ENST00000544418", "ENST00000546285", "ENST00000612790")	1.2	4.45	89	1.85e-18	1.97e-16	17.7
8	26400000	26500000	123000	+	ENSG00000104765	BNIP3L	protein_coding	chromosome	BCL2 interacting protein 3 like [Source:HGNC Symbol;Acc:HGNC:1085]	ENSG00000104765.16	BNIP3L	665	c("ENST00000380629", "ENST00000518611", "ENST00000520077", "ENST00000520409", "ENST00000521254", "ENST00000523515", "ENST00000523949")	-1.98	8.48	89	1.9e-18	2e-16	17.7
10	13100000	13100000	38900	+	ENSG00000123240	OPTN	protein_coding	chromosome	optineurin [Source:HGNC Symbol;Acc:HGNC:17142]	ENSG00000123240.17	OPTN	10133	c("ENST00000263036", "ENST00000378747", "ENST00000378748", "ENST00000378752", "ENST00000378757", "ENST00000378764", "ENST00000424614", "ENST00000430081", "ENST00000469025", "ENST00000482140", "ENST00000486862", "ENST00000487935")	-1.47	6.26	88.9	1.97e-18	2.06e-16	17.7
X	53500000	53700000	155000	-	ENSG00000086758	HUWE1	protein_coding	chromosome	HECT, UBA and WWE domain containing E3 ubiquitin protein ligase 1 [Source:HGNC Symbol;Acc:HGNC:30892]	ENSG00000086758.16	HUWE1	10075	c("ENST00000218328", "ENST00000262854", "ENST00000342160", "ENST00000426907", "ENST00000446750", "ENST00000463852", "ENST00000468322", "ENST00000471676", "ENST00000474288", "ENST00000474971", "ENST00000480438", "ENST00000488459", "ENST00000489876", "ENST00000612484", "ENST00000622887")	-0.505	5.96	88.7	2.07e-18	2.15e-16	17.7
10	5e+07	5e+07	28300	+	ENSG00000204149	AGAP6	protein_coding	chromosome	ArfGAP with GTPase domain, ankyrin repeat and PH domain 6 [Source:HGNC Symbol;Acc:HGNC:23466]	ENSG00000204149.12	AGAP6	414189	c("ENST00000374056", "ENST00000412531", "ENST00000618025")	-0.612	3.3	88.6	2.22e-18	2.29e-16	17.7
12	1.02e+08	1.02e+08	135000	+	ENSG00000136048	DRAM1	protein_coding	chromosome	DNA damage regulated autophagy modulator 1 [Source:HGNC Symbol;Acc:HGNC:25645]	ENSG00000136048.14	DRAM1	55332	c("ENST00000258534", "ENST00000544152", "ENST00000546729", "ENST00000549066", "ENST00000549365", "ENST00000551403", "ENST00000614926")	0.827	5.66	88.5	2.31e-18	2.37e-16	17.6
11	58500000	58600000	51400	-	ENSG00000110031	LPXN	protein_coding	chromosome	leupaxin [Source:HGNC Symbol;Acc:HGNC:14061]	ENSG00000110031.12	LPXN	9404	c("ENST00000395074", "ENST00000528489", "ENST00000528954", "ENST00000529915", "ENST00000530561")	-0.786	6.23	88.2	2.56e-18	2.61e-16	17.6
11	57400000	57400000	3870	-	ENSG00000186652	PRG2	protein_coding	chromosome	proteoglycan 2, pro eosinophil major basic protein [Source:HGNC Symbol;Acc:HGNC:9362]	ENSG00000186652.10	PRG2	5553	c("ENST00000311862", "ENST00000525955", "ENST00000530105", "ENST00000533605")	3.14	1.7	88.2	2.58e-18	2.61e-16	17.6
9	1.3e+08	1.3e+08	8570	-	ENSG00000136819	C9orf78	protein_coding	chromosome	chromosome 9 open reading frame 78 [Source:HGNC Symbol;Acc:HGNC:24932]	ENSG00000136819.15	C9orf78	51759	c("ENST00000372447", "ENST00000461349", "ENST00000461539", "ENST00000461762", "ENST00000480023", "ENST00000492991", "ENST00000495934")	-1.76	7.27	88	2.73e-18	2.74e-16	17.6
22	23100000	23200000	19000	+	ENSG00000100228	RAB36	protein_coding	chromosome	RAB36, member RAS oncogene family [Source:HGNC Symbol;Acc:HGNC:9775]	ENSG00000100228.12	RAB36	9609	c("ENST00000263116", "ENST00000341989", "ENST00000420895")	1.15	2.98	88	2.75e-18	2.74e-16	17.6
8	30700000	30700000	49800	-	ENSG00000104687	GSR	protein_coding	chromosome	glutathione-disulfide reductase [Source:HGNC Symbol;Acc:HGNC:4623]	ENSG00000104687.14	GSR	2936	c("ENST00000221130", "ENST00000521479", "ENST00000523295", "ENST00000537535", "ENST00000541648", "ENST00000546342", "ENST00000643525", "ENST00000643653")	0.824	6.7	88	2.8e-18	2.77e-16	17.6
6	41900000	42100000	115000	-	ENSG00000112576	CCND3	protein_coding	chromosome	cyclin D3 [Source:HGNC Symbol;Acc:HGNC:1585]	ENSG00000112576.12	CCND3	896	c("ENST00000372987", "ENST00000372988", "ENST00000372991", "ENST00000414200", "ENST00000415497", "ENST00000502771", "ENST00000505064", "ENST00000505672", "ENST00000505884", "ENST00000506555", "ENST00000508143", "ENST00000510058", "ENST00000510503", "ENST00000511161", "ENST00000511642", "ENST00000511686", "ENST00000512381", "ENST00000512426", "ENST00000513956", "ENST00000514382", "ENST00000514588"…	0.538	8.74	87.8	3.02e-18	2.96e-16	17.5
16	4620000	4690000	74500	+	ENSG00000102858	MGRN1	protein_coding	chromosome	mahogunin ring finger 1 [Source:HGNC Symbol;Acc:HGNC:20254]	ENSG00000102858.13	MGRN1	23295	c("ENST00000262370", "ENST00000399577", "ENST00000415496", "ENST00000536343", "ENST00000585676", "ENST00000586183", "ENST00000587145", "ENST00000587747", "ENST00000588015", "ENST00000588111", "ENST00000588994", "ENST00000590457", "ENST00000590790", "ENST00000591673", "ENST00000591895", "ENST00000592256", "ENST00000593224", "ENST00000615397")	0.647	5.35	87.5	3.27e-18	3.19e-16	17.5
11	68100000	68100000	68600	-	ENSG00000110721	CHKA	protein_coding	chromosome	choline kinase alpha [Source:HGNC Symbol;Acc:HGNC:1937]	ENSG00000110721.12	CHKA	1119	c("ENST00000265689", "ENST00000356135", "ENST00000525155", "ENST00000528235", "ENST00000530730", "ENST00000531341", "ENST00000533728", "ENST00000533910")	0.944	3.21	87.3	3.54e-18	3.43e-16	17.5
2	1.27e+08	1.27e+08	40500	+	ENSG00000136732	GYPC	protein_coding	chromosome	glycophorin C (Gerbich blood group) [Source:HGNC Symbol;Acc:HGNC:4704]	ENSG00000136732.16	GYPC	2995	c("ENST00000259254", "ENST00000356887", "ENST00000409836", "ENST00000459787", "ENST00000484700")	-2.32	7.81	87.3	3.62e-18	3.48e-16	17.4
2	2.01e+08	2.01e+08	93000	+	ENSG00000082146	STRADB	protein_coding	chromosome	STE20 related adaptor beta [Source:HGNC Symbol;Acc:HGNC:13205]	ENSG00000082146.13	STRADB	55437	c("ENST00000194530", "ENST00000392249", "ENST00000415688", "ENST00000447698", "ENST00000458269", "ENST00000466770", "ENST00000468123", "ENST00000484098", "ENST00000488196", "ENST00000498648")	-2.11	6.75	87.1	3.81e-18	3.65e-16	17.4
2	2.16e+08	2.16e+08	86600	-	ENSG00000115425	PECR	protein_coding	chromosome	peroxisomal trans-2-enoyl-CoA reductase [Source:HGNC Symbol;Acc:HGNC:18281]	ENSG00000115425.14	PECR	55825	c("ENST00000265322", "ENST00000442122", "ENST00000461330", "ENST00000464722", "ENST00000464737", "ENST00000474093", "ENST00000487318", "ENST00000497889")	0.86	4.22	87.1	3.91e-18	3.69e-16	17.4
22	17100000	17100000	30700	+	ENSG00000177663	IL17RA	protein_coding	chromosome	interleukin 17 receptor A [Source:HGNC Symbol;Acc:HGNC:5985]	ENSG00000177663.13	IL17RA	23765	c("ENST00000319363", "ENST00000459971", "ENST00000477874", "ENST00000612619")	0.621	8.95	87.1	3.91e-18	3.69e-16	17.4
20	46700000	46700000	5080	-	ENSG00000172315	TP53RK	protein_coding	chromosome	TP53 regulating kinase [Source:HGNC Symbol;Acc:HGNC:16197]	ENSG00000172315.6	TP53RK	112858	c("ENST00000372102", "ENST00000372114")	-0.607	3.84	86.5	4.97e-18	4.67e-16	17.3
6	42200000	42500000	227000	-	ENSG00000124496	TRERF1	protein_coding	chromosome	transcriptional regulating factor 1 [Source:HGNC Symbol;Acc:HGNC:18273]	ENSG00000124496.12	TRERF1	55809	c("ENST00000340840", "ENST00000354325", "ENST00000372917", "ENST00000372922", "ENST00000541110")	-0.642	4.67	85.9	6.19e-18	5.77e-16	17.2
X	7150000	7800000	657000	+	ENSG00000101846	STS	protein_coding	chromosome	steroid sulfatase [Source:HGNC Symbol;Acc:HGNC:11425]	ENSG00000101846.7	STS	412	c("ENST00000217961", "ENST00000658154", "ENST00000660000", "ENST00000664306", "ENST00000666110")	0.813	4.26	85.8	6.28e-18	5.82e-16	17.2
22	40800000	40900000	32100	-	ENSG00000100380	ST13	protein_coding	chromosome	ST13 Hsp70 interacting protein [Source:HGNC Symbol;Acc:HGNC:11343]	ENSG00000100380.14	ST13	6767	c("ENST00000216218", "ENST00000411695", "ENST00000413424", "ENST00000455824", "ENST00000480048", "ENST00000495652", "ENST00000620312")	-0.979	6.58	85.8	6.46e-18	5.95e-16	17.2
11	5230000	5240000	11000	-	ENSG00000223609	HBD	protein_coding	chromosome	hemoglobin subunit delta [Source:HGNC Symbol;Acc:HGNC:4829]	ENSG00000223609.11	HBD	3045	c("ENST00000292901", "ENST00000417377", "ENST00000429817", "ENST00000643122", "ENST00000650601")	2.77	6.41	85.7	6.55e-18	5.99e-16	17.2
16	31500000	31500000	904	+	ENSG00000169877	AHSP	protein_coding	chromosome	alpha hemoglobin stabilizing protein [Source:HGNC Symbol;Acc:HGNC:18075]	ENSG00000169877.10	AHSP	51327	c("ENST00000302312", "ENST00000564707", "ENST00000569954")	2.94	5.05	85.3	7.79e-18	7.08e-16	17.1
11	72600000	72700000	98500	-	ENSG00000186642	PDE2A	protein_coding	chromosome	phosphodiesterase 2A [Source:HGNC Symbol;Acc:HGNC:8777]	ENSG00000186642.16	PDE2A	5138	c("ENST00000334456", "ENST00000376450", "ENST00000418754", "ENST00000420501", "ENST00000441209", "ENST00000444035", "ENST00000475807", "ENST00000485058", "ENST00000490749", "ENST00000535701", "ENST00000536308", "ENST00000536458", "ENST00000536918", "ENST00000537631", "ENST00000538299", "ENST00000538749", "ENST00000539367", "ENST00000540345", "ENST00000540380", "ENST00000541998", "ENST00000542223"…
)	1.36	2.12	85.3	7.84e-18	7.08e-16	17.1
19	36400000	36400000	35500	-	ENSG00000181007	ZFP82	protein_coding	chromosome	ZFP82 zinc finger protein [Source:HGNC Symbol;Acc:HGNC:28682]	ENSG00000181007.9	ZFP82	284406	c("ENST00000392161", "ENST00000445543", "ENST00000590993")	-0.752	2.6	85.1	8.24e-18	7.4e-16	17.1
15	88900000	88900000	14700	-	ENSG00000140545	MFGE8	protein_coding	chromosome	milk fat globule-EGF factor 8 protein [Source:HGNC Symbol;Acc:HGNC:7036]	ENSG00000140545.15	MFGE8	4240	c("ENST00000268150", "ENST00000268151", "ENST00000542878", "ENST00000557944", "ENST00000558018", "ENST00000558029", "ENST00000558352", "ENST00000558773", "ENST00000559143", "ENST00000559259", "ENST00000559770", "ENST00000559997", "ENST00000560553", "ENST00000560937", "ENST00000566497", "ENST00000613965", "ENST00000617199")	1.49	3.36	85	8.54e-18	7.61e-16	17.1
X	1.37e+08	1.37e+08	32800	-	ENSG00000147274	RBMX	protein_coding	chromosome	RNA binding motif protein X-linked [Source:HGNC Symbol;Acc:HGNC:9910]	ENSG00000147274.14	RBMX	27316	c("ENST00000320676", "ENST00000419968", "ENST00000431446", "ENST00000464781", "ENST00000496459", "ENST00000561733", "ENST00000562646", "ENST00000563370", "ENST00000565438", "ENST00000565907", "ENST00000567262", "ENST00000568578")	-0.5	6.9	84.9	8.9e-18	7.89e-16	17.1
14	77300000	77400000	42100	-	ENSG00000100580	TMED8	protein_coding	chromosome	transmembrane p24 trafficking protein family member 8 [Source:HGNC Symbol;Acc:HGNC:18633]	ENSG00000100580.8	TMED8	283578	ENST00000216468	1.23	5.81	84.9	9.17e-18	8.01e-16	17
11	1.18e+08	1.18e+08	10800	+	ENSG00000160654	CD3G	protein_coding	chromosome	CD3g molecule [Source:HGNC Symbol;Acc:HGNC:1675]	ENSG00000160654.10	CD3G	917	c("ENST00000292144", "ENST00000392883", "ENST00000527777", "ENST00000528540", "ENST00000532903", "ENST00000532917", "ENST00000533462")	-1.29	5.71	84.9	9.19e-18	8.01e-16	17
11	1.23e+08	1.23e+08	5740	-	ENSG00000109971	HSPA8	protein_coding	chromosome	heat shock protein family A (Hsp70) member 8 [Source:HGNC Symbol;Acc:HGNC:5241]	ENSG00000109971.14	HSPA8	3312	c("ENST00000227378", "ENST00000453788", "ENST00000524552", "ENST00000524590", "ENST00000525463", "ENST00000525624", "ENST00000526110", "ENST00000526686", "ENST00000526862", "ENST00000527387", "ENST00000527983", "ENST00000528292", "ENST00000530391", "ENST00000531063", "ENST00000532091", "ENST00000532167", "ENST00000532182", "ENST00000532636", "ENST00000532780", "ENST00000533238", "ENST00000533540"…	-0.565	9.16	84.8	9.2e-18	8.01e-16	17
1	2.07e+08	2.07e+08	46700	+	ENSG00000123836	PFKFB2	protein_coding	chromosome	6-phosphofructo-2-kinase/fructose-2,6-biphosphatase 2 [Source:HGNC Symbol;Acc:HGNC:8873]	ENSG00000123836.15	PFKFB2	5208	c("ENST00000367079", "ENST00000367080", "ENST00000411990", "ENST00000464777", "ENST00000468857", "ENST00000473310", "ENST00000483688", "ENST00000545806", "ENST00000615360", "ENST00000618513")	2.17	6.55	84.8	9.28e-18	8.03e-16	17
11	66700000	66700000	12900	-	ENSG00000173914	RBM4B	protein_coding	chromosome	RNA binding motif protein 4B [Source:HGNC Symbol;Acc:HGNC:28842]	ENSG00000173914.12	RBM4B	83759	c("ENST00000310046", "ENST00000524637", "ENST00000525754", "ENST00000528106", "ENST00000529195", "ENST00000531036", "ENST00000531969", "ENST00000534198")	-0.601	3.74	84.8	9.46e-18	8.07e-16	17
X	1.37e+08	1.37e+08	12200	+	ENSG00000102245	CD40LG	protein_coding	chromosome	CD40 ligand [Source:HGNC Symbol;Acc:HGNC:11935]	ENSG00000102245.7	CD40LG	959	c("ENST00000370628", "ENST00000370629")	-1.23	3.44	84.8	9.49e-18	8.07e-16	17
1	48200000	48200000	26000	+	ENSG00000117834	SLC5A9	protein_coding	chromosome	solute carrier family 5 member 9 [Source:HGNC Symbol;Acc:HGNC:22146]	ENSG00000117834.12	SLC5A9	200010	c("ENST00000236495", "ENST00000425816", "ENST00000438567", "ENST00000441260", "ENST00000471020", "ENST00000493837", "ENST00000525901", "ENST00000527929", "ENST00000532322", "ENST00000533824")	1.95	3	84.8	9.5e-18	8.07e-16	17
6	1.31e+08	1.32e+08	114000	+	ENSG00000118520	ARG1	protein_coding	chromosome	arginase 1 [Source:HGNC Symbol;Acc:HGNC:663]	ENSG00000118520.15	ARG1	383	c("ENST00000275196", "ENST00000356962", "ENST00000368087", "ENST00000469293", "ENST00000484820", "ENST00000498260", "ENST00000640973", "ENST00000672052", "ENST00000672233", "ENST00000673234", "ENST00000673427")	2.67	7.66	84.4	1.07e-17	9.07e-16	17
3	1.7e+08	1.7e+08	31700	+	ENSG00000008952	SEC62	protein_coding	chromosome	SEC62 homolog, preprotein translocation factor [Source:HGNC Symbol;Acc:HGNC:11846]	ENSG00000008952.17	SEC62	7095	c("ENST00000337002", "ENST00000460513", "ENST00000461933", "ENST00000469515", "ENST00000469890", "ENST00000470355", "ENST00000480708", "ENST00000481435", "ENST00000487736", "ENST00000497277")	0.522	7.06	84.4	1.08e-17	9.08e-16	17
12	1.06e+08	1.06e+08	66400	-	ENSG00000136026	CKAP4	protein_coding	chromosome	cytoskeleton associated protein 4 [Source:HGNC Symbol;Acc:HGNC:16991]	ENSG00000136026.14	CKAP4	10970	c("ENST00000378026", "ENST00000552828", "ENST00000553039")	1.02	7.76	84.4	1.11e-17	9.27e-16	17
20	3790000	3810000	19400	+	ENSG00000101224	CDC25B	protein_coding	chromosome	cell division cycle 25B [Source:HGNC Symbol;Acc:HGNC:1726]	ENSG00000101224.17	CDC25B	994	c("ENST00000245960", "ENST00000340833", "ENST00000344256", "ENST00000379598", "ENST00000439880", "ENST00000467519", "ENST00000468979", "ENST00000480816", "ENST00000495915")	-0.941	5.83	84.3	1.12e-17	9.31e-16	17
3	46200000	46300000	103000	+	ENSG00000183625	CCR3	protein_coding	chromosome	C-C motif chemokine receptor 3 [Source:HGNC Symbol;Acc:HGNC:1604]	ENSG00000183625.15	CCR3	1232	c("ENST00000357422", "ENST00000395940", "ENST00000395942", "ENST00000452454", "ENST00000457243", "ENST00000475150", "ENST00000484025", "ENST00000545097")	-2.02	4.75	84.3	1.14e-17	9.38e-16	16.9
2	45700000	46200000	537000	+	ENSG00000171132	PRKCE	protein_coding	chromosome	protein kinase C epsilon [Source:HGNC Symbol;Acc:HGNC:9401]	ENSG00000171132.14	PRKCE	5581	c("ENST00000306156", "ENST00000394874", "ENST00000421201", "ENST00000462720", "ENST00000467135", "ENST00000469753", "ENST00000472021", "ENST00000476675", "ENST00000480453", "ENST00000480633", "ENST00000485176", "ENST00000489067", "ENST00000494472", "ENST00000497602", "ENST00000498388")	1.07	3.59	84.2	1.19e-17	9.77e-16	16.9
2	1.02e+08	1.02e+08	36600	+	ENSG00000115590	IL1R2	protein_coding	chromosome	interleukin 1 receptor type 2 [Source:HGNC Symbol;Acc:HGNC:5994]	ENSG00000115590.14	IL1R2	7850	c("ENST00000332549", "ENST00000393414", "ENST00000441002", "ENST00000457817", "ENST00000464994", "ENST00000474085", "ENST00000482658", "ENST00000485335", "ENST00000493749")	2.51	9.81	84.1	1.22e-17	9.99e-16	16.9
1	76100000	76600000	560000	+	ENSG00000184005	ST6GALNAC3	protein_coding	chromosome	ST6 N-acetylgalactosaminide alpha-2,6-sialyltransferase 3 [Source:HGNC Symbol;Acc:HGNC:19343]	ENSG00000184005.11	ST6GALNAC3	256435	c("ENST00000328299", "ENST00000464140", "ENST00000621530")	1.46	3.27	84	1.3e-17	1.05e-15	16.9
14	1e+08	1e+08	173000	+	ENSG00000196405	EVL	protein_coding	chromosome	Enah/Vasp-like [Source:HGNC Symbol;Acc:HGNC:20234]	ENSG00000196405.13	EVL	51466	c("ENST00000392920", "ENST00000402714", "ENST00000544450", "ENST00000553694", "ENST00000553771", "ENST00000553799", "ENST00000553875", "ENST00000553910", "ENST00000554031", "ENST00000554045", "ENST00000554460", "ENST00000554518", "ENST00000554695", "ENST00000555048", "ENST00000555606", "ENST00000555706", "ENST00000555848", "ENST00000555999", "ENST00000556258", "ENST00000556921", "ENST00000557023"…	-0.952	6.61	83.9	1.32e-17	1.06e-15	16.9
2	95200000	95200000	18900	+	ENSG00000275111	ZNF2	protein_coding	chromosome	zinc finger protein 2 [Source:HGNC Symbol;Acc:HGNC:12991]	ENSG00000275111.5	ZNF2	7549	c("ENST00000611147", "ENST00000611463", "ENST00000614034", "ENST00000617923", "ENST00000622059")	-0.74	2.37	83.9	1.33e-17	1.07e-15	16.9
14	2.2e+07	2.2e+07	611	+	ENSG00000211794	TRAV12-3	TR_V_gene	chromosome	T cell receptor alpha variable 12-3 [Source:HGNC Symbol;Acc:HGNC:12107]	ENSG00000211794.3	TRAV12-3	NA	ENST00000390442	-1.6	1.38	83.6	1.5e-17	1.2e-15	16.8
12	1.32e+08	1.32e+08	131000	+	ENSG00000183495	EP400	protein_coding	chromosome	E1A binding protein p400 [Source:HGNC Symbol;Acc:HGNC:11958]	ENSG00000183495.13	EP400	57634	c("ENST00000330386", "ENST00000332482", "ENST00000333577", "ENST00000389561", "ENST00000389562", "ENST00000611118", "ENST00000611739", "ENST00000611841", "ENST00000616136")	-0.61	4.14	83.5	1.55e-17	1.23e-15	16.8
5	1.35e+08	1.35e+08	66000	-	ENSG00000113648	H2AFY	protein_coding	chromosome	H2A histone family member Y [Source:HGNC Symbol;Acc:HGNC:4740]	ENSG00000113648.16	H2AFY	9555	c("ENST00000304332", "ENST00000312469", "ENST00000360597", "ENST00000423969", "ENST00000451949", "ENST00000504197", "ENST00000505827", "ENST00000506218", "ENST00000506532", "ENST00000506671", "ENST00000507868", "ENST00000508120", "ENST00000508785", "ENST00000508962", "ENST00000510038", "ENST00000511494", "ENST00000511689", "ENST00000512507", "ENST00000513210", "ENST00000513268")	0.504	8.25	83.5	1.57e-17	1.24e-15	16.8
7	66700000	66800000	129000	+	ENSG00000154710	RABGEF1	protein_coding	chromosome	RAB guanine nucleotide exchange factor 1 [Source:HGNC Symbol;Acc:HGNC:17676]	ENSG00000154710.17	RABGEF1	27342	c("ENST00000284957", "ENST00000380828", "ENST00000437078", "ENST00000439720", "ENST00000442563", "ENST00000450873", "ENST00000461017", "ENST00000484547", "ENST00000510829", "ENST00000607882")	0.795	5.59	83.5	1.58e-17	1.24e-15	16.8
4	1.73e+08	1.73e+08	7560	+	ENSG00000164105	SAP30	protein_coding	chromosome	Sin3A associated protein 30 [Source:HGNC Symbol;Acc:HGNC:10532]	ENSG00000164105.4	SAP30	8819	c("ENST00000296504", "ENST00000504618")	1.85	4.94	83.3	1.65e-17	1.29e-15	16.8
7	1.49e+08	1.49e+08	35100	+	ENSG00000204946	ZNF783	protein_coding	chromosome	zinc finger family member 783 [Source:HGNC Symbol;Acc:HGNC:27222]	ENSG00000204946.10	ZNF783	100289678	c("ENST00000378052", "ENST00000434415", "ENST00000476295", "ENST00000481519", "ENST00000489518")	-0.698	3.6	83.2	1.73e-17	1.34e-15	16.8
17	64500000	64500000	19300	-	ENSG00000256525	POLG2	protein_coding	chromosome	DNA polymerase gamma 2, accessory subunit [Source:HGNC Symbol;Acc:HGNC:9180]	ENSG00000256525.8	POLG2	11232	c("ENST00000539111", "ENST00000577506", "ENST00000578687", "ENST00000578997", "ENST00000580490", "ENST00000580893", "ENST00000581355", "ENST00000582501", "ENST00000585104", "ENST00000585141", "ENST00000671755", "ENST00000673460")	-0.53	3.45	83.2	1.74e-17	1.34e-15	16.8
4	74400000	74500000	9870	+	ENSG00000109321	AREG	protein_coding	chromosome	amphiregulin [Source:HGNC Symbol;Acc:HGNC:651]	ENSG00000109321.11	AREG	374	c("ENST00000395748", "ENST00000502307", "ENST00000511560")	2.68	2.99	83.2	1.76e-17	1.35e-15	16.8
19	16100000	16200000	24500	+	ENSG00000196684	HSH2D	protein_coding	chromosome	hematopoietic SH2 domain containing [Source:HGNC Symbol;Acc:HGNC:24920]	ENSG00000196684.12	HSH2D	84941	c("ENST00000535834", "ENST00000586872", "ENST00000591154", "ENST00000593031", "ENST00000613195", "ENST00000613986", "ENST00000616070", "ENST00000616645")	-0.873	7.43	83.2	1.76e-17	1.35e-15	16.8
1	10400000	10400000	21900	+	ENSG00000142657	PGD	protein_coding	chromosome	phosphogluconate dehydrogenase [Source:HGNC Symbol;Acc:HGNC:8891]	ENSG00000142657.21	PGD	5226	c("ENST00000270776", "ENST00000460189", "ENST00000465632", "ENST00000477958", "ENST00000483936", "ENST00000487775", "ENST00000491493", "ENST00000493288", "ENST00000496718", "ENST00000498356")	0.967	9.5	83.1	1.8e-17	1.37e-15	16.7
2	71200000	71200000	44400	-	ENSG00000124374	PAIP2B	protein_coding	chromosome	poly(A) binding protein interacting protein 2B [Source:HGNC Symbol;Acc:HGNC:29200]	ENSG00000124374.9	PAIP2B	400961	ENST00000244221	-0.949	1.4	83.1	1.82e-17	1.38e-15	16.7
1	11900000	11900000	6840	-	ENSG00000116685	KIAA2013	protein_coding	chromosome	KIAA2013 [Source:HGNC Symbol;Acc:HGNC:28513]	ENSG00000116685.16	KIAA2013	90231	c("ENST00000376572", "ENST00000376576", "ENST00000616327")	0.611	6.46	83	1.85e-17	1.4e-15	16.7
3	1.29e+08	1.29e+08	88700	+	ENSG00000075785	RAB7A	protein_coding	chromosome	RAB7A, member RAS oncogene family [Source:HGNC Symbol;Acc:HGNC:9788]	ENSG00000075785.12	RAB7A	7879	c("ENST00000265062", "ENST00000464496", "ENST00000482525", "ENST00000483906", "ENST00000485280", "ENST00000490093", "ENST00000491681", "ENST00000493186")	0.556	8.85	83	1.87e-17	1.4e-15	16.7
1	40300000	40400000	78500	+	ENSG00000084070	SMAP2	protein_coding	chromosome	small ArfGAP2 [Source:HGNC Symbol;Acc:HGNC:25082]	ENSG00000084070.12	SMAP2	64744	c("ENST00000372708", "ENST00000372718", "ENST00000435168", "ENST00000487871", "ENST00000539317", "ENST00000614549")	1.19	10.5	83	1.88e-17	1.4e-15	16.7
10	12200000	12200000	30800	-	ENSG00000165609	NUDT5	protein_coding	chromosome	nudix hydrolase 5 [Source:HGNC Symbol;Acc:HGNC:8052]	ENSG00000165609.13	NUDT5	11164	c("ENST00000378927", "ENST00000378937", "ENST00000378940", "ENST00000378952", "ENST00000444732", "ENST00000476462", "ENST00000491614", "ENST00000498825", "ENST00000537776")	0.92	6.3	82.9	1.94e-17	1.43e-15	16.7
2	1.02e+08	1.02e+08	115000	+	ENSG00000115594	IL1R1	protein_coding	chromosome	interleukin 1 receptor type 1 [Source:HGNC Symbol;Acc:HGNC:5993]	ENSG00000115594.12	IL1R1	3554	c("ENST00000409288", "ENST00000409329", "ENST00000409589", "ENST00000409929", "ENST00000410023", "ENST00000413623", "ENST00000422532", "ENST00000424272", "ENST00000428279", "ENST00000430171", "ENST00000442590", "ENST00000450319", "ENST00000452403")	1.77	5.68	82.9	1.96e-17	1.44e-15	16.7
1	3890000	3900000	11200	-	ENSG00000198912	C1orf174	protein_coding	chromosome	chromosome 1 open reading frame 174 [Source:HGNC Symbol;Acc:HGNC:27915]	ENSG00000198912.11	C1orf174	339448	c("ENST00000361605", "ENST00000474140", "ENST00000486765")	-0.546	4.53	82.8	2.06e-17	1.51e-15	16.7
5	1.33e+08	1.33e+08	56400	-	ENSG00000164402	SEPTIN8	protein_coding	chromosome	septin 8 [Source:HGNC Symbol;Acc:HGNC:16511]	ENSG00000164402.14	SEPTIN8	23176	c("ENST00000296873", "ENST00000371478", "ENST00000371493", "ENST00000378699", "ENST00000378701", "ENST00000378706", "ENST00000378719", "ENST00000378721", "ENST00000414594", "ENST00000448933", "ENST00000453480", "ENST00000458488", "ENST00000481030", "ENST00000481794", "ENST00000492490", "ENST00000620483")	-0.972	1.83	82.6	2.21e-17	1.62e-15	16.7
11	93100000	93200000	53800	-	ENSG00000180773	SLC36A4	protein_coding	chromosome	solute carrier family 36 member 4 [Source:HGNC Symbol;Acc:HGNC:19660]	ENSG00000180773.15	SLC36A4	120103	c("ENST00000326402", "ENST00000524875", "ENST00000526735", "ENST00000527503", "ENST00000527743", "ENST00000529184", "ENST00000534116")	0.902	4.38	82.3	2.44e-17	1.77e-15	16.6
7	38300000	38300000	512	-	ENSG00000211694	TRGV10	TR_V_gene	chromosome	T cell receptor gamma variable 10 (non-functional) [Source:HGNC Symbol;Acc:HGNC:12285]	ENSG00000211694.2	TRGV10	NA	ENST00000390341	-1.41	1.18	82.2	2.52e-17	1.82e-15	16.6
22	29800000	29800000	49700	-	ENSG00000100325	ASCC2	protein_coding	chromosome	activating signal cointegrator 1 complex subunit 2 [Source:HGNC Symbol;Acc:HGNC:24103]	ENSG00000100325.15	ASCC2	84164	c("ENST00000307790", "ENST00000397771", "ENST00000411532", "ENST00000412689", "ENST00000431535", "ENST00000449900", "ENST00000453160", "ENST00000454854", "ENST00000458594", "ENST00000460313", "ENST00000462454", "ENST00000463203", "ENST00000464287", "ENST00000465667", "ENST00000472433", "ENST00000477074", "ENST00000478812", "ENST00000483380", "ENST00000487486", "ENST00000492821", "ENST00000495681"…	-1.81	6.94	82	2.76e-17	1.99e-15	16.6
6	1.09e+08	1.09e+08	21900	-	ENSG00000135596	MICAL1	protein_coding	chromosome	microtubule associated monooxygenase, calponin and LIM domain containing 1 [Source:HGNC Symbol;Acc:HGNC:20619]	ENSG00000135596.18	MICAL1	64780	c("ENST00000358577", "ENST00000358807", "ENST00000431946", "ENST00000433205", "ENST00000456101", "ENST00000465904", "ENST00000483856", "ENST00000630715")	0.793	7.68	81.9	2.82e-17	2.02e-15	16.5
4	1.5e+08	1.51e+08	751000	-	ENSG00000198589	LRBA	protein_coding	chromosome	LPS responsive beige-like anchor protein [Source:HGNC Symbol;Acc:HGNC:1742]	ENSG00000198589.13	LRBA	987	c("ENST00000357115", "ENST00000502839", "ENST00000503716", "ENST00000507224", "ENST00000508396", "ENST00000508606", "ENST00000509835", "ENST00000510157", "ENST00000510413", "ENST00000510841", "ENST00000513021", "ENST00000514435", "ENST00000515096", "ENST00000648626", "ENST00000648823", "ENST00000648878", "ENST00000649874", "ENST00000651035", "ENST00000651695", "ENST00000651943")	-0.648	4.79	81.9	2.85e-17	2.03e-15	16.5
4	4270000	4290000	22500	-	ENSG00000145220	LYAR	protein_coding	chromosome	Ly1 antibody reactive [Source:HGNC Symbol;Acc:HGNC:26021]	ENSG00000145220.14	LYAR	55646	c("ENST00000343470", "ENST00000452476", "ENST00000502917", "ENST00000513174")	-0.649	4.09	81.9	2.92e-17	2.07e-15	16.5
2	2.32e+08	2.32e+08	7260	-	ENSG00000171596	NMUR1	protein_coding	chromosome	neuromedin U receptor 1 [Source:HGNC Symbol;Acc:HGNC:4518]	ENSG00000171596.7	NMUR1	10316	ENST00000305141	-1.17	2.79	81.8	2.96e-17	2.08e-15	16.5
7	97100000	97200000	65200	+	ENSG00000196636	SDHAF3	protein_coding	chromosome	succinate dehydrogenase complex assembly factor 3 [Source:HGNC Symbol;Acc:HGNC:21752]	ENSG00000196636.7	SDHAF3	57001	c("ENST00000360382", "ENST00000432641", "ENST00000479853", "ENST00000489852")	1.17	3.82	81.8	2.96e-17	2.08e-15	16.5
5	1.25e+08	1.25e+08	112000	-	ENSG00000168916	ZNF608	protein_coding	chromosome	zinc finger protein 608 [Source:HGNC Symbol;Acc:HGNC:29238]	ENSG00000168916.15	ZNF608	57507	c("ENST00000306315", "ENST00000503896", "ENST00000504926", "ENST00000505686", "ENST00000509799", "ENST00000511308", "ENST00000512940", "ENST00000513985", "ENST00000513986", "ENST00000613878")	2.37	4.72	81.8	2.99e-17	2.09e-15	16.5
2	40100000	40600000	514000	-	ENSG00000183023	SLC8A1	protein_coding	chromosome	solute carrier family 8 member A1 [Source:HGNC Symbol;Acc:HGNC:11068]	ENSG00000183023.18	SLC8A1	6546	c("ENST00000332839", "ENST00000402441", "ENST00000403092", "ENST00000405269", "ENST00000405901", "ENST00000406391", "ENST00000406785", "ENST00000407929", "ENST00000408028", "ENST00000417271", "ENST00000448531", "ENST00000455476")	1.23	5.94	81.6	3.27e-17	2.27e-15	16.5
5	1.43e+08	1.43e+08	459000	+	ENSG00000145819	ARHGAP26	protein_coding	chromosome	Rho GTPase activating protein 26 [Source:HGNC Symbol;Acc:HGNC:17073]	ENSG00000145819.18	ARHGAP26	23092	c("ENST00000274498", "ENST00000378013", "ENST00000418236", "ENST00000419676", "ENST00000421521", "ENST00000424007", "ENST00000425417", "ENST00000443045", "ENST00000443674", "ENST00000451259", "ENST00000461314", "ENST00000464838", "ENST00000469131", "ENST00000469396", "ENST00000470032", "ENST00000475287", "ENST00000477867", "ENST00000486650", "ENST00000489924", "ENST00000642734", "ENST00000645625"…	0.644	7.9	81.5	3.35e-17	2.31e-15	16.5
1	1.09e+08	1.09e+08	88400	-	ENSG00000134243	SORT1	protein_coding	chromosome	sortilin 1 [Source:HGNC Symbol;Acc:HGNC:11186]	ENSG00000134243.12	SORT1	6272	c("ENST00000256637", "ENST00000466471", "ENST00000471996", "ENST00000482236", "ENST00000483508", "ENST00000485149", "ENST00000493736", "ENST00000495777", "ENST00000538502", "ENST00000633956")	1.12	7.17	81.5	3.42e-17	2.34e-15	16.5
2	2.3e+08	2.3e+08	76500	+	ENSG00000185404	SP140L	protein_coding	chromosome	SP140 nuclear body protein like [Source:HGNC Symbol;Acc:HGNC:25105]	ENSG00000185404.16	SP140L	93349	c("ENST00000243810", "ENST00000396563", "ENST00000415673", "ENST00000444636", "ENST00000458341", "ENST00000462156", "ENST00000466656", "ENST00000483728", "ENST00000496870", "ENST00000497212")	-0.544	4.78	81.5	3.42e-17	2.34e-15	16.5
20	59100000	59300000	136000	+	ENSG00000124203	ZNF831	protein_coding	chromosome	zinc finger protein 831 [Source:HGNC Symbol;Acc:HGNC:16167]	ENSG00000124203.6	ZNF831	128611	c("ENST00000371030", "ENST00000610729", "ENST00000637017")	-1.03	3.51	81.3	3.67e-17	2.5e-15	16.4
12	39600000	39600000	69800	-	ENSG00000173208	ABCD2	protein_coding	chromosome	ATP binding cassette subfamily D member 2 [Source:HGNC Symbol;Acc:HGNC:66]	ENSG00000173208.4	ABCD2	225	ENST00000308666	-1.1	2.33	81	4.02e-17	2.73e-15	16.4
12	66200000	66300000	65400	+	ENSG00000090376	IRAK3	protein_coding	chromosome	interleukin 1 receptor associated kinase 3 [Source:HGNC Symbol;Acc:HGNC:17020]	ENSG00000090376.11	IRAK3	11213	c("ENST00000261233", "ENST00000457197", "ENST00000545837")	1.42	8.14	80.6	4.78e-17	3.2e-15	16.3
11	18400000	18400000	13900	+	ENSG00000134333	LDHA	protein_coding	chromosome	lactate dehydrogenase A [Source:HGNC Symbol;Acc:HGNC:6535]	ENSG00000134333.14	LDHA	3939	c("ENST00000227157", "ENST00000375710", "ENST00000379412", "ENST00000396222", "ENST00000422447", "ENST00000430553", "ENST00000460405", "ENST00000469976", "ENST00000478970", "ENST00000486690", "ENST00000494573", "ENST00000495052", "ENST00000535451", "ENST00000536528", "ENST00000537296", "ENST00000538451", "ENST00000539814", "ENST00000540430", "ENST00000541097", "ENST00000542179", "ENST00000543445"…	0.724	8.68	80.6	4.79e-17	3.2e-15	16.3
1	1.11e+08	1.11e+08	18600	-	ENSG00000162777	DENND2D	protein_coding	chromosome	DENN domain containing 2D [Source:HGNC Symbol;Acc:HGNC:26192]	ENSG00000162777.17	DENND2D	79961	c("ENST00000357640", "ENST00000369752", "ENST00000463713", "ENST00000468692", "ENST00000473682", "ENST00000473822", "ENST00000477586", "ENST00000488786")	-0.807	6.42	80.6	4.79e-17	3.2e-15	16.3
7	1.43e+08	1.43e+08	484	+	ENSG00000276405	TRBV13	TR_V_gene	chromosome	T cell receptor beta variable 13 [Source:HGNC Symbol;Acc:HGNC:12188]	ENSG00000276405.1	TRBV13	NA	ENST00000614171	-1.93	0.161	80.6	4.85e-17	3.23e-15	16.3
9	81600000	81700000	106000	-	ENSG00000196781	TLE1	protein_coding	chromosome	TLE family member 1, transcriptional corepressor [Source:HGNC Symbol;Acc:HGNC:11837]	ENSG00000196781.15	TLE1	7088	c("ENST00000376463", "ENST00000376484", "ENST00000376499", "ENST00000418319", "ENST00000464999", "ENST00000491534")	1.09	3.3	80.4	5.2e-17	3.44e-15	16.3
1	1.14e+08	1.14e+08	10800	-	ENSG00000188761	BCL2L15	protein_coding	chromosome	BCL2 like 15 [Source:HGNC Symbol;Acc:HGNC:33624]	ENSG00000188761.13	BCL2L15	440603	c("ENST00000369580", "ENST00000393316", "ENST00000393320", "ENST00000471267", "ENST00000486485", "ENST00000488450", "ENST00000650418")	1.84	3.19	80.3	5.35e-17	3.53e-15	16.3
19	7670000	7670000	1410	+	ENSG00000104918	RETN	protein_coding	chromosome	resistin [Source:HGNC Symbol;Acc:HGNC:20389]	ENSG00000104918.8	RETN	56729	c("ENST00000221515", "ENST00000381324", "ENST00000629642")	2.13	5.5	80.2	5.49e-17	3.6e-15	16.3
17	50700000	50700000	14700	-	ENSG00000154945	ANKRD40	protein_coding	chromosome	ankyrin repeat domain 40 [Source:HGNC Symbol;Acc:HGNC:28233]	ENSG00000154945.7	ANKRD40	91369	c("ENST00000285243", "ENST00000507114", "ENST00000513072")	-0.504	4.24	80.2	5.52e-17	3.61e-15	16.3
6	1.3e+08	1.3e+08	221000	-	ENSG00000164483	SAMD3	protein_coding	chromosome	sterile alpha motif domain containing 3 [Source:HGNC Symbol;Acc:HGNC:21574]	ENSG00000164483.17	SAMD3	154075	c("ENST00000324172", "ENST00000368134", "ENST00000437477", "ENST00000439090", "ENST00000457563", "ENST00000463253", "ENST00000524930", "ENST00000526886", "ENST00000528422", "ENST00000529119", "ENST00000529723", "ENST00000531544", "ENST00000532309", "ENST00000532763", "ENST00000533296")	-1.16	4.83	80.1	5.9e-17	3.84e-15	16.2
10	72300000	72300000	2110	+	ENSG00000168209	DDIT4	protein_coding	chromosome	DNA damage inducible transcript 4 [Source:HGNC Symbol;Acc:HGNC:24944]	ENSG00000168209.5	DDIT4	54541	c("ENST00000307365", "ENST00000471240", "ENST00000473155")	1.23	6.2	80	5.96e-17	3.86e-15	16.2
14	22500000	22600000	4650	+	ENSG00000277734	TRAC	TR_C_gene	chromosome	T cell receptor alpha constant [Source:HGNC Symbol;Acc:HGNC:12029]	ENSG00000277734.8	TRAC	NA	ENST00000611116	-1.34	7.28	79.9	6.26e-17	4.04e-15	16.2
3	52800000	52900000	64400	-	ENSG00000248592	STIMATE-MUSTN1	protein_coding	chromosome	STIMATE-MUSTN1 readthrough [Source:HGNC Symbol;Acc:HGNC:38834]	ENSG00000248592.7	STIMATE-MUSTN1	100526772	c("ENST00000495552", "ENST00000504329", "ENST00000514466")	1.13	4.2	79.9	6.34e-17	4.07e-15	16.2
22	31300000	31300000	20500	-	ENSG00000100105	PATZ1	protein_coding	chromosome	POZ/BTB and AT hook containing zinc finger 1 [Source:HGNC Symbol;Acc:HGNC:13071]	ENSG00000100105.18	PATZ1	23598	c("ENST00000215919", "ENST00000266269", "ENST00000351933", "ENST00000405309", "ENST00000465287", "ENST00000494109")	-0.614	3.89	79.7	6.78e-17	4.33e-15	16.2
10	91200000	91300000	121000	+	ENSG00000180628	PCGF5	protein_coding	chromosome	polycomb group ring finger 5 [Source:HGNC Symbol;Acc:HGNC:28264]	ENSG00000180628.15	PCGF5	84333	c("ENST00000336126", "ENST00000490164", "ENST00000496708", "ENST00000543648", "ENST00000614189")	-1.11	6.78	79.4	7.53e-17	4.8e-15	16.1
9	34100000	34100000	41000	-	ENSG00000198876	DCAF12	protein_coding	chromosome	DDB1 and CUL4 associated factor 12 [Source:HGNC Symbol;Acc:HGNC:19911]	ENSG00000198876.13	DCAF12	25853	c("ENST00000361264", "ENST00000396990", "ENST00000450964", "ENST00000463286", "ENST00000466402")	-1.8	7.92	79.2	8.3e-17	5.26e-15	16.1
20	7980000	8020000	42500	-	ENSG00000125827	TMX4	protein_coding	chromosome	thioredoxin related transmembrane protein 4 [Source:HGNC Symbol;Acc:HGNC:25237]	ENSG00000125827.9	TMX4	56255	c("ENST00000246024", "ENST00000462384", "ENST00000527925", "ENST00000530935")	0.696	7.85	79.1	8.71e-17	5.5e-15	16.1
20	36600000	36600000	20500	+	ENSG00000118707	TGIF2	protein_coding	chromosome	TGFB induced factor homeobox 2 [Source:HGNC Symbol;Acc:HGNC:15764]	ENSG00000118707.10	TGIF2	60436	c("ENST00000373872", "ENST00000373874", "ENST00000557885", "ENST00000558028", "ENST00000558465", "ENST00000560025", "ENST00000561398", "ENST00000611732", "ENST00000650844")	-0.505	4.61	78.9	9.28e-17	5.83e-15	16
2	46700000	46800000	81300	+	ENSG00000171150	SOCS5	protein_coding	chromosome	suppressor of cytokine signaling 5 [Source:HGNC Symbol;Acc:HGNC:16852]	ENSG00000171150.9	SOCS5	9655	c("ENST00000306503", "ENST00000394861", "ENST00000568862", "ENST00000650009")	1.06	4.04	78.9	9.39e-17	5.87e-15	16
3	50300000	50300000	11200	-	ENSG00000068028	RASSF1	protein_coding	chromosome	Ras association domain family member 1 [Source:HGNC Symbol;Acc:HGNC:9882]	ENSG00000068028.17	RASSF1	11186	c("ENST00000327761", "ENST00000357043", "ENST00000359365", "ENST00000395117", "ENST00000395126", "ENST00000478619", "ENST00000482447", "ENST00000488024", "ENST00000494145", "ENST00000616212")	-0.571	6.08	78.8	9.53e-17	5.94e-15	16
1	12600000	12600000	50300	-	ENSG00000162496	DHRS3	protein_coding	chromosome	dehydrogenase/reductase 3 [Source:HGNC Symbol;Acc:HGNC:17693]	ENSG00000162496.9	DHRS3	9249	c("ENST00000430996", "ENST00000464917", "ENST00000482265", "ENST00000616661")	-1.81	3.95	78.6	1.03e-16	6.37e-15	16
13	1.11e+08	1.11e+08	24500	+	ENSG00000213995	NAXD	protein_coding	chromosome	NAD(P)HX dehydratase [Source:HGNC Symbol;Acc:HGNC:25576]	ENSG00000213995.11	NAXD	55739	c("ENST00000309957", "ENST00000424185", "ENST00000470164")	-0.539	4.02	78.6	1.03e-16	6.37e-15	16
CHR_HSCHR7_2_CTG6	1.43e+08	1.43e+08	1700	+	ENSG00000276849	TRBC2	TR_C_gene	chromosome	T cell receptor beta constant 2 [Source:HGNC Symbol;Acc:HGNC:12157]	ENSG00000276849.6	TRBC2	NA	ENST00000622053	-1.2	7.78	78.5	1.08e-16	6.66e-15	16
8	66600000	66600000	52100	-	ENSG00000185697	MYBL1	protein_coding	chromosome	MYB proto-oncogene like 1 [Source:HGNC Symbol;Acc:HGNC:7547]	ENSG00000185697.16	MYBL1	4603	c("ENST00000517885", "ENST00000518079", "ENST00000522419", "ENST00000522677", "ENST00000523304", "ENST00000524176")	-1.18	3.6	78.4	1.12e-16	6.84e-15	16
3	1.23e+08	1.23e+08	86100	+	ENSG00000138463	SLC49A4	protein_coding	chromosome	solute carrier family 49 member 4 [Source:HGNC Symbol;Acc:HGNC:16628]	ENSG00000138463.9	SLC49A4	84925	c("ENST00000261038", "ENST00000477647")	0.955	4.35	78.4	1.14e-16	6.94e-15	15.9
13	41200000	41200000	4740	-	ENSG00000120696	KBTBD7	protein_coding	chromosome	kelch repeat and BTB domain containing 7 [Source:HGNC Symbol;Acc:HGNC:25266]	ENSG00000120696.9	KBTBD7	84078	ENST00000379483	1.23	5.65	78.2	1.21e-16	7.32e-15	15.9
13	41100000	41100000	5230	-	ENSG00000165572	KBTBD6	protein_coding	chromosome	kelch repeat and BTB domain containing 6 [Source:HGNC Symbol;Acc:HGNC:25340]	ENSG00000165572.8	KBTBD6	89890	ENST00000379485	1.2	3.81	78.2	1.21e-16	7.32e-15	15.9
CHR_HSCHR7_1_CTG4_4	1.03e+08	1.03e+08	49800	-	ENSG00000275723	NAPEPLD	protein_coding	chromosome	N-acyl phosphatidylethanolamine phospholipase D [Source:HGNC Symbol;Acc:HGNC:21683]	ENSG00000275723.4	NAPEPLD	222236	c("ENST00000611100", "ENST00000622712", "ENST00000631889", "ENST00000632159", "ENST00000632703", "ENST00000633315", "ENST00000633498", "ENST00000633771", "ENST00000633783", "ENST00000634220")	-0.929	2.09	78.2	1.24e-16	7.46e-15	15.9
8	96200000	96300000	22200	-	ENSG00000156469	MTERF3	protein_coding	chromosome	mitochondrial transcription termination factor 3 [Source:HGNC Symbol;Acc:HGNC:24258]	ENSG00000156469.9	MTERF3	51001	c("ENST00000287025", "ENST00000517720", "ENST00000522822", "ENST00000523821", "ENST00000524341")	-0.596	3.01	77.9	1.39e-16	8.32e-15	15.9
1	33300000	33400000	107000	-	ENSG00000134686	PHC2	protein_coding	chromosome	polyhomeotic homolog 2 [Source:HGNC Symbol;Acc:HGNC:3183]	ENSG00000134686.18	PHC2	1912	c("ENST00000257118", "ENST00000373418", "ENST00000373422", "ENST00000431992", "ENST00000459964", "ENST00000467894", "ENST00000468406", "ENST00000473158", "ENST00000484692", "ENST00000485928", "ENST00000486897", "ENST00000493483")	1.25	9.39	77.8	1.42e-16	8.47e-15	15.8
9	1.12e+08	1.12e+08	38600	+	ENSG00000148154	UGCG	protein_coding	chromosome	UDP-glucose ceramide glucosyltransferase [Source:HGNC Symbol;Acc:HGNC:12524]	ENSG00000148154.10	UGCG	7357	c("ENST00000374279", "ENST00000474306", "ENST00000489355", "ENST00000490110", "ENST00000495085")	1.32	6.55	77.7	1.51e-16	9e-15	15.8
14	21900000	21900000	530	+	ENSG00000211793	TRAV9-2	TR_V_gene	chromosome	T cell receptor alpha variable 9-2 [Source:HGNC Symbol;Acc:HGNC:12154]	ENSG00000211793.2	TRAV9-2	NA	ENST00000390441	-1.48	1.58	77.6	1.53e-16	9.04e-15	15.8
10	43100000	43200000	46900	+	ENSG00000169826	CSGALNACT2	protein_coding	chromosome	chondroitin sulfate N-acetylgalactosaminyltransferase 2 [Source:HGNC Symbol;Acc:HGNC:24292]	ENSG00000169826.8	CSGALNACT2	55454	ENST00000374466	1.35	7.69	77.2	1.78e-16	1.05e-14	15.7
7	99400000	99400000	20600	+	ENSG00000130429	ARPC1B	protein_coding	chromosome	actin related protein 2/3 complex subunit 1B [Source:HGNC Symbol;Acc:HGNC:704]	ENSG00000130429.15	ARPC1B	10095	c("ENST00000414376", "ENST00000417330", "ENST00000418347", "ENST00000427217", "ENST00000429246", "ENST00000431816", "ENST00000432343", "ENST00000443222", "ENST00000445924", "ENST00000451682", "ENST00000455009", "ENST00000458033", "ENST00000463078", "ENST00000468337", "ENST00000474880", "ENST00000481997", "ENST00000484375", "ENST00000484600", "ENST00000491294", "ENST00000493403", "ENST00000645391"…	0.728	8.77	77.2	1.8e-16	1.06e-14	15.7
17	7460000	7480000	24900	-	ENSG00000174282	ZBTB4	protein_coding	chromosome	zinc finger and BTB domain containing 4 [Source:HGNC Symbol;Acc:HGNC:23847]	ENSG00000174282.12	ZBTB4	57659	c("ENST00000311403", "ENST00000380599")	-0.671	4.82	76.7	2.16e-16	1.27e-14	15.7
3	1.6e+08	1.6e+08	53300	-	ENSG00000213186	TRIM59	protein_coding	chromosome	tripartite motif containing 59 [Source:HGNC Symbol;Acc:HGNC:30834]	ENSG00000213186.8	TRIM59	286827	c("ENST00000309784", "ENST00000468542", "ENST00000471155", "ENST00000471396", "ENST00000479460", "ENST00000494486", "ENST00000496222", "ENST00000543469")	-0.744	3.31	76.5	2.39e-16	1.39e-14	15.6
10	28100000	28300000	283000	-	ENSG00000150054	MPP7	protein_coding	chromosome	membrane palmitoylated protein 7 [Source:HGNC Symbol;Acc:HGNC:26542]	ENSG00000150054.18	MPP7	143098	c("ENST00000337532", "ENST00000375719", "ENST00000375732", "ENST00000441595", "ENST00000474682", "ENST00000474731", "ENST00000481244", "ENST00000496637")	0.77	5.49	76.5	2.41e-16	1.4e-14	15.6
20	46100000	46100000	29000	-	ENSG00000124160	NCOA5	protein_coding	chromosome	nuclear receptor coactivator 5 [Source:HGNC Symbol;Acc:HGNC:15909]	ENSG00000124160.12	NCOA5	57727	c("ENST00000290231", "ENST00000372291")	-0.451	4.47	76.3	2.6e-16	1.5e-14	15.6
12	8950000	9010000	60700	+	ENSG00000139187	KLRG1	protein_coding	chromosome	killer cell lectin like receptor G1 [Source:HGNC Symbol;Acc:HGNC:6380]	ENSG00000139187.10	KLRG1	10219	c("ENST00000266551", "ENST00000356986", "ENST00000538029", "ENST00000539240", "ENST00000541957", "ENST00000543895", "ENST00000544226")	-1.25	4.37	76.3	2.61e-16	1.5e-14	15.6
11	7.2e+07	7.2e+07	7100	+	ENSG00000137496	IL18BP	protein_coding	chromosome	interleukin 18 binding protein [Source:HGNC Symbol;Acc:HGNC:5987]	ENSG00000137496.18	IL18BP	10068	c("ENST00000260049", "ENST00000337131", "ENST00000343898", "ENST00000393703", "ENST00000393705", "ENST00000393707", "ENST00000404792", "ENST00000414358", "ENST00000497194", "ENST00000525932", "ENST00000531053", "ENST00000531777", "ENST00000534583", "ENST00000620017")	-0.898	3.22	76.2	2.7e-16	1.55e-14	15.6
6	26400000	26500000	12900	+	ENSG00000111801	BTN3A3	protein_coding	chromosome	butyrophilin subfamily 3 member A3 [Source:HGNC Symbol;Acc:HGNC:1140]	ENSG00000111801.16	BTN3A3	10384	c("ENST00000244519", "ENST00000361232", "ENST00000467524", "ENST00000471353", "ENST00000474790", "ENST00000477388", "ENST00000480110", "ENST00000482451", "ENST00000483179", "ENST00000487272", "ENST00000487627", "ENST00000490254", "ENST00000494393", "ENST00000496719", "ENST00000497681")	-0.726	6.5	76.1	2.85e-16	1.62e-14	15.5
17	47300000	47300000	58000	+	ENSG00000259207	ITGB3	protein_coding	chromosome	integrin subunit beta 3 [Source:HGNC Symbol;Acc:HGNC:6156]	ENSG00000259207.7	ITGB3	3690	c("ENST00000559488", "ENST00000571680", "ENST00000573377")	1.12	6.24	75.9	2.98e-16	1.7e-14	15.5
3	39400000	39400000	14000	+	ENSG00000144659	SLC25A38	protein_coding	chromosome	solute carrier family 25 member 38 [Source:HGNC Symbol;Acc:HGNC:26054]	ENSG00000144659.13	SLC25A38	54977	c("ENST00000431510", "ENST00000642442", "ENST00000642683", "ENST00000642978", "ENST00000643672", "ENST00000645280", "ENST00000645630", "ENST00000648579", "ENST00000650617")	-0.967	4.66	75.9	3.06e-16	1.73e-14	15.5
2	2.16e+08	2.16e+08	98800	+	ENSG00000079246	XRCC5	protein_coding	chromosome	X-ray repair cross complementing 5 [Source:HGNC Symbol;Acc:HGNC:12833]	ENSG00000079246.16	XRCC5	7520	c("ENST00000392132", "ENST00000392133", "ENST00000417391", "ENST00000429133", "ENST00000451695", "ENST00000460284", "ENST00000471649", "ENST00000476360", "ENST00000485763", "ENST00000493706")	0.316	8.27	75.6	3.35e-16	1.89e-14	15.5
1	43300000	43300000	3740	-	ENSG00000253313	C1orf210	protein_coding	chromosome	chromosome 1 open reading frame 210 [Source:HGNC Symbol;Acc:HGNC:28755]	ENSG00000253313.6	C1orf210	149466	c("ENST00000423420", "ENST00000523677")	1.4	0.44	75.6	3.4e-16	1.91e-14	15.5
19	58200000	58300000	48900	+	ENSG00000198131	ZNF544	protein_coding	chromosome	zinc finger protein 544 [Source:HGNC Symbol;Acc:HGNC:16759]	ENSG00000198131.14	ZNF544	27300	c("ENST00000269829", "ENST00000594303", "ENST00000594384", "ENST00000595981", "ENST00000596597", "ENST00000596652", "ENST00000596677", "ENST00000596825", "ENST00000596929", "ENST00000597240", "ENST00000597564", "ENST00000598880", "ENST00000599227", "ENST00000599714", "ENST00000599953", "ENST00000600044", "ENST00000600220", "ENST00000600775", "ENST00000602260", "ENST00000627781", "ENST00000651034"…	0.799	3.92	75.5	3.6e-16	2.02e-14	15.4
12	39300000	39400000	150000	-	ENSG00000139116	KIF21A	protein_coding	chromosome	kinesin family member 21A [Source:HGNC Symbol;Acc:HGNC:19349]	ENSG00000139116.18	KIF21A	55605	c("ENST00000361418", "ENST00000361961", "ENST00000541463", "ENST00000544797", "ENST00000546817", "ENST00000547108", "ENST00000547733", "ENST00000550429", "ENST00000551066", "ENST00000551264", "ENST00000552475", "ENST00000552908", "ENST00000552961", "ENST00000636569")	-1.34	2.2	75.3	3.86e-16	2.15e-14	15.4
10	97200000	97300000	70500	-	ENSG00000213390	ARHGAP19	protein_coding	chromosome	Rho GTPase activating protein 19 [Source:HGNC Symbol;Acc:HGNC:23724]	ENSG00000213390.11	ARHGAP19	84986	c("ENST00000358308", "ENST00000358531", "ENST00000371027", "ENST00000466484", "ENST00000487035", "ENST00000492211", "ENST00000493068")	0.735	5.68	75.2	4.04e-16	2.25e-14	15.4
1	23600000	23600000	1580	-	ENSG00000117318	ID3	protein_coding	chromosome	inhibitor of DNA binding 3, HLH protein [Source:HGNC Symbol;Acc:HGNC:5362]	ENSG00000117318.9	ID3	3399	c("ENST00000374561", "ENST00000463312", "ENST00000486541")	-1.58	1.84	74.9	4.58e-16	2.54e-14	15.3
19	57700000	57700000	35300	+	ENSG00000204519	ZNF551	protein_coding	chromosome	zinc finger protein 551 [Source:HGNC Symbol;Acc:HGNC:25108]	ENSG00000204519.11	ZNF551	90233	c("ENST00000282296", "ENST00000596085", "ENST00000599402", "ENST00000601064")	-0.888	2.36	74.5	5.26e-16	2.9e-14	15.3
3	27700000	27700000	6760	-	ENSG00000163508	EOMES	protein_coding	chromosome	eomesodermin [Source:HGNC Symbol;Acc:HGNC:3372]	ENSG00000163508.13	EOMES	8320	c("ENST00000295743", "ENST00000449599", "ENST00000461503")	-1.14	3.95	74.3	5.78e-16	3.18e-14	15.2
13	7.7e+07	77300000	282000	-	ENSG00000005810	MYCBP2	protein_coding	chromosome	MYC binding protein 2 [Source:HGNC Symbol;Acc:HGNC:23386]	ENSG00000005810.18	MYCBP2	23077	c("ENST00000357337", "ENST00000429715", "ENST00000462987", "ENST00000466564", "ENST00000474882", "ENST00000482517", "ENST00000485061", "ENST00000486679", "ENST00000491491", "ENST00000498073", "ENST00000544440", "ENST00000612956")	-0.51	6.42	74.2	5.86e-16	3.21e-14	15.2
19	57500000	57500000	18500	+	ENSG00000152439	ZNF773	protein_coding	chromosome	zinc finger protein 773 [Source:HGNC Symbol;Acc:HGNC:30487]	ENSG00000152439.13	ZNF773	374928	c("ENST00000282292", "ENST00000593916", "ENST00000597061", "ENST00000598770", "ENST00000599847", "ENST00000601958")	-1.03	2.38	74.1	6.2e-16	3.38e-14	15.2
19	52300000	52300000	26500	+	ENSG00000196214	ZNF766	protein_coding	chromosome	zinc finger protein 766 [Source:HGNC Symbol;Acc:HGNC:28063]	ENSG00000196214.11	ZNF766	90321	c("ENST00000439461", "ENST00000593612", "ENST00000593703", "ENST00000595000", "ENST00000595149", "ENST00000599581", "ENST00000600016", "ENST00000600821", "ENST00000601711")	-0.657	4.7	73.9	6.62e-16	3.6e-14	15.2
3	52800000	52900000	61300	-	ENSG00000213533	STIMATE	protein_coding	chromosome	STIM activating enhancer [Source:HGNC Symbol;Acc:HGNC:30526]	ENSG00000213533.12	STIMATE	375346	c("ENST00000355083", "ENST00000464769", "ENST00000467979", "ENST00000477591", "ENST00000482155", "ENST00000485356")	0.758	4.55	73.7	7.16e-16	3.87e-14	15.1
12	48900000	48900000	27700	+	ENSG00000139537	CCDC65	protein_coding	chromosome	coiled-coil domain containing 65 [Source:HGNC Symbol;Acc:HGNC:29937]	ENSG00000139537.11	CCDC65	85478	c("ENST00000266984", "ENST00000320516", "ENST00000547861", "ENST00000552188", "ENST00000552942")	-1.17	2.05	73.7	7.27e-16	3.92e-14	15.1
1	2.1e+08	2.1e+08	29600	+	ENSG00000117597	UTP25	protein_coding	chromosome	UTP25 small subunit processor component [Source:HGNC Symbol;Acc:HGNC:28440]	ENSG00000117597.18	UTP25	27042	c("ENST00000457820", "ENST00000491415")	-0.721	3.37	73.7	7.38e-16	3.96e-14	15.1
2	27600000	27600000	40200	+	ENSG00000243943	ZNF512	protein_coding	chromosome	zinc finger protein 512 [Source:HGNC Symbol;Acc:HGNC:29380]	ENSG00000243943.10	ZNF512	84450	c("ENST00000355467", "ENST00000379717", "ENST00000413371", "ENST00000416005", "ENST00000461705", "ENST00000488055", "ENST00000494548", "ENST00000556601")	-0.499	4.53	73.5	7.91e-16	4.23e-14	15.1
5	1.8e+08	1.8e+08	27000	-	ENSG00000161010	MRNIP	protein_coding	chromosome	MRN complex interacting protein [Source:HGNC Symbol;Acc:HGNC:30817]	ENSG00000161010.15	MRNIP	51149	c("ENST00000292586", "ENST00000376931", "ENST00000517338", "ENST00000518219", "ENST00000518235", "ENST00000518950", "ENST00000519208", "ENST00000519213", "ENST00000519318", "ENST00000519398", "ENST00000520150", "ENST00000520698", "ENST00000520900", "ENST00000520995", "ENST00000521299", "ENST00000521333", "ENST00000521675", "ENST00000522157", "ENST00000522663", "ENST00000523084", "ENST00000523267"…	-0.81	3.89	73.4	8.25e-16	4.4e-14	15.1
22	3.9e+07	3.9e+07	12200	+	ENSG00000243811	APOBEC3D	protein_coding	chromosome	apolipoprotein B mRNA editing enzyme catalytic subunit 3D [Source:HGNC Symbol;Acc:HGNC:17354]	ENSG00000243811.10	APOBEC3D	140564	c("ENST00000216099", "ENST00000427494", "ENST00000622217")	-0.611	3.43	73.3	8.44e-16	4.49e-14	15.1
2	85800000	85900000	68100	-	ENSG00000115525	ST3GAL5	protein_coding	chromosome	ST3 beta-galactoside alpha-2,3-sialyltransferase 5 [Source:HGNC Symbol;Acc:HGNC:10872]	ENSG00000115525.18	ST3GAL5	8869	c("ENST00000306262", "ENST00000377332", "ENST00000393805", "ENST00000393808", "ENST00000433665", "ENST00000455892", "ENST00000461199", "ENST00000461206", "ENST00000461892", "ENST00000473122", "ENST00000484728", "ENST00000487896", "ENST00000490946", "ENST00000638178", "ENST00000638227", "ENST00000638258", "ENST00000638288", "ENST00000638321", "ENST00000638484", "ENST00000638523", "ENST00000638542"…
ENST00000638956, "ENST00000638986", "ENST00000639074", "ENST00000639119", "ENST00000639184", "ENST00000639202", "ENST00000639216", "ENST00000639305", "ENST00000639311", "ENST00000639421", "ENST00000639432", "ENST00000639472", "ENST00000639519", "ENST00000639541", "ENST00000639608", "ENST00000639690", "ENST00000639743", "ENST00000639820", "ENST00000639867", "ENST00000639945", "ENST00000639981", "E…
ENST00000640336, "ENST00000640378", "ENST00000640418", "ENST00000640425", "ENST00000640453", "ENST00000640572", "ENST00000640594", "ENST00000640712", "ENST00000640763", "ENST00000640798", "ENST00000640835", "ENST00000640849", "ENST00000640903", "ENST00000640982", "ENST00000640992")	-0.741	4.34	73.2	8.67e-16	4.59e-14	15.1
3	1.19e+08	1.19e+08	29200	-	ENSG00000121578	B4GALT4	protein_coding	chromosome	beta-1,4-galactosyltransferase 4 [Source:HGNC Symbol;Acc:HGNC:927]	ENSG00000121578.13	B4GALT4	8702	c("ENST00000359213", "ENST00000393765", "ENST00000459778", "ENST00000459820", "ENST00000460321", "ENST00000460395", "ENST00000467604", "ENST00000470111", "ENST00000471675", "ENST00000472471", "ENST00000473887", "ENST00000475803", "ENST00000479150", "ENST00000479308", "ENST00000480814", "ENST00000483209", "ENST00000484595", "ENST00000487579", "ENST00000491906", "ENST00000493932")	0.78	4.63	73.1	9.22e-16	4.86e-14	15
5	62400000	62600000	225000	+	ENSG00000086200	IPO11	protein_coding	chromosome	importin 11 [Source:HGNC Symbol;Acc:HGNC:20628]	ENSG00000086200.16	IPO11	51194	c("ENST00000325324", "ENST00000409296", "ENST00000409534", "ENST00000413749", "ENST00000424533", "ENST00000502862", "ENST00000505902", "ENST00000506200", "ENST00000506905", "ENST00000507640", "ENST00000511133", "ENST00000511713", "ENST00000512177", "ENST00000514647")	1.06	4.13	73	9.57e-16	5.03e-14	15
2	86800000	86800000	23800	-	ENSG00000153563	CD8A	protein_coding	chromosome	CD8a molecule [Source:HGNC Symbol;Acc:HGNC:1706]	ENSG00000153563.15	CD8A	925	c("ENST00000283635", "ENST00000352580", "ENST00000409511", "ENST00000409781")	-1.08	5.95	73	9.75e-16	5.11e-14	15
1	54800000	54800000	21600	-	ENSG00000006555	TTC22	protein_coding	chromosome	tetratricopeptide repeat domain 22 [Source:HGNC Symbol;Acc:HGNC:26067]	ENSG00000006555.11	TTC22	55001	c("ENST00000371274", "ENST00000371276", "ENST00000448308", "ENST00000474654", "ENST00000488771")	-0.65	2.64	72.9	9.93e-16	5.18e-14	15
19	57400000	57400000	8590	+	ENSG00000131845	ZNF304	protein_coding	chromosome	zinc finger protein 304 [Source:HGNC Symbol;Acc:HGNC:13505]	ENSG00000131845.14	ZNF304	57343	c("ENST00000282286", "ENST00000391705", "ENST00000443917", "ENST00000598744")	-0.953	2.08	72.9	1e-15	5.2e-14	15
15	90300000	90300000	12500	+	ENSG00000182768	NGRN	protein_coding	chromosome	neugrin, neurite outgrowth associated [Source:HGNC Symbol;Acc:HGNC:18077]	ENSG00000182768.8	NGRN	51335	c("ENST00000331497", "ENST00000379095", "ENST00000411845")	-0.684	5.35	72.7	1.06e-15	5.48e-14	15
14	74300000	74300000	17800	-	ENSG00000119688	ABCD4	protein_coding	chromosome	ATP binding cassette subfamily D member 4 [Source:HGNC Symbol;Acc:HGNC:68]	ENSG00000119688.21	ABCD4	5826	c("ENST00000356924", "ENST00000460308", "ENST00000465085", "ENST00000466822", "ENST00000469672", "ENST00000470637", "ENST00000474270", "ENST00000475240", "ENST00000477803", "ENST00000481348", "ENST00000481935", "ENST00000484380", "ENST00000489207", "ENST00000489678", "ENST00000493427", "ENST00000493752", "ENST00000496015", "ENST00000553486", "ENST00000553745", "ENST00000553998", "ENST00000554453"…
ENST00000557588)	-0.475	4.85	72.7	1.08e-15	5.57e-14	15
9	1.28e+08	1.28e+08	15500	+	ENSG00000167094	TTC16	protein_coding	chromosome	tetratricopeptide repeat domain 16 [Source:HGNC Symbol;Acc:HGNC:26536]	ENSG00000167094.16	TTC16	158248	c("ENST00000373289", "ENST00000488285", "ENST00000489226")	-1.11	2.64	72.7	1.08e-15	5.56e-14	15
1	2.23e+08	2.23e+08	32000	-	ENSG00000143498	TAF1A	protein_coding	chromosome	TATA-box binding protein associated factor, RNA polymerase I subunit A [Source:HGNC Symbol;Acc:HGNC:11532]	ENSG00000143498.18	TAF1A	9015	c("ENST00000350027", "ENST00000352967", "ENST00000366890", "ENST00000391883", "ENST00000465263", "ENST00000480065", "ENST00000487009")	-0.704	1.59	72.7	1.1e-15	5.63e-14	15
12	74500000	74500000	7600	+	ENSG00000253719	ATXN7L3B	protein_coding	chromosome	ataxin 7 like 3B [Source:HGNC Symbol;Acc:HGNC:37931]	ENSG00000253719.4	ATXN7L3B	552889	ENST00000519948	-0.415	5.99	72.6	1.11e-15	5.66e-14	15
22	17200000	17300000	79400	-	ENSG00000093072	ADA2	protein_coding	chromosome	adenosine deaminase 2 [Source:HGNC Symbol;Acc:HGNC:1839]	ENSG00000093072.18	ADA2	51816	c("ENST00000262607", "ENST00000330232", "ENST00000399837", "ENST00000399839", "ENST00000441548", "ENST00000449907", "ENST00000469063", "ENST00000480276", "ENST00000543038", "ENST00000610390", "ENST00000648061", "ENST00000648343", "ENST00000648668", "ENST00000649310", "ENST00000649540", "ENST00000649746", "ENST00000649915", "ENST00000650635")	-0.699	7.41	72.6	1.12e-15	5.7e-14	15
19	44100000	44200000	18800	+	ENSG00000263002	ZNF234	protein_coding	chromosome	zinc finger protein 234 [Source:HGNC Symbol;Acc:HGNC:13027]	ENSG00000263002.8	ZNF234	10780	c("ENST00000426739", "ENST00000590748", "ENST00000590795", "ENST00000592437")	-0.789	2.45	72.6	1.12e-15	5.7e-14	14.9
19	44100000	44100000	17500	+	ENSG00000186026	ZNF284	protein_coding	chromosome	zinc finger protein 284 [Source:HGNC Symbol;Acc:HGNC:13078]	ENSG00000186026.7	ZNF284	342909	ENST00000421176	-0.889	1.77	72.4	1.21e-15	6.12e-14	14.9
14	7.7e+07	7.7e+07	4170	-	ENSG00000119669	IRF2BPL	protein_coding	chromosome	interferon regulatory factor 2 binding protein like [Source:HGNC Symbol;Acc:HGNC:14282]	ENSG00000119669.5	IRF2BPL	64207	ENST00000238647	1.51	5.91	72.4	1.22e-15	6.14e-14	14.9
21	14500000	14700000	174000	-	ENSG00000155307	SAMSN1	protein_coding	chromosome	SAM domain, SH3 domain and nuclear localization signals 1 [Source:HGNC Symbol;Acc:HGNC:10528]	ENSG00000155307.18	SAMSN1	c(64092, 388813)	c("ENST00000285670", "ENST00000400562", "ENST00000400564", "ENST00000400566", "ENST00000435732", "ENST00000463807", "ENST00000467280", "ENST00000469393", "ENST00000493640", "ENST00000619120", "ENST00000644288", "ENST00000647101")	1.42	7.55	72.4	1.23e-15	6.15e-14	14.9
4	1.44e+08	1.44e+08	23200	-	ENSG00000250361	GYPB	protein_coding	chromosome	glycophorin B (MNS blood group) [Source:HGNC Symbol;Acc:HGNC:4703]	ENSG00000250361.8	GYPB	2994	c("ENST00000429670", "ENST00000502664", "ENST00000503255", "ENST00000504951", "ENST00000505583", "ENST00000506516", "ENST00000506679", "ENST00000507009", "ENST00000508618", "ENST00000508841", "ENST00000510196", "ENST00000511198", "ENST00000513128", "ENST00000513557", "ENST00000513677", "ENST00000638448", "ENST00000642935")	2.42	1.02	72.2	1.33e-15	6.64e-14	14.9
17	16400000	16400000	1950	+	ENSG00000170315	UBB	protein_coding	chromosome	ubiquitin B [Source:HGNC Symbol;Acc:HGNC:12463]	ENSG00000170315.14	UBB	7314	c("ENST00000302182", "ENST00000395837", "ENST00000395839", "ENST00000535788", "ENST00000577640", "ENST00000577958", "ENST00000578649", "ENST00000578706", "ENST00000614404")	-1.43	9.81	71.9	1.49e-15	7.41e-14	14.8
6	1.07e+08	1.07e+08	5800	-	ENSG00000272398	CD24	protein_coding	chromosome	CD24 molecule [Source:HGNC Symbol;Acc:HGNC:1645]	ENSG00000272398.6	CD24	100133941	c("ENST00000606017", "ENST00000610952", "ENST00000615659", "ENST00000619133", "ENST00000619869", "ENST00000620405", "ENST00000621311", "ENST00000622315")	1.9	6.79	71.9	1.51e-15	7.49e-14	14.8
2	2.18e+08	2.18e+08	14900	+	ENSG00000018280	SLC11A1	protein_coding	chromosome	solute carrier family 11 member 1 [Source:HGNC Symbol;Acc:HGNC:10907]	ENSG00000018280.17	SLC11A1	6556	c("ENST00000233202", "ENST00000354352", "ENST00000460592", "ENST00000465984", "ENST00000468221", "ENST00000468721", "ENST00000469449", "ENST00000469799", "ENST00000471875", "ENST00000473367", "ENST00000475225", "ENST00000481524", "ENST00000483487", "ENST00000490536", "ENST00000490872", "ENST00000492413", "ENST00000494322", "ENST00000539932")	0.932	9.25	71.8	1.55e-15	7.68e-14	14.8
19	49500000	49500000	12000	+	ENSG00000090554	FLT3LG	protein_coding	chromosome	fms related tyrosine kinase 3 ligand [Source:HGNC Symbol;Acc:HGNC:3766]	ENSG00000090554.13	FLT3LG	2323	c("ENST00000204637", "ENST00000593422", "ENST00000594009", "ENST00000595510", "ENST00000596435", "ENST00000597551", "ENST00000597914", "ENST00000598472", "ENST00000598555", "ENST00000600084", "ENST00000600429", "ENST00000601800")	-0.985	3.97	71.7	1.61e-15	7.93e-14	14.8
22	39100000	39100000	10700	+	ENSG00000239713	APOBEC3G	protein_coding	chromosome	apolipoprotein B mRNA editing enzyme catalytic subunit 3G [Source:HGNC Symbol;Acc:HGNC:17357]	ENSG00000239713.9	APOBEC3G	60489	c("ENST00000407997", "ENST00000461827", "ENST00000463934", "ENST00000480000", "ENST00000481958", "ENST00000486357", "ENST00000494150")	-0.56	6.44	71.7	1.62e-15	7.96e-14	14.8
3	45900000	45900000	7420	+	ENSG00000172215	CXCR6	protein_coding	chromosome	C-X-C motif chemokine receptor 6 [Source:HGNC Symbol;Acc:HGNC:16647]	ENSG00000172215.6	CXCR6	10663	c("ENST00000304552", "ENST00000438735", "ENST00000457814", "ENST00000458629")	-1.2	2.8	71.6	1.64e-15	8.05e-14	14.8
4	1.65e+08	1.65e+08	116000	+	ENSG00000109466	KLHL2	protein_coding	chromosome	kelch like family member 2 [Source:HGNC Symbol;Acc:HGNC:6353]	ENSG00000109466.14	KLHL2	11275	c("ENST00000226725", "ENST00000421009", "ENST00000506541", "ENST00000506761", "ENST00000506824", "ENST00000509028", "ENST00000509704", "ENST00000511305", "ENST00000514860", "ENST00000538127")	1.32	7.33	71.5	1.76e-15	8.61e-14	14.8
CHR_HSCHR7_2_CTG6	1.42e+08	1.42e+08	502	+	ENSG00000277110	TRBV6-5	TR_V_gene	chromosome	T cell receptor beta variable 6-5 [Source:HGNC Symbol;Acc:HGNC:12230]	ENSG00000277110.3	TRBV6-5	NA	ENST00000633072	-1.32	1.94	71.5	1.77e-15	8.62e-14	14.8
5	1.79e+08	1.79e+08	235000	-	ENSG00000087116	ADAMTS2	protein_coding	chromosome	ADAM metallopeptidase with thrombospondin type 1 motif 2 [Source:HGNC Symbol;Acc:HGNC:218]	ENSG00000087116.16	ADAMTS2	9509	c("ENST00000251582", "ENST00000274609", "ENST00000518335", "ENST00000522937", "ENST00000523450")	2.28	4.08	71.4	1.8e-15	8.71e-14	14.7
X	1.54e+08	1.54e+08	7870	+	ENSG00000071553	ATP6AP1	protein_coding	chromosome	ATPase H+ transporting accessory protein 1 [Source:HGNC Symbol;Acc:HGNC:868]	ENSG00000071553.17	ATP6AP1	537	c("ENST00000369762", "ENST00000422890", "ENST00000429585", "ENST00000439372", "ENST00000446552", "ENST00000449556", "ENST00000455205", "ENST00000484908", "ENST00000491569", "ENST00000619046")	0.447	7.11	71.4	1.82e-15	8.81e-14	14.7
17	3860000	3890000	34600	-	ENSG00000004660	CAMKK1	protein_coding	chromosome	calcium/calmodulin dependent protein kinase kinase 1 [Source:HGNC Symbol;Acc:HGNC:1469]	ENSG00000004660.15	CAMKK1	84254	c("ENST00000158166", "ENST00000348335", "ENST00000381769", "ENST00000573483")	0.985	5.02	71.4	1.85e-15	8.91e-14	14.7
6	1.08e+08	1.08e+08	50000	-	ENSG00000112335	SNX3	protein_coding	chromosome	sorting nexin 3 [Source:HGNC Symbol;Acc:HGNC:11174]	ENSG00000112335.15	SNX3	8724	c("ENST00000230085", "ENST00000349379", "ENST00000368979", "ENST00000426155")	0.765	7.59	71.3	1.87e-15	8.97e-14	14.7
3	39300000	39300000	18200	-	ENSG00000168329	CX3CR1	protein_coding	chromosome	C-X3-C motif chemokine receptor 1 [Source:HGNC Symbol;Acc:HGNC:2558]	ENSG00000168329.13	CX3CR1	1524	c("ENST00000358309", "ENST00000399220", "ENST00000412814", "ENST00000435290", "ENST00000541347", "ENST00000542107")	-1.21	7.24	71.2	1.93e-15	9.23e-14	14.7
7	38300000	38300000	1840	-	ENSG00000211695	TRGV9	TR_V_gene	chromosome	T cell receptor gamma variable 9 [Source:HGNC Symbol;Acc:HGNC:12295]	ENSG00000211695.2	TRGV9	NA	ENST00000444775	-1.88	2.41	71.2	1.96e-15	9.33e-14	14.7
9	1.21e+08	1.21e+08	31300	-	ENSG00000148175	STOM	protein_coding	chromosome	stomatin [Source:HGNC Symbol;Acc:HGNC:3383]	ENSG00000148175.13	STOM	2040	c("ENST00000286713", "ENST00000347359", "ENST00000538954")	1.01	8.25	71.1	2.04e-15	9.7e-14	14.7
4	4240000	4250000	12700	-	ENSG00000132406	TMEM128	protein_coding	chromosome	transmembrane protein 128 [Source:HGNC Symbol;Acc:HGNC:28201]	ENSG00000132406.12	TMEM128	85013	c("ENST00000254742", "ENST00000382753")	-0.506	3.51	71	2.11e-15	9.98e-14	14.7
7	38300000	38300000	593	-	ENSG00000211696	TRGV8	TR_V_gene	chromosome	T cell receptor gamma variable 8 [Source:HGNC Symbol;Acc:HGNC:12294]	ENSG00000211696.2	TRGV8	NA	ENST00000390343	-1.53	0.403	71	2.14e-15	1.01e-13	14.7
5	1.51e+08	1.51e+08	55300	+	ENSG00000123643	SLC36A1	protein_coding	chromosome	solute carrier family 36 member 1 [Source:HGNC Symbol;Acc:HGNC:18761]	ENSG00000123643.13	SLC36A1	206358	c("ENST00000243389", "ENST00000429484", "ENST00000517628", "ENST00000517945", "ENST00000519829", "ENST00000520111", "ENST00000520701", "ENST00000521351", "ENST00000521925", "ENST00000522185", "ENST00000616007")	0.757	5.5	70.9	2.19e-15	1.03e-13	14.7
17	63600000	63700000	73900	+	ENSG00000198909	MAP3K3	protein_coding	chromosome	mitogen-activated protein kinase kinase kinase 3 [Source:HGNC Symbol;Acc:HGNC:6855]	ENSG00000198909.7	MAP3K3	4215	c("ENST00000361357", "ENST00000361733", "ENST00000577395", "ENST00000577597", "ENST00000577784", "ENST00000577839", "ENST00000578622", "ENST00000579585", "ENST00000581732", "ENST00000584573", "ENST00000585302")	0.479	7.48	70.7	2.45e-15	1.15e-13	14.6
12	53200000	53200000	22400	-	ENSG00000172819	RARG	protein_coding	chromosome	retinoic acid receptor gamma [Source:HGNC Symbol;Acc:HGNC:9866]	ENSG00000172819.17	RARG	5916	c("ENST00000338561", "ENST00000394426", "ENST00000425354", "ENST00000543726", "ENST00000543762", "ENST00000546377", "ENST00000546717", "ENST00000548284", "ENST00000548317", "ENST00000549859", "ENST00000550265", "ENST00000550350", "ENST00000550362", "ENST00000550721", "ENST00000551158", "ENST00000551501", "ENST00000551580", "ENST00000552901")	-0.868	3.33	70.6	2.51e-15	1.17e-13	14.6
22	39300000	39300000	7510	-	ENSG00000100316	RPL3	protein_coding	chromosome	ribosomal protein L3 [Source:HGNC Symbol;Acc:HGNC:10332]	ENSG00000100316.16	RPL3	6122	c("ENST00000216146", "ENST00000401609", "ENST00000402527", "ENST00000420536", "ENST00000427905", "ENST00000453303", "ENST00000459859", "ENST00000460589", "ENST00000461967", "ENST00000464182", "ENST00000465618", "ENST00000467105", "ENST00000471290", "ENST00000473638", "ENST00000481985", "ENST00000484358", "ENST00000484615", "ENST00000498462")	-1.01	10.2	70.6	2.54e-15	1.18e-13	14.6
19	10600000	10600000	2600	-	ENSG00000129355	CDKN2D	protein_coding	chromosome	cyclin dependent kinase inhibitor 2D [Source:HGNC Symbol;Acc:HGNC:1790]	ENSG00000129355.7	CDKN2D	1032	c("ENST00000335766", "ENST00000393599")	0.875	7.72	70.5	2.58e-15	1.2e-13	14.6
12	1.22e+08	1.22e+08	68600	+	ENSG00000175727	MLXIP	protein_coding	chromosome	MLX interacting protein [Source:HGNC Symbol;Acc:HGNC:17055]	ENSG00000175727.14	MLXIP	22877	c("ENST00000319080", "ENST00000366272", "ENST00000377037", "ENST00000535430", "ENST00000535876", "ENST00000535996", "ENST00000538061", "ENST00000538698", "ENST00000539861", "ENST00000541750", "ENST00000542417")	0.553	6.14	70.3	2.8e-15	1.3e-13	14.6
20	45800000	45800000	4380	+	ENSG00000175063	UBE2C	protein_coding	chromosome	ubiquitin conjugating enzyme E2 C [Source:HGNC Symbol;Acc:HGNC:15937]	ENSG00000175063.17	UBE2C	11065	c("ENST00000243893", "ENST00000335046", "ENST00000352551", "ENST00000356455", "ENST00000372568", "ENST00000405520", "ENST00000496085", "ENST00000617055")	0.943	2.58	70.3	2.83e-15	1.31e-13	14.5
X	46400000	46500000	50100	+	ENSG00000147121	KRBOX4	protein_coding	chromosome	KRAB box domain containing 4 [Source:HGNC Symbol;Acc:HGNC:26007]	ENSG00000147121.16	KRBOX4	55634	c("ENST00000298190", "ENST00000344302", "ENST00000377919", "ENST00000464900", "ENST00000476762", "ENST00000478600", "ENST00000487081")	-0.533	3.49	70.2	2.9e-15	1.34e-13	14.5
7	1.4e+08	1.4e+08	111000	-	ENSG00000157800	SLC37A3	protein_coding	chromosome	solute carrier family 37 member 3 [Source:HGNC Symbol;Acc:HGNC:20651]	ENSG00000157800.18	SLC37A3	84255	c("ENST00000326232", "ENST00000340308", "ENST00000447932", "ENST00000460560", "ENST00000461089", "ENST00000462881", "ENST00000464834", "ENST00000464865", "ENST00000467233", "ENST00000469193", "ENST00000469636", "ENST00000473060", "ENST00000473707", "ENST00000477006", "ENST00000477571", "ENST00000484416", "ENST00000485139", "ENST00000485538", "ENST00000485734", "ENST00000485861", "ENST00000487319"…
ENST00000498469)	0.937	5.87	70.2	2.95e-15	1.35e-13	14.5
1	25400000	25400000	67900	-	ENSG00000188672	RHCE	protein_coding	chromosome	Rh blood group CcEe antigens [Source:HGNC Symbol;Acc:HGNC:10008]	ENSG00000188672.18	RHCE	6006	c("ENST00000294413", "ENST00000340849", "ENST00000346452", "ENST00000349320", "ENST00000349438", "ENST00000413854", "ENST00000495048", "ENST00000527187", "ENST00000527747", "ENST00000533771")	2.14	0.937	70.1	3.01e-15	1.38e-13	14.5
X	1.55e+08	1.56e+08	181000	-	ENSG00000185973	TMLHE	protein_coding	chromosome	trimethyllysine hydroxylase, epsilon [Source:HGNC Symbol;Acc:HGNC:18308]	ENSG00000185973.11	TMLHE	55217	c("ENST00000334398", "ENST00000369439", "ENST00000449645", "ENST00000461075", "ENST00000474677", "ENST00000487422")	0.614	4.5	70.1	3.06e-15	1.39e-13	14.5
9	37800000	37800000	25200	+	ENSG00000165275	TRMT10B	protein_coding	chromosome	tRNA methyltransferase 10B [Source:HGNC Symbol;Acc:HGNC:26454]	ENSG00000165275.10	TRMT10B	158234	c("ENST00000297994", "ENST00000377753", "ENST00000377754", "ENST00000488673", "ENST00000509577", "ENST00000537016", "ENST00000537911", "ENST00000538370", "ENST00000540616")	-0.503	2.95	70	3.13e-15	1.42e-13	14.5
3	1.12e+08	1.12e+08	12400	-	ENSG00000174500	GCSAM	protein_coding	chromosome	germinal center associated signaling and motility [Source:HGNC Symbol;Acc:HGNC:20253]	ENSG00000174500.13	GCSAM	257144	c("ENST00000308910", "ENST00000460387", "ENST00000470085", "ENST00000484193", "ENST00000487901", "ENST00000488580", "ENST00000495418")	-1.09	2.68	70	3.2e-15	1.45e-13	14.5
11	67300000	67300000	20100	+	ENSG00000173020	GRK2	protein_coding	chromosome	G protein-coupled receptor kinase 2 [Source:HGNC Symbol;Acc:HGNC:289]	ENSG00000173020.11	GRK2	156	c("ENST00000308595", "ENST00000416281", "ENST00000524899", "ENST00000526285", "ENST00000526572", "ENST00000527176", "ENST00000529738", "ENST00000529815", "ENST00000530291", "ENST00000531390", "ENST00000532099", "ENST00000532611", "ENST00000533077", "ENST00000534651")	0.4	8.42	69.9	3.29e-15	1.49e-13	14.5
11	63500000	63500000	9660	+	ENSG00000133321	PLAAT4	protein_coding	chromosome	phospholipase A and acyltransferase 4 [Source:HGNC Symbol;Acc:HGNC:9869]	ENSG00000133321.11	PLAAT4	5920	c("ENST00000255688", "ENST00000354445", "ENST00000439013", "ENST00000537871", "ENST00000544107")	-0.94	5.92	69.9	3.38e-15	1.52e-13	14.5
15	39600000	39600000	18400	+	ENSG00000137801	THBS1	protein_coding	chromosome	thrombospondin 1 [Source:HGNC Symbol;Acc:HGNC:11785]	ENSG00000137801.11	THBS1	7057	c("ENST00000260356", "ENST00000397591", "ENST00000466755", "ENST00000484734", "ENST00000490247", "ENST00000497720", "ENST00000559746", "ENST00000560894")	1.42	6.39	69.8	3.39e-15	1.52e-13	14.5
5	8e+07	8e+07	14500	-	ENSG00000177034	MTX3	protein_coding	chromosome	metaxin 3 [Source:HGNC Symbol;Acc:HGNC:24812]	ENSG00000177034.16	MTX3	345778	c("ENST00000509852", "ENST00000512528", "ENST00000512560", "ENST00000617335")	-0.706	2.89	69.8	3.44e-15	1.54e-13	14.5
11	77500000	77600000	123000	-	ENSG00000074201	CLNS1A	protein_coding	chromosome	chloride nucleotide-sensitive channel 1A [Source:HGNC Symbol;Acc:HGNC:2080]	ENSG00000074201.9	CLNS1A	1207	c("ENST00000263309", "ENST00000525064", "ENST00000525359", "ENST00000525428", "ENST00000526009", "ENST00000526761", "ENST00000527133", "ENST00000527265", "ENST00000527299", "ENST00000528364", "ENST00000532069", "ENST00000533957")	-0.577	5.51	69.8	3.45e-15	1.54e-13	14.5
6	34900000	35100000	202000	+	ENSG00000064999	ANKS1A	protein_coding	chromosome	ankyrin repeat and sterile alpha motif domain containing 1A [Source:HGNC Symbol;Acc:HGNC:20961]	ENSG00000064999.15	ANKS1A	23294	c("ENST00000360359", "ENST00000470698", "ENST00000649117", "ENST00000650178")	0.702	4.61	69.7	3.59e-15	1.59e-13	14.4
19	51100000	51200000	11200	+	ENSG00000168995	SIGLEC7	protein_coding	chromosome	sialic acid binding Ig like lectin 7 [Source:HGNC Symbol;Acc:HGNC:10876]	ENSG00000168995.13	SIGLEC7	27036	c("ENST00000305628", "ENST00000317643", "ENST00000536156", "ENST00000599250", "ENST00000600577", "ENST00000601682")	-0.914	5.23	69.7	3.6e-15	1.59e-13	14.4
X	1.08e+08	1.08e+08	64100	-	ENSG00000157514	TSC22D3	protein_coding	chromosome	TSC22 domain family member 3 [Source:HGNC Symbol;Acc:HGNC:3051]	ENSG00000157514.16	TSC22D3	1831	c("ENST00000315660", "ENST00000372382", "ENST00000372383", "ENST00000372384", "ENST00000372390", "ENST00000372397", "ENST00000480691", "ENST00000486554", "ENST00000502650", "ENST00000502961", "ENST00000503515", "ENST00000505965", "ENST00000506081", "ENST00000506724", "ENST00000510887", "ENST00000514426", "ENST00000514897")	0.855	10.9	69.7	3.62e-15	1.6e-13	14.4
3	1.89e+08	1.89e+08	378000	+	ENSG00000188001	TPRG1	protein_coding	chromosome	tumor protein p63 regulated 1 [Source:HGNC Symbol;Acc:HGNC:24759]	ENSG00000188001.10	TPRG1	285386	c("ENST00000345063", "ENST00000412373", "ENST00000425670", "ENST00000433971", "ENST00000456832", "ENST00000460613", "ENST00000464152", "ENST00000473790", "ENST00000479720", "ENST00000481307", "ENST00000485836", "ENST00000488841", "ENST00000493725", "ENST00000496671", "ENST00000497628")	-1.05	1.31	69.5	3.84e-15	1.69e-13	14.4
2	24100000	24100000	8430	-	ENSG00000115129	TP53I3	protein_coding	chromosome	tumor protein p53 inducible protein 3 [Source:HGNC Symbol;Acc:HGNC:19373]	ENSG00000115129.14	TP53I3	9540	c("ENST00000238721", "ENST00000335934", "ENST00000407482", "ENST00000413037", "ENST00000417886", "ENST00000470636")	0.847	4.03	69.4	3.99e-15	1.75e-13	14.4
11	6710000	6750000	32900	-	ENSG00000254838	GVINP1	transcribed_unprocessed_pseudogene	chromosome	GTPase, very large interferon inducible pseudogene 1 [Source:HGNC Symbol;Acc:HGNC:25813]	ENSG00000254838.5	GVINP1	NA	c("ENST00000526769", "ENST00000531871")	-0.734	5.14	69.4	4.11e-15	1.8e-13	14.4
21	34400000	34500000	65500	-	ENSG00000180509	KCNE1	protein_coding	chromosome	potassium voltage-gated channel subfamily E regulatory subunit 1 [Source:HGNC Symbol;Acc:HGNC:6240]	ENSG00000180509.12	KCNE1	3753	c("ENST00000337385", "ENST00000399284", "ENST00000399286", "ENST00000399289", "ENST00000416357", "ENST00000432085", "ENST00000489175", "ENST00000611936", "ENST00000621601")	1.29	4.18	69.3	4.14e-15	1.81e-13	14.4
7	1.43e+08	1.43e+08	516	+	ENSG00000211752	TRBV27	TR_V_gene	chromosome	T cell receptor beta variable 27 [Source:HGNC Symbol;Acc:HGNC:12208]	ENSG00000211752.3	TRBV27	NA	ENST00000390399	-1.48	1.86	69.3	4.23e-15	1.84e-13	14.4
11	1.02e+08	1.02e+08	22000	+	ENSG00000023445	BIRC3	protein_coding	chromosome	baculoviral IAP repeat containing 3 [Source:HGNC Symbol;Acc:HGNC:591]	ENSG00000023445.14	BIRC3	330	c("ENST00000263464", "ENST00000526421", "ENST00000527309", "ENST00000527336", "ENST00000528940", "ENST00000532808", "ENST00000615299")	-0.687	6	69.3	4.26e-15	1.84e-13	14.4
19	19400000	19500000	123000	+	ENSG00000167491	GATAD2A	protein_coding	chromosome	GATA zinc finger domain containing 2A [Source:HGNC Symbol;Acc:HGNC:29989]	ENSG00000167491.17	GATAD2A	54815	c("ENST00000358713", "ENST00000360315", "ENST00000404158", "ENST00000417582", "ENST00000418032", "ENST00000429242", "ENST00000432704", "ENST00000444839", "ENST00000448576", "ENST00000457895", "ENST00000473184", "ENST00000494516", "ENST00000609040")	0.412	5.76	69.3	4.27e-15	1.84e-13	14.4
1	9230000	9270000	36600	+	ENSG00000049239	H6PD	protein_coding	chromosome	hexose-6-phosphate dehydrogenase/glucose 1-dehydrogenase [Source:HGNC Symbol;Acc:HGNC:4795]	ENSG00000049239.12	H6PD	9563	c("ENST00000377403", "ENST00000495451", "ENST00000602477")	0.602	6.05	69.3	4.28e-15	1.84e-13	14.4
3	1.2e+07	12200000	188000	+	ENSG00000157152	SYN2	protein_coding	chromosome	synapsin II [Source:HGNC Symbol;Acc:HGNC:11495]	ENSG00000157152.17	SYN2	6854	c("ENST00000424884", "ENST00000425297", "ENST00000439861", "ENST00000447752", "ENST00000620175", "ENST00000621198")	1.39	1.35	69.3	4.29e-15	1.84e-13	14.4
1	40300000	40300000	17300	-	ENSG00000049089	COL9A2	protein_coding	chromosome	collagen type IX alpha 2 chain [Source:HGNC Symbol;Acc:HGNC:2218]	ENSG00000049089.15	COL9A2	1298	c("ENST00000372736", "ENST00000372748", "ENST00000417105", "ENST00000427563", "ENST00000461118", "ENST00000466267", "ENST00000482722", "ENST00000488463", "ENST00000490132", "ENST00000495948", "ENST00000496215", "ENST00000642679")	1.85	4.98	69.2	4.42e-15	1.89e-13	14.4
19	44200000	44200000	29700	+	ENSG00000131115	ZNF227	protein_coding	chromosome	zinc finger protein 227 [Source:HGNC Symbol;Acc:HGNC:13020]	ENSG00000131115.16	ZNF227	7770	c("ENST00000313040", "ENST00000391961", "ENST00000586048", "ENST00000586228", "ENST00000588219", "ENST00000588394", "ENST00000588567", "ENST00000589005", "ENST00000589237", "ENST00000589707", "ENST00000590871", "ENST00000591019", "ENST00000621083")	-0.507	3.56	69.2	4.49e-15	1.92e-13	14.3
3	12900000	13300000	386000	-	ENSG00000144711	IQSEC1	protein_coding	chromosome	IQ motif and Sec7 domain 1 [Source:HGNC Symbol;Acc:HGNC:29112]	ENSG00000144711.16	IQSEC1	9922	c("ENST00000273221", "ENST00000473088", "ENST00000474467", "ENST00000613206", "ENST00000618604", "ENST00000646269", "ENST00000647458", "ENST00000648114", "ENST00000648386")	0.402	7.72	69.1	4.58e-15	1.95e-13	14.3
7	1.43e+08	1.43e+08	507	+	ENSG00000211728	TRBV5-6	TR_V_gene	chromosome	T cell receptor beta variable 5-6 [Source:HGNC Symbol;Acc:HGNC:12223]	ENSG00000211728.2	TRBV5-6	NA	ENST00000390375	-1.46	1.02	69	4.72e-15	2e-13	14.3
2	1.9e+08	1.9e+08	16600	-	ENSG00000128694	OSGEPL1	protein_coding	chromosome	O-sialoglycoprotein endopeptidase like 1 [Source:HGNC Symbol;Acc:HGNC:23075]	ENSG00000128694.12	OSGEPL1	64172	c("ENST00000264151", "ENST00000517895", "ENST00000518114", "ENST00000519810", "ENST00000520350", "ENST00000521630", "ENST00000522700", "ENST00000524043")	-0.741	1.98	69	4.75e-15	2.01e-13	14.3
18	46800000	46900000	117000	-	ENSG00000078043	PIAS2	protein_coding	chromosome	protein inhibitor of activated STAT 2 [Source:HGNC Symbol;Acc:HGNC:17311]	ENSG00000078043.16	PIAS2	9063	c("ENST00000324794", "ENST00000398654", "ENST00000545673", "ENST00000585916", "ENST00000586170", "ENST00000586634", "ENST00000586953", "ENST00000587810", "ENST00000589819", "ENST00000589917", "ENST00000590127", "ENST00000590944", "ENST00000591865", "ENST00000592011", "ENST00000592212", "ENST00000592221")	0.992	4.17	68.8	5.2e-15	2.2e-13	14.3
10	30400000	30500000	27800	+	ENSG00000107968	MAP3K8	protein_coding	chromosome	mitogen-activated protein kinase kinase kinase 8 [Source:HGNC Symbol;Acc:HGNC:6860]	ENSG00000107968.10	MAP3K8	1326	c("ENST00000263056", "ENST00000375321", "ENST00000375322", "ENST00000413724", "ENST00000415139", "ENST00000430603", "ENST00000542547")	0.753	5.92	68.7	5.31e-15	2.24e-13	14.3
3	5.2e+07	52100000	7650	-	ENSG00000164086	DUSP7	protein_coding	chromosome	dual specificity phosphatase 7 [Source:HGNC Symbol;Acc:HGNC:3073]	ENSG00000164086.10	DUSP7	1849	c("ENST00000469623", "ENST00000495880")	-0.775	4.59	68.6	5.61e-15	2.36e-13	14.3
19	10500000	10500000	5190	-	ENSG00000180739	S1PR5	protein_coding	chromosome	sphingosine-1-phosphate receptor 5 [Source:HGNC Symbol;Acc:HGNC:14299]	ENSG00000180739.14	S1PR5	53637	c("ENST00000333430", "ENST00000439028", "ENST00000590601", "ENST00000617721")	-1.53	5.22	68.6	5.68e-15	2.38e-13	14.2
2	2.39e+08	2.39e+08	353000	-	ENSG00000068024	HDAC4	protein_coding	chromosome	histone deacetylase 4 [Source:HGNC Symbol;Acc:HGNC:14063]	ENSG00000068024.16	HDAC4	9759	c("ENST00000345617", "ENST00000430200", "ENST00000445704", "ENST00000446876", "ENST00000454542", "ENST00000460235", "ENST00000461113", "ENST00000463007", "ENST00000487617", "ENST00000493582", "ENST00000494800", "ENST00000495497", "ENST00000496347", "ENST00000535493", "ENST00000543185", "ENST00000544989", "ENST00000553145")	0.524	5.65	68.6	5.69e-15	2.38e-13	14.2
19	57600000	57600000	7350	-	ENSG00000083817	ZNF416	protein_coding	chromosome	zinc finger protein 416 [Source:HGNC Symbol;Acc:HGNC:20645]	ENSG00000083817.9	ZNF416	55659	ENST00000196489	-0.858	1.8	68.3	6.25e-15	2.6e-13	14.2
14	21800000	21800000	535	+	ENSG00000211785	TRAV12-1	TR_V_gene	chromosome	T cell receptor alpha variable 12-1 [Source:HGNC Symbol;Acc:HGNC:12105]	ENSG00000211785.1	TRAV12-1	NA	ENST00000390433	-1.38	1.06	68.2	6.5e-15	2.7e-13	14.2
4	85500000	8.6e+07	528000	+	ENSG00000138639	ARHGAP24	protein_coding	chromosome	Rho GTPase activating protein 24 [Source:HGNC Symbol;Acc:HGNC:25361]	ENSG00000138639.18	ARHGAP24	83478	c("ENST00000264343", "ENST00000395183", "ENST00000395184", "ENST00000502537", "ENST00000503917", "ENST00000503995", "ENST00000505856", "ENST00000506421", "ENST00000509300", "ENST00000509709", "ENST00000512201", "ENST00000514229")	0.92	4.39	68.2	6.55e-15	2.71e-13	14.2
8	1.27e+08	1.27e+08	6040	-	ENSG00000168672	LRATD2	protein_coding	chromosome	LRAT domain containing 2 [Source:HGNC Symbol;Acc:HGNC:24166]	ENSG00000168672.4	LRATD2	157638	c("ENST00000304916", "ENST00000517458", "ENST00000652209")	-0.965	2.51	68.2	6.71e-15	2.77e-13	14.2
9	73200000	73200000	18500	+	ENSG00000135046	ANXA1	protein_coding	chromosome	annexin A1 [Source:HGNC Symbol;Acc:HGNC:533]	ENSG00000135046.14	ANXA1	301	c("ENST00000257497", "ENST00000376911", "ENST00000415424", "ENST00000456643", "ENST00000468639", "ENST00000489109", "ENST00000491192", "ENST00000495713")	0.813	9.61	68.1	6.76e-15	2.78e-13	14.2
13	60400000	60600000	177000	+	ENSG00000083544	TDRD3	protein_coding	chromosome	tudor domain containing 3 [Source:HGNC Symbol;Acc:HGNC:20612]	ENSG00000083544.14	TDRD3	81550	c("ENST00000196169", "ENST00000377881", "ENST00000377882", "ENST00000377894", "ENST00000463109", "ENST00000471710", "ENST00000484389", "ENST00000535286", "ENST00000621840", "ENST00000648252")	-0.486	2.98	68.1	6.81e-15	2.8e-13	14.2
X	54400000	54400000	7630	+	ENSG00000158526	TSR2	protein_coding	chromosome	TSR2 ribosome maturation factor [Source:HGNC Symbol;Acc:HGNC:25455]	ENSG00000158526.8	TSR2	90121	ENST00000375151	-0.476	5.01	68.1	6.9e-15	2.83e-13	14.2
20	49800000	49900000	79500	+	ENSG00000197818	SLC9A8	protein_coding	chromosome	solute carrier family 9 member A8 [Source:HGNC Symbol;Acc:HGNC:20728]	ENSG00000197818.11	SLC9A8	23315	c("ENST00000361573", "ENST00000417961", "ENST00000489787", "ENST00000490250")	0.812	6.03	68	7.12e-15	2.91e-13	14.1
20	37500000	37500000	35500	-	ENSG00000166619	BLCAP	protein_coding	chromosome	BLCAP apoptosis inducing factor [Source:HGNC Symbol;Acc:HGNC:1055]	ENSG00000166619.15	BLCAP	10904	c("ENST00000373537", "ENST00000397131", "ENST00000397134", "ENST00000397135", "ENST00000397137", "ENST00000411780", "ENST00000414080", "ENST00000414542", "ENST00000432507", "ENST00000445723", "ENST00000447625", "ENST00000456058", "ENST00000467603", "ENST00000613961")	-0.419	5.8	68	7.21e-15	2.94e-13	14.1
4	1.6e+07	1.6e+07	9060	-	ENSG00000137441	FGFBP2	protein_coding	chromosome	fibroblast growth factor binding protein 2 [Source:HGNC Symbol;Acc:HGNC:29451]	ENSG00000137441.8	FGFBP2	83888	c("ENST00000259989", "ENST00000509331")	-1.19	5.71	67.9	7.5e-15	3.05e-13	14.1
14	1.03e+08	1.03e+08	8030	-	ENSG00000156381	ANKRD9	protein_coding	chromosome	ankyrin repeat domain 9 [Source:HGNC Symbol;Acc:HGNC:20096]	ENSG00000156381.9	ANKRD9	122416	c("ENST00000286918", "ENST00000557902", "ENST00000559404", "ENST00000559651", "ENST00000560748")	1.15	3.02	67.9	7.58e-15	3.07e-13	14.1
3	1.57e+08	1.57e+08	6780	+	ENSG00000163661	PTX3	protein_coding	chromosome	pentraxin 3 [Source:HGNC Symbol;Acc:HGNC:9692]	ENSG00000163661.4	PTX3	5806	ENST00000295927	1.58	3.08	67.8	7.65e-15	3.09e-13	14.1
2	2.37e+08	2.37e+08	90400	-	ENSG00000163359	COL6A3	protein_coding	chromosome	collagen type VI alpha 3 chain [Source:HGNC Symbol;Acc:HGNC:2213]	ENSG00000163359.15	COL6A3	1293	c("ENST00000295550", "ENST00000347401", "ENST00000353578", "ENST00000392003", "ENST00000392004", "ENST00000409809", "ENST00000433762", "ENST00000468792", "ENST00000472056", "ENST00000473258", "ENST00000491233", "ENST00000491769", "ENST00000493475", "ENST00000493608")	0.823	1.99	67.7	7.93e-15	3.19e-13	14.1
16	69700000	69800000	13100	-	ENSG00000141101	NOB1	protein_coding	chromosome	NIN1 (RPN12) binding protein 1 homolog [Source:HGNC Symbol;Acc:HGNC:29540]	ENSG00000141101.13	NOB1	28987	c("ENST00000268802", "ENST00000561677", "ENST00000562416", "ENST00000563055", "ENST00000564620", "ENST00000569871")	-1.05	3.96	67.7	7.95e-15	3.19e-13	14.1
19	14400000	14400000	28200	+	ENSG00000123146	ADGRE5	protein_coding	chromosome	adhesion G protein-coupled receptor E5 [Source:HGNC Symbol;Acc:HGNC:1711]	ENSG00000123146.20	ADGRE5	976	c("ENST00000242786", "ENST00000357355", "ENST00000358600", "ENST00000586517", "ENST00000586849", "ENST00000587319", "ENST00000587535", "ENST00000587606", "ENST00000587728", "ENST00000590567", "ENST00000591080", "ENST00000591565", "ENST00000591737", "ENST00000592261", "ENST00000592341", "ENST00000593028")	0.571	9.35	67.7	7.99e-15	3.2e-13	14.1
10	72700000	72900000	196000	+	ENSG00000156026	MCU	protein_coding	chromosome	mitochondrial calcium uniporter [Source:HGNC Symbol;Acc:HGNC:23526]	ENSG00000156026.14	MCU	90550	c("ENST00000357157", "ENST00000373053", "ENST00000483185", "ENST00000536019", "ENST00000603118", "ENST00000603649", "ENST00000604152", "ENST00000604372", "ENST00000604679", "ENST00000605416", "ENST00000605597")	0.591	4.96	67.7	8.12e-15	3.24e-13	14.1
12	1.02e+08	1.02e+08	47200	+	ENSG00000111666	CHPT1	protein_coding	chromosome	choline phosphotransferase 1 [Source:HGNC Symbol;Acc:HGNC:17852]	ENSG00000111666.11	CHPT1	56994	c("ENST00000229266", "ENST00000546490", "ENST00000546873", "ENST00000549128", "ENST00000549872", "ENST00000550385", "ENST00000552213", "ENST00000552215", "ENST00000552329", "ENST00000552351")	0.892	6.08	67.7	8.17e-15	3.25e-13	14.1
9	1.2e+08	1.21e+08	191000	-	ENSG00000136861	CDK5RAP2	protein_coding	chromosome	CDK5 regulatory subunit associated protein 2 [Source:HGNC Symbol;Acc:HGNC:18672]	ENSG00000136861.18	CDK5RAP2	55755	c("ENST00000349780", "ENST00000360190", "ENST00000360822", "ENST00000416449", "ENST00000425647", "ENST00000433194", "ENST00000468989", "ENST00000472883", "ENST00000473282", "ENST00000474262", "ENST00000479584", "ENST00000480112", "ENST00000480467", "ENST00000481266", "ENST00000482047", "ENST00000483412", "ENST00000484546", "ENST00000491334", "ENST00000495406")	1.63	6.83	67.7	8.21e-15	3.26e-13	14.1
4	98500000	98700000	188000	-	ENSG00000168785	TSPAN5	protein_coding	chromosome	tetraspanin 5 [Source:HGNC Symbol;Acc:HGNC:17753]	ENSG00000168785.8	TSPAN5	10098	c("ENST00000305798", "ENST00000505184", "ENST00000507167", "ENST00000508798", "ENST00000509168", "ENST00000511651", "ENST00000511753", "ENST00000511800", "ENST00000515287", "ENST00000515440")	-1.74	4.33	67.6	8.33e-15	3.3e-13	14.1
18	1.2e+07	1.2e+07	49900	+	ENSG00000141401	IMPA2	protein_coding	chromosome	inositol monophosphatase 2 [Source:HGNC Symbol;Acc:HGNC:6051]	ENSG00000141401.12	IMPA2	3613	c("ENST00000269159", "ENST00000383376", "ENST00000586230", "ENST00000588167", "ENST00000588752", "ENST00000588863", "ENST00000588927", "ENST00000589238", "ENST00000589374", "ENST00000590107", "ENST00000590138", "ENST00000625802")	0.739	5.69	67.5	8.59e-15	3.39e-13	14.1
10	30300000	30400000	64600	-	ENSG00000107951	MTPAP	protein_coding	chromosome	mitochondrial poly(A) polymerase [Source:HGNC Symbol;Acc:HGNC:25532]	ENSG00000107951.14	MTPAP	55149	c("ENST00000263063", "ENST00000417581", "ENST00000421701", "ENST00000471055", "ENST00000488290")	-1.13	3.91	67.5	8.67e-15	3.41e-13	14.1
3	36800000	36900000	118000	-	ENSG00000168016	TRANK1	protein_coding	chromosome	tetratricopeptide repeat and ankyrin repeat containing 1 [Source:HGNC Symbol;Acc:HGNC:29011]	ENSG00000168016.14	TRANK1	9881	c("ENST00000429976", "ENST00000463764", "ENST00000463984", "ENST00000643881", "ENST00000645898", "ENST00000646436", "ENST00000646897")	-0.723	7.16	67.4	8.94e-15	3.51e-13	14
12	54300000	54300000	6900	+	ENSG00000135486	HNRNPA1	protein_coding	chromosome	heterogeneous nuclear ribonucleoprotein A1 [Source:HGNC Symbol;Acc:HGNC:5031]	ENSG00000135486.17	HNRNPA1	3178	c("ENST00000330752", "ENST00000340913", "ENST00000546500", "ENST00000547276", "ENST00000547566", "ENST00000547708", "ENST00000547870", "ENST00000548688", "ENST00000550482", "ENST00000550994", "ENST00000551665", "ENST00000551679", "ENST00000551702", "ENST00000551803")	-0.604	8.91	67.4	9.15e-15	3.58e-13	14
6	3850000	3850000	1950	+	ENSG00000145945	FAM50B	protein_coding	chromosome	family with sequence similarity 50 member B [Source:HGNC Symbol;Acc:HGNC:18789]	ENSG00000145945.7	FAM50B	26240	c("ENST00000380274", "ENST00000648326")	-1.35	1.92	67.4	9.17e-15	3.58e-13	14
1	53900000	5.4e+07	22100	+	ENSG00000116212	LRRC42	protein_coding	chromosome	leucine rich repeat containing 42 [Source:HGNC Symbol;Acc:HGNC:28792]	ENSG00000116212.15	LRRC42	115353	c("ENST00000319223", "ENST00000371368", "ENST00000371370", "ENST00000444987", "ENST00000477905")	0.625	3.22	67.4	9.2e-15	3.58e-13	14
5	94600000	94700000	121000	+	ENSG00000133302	SLF1	protein_coding	chromosome	SMC5-SMC6 complex localization factor 1 [Source:HGNC Symbol;Acc:HGNC:25408]	ENSG00000133302.13	SLF1	84250	c("ENST00000265140", "ENST00000450932", "ENST00000466957", "ENST00000475916", "ENST00000493934", "ENST00000504099", "ENST00000508130", "ENST00000508383")	0.657	4.01	67.3	9.42e-15	3.66e-13	14
4	1.74e+08	1.75e+08	33000	-	ENSG00000164120	HPGD	protein_coding	chromosome	15-hydroxyprostaglandin dehydrogenase [Source:HGNC Symbol;Acc:HGNC:5154]	ENSG00000164120.14	HPGD	3248	c("ENST00000296521", "ENST00000296522", "ENST00000422112", "ENST00000504433", "ENST00000506910", "ENST00000508330", "ENST00000509512", "ENST00000510835", "ENST00000510901", "ENST00000511499", "ENST00000512410", "ENST00000514584", "ENST00000541923", "ENST00000542498")	1.96	5.34	67.3	9.63e-15	3.73e-13	14
11	68700000	68800000	44100	-	ENSG00000132749	TESMIN	protein_coding	chromosome	testis expressed metallothionein like protein [Source:HGNC Symbol;Acc:HGNC:7446]	ENSG00000132749.11	TESMIN	9633	c("ENST00000255087", "ENST00000432435", "ENST00000438124", "ENST00000443940", "ENST00000538944", "ENST00000540869", "ENST00000543240", "ENST00000544398", "ENST00000544963")	0.84	2.22	67	1.06e-14	4.09e-13	14
4	1.44e+08	1.44e+08	31400	-	ENSG00000170180	GYPA	protein_coding	chromosome	glycophorin A (MNS blood group) [Source:HGNC Symbol;Acc:HGNC:4702]	ENSG00000170180.22	GYPA	2993	c("ENST00000324022", "ENST00000360771", "ENST00000503627", "ENST00000504786", "ENST00000508337", "ENST00000509346", "ENST00000510771", "ENST00000512064", "ENST00000512789", "ENST00000514603", "ENST00000535709", "ENST00000616983", "ENST00000641688", "ENST00000642295", "ENST00000642713", "ENST00000642738", "ENST00000643148", "ENST00000643254", "ENST00000644398", "ENST00000646447")	2.13	2.04	67	1.06e-14	4.09e-13	14
2	2e+08	2e+08	26800	-	ENSG00000162971	TYW5	protein_coding	chromosome	tRNA-yW synthesizing protein 5 [Source:HGNC Symbol;Acc:HGNC:26754]	ENSG00000162971.11	TYW5	129450	c("ENST00000354611", "ENST00000441832", "ENST00000452512", "ENST00000483328", "ENST00000493181")	0.74	3.6	67	1.07e-14	4.1e-13	14
2	84800000	84900000	85400	-	ENSG00000186854	TRABD2A	protein_coding	chromosome	TraB domain containing 2A [Source:HGNC Symbol;Acc:HGNC:27013]	ENSG00000186854.11	TRABD2A	c(129293, 105374836)	c("ENST00000335459", "ENST00000409133", "ENST00000409520", "ENST00000436322", "ENST00000460991", "ENST00000474298", "ENST00000479944", "ENST00000489999", "ENST00000495990", "ENST00000496500")	-1.18	4.35	67	1.07e-14	4.1e-13	14
11	1.18e+08	1.18e+08	11100	-	ENSG00000149573	MPZL2	protein_coding	chromosome	myelin protein zero like 2 [Source:HGNC Symbol;Acc:HGNC:3496]	ENSG00000149573.9	MPZL2	10205	c("ENST00000278937", "ENST00000438295", "ENST00000525647", "ENST00000527282", "ENST00000528554", "ENST00000529376", "ENST00000534175")	-0.93	2.78	66.9	1.1e-14	4.22e-13	14
14	67400000	67400000	25200	-	ENSG00000100558	PLEK2	protein_coding	chromosome	pleckstrin 2 [Source:HGNC Symbol;Acc:HGNC:19238]	ENSG00000100558.9	PLEK2	26499	c("ENST00000216446", "ENST00000553387", "ENST00000554395", "ENST00000555803", "ENST00000556532", "ENST00000557388")	-2.4	1.82	66.8	1.16e-14	4.41e-13	13.9
12	1.11e+08	1.11e+08	77100	-	ENSG00000122986	HVCN1	protein_coding	chromosome	hydrogen voltage gated channel 1 [Source:HGNC Symbol;Acc:HGNC:28240]	ENSG00000122986.13	HVCN1	84329	c("ENST00000242607", "ENST00000356742", "ENST00000439744", "ENST00000546425", "ENST00000546713", "ENST00000547887", "ENST00000548312", "ENST00000549442", "ENST00000620084")	-0.676	5.66	66.8	1.18e-14	4.48e-13	13.9
19	18800000	18900000	36300	+	ENSG00000005007	UPF1	protein_coding	chromosome	UPF1 RNA helicase and ATPase [Source:HGNC Symbol;Acc:HGNC:9962]	ENSG00000005007.12	UPF1	5976	c("ENST00000262803", "ENST00000594243", "ENST00000594504", "ENST00000596842", "ENST00000598209", "ENST00000598471", "ENST00000599848", "ENST00000600012", "ENST00000600310", "ENST00000600689", "ENST00000600868", "ENST00000601689", "ENST00000601981")	0.62	6.2	66.7	1.21e-14	4.59e-13	13.9
1	2.28e+08	2.28e+08	171000	+	ENSG00000154358	OBSCN	protein_coding	chromosome	obscurin, cytoskeletal calmodulin and titin-interacting RhoGEF [Source:HGNC Symbol;Acc:HGNC:15719]	ENSG00000154358.21	OBSCN	84033	c("ENST00000284548", "ENST00000366704", "ENST00000366706", "ENST00000366707", "ENST00000422127", "ENST00000474237", "ENST00000483539", "ENST00000493977", "ENST00000494839", "ENST00000570156", "ENST00000602685", "ENST00000602832", "ENST00000636476", "ENST00000636875", "ENST00000659732", "ENST00000660585", "ENST00000660606", "ENST00000660857", "ENST00000662438", "ENST00000663720", "ENST00000664353"…
ENST00000668943, "ENST00000669688")	-1.29	2.59	66.7	1.21e-14	4.58e-13	13.9
21	42700000	42800000	122000	+	ENSG00000160191	PDE9A	protein_coding	chromosome	phosphodiesterase 9A [Source:HGNC Symbol;Acc:HGNC:8795]	ENSG00000160191.18	PDE9A	5152	c("ENST00000291539", "ENST00000328862", "ENST00000335440", "ENST00000335512", "ENST00000349112", "ENST00000380328", "ENST00000398224", "ENST00000398225", "ENST00000398227", "ENST00000398229", "ENST00000398232", "ENST00000398234", "ENST00000398236", "ENST00000460905", "ENST00000460989", "ENST00000462571", "ENST00000466472", "ENST00000467162", "ENST00000467403", "ENST00000468805", "ENST00000470987"…
ENST00000497805)	-1.63	0.773	66.7	1.23e-14	4.64e-13	13.9
16	69300000	69300000	5110	+	ENSG00000132603	NIP7	protein_coding	chromosome	nucleolar pre-rRNA processing protein NIP7 [Source:HGNC Symbol;Acc:HGNC:24328]	ENSG00000132603.15	NIP7	51388	c("ENST00000254940", "ENST00000254941", "ENST00000562131", "ENST00000562523", "ENST00000563364", "ENST00000565034", "ENST00000567202", "ENST00000569637")	-0.419	4.17	66.6	1.24e-14	4.67e-13	13.9
CHR_HSCHR6_MHC_MCF_CTG1	30800000	30800000	13800	-	ENSG00000224740	FLOT1	protein_coding	chromosome	flotillin 1 [Source:HGNC Symbol;Acc:HGNC:3757]	ENSG00000224740.8	FLOT1	10211	c("ENST00000422714", "ENST00000432428", "ENST00000436025", "ENST00000437093", "ENST00000439396", "ENST00000446072", "ENST00000457133", "ENST00000470163", "ENST00000482255", "ENST00000484797", "ENST00000487385", "ENST00000495886")	0.886	5.32	66.6	1.25e-14	4.7e-13	13.9
8	86300000	86500000	136000	+	ENSG00000123124	WWP1	protein_coding	chromosome	WW domain containing E3 ubiquitin protein ligase 1 [Source:HGNC Symbol;Acc:HGNC:17004]	ENSG00000123124.14	WWP1	11059	c("ENST00000265428", "ENST00000517970", "ENST00000518683", "ENST00000520374", "ENST00000520453", "ENST00000520521", "ENST00000520798", "ENST00000521079", "ENST00000521997", "ENST00000523863", "ENST00000524036")	-0.705	4.54	66.6	1.26e-14	4.72e-13	13.9
12	50200000	50300000	108000	-	ENSG00000050405	LIMA1	protein_coding	chromosome	LIM domain and actin binding 1 [Source:HGNC Symbol;Acc:HGNC:24636]	ENSG00000050405.13	LIMA1	51474	c("ENST00000341247", "ENST00000394943", "ENST00000547825", "ENST00000549064", "ENST00000550592", "ENST00000550611", "ENST00000551486", "ENST00000551691", "ENST00000552008", "ENST00000552045", "ENST00000552338", "ENST00000552491", "ENST00000552720", "ENST00000552783", "ENST00000552823", "ENST00000552909")	-0.807	2.83	66.6	1.27e-14	4.72e-13	13.9
1	35700000	35700000	5020	-	ENSG00000142686	C1orf216	protein_coding	chromosome	chromosome 1 open reading frame 216 [Source:HGNC Symbol;Acc:HGNC:26800]	ENSG00000142686.8	C1orf216	127703	c("ENST00000270815", "ENST00000453178", "ENST00000503824")	0.573	3.67	66.6	1.27e-14	4.72e-13	13.9
19	16700000	16700000	28900	+	ENSG00000072954	TMEM38A	protein_coding	chromosome	transmembrane protein 38A [Source:HGNC Symbol;Acc:HGNC:28462]	ENSG00000072954.7	TMEM38A	79041	c("ENST00000187762", "ENST00000595452", "ENST00000599479")	0.736	3.28	66.5	1.31e-14	4.85e-13	13.9
7	1.43e+08	1.43e+08	1680	+	ENSG00000211751	TRBC1	TR_C_gene	chromosome	T cell receptor beta constant 1 [Source:HGNC Symbol;Acc:HGNC:12156]	ENSG00000211751.9	TRBC1	NA	ENST00000633705	-1.9	6.72	66.5	1.31e-14	4.86e-13	13.9
7	98900000	99100000	173000	+	ENSG00000196367	TRRAP	protein_coding	chromosome	transformation/transcription domain associated protein [Source:HGNC Symbol;Acc:HGNC:12347]	ENSG00000196367.13	TRRAP	8295	c("ENST00000355540", "ENST00000359863", "ENST00000360902", "ENST00000417523", "ENST00000446306", "ENST00000456197", "ENST00000468960", "ENST00000480695", "ENST00000482799", "ENST00000628380")	-0.481	4.96	66.3	1.4e-14	5.17e-13	13.9
7	38400000	38400000	651	-	ENSG00000211699	TRGV3	TR_V_gene	chromosome	T cell receptor gamma variable 3 [Source:HGNC Symbol;Acc:HGNC:12288]	ENSG00000211699.2	TRGV3	NA	ENST00000390346	-1.52	0.966	66.3	1.42e-14	5.23e-13	13.8
3	15700000	15900000	193000	-	ENSG00000206560	ANKRD28	protein_coding	chromosome	ankyrin repeat domain 28 [Source:HGNC Symbol;Acc:HGNC:29024]	ENSG00000206560.11	ANKRD28	23243	c("ENST00000399451", "ENST00000412318", "ENST00000439830", "ENST00000451422", "ENST00000460278", "ENST00000461696", "ENST00000462657", "ENST00000463533", "ENST00000476472", "ENST00000479043", "ENST00000492895", "ENST00000497037", "ENST00000498524", "ENST00000498713", "ENST00000624145")	0.845	5.39	66.2	1.46e-14	5.37e-13	13.8
4	44700000	44700000	44400	-	ENSG00000163281	GNPDA2	protein_coding	chromosome	glucosamine-6-phosphate deaminase 2 [Source:HGNC Symbol;Acc:HGNC:21526]	ENSG00000163281.12	GNPDA2	132789	c("ENST00000295448", "ENST00000507534", "ENST00000507917", "ENST00000509756", "ENST00000511187", "ENST00000608855", "ENST00000609092")	-0.715	2.38	66.2	1.47e-14	5.4e-13	13.8
16	68300000	68300000	26400	-	ENSG00000103061	SLC7A6OS	protein_coding	chromosome	solute carrier family 7 member 6 opposite strand [Source:HGNC Symbol;Acc:HGNC:25807]	ENSG00000103061.13	SLC7A6OS	84138	c("ENST00000263997", "ENST00000561590", "ENST00000561933", "ENST00000568315", "ENST00000568538")	-0.475	5	66.2	1.5e-14	5.47e-13	13.8
11	1.26e+08	1.26e+08	17000	+	ENSG00000198331	HYLS1	protein_coding	chromosome	HYLS1 centriolar and ciliogenesis associated [Source:HGNC Symbol;Acc:HGNC:26558]	ENSG00000198331.10	HYLS1	219844	c("ENST00000356438", "ENST00000425380", "ENST00000526028")	-0.626	2.18	66.2	1.51e-14	5.52e-13	13.8
6	30600000	30600000	8560	+	ENSG00000204568	MRPS18B	protein_coding	chromosome	mitochondrial ribosomal protein S18B [Source:HGNC Symbol;Acc:HGNC:14516]	ENSG00000204568.12	MRPS18B	28973	c("ENST00000259873", "ENST00000472229", "ENST00000472267", "ENST00000492316")	-0.841	5.14	66.1	1.57e-14	5.73e-13	13.8
6	1.47e+08	1.47e+08	11100	+	ENSG00000118508	RAB32	protein_coding	chromosome	RAB32, member RAS oncogene family [Source:HGNC Symbol;Acc:HGNC:9772]	ENSG00000118508.5	RAB32	10981	ENST00000367495	0.843	6.47	65.9	1.65e-14	6e-13	13.8
14	2.2e+07	2.2e+07	670	+	ENSG00000211799	TRAV19	TR_V_gene	chromosome	T cell receptor alpha variable 19 [Source:HGNC Symbol;Acc:HGNC:12115]	ENSG00000211799.3	TRAV19	NA	ENST00000390447	-1.21	0.77	65.9	1.67e-14	6.05e-13	13.8
12	1.2e+08	1.2e+08	105000	+	ENSG00000135127	BICDL1	protein_coding	chromosome	BICD family like cargo adaptor 1 [Source:HGNC Symbol;Acc:HGNC:28095]	ENSG00000135127.11	BICDL1	92558	c("ENST00000397558", "ENST00000546420", "ENST00000546460", "ENST00000546502", "ENST00000546790", "ENST00000546857", "ENST00000546861", "ENST00000547841", "ENST00000548673", "ENST00000550197", "ENST00000550245")	-0.905	3.06	65.9	1.69e-14	6.11e-13	13.8
13	1.11e+08	1.11e+08	10600	+	ENSG00000153487	ING1	protein_coding	chromosome	inhibitor of growth family member 1 [Source:HGNC Symbol;Acc:HGNC:6062]	ENSG00000153487.12	ING1	3621	c("ENST00000333219", "ENST00000338450", "ENST00000375774", "ENST00000375775", "ENST00000464141")	0.421	4.66	65.8	1.72e-14	6.21e-13	13.8
1	2.34e+08	2.34e+08	87900	-	ENSG00000059588	TARBP1	protein_coding	chromosome	TAR (HIV-1) RNA binding protein 1 [Source:HGNC Symbol;Acc:HGNC:11568]	ENSG00000059588.10	TARBP1	6894	c("ENST00000040877", "ENST00000462259", "ENST00000463793", "ENST00000468077", "ENST00000471918", "ENST00000481183", "ENST00000483404", "ENST00000484454", "ENST00000496673")	-0.732	3.78	65.7	1.84e-14	6.63e-13	13.7
6	87300000	87400000	77200	+	ENSG00000111850	SMIM8	protein_coding	chromosome	small integral membrane protein 8 [Source:HGNC Symbol;Acc:HGNC:21401]	ENSG00000111850.11	SMIM8	57150	c("ENST00000229570", "ENST00000369570", "ENST00000369572", "ENST00000392863", "ENST00000448282", "ENST00000608353", "ENST00000608525", "ENST00000608535", "ENST00000608868")	0.725	2.99	65.6	1.91e-14	6.86e-13	13.7
X	1.3e+08	1.3e+08	23600	+	ENSG00000156697	UTP14A	protein_coding	chromosome	UTP14A small subunit processome component [Source:HGNC Symbol;Acc:HGNC:10665]	ENSG00000156697.13	UTP14A	10813	c("ENST00000394422", "ENST00000425117", "ENST00000427972", "ENST00000498179")	-0.619	3.66	65.5	1.98e-14	7.08e-13	13.7
3	53200000	53300000	31300	-	ENSG00000163931	TKT	protein_coding	chromosome	transketolase [Source:HGNC Symbol;Acc:HGNC:11834]	ENSG00000163931.16	TKT	7086	c("ENST00000296289", "ENST00000423516", "ENST00000423525", "ENST00000450814", "ENST00000460243", "ENST00000460343", "ENST00000461139", "ENST00000462138", "ENST00000466765", "ENST00000469678", "ENST00000472528", "ENST00000483706", "ENST00000487660", "ENST00000494523")	0.793	9.15	65.5	1.98e-14	7.07e-13	13.7
17	7140000	7140000	663	+	ENSG00000213876	RPL7AP64	processed_pseudogene	chromosome	ribosomal protein L7a pseudogene 64 [Source:HGNC Symbol;Acc:HGNC:35821]	ENSG00000213876.4	RPL7AP64	NA	ENST00000483947	-1.07	1.22	65.5	2e-14	7.1e-13	13.7
21	42400000	42400000	44200	+	ENSG00000160185	UBASH3A	protein_coding	chromosome	ubiquitin associated and SH3 domain containing A [Source:HGNC Symbol;Acc:HGNC:12462]	ENSG00000160185.15	UBASH3A	53347	c("ENST00000291535", "ENST00000319294", "ENST00000398367", "ENST00000473381", "ENST00000634453", "ENST00000634718", "ENST00000635108", "ENST00000635189", "ENST00000635325")	-1.37	3.51	65.4	2.02e-14	7.18e-13	13.7
9	34700000	34700000	11200	+	ENSG00000137070	IL11RA	protein_coding	chromosome	interleukin 11 receptor subunit alpha [Source:HGNC Symbol;Acc:HGNC:5967]	ENSG00000137070.17	IL11RA	3590	c("ENST00000318041", "ENST00000441545", "ENST00000466082", "ENST00000478308", "ENST00000478802", "ENST00000553620", "ENST00000553969", "ENST00000555003", "ENST00000555247", "ENST00000555579", "ENST00000555981", "ENST00000556531", "ENST00000556792", "ENST00000557298", "ENST00000602473")	-0.867	3.88	65.4	2.04e-14	7.21e-13	13.7
17	75300000	75400000	87600	-	ENSG00000177885	GRB2	protein_coding	chromosome	growth factor receptor bound protein 2 [Source:HGNC Symbol;Acc:HGNC:4566]	ENSG00000177885.15	GRB2	2885	c("ENST00000316615", "ENST00000316804", "ENST00000392562", "ENST00000392563", "ENST00000392564", "ENST00000462266", "ENST00000577711", "ENST00000578961", "ENST00000581959", "ENST00000582582", "ENST00000583912", "ENST00000648046")	0.349	9.03	65.3	2.11e-14	7.45e-13	13.7
2	2.41e+08	2.41e+08	44200	-	ENSG00000115687	PASK	protein_coding	chromosome	PAS domain containing serine/threonine kinase [Source:HGNC Symbol;Acc:HGNC:17270]	ENSG00000115687.13	PASK	23178	c("ENST00000234040", "ENST00000358649", "ENST00000403638", "ENST00000405260", "ENST00000415234", "ENST00000433589", "ENST00000437780", "ENST00000452907", "ENST00000459710", "ENST00000472072", "ENST00000475666", "ENST00000485940", "ENST00000489256", "ENST00000493544", "ENST00000544142", "ENST00000629419")	-1.01	3.56	65.3	2.17e-14	7.65e-13	13.7
1	1.15e+08	1.15e+08	41500	-	ENSG00000134198	TSPAN2	protein_coding	chromosome	tetraspanin 2 [Source:HGNC Symbol;Acc:HGNC:20659]	ENSG00000134198.10	TSPAN2	10100	c("ENST00000369515", "ENST00000369516", "ENST00000433172", "ENST00000491992")	0.925	5.91	65.2	2.28e-14	8.01e-13	13.6
X	11800000	11800000	17600	+	ENSG00000005302	MSL3	protein_coding	chromosome	MSL complex subunit 3 [Source:HGNC Symbol;Acc:HGNC:7370]	ENSG00000005302.19	MSL3	10943	c("ENST00000312196", "ENST00000337339", "ENST00000361672", "ENST00000380691", "ENST00000380692", "ENST00000380693", "ENST00000398527", "ENST00000421368", "ENST00000467141", "ENST00000468149", "ENST00000473380", "ENST00000476743", "ENST00000478462", "ENST00000482871", "ENST00000483645", "ENST00000494268", "ENST00000647599", "ENST00000647701", "ENST00000647839", "ENST00000647857", "ENST00000647869"…
ENST00000648614, "ENST00000648656", "ENST00000648692", "ENST00000648889", "ENST00000648918", "ENST00000649078", "ENST00000649130", "ENST00000649271", "ENST00000649308", "ENST00000649420", "ENST00000649602", "ENST00000649649", "ENST00000649684", "ENST00000649685", "ENST00000649785", "ENST00000649797", "ENST00000649851", "ENST00000649988", "ENST00000650050", "ENST00000650106", "ENST00000650215", "E…	0.849	7.66	65.1	2.3e-14	8.08e-13	13.6
14	5.3e+07	53200000	117000	-	ENSG00000100523	DDHD1	protein_coding	chromosome	DDHD domain containing 1 [Source:HGNC Symbol;Acc:HGNC:19714]	ENSG00000100523.14	DDHD1	80821	c("ENST00000323669", "ENST00000357758", "ENST00000395606", "ENST00000553406", "ENST00000555400", "ENST00000555621", "ENST00000556027", "ENST00000556910", "ENST00000557445", "ENST00000612692")	-0.964	4.35	65.1	2.32e-14	8.11e-13	13.6
7	1e+08	1e+08	18500	-	ENSG00000166526	ZNF3	protein_coding	chromosome	zinc finger protein 3 [Source:HGNC Symbol;Acc:HGNC:13089]	ENSG00000166526.17	ZNF3	7551	c("ENST00000292393", "ENST00000299667", "ENST00000303915", "ENST00000412947", "ENST00000413658", "ENST00000415068", "ENST00000424697", "ENST00000428683", "ENST00000441298", "ENST00000449785", "ENST00000460331", "ENST00000466121", "ENST00000479192", "ENST00000485892", "ENST00000487620")	-0.365	4.28	65.1	2.34e-14	8.16e-13	13.6
11	67400000	67400000	10600	+	ENSG00000172508	CARNS1	protein_coding	chromosome	carnosine synthase 1 [Source:HGNC Symbol;Acc:HGNC:29268]	ENSG00000172508.10	CARNS1	57571	c("ENST00000307823", "ENST00000445895", "ENST00000525907", "ENST00000529925", "ENST00000531040", "ENST00000531388", "ENST00000531958")	-1.14	2	65.1	2.35e-14	8.2e-13	13.6
19	44100000	44100000	15500	+	ENSG00000267680	ZNF224	protein_coding	chromosome	zinc finger protein 224 [Source:HGNC Symbol;Acc:HGNC:13017]	ENSG00000267680.5	ZNF224	7767	c("ENST00000336976", "ENST00000586978", "ENST00000589060", "ENST00000589680", "ENST00000589870", "ENST00000590614", "ENST00000591511", "ENST00000591551")	-0.555	4.71	65.1	2.37e-14	8.22e-13	13.6
21	7780000	7790000	9470	-	ENSG00000278961	SMIM34B	protein_coding	chromosome	small integral membrane protein 34B [Source:HGNC Symbol;Acc:HGNC:53650]	ENSG00000278961.2	SMIM34B	NA	c("ENST00000624951", "ENST00000643357", "ENST00000646133")	1.91	0.96	65.1	2.37e-14	8.22e-13	13.6
21	2.9e+07	2.9e+07	15000	-	ENSG00000156253	RWDD2B	protein_coding	chromosome	RWD domain containing 2B [Source:HGNC Symbol;Acc:HGNC:1302]	ENSG00000156253.7	RWDD2B	10069	c("ENST00000286777", "ENST00000466746", "ENST00000471269", "ENST00000472184", "ENST00000481411", "ENST00000486719", "ENST00000493196")	-0.76	2.74	65	2.39e-14	8.25e-13	13.6
CHR_HSCHR7_2_CTG6	1.42e+08	1.42e+08	490	+	ENSG00000281970	TRBV6-1	TR_V_gene	chromosome	T cell receptor beta variable 6-1 [Source:HGNC Symbol;Acc:HGNC:12226]	ENSG00000281970.1	TRBV6-1	NA	ENST00000631557	-1.33	1.28	65	2.41e-14	8.31e-13	13.6
11	1.18e+08	1.18e+08	11600	+	ENSG00000198851	CD3E	protein_coding	chromosome	CD3e molecule [Source:HGNC Symbol;Acc:HGNC:1674]	ENSG00000198851.9	CD3E	916	c("ENST00000361763", "ENST00000526146", "ENST00000528435", "ENST00000528600", "ENST00000529713", "ENST00000531913")	-0.998	6.75	65	2.44e-14	8.36e-13	13.6
3	1.26e+08	1.26e+08	38300	-	ENSG00000070476	ZXDC	protein_coding	chromosome	ZXD family zinc finger C [Source:HGNC Symbol;Acc:HGNC:28160]	ENSG00000070476.15	ZXDC	79364	c("ENST00000336332", "ENST00000389709", "ENST00000514463", "ENST00000515545")	0.379	5.15	65	2.45e-14	8.36e-13	13.6
20	62900000	62900000	60200	-	ENSG00000101191	DIDO1	protein_coding	chromosome	death inducer-obliterator 1 [Source:HGNC Symbol;Acc:HGNC:2680]	ENSG00000101191.16	DIDO1	11083	c("ENST00000266070", "ENST00000354665", "ENST00000370366", "ENST00000370368", "ENST00000370371", "ENST00000395340", "ENST00000395343")	-0.367	5.56	65	2.45e-14	8.36e-13	13.6
7	1.43e+08	1.43e+08	689	+	ENSG00000232869	TRBV29-1	TR_V_gene	chromosome	T cell receptor beta variable 29-1 [Source:HGNC Symbol;Acc:HGNC:12210]	ENSG00000232869.2	TRBV29-1	NA	ENST00000422143	-1.25	2.31	65	2.45e-14	8.36e-13	13.6
8	55800000	55800000	53000	+	ENSG00000137574	TGS1	protein_coding	chromosome	trimethylguanosine synthase 1 [Source:HGNC Symbol;Acc:HGNC:17843]	ENSG00000137574.11	TGS1	96764	c("ENST00000260129", "ENST00000519494", "ENST00000523948")	-0.48	3.9	64.9	2.49e-14	8.47e-13	13.6
3	1.72e+08	1.72e+08	211000	-	ENSG00000075651	PLD1	protein_coding	chromosome	phospholipase D1 [Source:HGNC Symbol;Acc:HGNC:9067]	ENSG00000075651.16	PLD1	5337	c("ENST00000331659", "ENST00000351298", "ENST00000356327", "ENST00000418087", "ENST00000440204", "ENST00000446289", "ENST00000460926", "ENST00000463281", "ENST00000465816", "ENST00000467432", "ENST00000471075", "ENST00000475273", "ENST00000481505", "ENST00000489995", "ENST00000497307", "ENST00000498278", "ENST00000627725")	0.741	3.33	64.9	2.5e-14	8.5e-13	13.6
14	2.2e+07	2.2e+07	630	+	ENSG00000211797	TRAV17	TR_V_gene	chromosome	T cell receptor alpha variable 17 [Source:HGNC Symbol;Acc:HGNC:12113]	ENSG00000211797.2	TRAV17	NA	ENST00000390445	-1.46	1	64.9	2.54e-14	8.61e-13	13.6
10	1.02e+08	1.02e+08	9390	-	ENSG00000166169	POLL	protein_coding	chromosome	DNA polymerase lambda [Source:HGNC Symbol;Acc:HGNC:9184]	ENSG00000166169.17	POLL	27343	c("ENST00000299206", "ENST00000339310", "ENST00000370162", "ENST00000370168", "ENST00000370169", "ENST00000370172", "ENST00000413344", "ENST00000415897", "ENST00000426919", "ENST00000429502", "ENST00000430045", "ENST00000454524", "ENST00000461587", "ENST00000463515", "ENST00000470140", "ENST00000485369", "ENST00000628479")	-0.846	4.48	64.8	2.58e-14	8.73e-13	13.6
3	1.31e+08	1.31e+08	7160	+	ENSG00000198585	NUDT16	protein_coding	chromosome	nudix hydrolase 16 [Source:HGNC Symbol;Acc:HGNC:26442]	ENSG00000198585.11	NUDT16	131870	c("ENST00000502852", "ENST00000521288", "ENST00000537561")	1.22	6.75	64.8	2.64e-14	8.91e-13	13.6
1	1.5e+08	1.5e+08	72900	-	ENSG00000264522	OTUD7B	protein_coding	chromosome	OTU deubiquitinase 7B [Source:HGNC Symbol;Acc:HGNC:16683]	ENSG00000264522.6	OTUD7B	56957	c("ENST00000417191", "ENST00000581312", "ENST00000619871")	-0.546	1.74	64.8	2.67e-14	8.98e-13	13.6
X	1.53e+08	1.53e+08	26000	+	ENSG00000063587	ZNF275	protein_coding	chromosome	zinc finger protein 275 [Source:HGNC Symbol;Acc:HGNC:13069]	ENSG00000063587.14	ZNF275	10838	c("ENST00000370249", "ENST00000370251", "ENST00000438239", "ENST00000647705", "ENST00000650114")	-0.789	3.11	64.7	2.75e-14	9.23e-13	13.6
10	72100000	72100000	30000	-	ENSG00000107742	SPOCK2	protein_coding	chromosome	SPARC (osteonectin), cwcv and kazal like domains proteoglycan 2 [Source:HGNC Symbol;Acc:HGNC:13564]	ENSG00000107742.13	SPOCK2	9806	c("ENST00000317376", "ENST00000373109", "ENST00000412663", "ENST00000460053", "ENST00000463279", "ENST00000469121", "ENST00000483699", "ENST00000495888", "ENST00000536168")	-0.88	6.45	64.7	2.78e-14	9.31e-13	13.6
4	89700000	89800000	114000	-	ENSG00000145335	SNCA	protein_coding	chromosome	synuclein alpha [Source:HGNC Symbol;Acc:HGNC:11138]	ENSG00000145335.15	SNCA	6622	c("ENST00000336904", "ENST00000345009", "ENST00000394986", "ENST00000394989", "ENST00000394991", "ENST00000420646", "ENST00000502987", "ENST00000505199", "ENST00000506244", "ENST00000506691", "ENST00000508895", "ENST00000611107", "ENST00000618500")	-2.12	7.09	64.6	2.82e-14	9.42e-13	13.6
16	1800000	1830000	31500	-	ENSG00000063854	HAGH	protein_coding	chromosome	hydroxyacylglutathione hydrolase [Source:HGNC Symbol;Acc:HGNC:4805]	ENSG00000063854.13	HAGH	3029	c("ENST00000397353", "ENST00000397356", "ENST00000455446", "ENST00000564445", "ENST00000564518", "ENST00000565097", "ENST00000566644", "ENST00000566709", "ENST00000567190", "ENST00000567398", "ENST00000569339", "ENST00000569700")	-1.47	5.49	64.5	2.94e-14	9.79e-13	13.5
10	43400000	43500000	46300	+	ENSG00000243660	ZNF487	protein_coding	chromosome	zinc finger protein 487 [Source:HGNC Symbol;Acc:HGNC:23488]	ENSG00000243660.10	ZNF487	642819	c("ENST00000315429", "ENST00000437590", "ENST00000451167", "ENST00000456416", "ENST00000490208", "ENST00000596267", "ENST00000651159", "ENST00000652684")	0.815	3.98	64.5	2.95e-14	9.81e-13	13.5
3	57800000	57900000	175000	+	ENSG00000163681	SLMAP	protein_coding	chromosome	sarcolemma associated protein [Source:HGNC Symbol;Acc:HGNC:16643]	ENSG00000163681.15	SLMAP	7871	c("ENST00000295951", "ENST00000295952", "ENST00000383718", "ENST00000416658", "ENST00000417128", "ENST00000428312", "ENST00000438794", "ENST00000449503", "ENST00000459654", "ENST00000460223", "ENST00000461354", "ENST00000465203", "ENST00000466255", "ENST00000467901", "ENST00000472546", "ENST00000475055", "ENST00000476471", "ENST00000481846", "ENST00000494088", "ENST00000495364", "ENST00000497084"…
ENST00000664084, "ENST00000667800", "ENST00000670768", "ENST00000671191")	0.524	5.99	64.5	2.98e-14	9.89e-13	13.5
8	1.44e+08	1.44e+08	3360	+	ENSG00000178719	GRINA	protein_coding	chromosome	glutamate ionotropic receptor NMDA type subunit associated protein 1 [Source:HGNC Symbol;Acc:HGNC:4589]	ENSG00000178719.17	GRINA	2907	c("ENST00000313269", "ENST00000395068", "ENST00000525513", "ENST00000527194", "ENST00000529301", "ENST00000530898", "ENST00000531992", "ENST00000533044", "ENST00000533377", "ENST00000534791")	0.905	7.42	64.5	3e-14	9.93e-13	13.5
1	1.51e+08	1.51e+08	6720	-	ENSG00000143390	RFX5	protein_coding	chromosome	regulatory factor X5 [Source:HGNC Symbol;Acc:HGNC:9986]	ENSG00000143390.17	RFX5	5993	c("ENST00000290524", "ENST00000368870", "ENST00000392746", "ENST00000412774", "ENST00000421986", "ENST00000422595", "ENST00000430227", "ENST00000435314", "ENST00000436271", "ENST00000436637", "ENST00000437327", "ENST00000444392", "ENST00000450506", "ENST00000452456", "ENST00000452671", "ENST00000458484", "ENST00000469513", "ENST00000475144", "ENST00000478564", "ENST00000479681", "ENST00000494217")	-0.534	5.44	64.4	3.07e-14	1.01e-12	13.5
7	77200000	77200000	6480	-	ENSG00000127951	FGL2	protein_coding	chromosome	fibrinogen like 2 [Source:HGNC Symbol;Acc:HGNC:3696]	ENSG00000127951.7	FGL2	10875	c("ENST00000248598", "ENST00000637771")	-0.721	9.02	64.4	3.13e-14	1.03e-12	13.5
11	4600000	4610000	9560	-	ENSG00000167333	TRIM68	protein_coding	chromosome	tripartite motif containing 68 [Source:HGNC Symbol;Acc:HGNC:21161]	ENSG00000167333.13	TRIM68	55128	c("ENST00000300747", "ENST00000526337", "ENST00000531101", "ENST00000531644", "ENST00000531717", "ENST00000532108", "ENST00000533021")	-0.627	2.97	64.2	3.39e-14	1.12e-12	13.5
16	71300000	71300000	8330	-	ENSG00000180917	CMTR2	protein_coding	chromosome	cap methyltransferase 2 [Source:HGNC Symbol;Acc:HGNC:25635]	ENSG00000180917.17	CMTR2	55783	c("ENST00000338099", "ENST00000434935", "ENST00000563876", "ENST00000564183", "ENST00000564690", "ENST00000565850", "ENST00000567610", "ENST00000568910")	-0.62	4.21	64.2	3.42e-14	1.12e-12	13.5
12	48800000	48800000	22800	-	ENSG00000174233	ADCY6	protein_coding	chromosome	adenylate cyclase 6 [Source:HGNC Symbol;Acc:HGNC:237]	ENSG00000174233.11	ADCY6	112	c("ENST00000307885", "ENST00000357869", "ENST00000547260", "ENST00000548351", "ENST00000548820", "ENST00000550422", "ENST00000551435", "ENST00000552090", "ENST00000552099")	0.993	0.524	64.2	3.43e-14	1.12e-12	13.5
19	57900000	57900000	6870	-	ENSG00000152454	ZNF256	protein_coding	chromosome	zinc finger protein 256 [Source:HGNC Symbol;Acc:HGNC:13049]	ENSG00000152454.4	ZNF256	10172	c("ENST00000282308", "ENST00000598928")	-0.806	1.59	64.1	3.47e-14	1.13e-12	13.5
1	44800000	44800000	7100	+	ENSG00000222009	BTBD19	protein_coding	chromosome	BTB domain containing 19 [Source:HGNC Symbol;Acc:HGNC:27145]	ENSG00000222009.8	BTBD19	149478	c("ENST00000409335", "ENST00000439563", "ENST00000450269", "ENST00000464114", "ENST00000475105", "ENST00000482715", "ENST00000485668", "ENST00000489976", "ENST00000495433")	1.22	2.75	64.1	3.47e-14	1.13e-12	13.5
X	1.32e+08	1.32e+08	121000	-	ENSG00000076770	MBNL3	protein_coding	chromosome	muscleblind like splicing regulator 3 [Source:HGNC Symbol;Acc:HGNC:20564]	ENSG00000076770.14	MBNL3	55796	c("ENST00000370839", "ENST00000370844", "ENST00000370849", "ENST00000370853", "ENST00000370857", "ENST00000394311", "ENST00000421707", "ENST00000436215", "ENST00000442191", "ENST00000465964", "ENST00000473364", "ENST00000538204")	-2.02	5.29	64	3.65e-14	1.19e-12	13.4
10	2.5e+07	2.5e+07	10100	+	ENSG00000185875	THNSL1	protein_coding	chromosome	threonine synthase like 1 [Source:HGNC Symbol;Acc:HGNC:26160]	ENSG00000185875.13	THNSL1	79896	c("ENST00000376356", "ENST00000524413")	-0.908	1.29	64	3.65e-14	1.19e-12	13.4
17	44400000	44400000	17500	-	ENSG00000005961	ITGA2B	protein_coding	chromosome	integrin subunit alpha 2b [Source:HGNC Symbol;Acc:HGNC:6138]	ENSG00000005961.19	ITGA2B	3674	c("ENST00000262407", "ENST00000587295", "ENST00000589645", "ENST00000591990", "ENST00000592075", "ENST00000592226", "ENST00000592253", "ENST00000592462", "ENST00000592944", "ENST00000648408")	1.09	7.53	64	3.71e-14	1.2e-12	13.4
19	4.9e+07	4.9e+07	25200	-	ENSG00000104812	GYS1	protein_coding	chromosome	glycogen synthase 1 [Source:HGNC Symbol;Acc:HGNC:4706]	ENSG00000104812.15	GYS1	2997	c("ENST00000263276", "ENST00000323798", "ENST00000457974", "ENST00000472004", "ENST00000484289", "ENST00000496048", "ENST00000594220")	0.524	4.74	63.8	3.99e-14	1.29e-12	13.4
1	2.3e+08	2.3e+08	224000	+	ENSG00000143641	GALNT2	protein_coding	chromosome	polypeptide N-acetylgalactosaminyltransferase 2 [Source:HGNC Symbol;Acc:HGNC:4124]	ENSG00000143641.10	GALNT2	2590	c("ENST00000366672", "ENST00000485438", "ENST00000488903", "ENST00000492568", "ENST00000494106")	0.663	5.19	63.7	4.07e-14	1.31e-12	13.4
9	4680000	4710000	28800	+	ENSG00000106993	CDC37L1	protein_coding	chromosome	cell division cycle 37 like 1 [Source:HGNC Symbol;Acc:HGNC:17179]	ENSG00000106993.12	CDC37L1	55664	c("ENST00000381854", "ENST00000381858", "ENST00000479095")	-0.519	3.54	63.7	4.08e-14	1.31e-12	13.4
3	37500000	37800000	371000	+	ENSG00000144668	ITGA9	protein_coding	chromosome	integrin subunit alpha 9 [Source:HGNC Symbol;Acc:HGNC:6145]	ENSG00000144668.12	ITGA9	3680	c("ENST00000264741", "ENST00000411817", "ENST00000422441", "ENST00000461533")	1.56	1.65	63.7	4.18e-14	1.34e-12	13.4
22	21800000	21900000	113000	-	ENSG00000100030	MAPK1	protein_coding	chromosome	mitogen-activated protein kinase 1 [Source:HGNC Symbol;Acc:HGNC:6871]	ENSG00000100030.14	MAPK1	5594	c("ENST00000215832", "ENST00000398822", "ENST00000491588", "ENST00000544786")	0.705	8.24	63.5	4.4e-14	1.41e-12	13.4
11	65400000	65400000	8510	-	ENSG00000162241	SLC25A45	protein_coding	chromosome	solute carrier family 25 member 45 [Source:HGNC Symbol;Acc:HGNC:27442]	ENSG00000162241.12	SLC25A45	283130	c("ENST00000294187", "ENST00000398802", "ENST00000524438", "ENST00000525944", "ENST00000526259", "ENST00000526432", "ENST00000526898", "ENST00000527174", "ENST00000529431", "ENST00000529962", "ENST00000530936", "ENST00000531791", "ENST00000533629", "ENST00000534028", "ENST00000534338")	-0.75	3.96	63.5	4.42e-14	1.41e-12	13.4
11	57700000	57700000	28400	+	ENSG00000213593	TMX2	protein_coding	chromosome	thioredoxin related transmembrane protein 2 [Source:HGNC Symbol;Acc:HGNC:30739]	ENSG00000213593.10	TMX2	51075	c("ENST00000278422", "ENST00000378312", "ENST00000524972", "ENST00000525035", "ENST00000528042", "ENST00000528110", "ENST00000529403", "ENST00000530114", "ENST00000533602")	-0.514	5.19	63.4	4.59e-14	1.47e-12	13.3
19	2840000	2860000	19000	+	ENSG00000186300	ZNF555	protein_coding	chromosome	zinc finger protein 555 [Source:HGNC Symbol;Acc:HGNC:28382]	ENSG00000186300.12	ZNF555	148254	c("ENST00000334241", "ENST00000585966", "ENST00000591539")	-0.728	2.35	63.4	4.77e-14	1.52e-12	13.3
12	7920000	7940000	17000	-	ENSG00000059804	SLC2A3	protein_coding	chromosome	solute carrier family 2 member 3 [Source:HGNC Symbol;Acc:HGNC:11007]	ENSG00000059804.16	SLC2A3	6515	c("ENST00000075120", "ENST00000469295", "ENST00000476634", "ENST00000479059", "ENST00000486749", "ENST00000490763", "ENST00000495813", "ENST00000541671", "ENST00000543435", "ENST00000544291", "ENST00000544936")	0.893	9.68	63.3	4.86e-14	1.54e-12	13.3
11	86800000	8.7e+07	162000	+	ENSG00000150687	PRSS23	protein_coding	chromosome	serine protease 23 [Source:HGNC Symbol;Acc:HGNC:14370]	ENSG00000150687.12	PRSS23	11098	c("ENST00000280258", "ENST00000527521", "ENST00000528769", "ENST00000531475", "ENST00000531521", "ENST00000532234", "ENST00000532572", "ENST00000533880", "ENST00000533902")	-1.12	4.18	63.1	5.3e-14	1.68e-12	13.3
18	79700000	79800000	76800	+	ENSG00000060069	CTDP1	protein_coding	chromosome	CTD phosphatase subunit 1 [Source:HGNC Symbol;Acc:HGNC:2498]	ENSG00000060069.16	CTDP1	9150	c("ENST00000075430", "ENST00000299543", "ENST00000585951", "ENST00000587623", "ENST00000590599", "ENST00000590635", "ENST00000591598", "ENST00000613122")	0.577	4.53	63	5.45e-14	1.72e-12	13.3
17	48100000	48400000	297000	-	ENSG00000141293	SKAP1	protein_coding	chromosome	src kinase associated phosphoprotein 1 [Source:HGNC Symbol;Acc:HGNC:15605]	ENSG00000141293.16	SKAP1	8631	c("ENST00000336915", "ENST00000579336", "ENST00000579476", "ENST00000581400", "ENST00000581419", "ENST00000583844", "ENST00000584709", "ENST00000584924")	-0.997	5.13	63	5.52e-14	1.74e-12	13.3
19	57600000	57600000	13600	+	ENSG00000121417	ZNF211	protein_coding	chromosome	zinc finger protein 211 [Source:HGNC Symbol;Acc:HGNC:13003]	ENSG00000121417.14	ZNF211	10520	c("ENST00000240731", "ENST00000254182", "ENST00000299871", "ENST00000347302", "ENST00000391703", "ENST00000407202", "ENST00000535785", "ENST00000540556", "ENST00000540780", "ENST00000541072", "ENST00000541801", "ENST00000542008")	-0.433	4.31	62.9	5.65e-14	1.78e-12	13.2
3	1.51e+08	1.51e+08	27600	+	ENSG00000198843	SELENOT	protein_coding	chromosome	selenoprotein T [Source:HGNC Symbol;Acc:HGNC:18136]	ENSG00000198843.13	SELENOT	51714	c("ENST00000466234", "ENST00000471696", "ENST00000477889", "ENST00000480740", "ENST00000485923", "ENST00000492132", "ENST00000615547")	0.642	7.45	62.9	5.69e-14	1.79e-12	13.2
9	1.17e+08	1.17e+08	14000	+	ENSG00000119401	TRIM32	protein_coding	chromosome	tripartite motif containing 32 [Source:HGNC Symbol;Acc:HGNC:16380]	ENSG00000119401.10	TRIM32	22954	c("ENST00000373983", "ENST00000411410", "ENST00000450136")	-1.03	2.39	62.9	5.72e-14	1.79e-12	13.2
22	20400000	20500000	54300	-	ENSG00000099910	KLHL22	protein_coding	chromosome	kelch like family member 22 [Source:HGNC Symbol;Acc:HGNC:25888]	ENSG00000099910.17	KLHL22	84861	c("ENST00000328879", "ENST00000423364", "ENST00000431430", "ENST00000443285", "ENST00000444967", "ENST00000451553", "ENST00000458248", "ENST00000470335", "ENST00000479601", "ENST00000487090", "ENST00000490556", "ENST00000494929")	-0.507	3.59	62.9	5.74e-14	1.8e-12	13.2
19	52400000	52400000	20600	+	ENSG00000167555	ZNF528	protein_coding	chromosome	zinc finger protein 528 [Source:HGNC Symbol;Acc:HGNC:29384]	ENSG00000167555.14	ZNF528	84436	c("ENST00000360465", "ENST00000391787", "ENST00000391788", "ENST00000436397", "ENST00000448954", "ENST00000479718", "ENST00000493272", "ENST00000494167", "ENST00000531472", "ENST00000594530", "ENST00000598192", "ENST00000598479")	-0.697	2.13	62.8	5.92e-14	1.85e-12	13.2
5	1.68e+08	1.69e+08	32900	+	ENSG00000113643	RARS	protein_coding	chromosome	arginyl-tRNA synthetase [Source:HGNC Symbol;Acc:HGNC:9870]	ENSG00000113643.9	RARS	5917	c("ENST00000231572", "ENST00000518757", "ENST00000519346", "ENST00000520013", "ENST00000520421", "ENST00000521329", "ENST00000521939", "ENST00000522834", "ENST00000524082", "ENST00000626454")	-0.391	4.87	62.8	6.01e-14	1.87e-12	13.2
19	57700000	57700000	7870	-	ENSG00000083814	ZNF671	protein_coding	chromosome	zinc finger protein 671 [Source:HGNC Symbol;Acc:HGNC:26279]	ENSG00000083814.13	ZNF671	79891	c("ENST00000317398", "ENST00000594803", "ENST00000596939", "ENST00000599961", "ENST00000600125", "ENST00000601584")	-0.565	4	62.8	6.09e-14	1.89e-12	13.2
X	51700000	51700000	2790	+	ENSG00000189369	GSPT2	protein_coding	chromosome	G1 to S phase transition 2 [Source:HGNC Symbol;Acc:HGNC:4622]	ENSG00000189369.9	GSPT2	23708	ENST00000340438	-0.703	2.18	62.7	6.23e-14	1.93e-12	13.2
6	46700000	46700000	31500	-	ENSG00000146070	PLA2G7	protein_coding	chromosome	phospholipase A2 group VII [Source:HGNC Symbol;Acc:HGNC:9040]	ENSG00000146070.17	PLA2G7	7941	c("ENST00000274793", "ENST00000537365")	-1.06	2.36	62.7	6.3e-14	1.95e-12	13.2
1	48300000	48500000	177000	-	ENSG00000132122	SPATA6	protein_coding	chromosome	spermatogenesis associated 6 [Source:HGNC Symbol;Acc:HGNC:18309]	ENSG00000132122.12	SPATA6	54558	c("ENST00000371841", "ENST00000371843", "ENST00000371847", "ENST00000396199", "ENST00000463938", "ENST00000465990", "ENST00000471975", "ENST00000487543", "ENST00000487629", "ENST00000490850", "ENST00000603831")	1.16	2.94	62.6	6.58e-14	2.03e-12	13.2
7	48200000	48600000	476000	+	ENSG00000179869	ABCA13	protein_coding	chromosome	ATP binding cassette subfamily A member 13 [Source:HGNC Symbol;Acc:HGNC:14638]	ENSG00000179869.15	ABCA13	154664	c("ENST00000411975", "ENST00000417403", "ENST00000435451", "ENST00000435803", "ENST00000453246", "ENST00000484268", "ENST00000544596", "ENST00000611776")	1.78	3.5	62.6	6.62e-14	2.04e-12	13.2
11	63800000	63900000	72100	+	ENSG00000072518	MARK2	protein_coding	chromosome	microtubule affinity regulating kinase 2 [Source:HGNC Symbol;Acc:HGNC:3332]	ENSG00000072518.20	MARK2	2011	c("ENST00000350490", "ENST00000361128", "ENST00000377810", "ENST00000402010", "ENST00000408948", "ENST00000425897", "ENST00000502399", "ENST00000508192", "ENST00000509502", "ENST00000512060", "ENST00000513765", "ENST00000535116", "ENST00000540169", "ENST00000543220", "ENST00000543674")	0.517	6.51	62.4	7.15e-14	2.2e-12	13.1
15	43300000	43300000	6930	-	ENSG00000168806	LCMT2	protein_coding	chromosome	leucine carboxyl methyltransferase 2 [Source:HGNC Symbol;Acc:HGNC:17558]	ENSG00000168806.8	LCMT2	9836	c("ENST00000305641", "ENST00000567039")	-0.952	2.36	62.3	7.37e-14	2.26e-12	13.1
7	1.42e+08	1.42e+08	666	+	ENSG00000230099	TRBV5-4	TR_V_gene	chromosome	T cell receptor beta variable 5-4 [Source:HGNC Symbol;Acc:HGNC:12221]	ENSG00000230099.2	TRBV5-4	NA	ENST00000454561	-1.62	1.43	62.3	7.41e-14	2.27e-12	13.1
20	33700000	33700000	10900	-	ENSG00000101412	E2F1	protein_coding	chromosome	E2F transcription factor 1 [Source:HGNC Symbol;Acc:HGNC:3113]	ENSG00000101412.13	E2F1	1869	ENST00000343380	1.09	3.8	62.3	7.47e-14	2.28e-12	13.1
15	51900000	5.2e+07	33800	-	ENSG00000166477	LEO1	protein_coding	chromosome	LEO1 homolog, Paf1/RNA polymerase II complex component [Source:HGNC Symbol;Acc:HGNC:30401]	ENSG00000166477.13	LEO1	123169	c("ENST00000299601", "ENST00000315141", "ENST00000558949")	-0.707	3.73	62.3	7.5e-14	2.29e-12	13.1
19	52600000	52700000	96400	-	ENSG00000167766	ZNF83	protein_coding	chromosome	zinc finger protein 83 [Source:HGNC Symbol;Acc:HGNC:13158]	ENSG00000167766.18	ZNF83	55769	c("ENST00000301096", "ENST00000536937", "ENST00000541777", "ENST00000545872", "ENST00000594682", "ENST00000595171", "ENST00000595939", "ENST00000596440", "ENST00000596930", "ENST00000597161", "ENST00000597597", "ENST00000598190", "ENST00000598536", "ENST00000600457", "ENST00000600714", "ENST00000601140", "ENST00000601237", "ENST00000601257", "ENST00000602232")	-0.634	4.69	62.2	7.71e-14	2.35e-12	13.1
7	1.49e+08	1.49e+08	16000	+	ENSG00000170260	ZNF212	protein_coding	chromosome	zinc finger protein 212 [Source:HGNC Symbol;Acc:HGNC:13004]	ENSG00000170260.9	ZNF212	7988	c("ENST00000335870", "ENST00000462724", "ENST00000481584", "ENST00000486371", "ENST00000488917")	-0.446	3.33	62.2	7.78e-14	2.36e-12	13.1
19	44200000	44300000	76300	-	ENSG00000159917	ZNF235	protein_coding	chromosome	zinc finger protein 235 [Source:HGNC Symbol;Acc:HGNC:12866]	ENSG00000159917.17	ZNF235	9310	c("ENST00000291182", "ENST00000587921", "ENST00000589248", "ENST00000589799", "ENST00000591609", "ENST00000592844", "ENST00000650576")	-0.724	1.91	62.2	7.8e-14	2.36e-12	13.1
2	99300000	99400000	64000	+	ENSG00000158417	EIF5B	protein_coding	chromosome	eukaryotic translation initiation factor 5B [Source:HGNC Symbol;Acc:HGNC:30793]	ENSG00000158417.11	EIF5B	9669	c("ENST00000289371", "ENST00000470023", "ENST00000470868", "ENST00000494190", "ENST00000617677")	-0.474	5.4	62.1	8.03e-14	2.42e-12	13.1
7	1.3e+08	1.3e+08	122000	-	ENSG00000186591	UBE2H	protein_coding	chromosome	ubiquitin conjugating enzyme E2 H [Source:HGNC Symbol;Acc:HGNC:12484]	ENSG00000186591.13	UBE2H	7328	c("ENST00000355621", "ENST00000463272", "ENST00000472396", "ENST00000473814", "ENST00000480245", "ENST00000483368", "ENST00000486283", "ENST00000490974", "ENST00000496698", "ENST00000649897")	0.592	7.04	62.1	8.03e-14	2.42e-12	13.1
16	79600000	79600000	14900	-	ENSG00000178573	MAF	protein_coding	chromosome	MAF bZIP transcription factor [Source:HGNC Symbol;Acc:HGNC:6776]	ENSG00000178573.7	MAF	4094	c("ENST00000326043", "ENST00000393350", "ENST00000569649")	-0.853	3.89	62.1	8.13e-14	2.45e-12	13.1
13	1.13e+08	1.13e+08	31200	-	ENSG00000126226	PCID2	protein_coding	chromosome	PCI domain containing 2 [Source:HGNC Symbol;Acc:HGNC:25653]	ENSG00000126226.22	PCID2	55795	c("ENST00000246505", "ENST00000337344", "ENST00000375457", "ENST00000375459", "ENST00000375477", "ENST00000375479", "ENST00000462653", "ENST00000462853", "ENST00000463102", "ENST00000473462", "ENST00000475433", "ENST00000480971", "ENST00000484641", "ENST00000491548", "ENST00000493650", "ENST00000622406")	-0.503	4.67	62	8.19e-14	2.46e-12	13.1
17	30400000	30500000	91100	+	ENSG00000108582	CPD	protein_coding	chromosome	carboxypeptidase D [Source:HGNC Symbol;Acc:HGNC:2301]	ENSG00000108582.12	CPD	1362	c("ENST00000225719", "ENST00000543464", "ENST00000579502", "ENST00000580396", "ENST00000581826", "ENST00000583275", "ENST00000584050", "ENST00000584051", "ENST00000584221", "ENST00000588977")	0.915	7.98	62	8.2e-14	2.46e-12	13.1
16	84300	139000	54600	-	ENSG00000103148	NPRL3	protein_coding	chromosome	NPR3 like, GATOR1 complex subunit [Source:HGNC Symbol;Acc:HGNC:14124]	ENSG00000103148.16	NPRL3	8131	c("ENST00000399953", "ENST00000419636", "ENST00000422814", "ENST00000456528", "ENST00000457916", "ENST00000464069", "ENST00000468260", "ENST00000473674", "ENST00000483663", "ENST00000610509", "ENST00000611875", "ENST00000620134", "ENST00000621703", "ENST00000622194")	-1.39	4.85	61.9	8.5e-14	2.54e-12	13.1
5	14600000	14600000	34400	+	ENSG00000145569	OTULINL	protein_coding	chromosome	OTU deubiquitinase with linear linkage specificity like [Source:HGNC Symbol;Acc:HGNC:25629]	ENSG00000145569.6	OTULINL	54491	c("ENST00000274217", "ENST00000506258", "ENST00000513825")	0.61	6.24	61.9	8.71e-14	2.6e-12	13.1
9	96600000	96700000	15700	-	ENSG00000158122	PRXL2C	protein_coding	chromosome	peroxiredoxin like 2C [Source:HGNC Symbol;Acc:HGNC:16881]	ENSG00000158122.12	PRXL2C	195827	c("ENST00000375234", "ENST00000411939", "ENST00000446045", "ENST00000464512")	-0.514	3.85	61.8	8.96e-14	2.67e-12	13
15	99600000	99700000	151000	+	ENSG00000068305	MEF2A	protein_coding	chromosome	myocyte enhancer factor 2A [Source:HGNC Symbol;Acc:HGNC:6993]	ENSG00000068305.17	MEF2A	4205	c("ENST00000338042", "ENST00000354410", "ENST00000449277", "ENST00000557785", "ENST00000557942", "ENST00000558049", "ENST00000558812", "ENST00000558856", "ENST00000558983", "ENST00000559036", "ENST00000559903", "ENST00000560493", "ENST00000561125")	0.775	6.49	61.8	8.98e-14	2.67e-12	13
1	1.1e+08	1.1e+08	6690	-	ENSG00000134248	LAMTOR5	protein_coding	chromosome	late endosomal/lysosomal adaptor, MAPK and MTOR activator 5 [Source:HGNC Symbol;Acc:HGNC:17955]	ENSG00000134248.13	LAMTOR5	10542	c("ENST00000256644", "ENST00000464240", "ENST00000474861", "ENST00000483260", "ENST00000531779", "ENST00000602318", "ENST00000602858", "ENST00000614544")	0.768	6.45	61.8	9.19e-14	2.73e-12	13
2	70100000	70200000	98700	-	ENSG00000115998	C2orf42	protein_coding	chromosome	chromosome 2 open reading frame 42 [Source:HGNC Symbol;Acc:HGNC:26056]	ENSG00000115998.7	C2orf42	54980	c("ENST00000264434", "ENST00000417203", "ENST00000417865", "ENST00000419381", "ENST00000420306", "ENST00000425268", "ENST00000428010", "ENST00000428751", "ENST00000447804", "ENST00000457952", "ENST00000464505", "ENST00000470096", "ENST00000487560", "ENST00000495353")	-0.5	3.26	61.7	9.4e-14	2.78e-12	13
19	9560000	9580000	24200	-	ENSG00000197961	ZNF121	protein_coding	chromosome	zinc finger protein 121 [Source:HGNC Symbol;Acc:HGNC:12904]	ENSG00000197961.11	ZNF121	7675	c("ENST00000320451", "ENST00000586602", "ENST00000591447")	-0.475	4.16	61.7	9.44e-14	2.79e-12	13
2	2.19e+08	2.19e+08	28500	+	ENSG00000144580	CNOT9	protein_coding	chromosome	CCR4-NOT transcription complex subunit 9 [Source:HGNC Symbol;Acc:HGNC:10445]	ENSG00000144580.13	CNOT9	9125	c("ENST00000273064", "ENST00000295701", "ENST00000418808", "ENST00000432877", "ENST00000433439", "ENST00000473626", "ENST00000489687", "ENST00000542068", "ENST00000627282")	-0.514	5.24	61.6	9.72e-14	2.87e-12	13
14	67400000	67500000	86700	-	ENSG00000198133	TMEM229B	protein_coding	chromosome	transmembrane protein 229B [Source:HGNC Symbol;Acc:HGNC:20130]	ENSG00000198133.8	TMEM229B	161145	c("ENST00000357461", "ENST00000554278", "ENST00000554480", "ENST00000554675", "ENST00000555638", "ENST00000555994", "ENST00000557006", "ENST00000557779")	-0.803	4.24	61.6	9.77e-14	2.88e-12	13
14	54400000	54400000	23400	+	ENSG00000100526	CDKN3	protein_coding	chromosome	cyclin dependent kinase inhibitor 3 [Source:HGNC Symbol;Acc:HGNC:1791]	ENSG00000100526.20	CDKN3	1033	c("ENST00000216414", "ENST00000335183", "ENST00000395577", "ENST00000442975", "ENST00000458126", "ENST00000541304", "ENST00000543789", "ENST00000555837", "ENST00000556102", "ENST00000556305", "ENST00000611205", "ENST00000620759")	1.13	1.85	61.6	9.85e-14	2.89e-12	13
7	1.43e+08	1.43e+08	814	-	ENSG00000237254	TRBV30	TR_V_gene	chromosome	T cell receptor beta variable 30 (gene/pseudogene) [Source:HGNC Symbol;Acc:HGNC:12214]	ENSG00000237254.2	TRBV30	NA	ENST00000417977	-1.93	0.854	61.6	9.91e-14	2.9e-12	13
12	6790000	6820000	33900	+	ENSG00000010610	CD4	protein_coding	chromosome	CD4 molecule [Source:HGNC Symbol;Acc:HGNC:1678]	ENSG00000010610.10	CD4	920	c("ENST00000011653", "ENST00000437800", "ENST00000535466", "ENST00000535707", "ENST00000536563", "ENST00000536590", "ENST00000536610", "ENST00000538827", "ENST00000539492", "ENST00000541982", "ENST00000543755", "ENST00000544344")	-0.994	6.97	61.6	1e-13	2.93e-12	13
1	1.83e+08	1.83e+08	170000	-	ENSG00000157064	NMNAT2	protein_coding	chromosome	nicotinamide nucleotide adenylyltransferase 2 [Source:HGNC Symbol;Acc:HGNC:16789]	ENSG00000157064.11	NMNAT2	23057	c("ENST00000287713", "ENST00000294868", "ENST00000464047", "ENST00000473046")	1.73	-0.117	61.5	1.02e-13	2.98e-12	13
12	1.12e+08	1.12e+08	81900	-	ENSG00000198270	TMEM116	protein_coding	chromosome	transmembrane protein 116 [Source:HGNC Symbol;Acc:HGNC:25084]	ENSG00000198270.13	TMEM116	89894	c("ENST00000355445", "ENST00000437003", "ENST00000546537", "ENST00000546962", "ENST00000547878", "ENST00000548283", "ENST00000549425", "ENST00000549537", "ENST00000550020", "ENST00000550037", "ENST00000550233", "ENST00000550800", "ENST00000550831", "ENST00000551297", "ENST00000552374", "ENST00000552800", "ENST00000552801", "ENST00000552839")	-0.532	3.19	61.5	1.02e-13	2.98e-12	13
2	1.02e+08	1.02e+08	87200	+	ENSG00000115604	IL18R1	protein_coding	chromosome	interleukin 18 receptor 1 [Source:HGNC Symbol;Acc:HGNC:5988]	ENSG00000115604.10	IL18R1	8809	c("ENST00000233957", "ENST00000334376", "ENST00000409599", "ENST00000410040", "ENST00000466357")	1.84	7.45	61.4	1.05e-13	3.05e-12	13
1	2.07e+08	2.07e+08	65400	+	ENSG00000196352	CD55	protein_coding	chromosome	CD55 molecule (Cromer blood group) [Source:HGNC Symbol;Acc:HGNC:2665]	ENSG00000196352.15	CD55	1604	c("ENST00000314754", "ENST00000343420", "ENST00000367063", "ENST00000367064", "ENST00000367067", "ENST00000391921", "ENST00000465534", "ENST00000476590", "ENST00000488171", "ENST00000618707", "ENST00000634386", "ENST00000635614", "ENST00000644836", "ENST00000645323")	0.808	8.68	61.3	1.11e-13	3.23e-12	13
19	57500000	57500000	8390	+	ENSG00000105136	ZNF419	protein_coding	chromosome	zinc finger protein 419 [Source:HGNC Symbol;Acc:HGNC:20648]	ENSG00000105136.20	ZNF419	79744	c("ENST00000221735", "ENST00000347466", "ENST00000354197", "ENST00000415379", "ENST00000424930", "ENST00000426954", "ENST00000442920", "ENST00000518999", "ENST00000519310", "ENST00000520540", "ENST00000521137", "ENST00000521754", "ENST00000522346", "ENST00000523138", "ENST00000523312", "ENST00000523439", "ENST00000523882")	-0.661	2.75	61.3	1.13e-13	3.28e-12	12.9
1	54800000	54900000	37600	-	ENSG00000116133	DHCR24	protein_coding	chromosome	24-dehydrocholesterol reductase [Source:HGNC Symbol;Acc:HGNC:2859]	ENSG00000116133.13	DHCR24	1718	c("ENST00000371269", "ENST00000436604", "ENST00000535035", "ENST00000647585", "ENST00000647912", "ENST00000648182", "ENST00000648494", "ENST00000648641", "ENST00000648712", "ENST00000648728", "ENST00000649769", "ENST00000650362")	1.03	4.06	61.2	1.15e-13	3.32e-12	12.9
1	1.51e+08	1.51e+08	55000	+	ENSG00000143458	GABPB2	protein_coding	chromosome	GA binding protein transcription factor subunit beta 2 [Source:HGNC Symbol;Acc:HGNC:28441]	ENSG00000143458.12	GABPB2	126626	c("ENST00000368916", "ENST00000368918", "ENST00000462520", "ENST00000467551", "ENST00000486076", "ENST00000489549")	-0.497	4.42	61.2	1.16e-13	3.35e-12	12.9
5	1.72e+08	1.72e+08	130000	-	ENSG00000174705	SH3PXD2B	protein_coding	chromosome	SH3 and PX domains 2B [Source:HGNC Symbol;Acc:HGNC:29242]	ENSG00000174705.13	SH3PXD2B	285590	c("ENST00000311601", "ENST00000518522", "ENST00000519643", "ENST00000523651", "ENST00000636523")	1.7	1.77	61.2	1.16e-13	3.35e-12	12.9
13	80300000	80300000	5150	-	ENSG00000136158	SPRY2	protein_coding	chromosome	sprouty RTK signaling antagonist 2 [Source:HGNC Symbol;Acc:HGNC:11270]	ENSG00000136158.12	SPRY2	10253	c("ENST00000377102", "ENST00000377104")	1.41	1.57	61.2	1.17e-13	3.36e-12	12.9
15	9.1e+07	9.1e+07	29600	-	ENSG00000198901	PRC1	protein_coding	chromosome	protein regulator of cytokinesis 1 [Source:HGNC Symbol;Acc:HGNC:9341]	ENSG00000198901.14	PRC1	9055	c("ENST00000361188", "ENST00000394249", "ENST00000417173", "ENST00000442656", "ENST00000553494", "ENST00000555455", "ENST00000555745", "ENST00000555791", "ENST00000556129", "ENST00000556972", "ENST00000556982", "ENST00000557763", "ENST00000557905", "ENST00000559326", "ENST00000559811", "ENST00000559828", "ENST00000560423", "ENST00000560605", "ENST00000560914")	0.942	2.81	61.2	1.17e-13	3.36e-12	12.9
19	5900000	5910000	5980	+	ENSG00000187650	VMAC	protein_coding	chromosome	vimentin type intermediate filament associated coiled-coil protein [Source:HGNC Symbol;Acc:HGNC:33803]	ENSG00000187650.4	VMAC	400673	ENST00000339485	-0.429	2.32	61.1	1.2e-13	3.43e-12	12.9
4	6910000	7030000	124000	+	ENSG00000132405	TBC1D14	protein_coding	chromosome	TBC1 domain family member 14 [Source:HGNC Symbol;Acc:HGNC:29246]	ENSG00000132405.19	TBC1D14	57533	c("ENST00000409757", "ENST00000410031", "ENST00000427736", "ENST00000439515", "ENST00000444368", "ENST00000446947", "ENST00000448507", "ENST00000451522", "ENST00000467966")	0.619	7.39	61.1	1.21e-13	3.47e-12	12.9
11	1.06e+08	1.06e+08	26800	-	ENSG00000170903	MSANTD4	protein_coding	chromosome	Myb/SANT DNA binding domain containing 4 with coiled-coils [Source:HGNC Symbol;Acc:HGNC:29383]	ENSG00000170903.11	MSANTD4	84437	c("ENST00000301919", "ENST00000529805", "ENST00000530108", "ENST00000530788", "ENST00000534458", "ENST00000617528")	-0.663	3.01	61	1.24e-13	3.54e-12	12.9
17	6650000	6690000	41400	+	ENSG00000256806	C17orf100	protein_coding	chromosome	chromosome 17 open reading frame 100 [Source:HGNC Symbol;Acc:HGNC:34494]	ENSG00000256806.6	C17orf100	388327	c("ENST00000542475", "ENST00000634977", "ENST00000635042")	-0.89	0.626	61	1.24e-13	3.52e-12	12.9
3	1.42e+08	1.43e+08	130000	-	ENSG00000175054	ATR	protein_coding	chromosome	ATR serine/threonine kinase [Source:HGNC Symbol;Acc:HGNC:882]	ENSG00000175054.16	ATR	545	c("ENST00000350721", "ENST00000507148", "ENST00000507620", "ENST00000511016", "ENST00000513291", "ENST00000514393", "ENST00000515149", "ENST00000515810", "ENST00000515863", "ENST00000653868", "ENST00000653893", "ENST00000654170", "ENST00000656114", "ENST00000656582", "ENST00000656590", "ENST00000657914", "ENST00000658083", "ENST00000659195", "ENST00000661310", "ENST00000665483", "ENST00000666447"…	-0.492	4.5	61	1.25e-13	3.54e-12	12.9
19	19700000	19700000	22600	-	ENSG00000105708	ZNF14	protein_coding	chromosome	zinc finger protein 14 [Source:HGNC Symbol;Acc:HGNC:12924]	ENSG00000105708.9	ZNF14	7561	ENST00000344099	-0.631	3.32	61	1.27e-13	3.6e-12	12.9
17	76500000	76600000	26000	+	ENSG00000214140	PRCD	protein_coding	chromosome	photoreceptor disc component [Source:HGNC Symbol;Acc:HGNC:32528]	ENSG00000214140.11	PRCD	768206	c("ENST00000397630", "ENST00000397633", "ENST00000465808", "ENST00000586148", "ENST00000587063", "ENST00000587289", "ENST00000587813", "ENST00000590555", "ENST00000591317", "ENST00000592014", "ENST00000592340", "ENST00000592432", "ENST00000593023")	1.63	-0.0666	60.9	1.3e-13	3.67e-12	12.9
11	65500000	65600000	20100	-	ENSG00000168056	LTBP3	protein_coding	chromosome	latent transforming growth factor beta binding protein 3 [Source:HGNC Symbol;Acc:HGNC:6716]	ENSG00000168056.16	LTBP3	4054	c("ENST00000301873", "ENST00000322147", "ENST00000524798", "ENST00000525443", "ENST00000526124", "ENST00000526825", "ENST00000526927", "ENST00000527339", "ENST00000527792", "ENST00000528516", "ENST00000528966", "ENST00000529189", "ENST00000529371", "ENST00000529582", "ENST00000529764", "ENST00000530426", "ENST00000530785", "ENST00000530866", "ENST00000530990", "ENST00000532661", "ENST00000532932")	-1.05	3.8	60.9	1.31e-13	3.7e-12	12.9
10	73800000	73800000	9890	-	ENSG00000166507	NDST2	protein_coding	chromosome	N-deacetylase and N-sulfotransferase 2 [Source:HGNC Symbol;Acc:HGNC:7681]	ENSG00000166507.18	NDST2	8509	c("ENST00000299641", "ENST00000309979", "ENST00000398701", "ENST00000429742", "ENST00000463410", "ENST00000465929", "ENST00000639645")	0.504	5.74	60.8	1.35e-13	3.8e-12	12.9
12	1.09e+08	1.09e+08	79400	-	ENSG00000084112	SSH1	protein_coding	chromosome	slingshot protein phosphatase 1 [Source:HGNC Symbol;Acc:HGNC:30579]	ENSG00000084112.15	SSH1	54434	c("ENST00000326470", "ENST00000326495", "ENST00000546433", "ENST00000546697", "ENST00000546812", "ENST00000547381", "ENST00000547862", "ENST00000548522", "ENST00000551165")	0.596	6.2	60.8	1.36e-13	3.84e-12	12.9
14	24600000	24600000	3220	-	ENSG00000100450	GZMH	protein_coding	chromosome	granzyme H [Source:HGNC Symbol;Acc:HGNC:4710]	ENSG00000100450.13	GZMH	2999	c("ENST00000216338", "ENST00000382548", "ENST00000557220")	-1.22	6.4	60.8	1.38e-13	3.87e-12	12.9
6	1.67e+08	1.67e+08	27900	+	ENSG00000112486	CCR6	protein_coding	chromosome	C-C motif chemokine receptor 6 [Source:HGNC Symbol;Acc:HGNC:1607]	ENSG00000112486.16	CCR6	1235	c("ENST00000341935", "ENST00000349984", "ENST00000400926", "ENST00000643861", "ENST00000646493")	-1.19	3.62	60.7	1.42e-13	3.96e-12	12.8
6	28300000	28300000	11200	+	ENSG00000197062	ZSCAN26	protein_coding	chromosome	zinc finger and SCAN domain containing 26 [Source:HGNC Symbol;Acc:HGNC:12978]	ENSG00000197062.11	ZSCAN26	7741	c("ENST00000316606", "ENST00000421553", "ENST00000611552", "ENST00000614088", "ENST00000617168", "ENST00000619937", "ENST00000623276")	-0.459	3.55	60.7	1.44e-13	4.03e-12	12.8
1	1.61e+08	1.61e+08	39200	-	ENSG00000117090	SLAMF1	protein_coding	chromosome	signaling lymphocytic activation molecule family member 1 [Source:HGNC Symbol;Acc:HGNC:10903]	ENSG00000117090.15	SLAMF1	6504	c("ENST00000235739", "ENST00000302035", "ENST00000494463", "ENST00000538290")	-0.912	3.8	60.6	1.47e-13	4.09e-12	12.8
2	1.83e+08	1.83e+08	44200	+	ENSG00000163002	NUP35	protein_coding	chromosome	nucleoporin 35 [Source:HGNC Symbol;Acc:HGNC:29797]	ENSG00000163002.13	NUP35	129401	c("ENST00000295119", "ENST00000374930", "ENST00000409798", "ENST00000442895", "ENST00000446612", "ENST00000452137", "ENST00000455063", "ENST00000472844", "ENST00000479162", "ENST00000497330")	-0.686	2.09	60.6	1.47e-13	4.09e-12	12.8
12	63800000	64200000	318000	+	ENSG00000196935	SRGAP1	protein_coding	chromosome	SLIT-ROBO Rho GTPase activating protein 1 [Source:HGNC Symbol;Acc:HGNC:17382]	ENSG00000196935.9	SRGAP1	57522	c("ENST00000355086", "ENST00000537556", "ENST00000537585", "ENST00000542381", "ENST00000542841", "ENST00000543397", "ENST00000631006")	1.05	1.79	60.6	1.47e-13	4.09e-12	12.8
9	1.28e+08	1.28e+08	9160	-	ENSG00000136840	ST6GALNAC4	protein_coding	chromosome	ST6 N-acetylgalactosaminide alpha-2,6-sialyltransferase 4 [Source:HGNC Symbol;Acc:HGNC:17846]	ENSG00000136840.19	ST6GALNAC4	27090	c("ENST00000335791", "ENST00000361444", "ENST00000467674", "ENST00000474282", "ENST00000479747", "ENST00000483438", "ENST00000495983")	-1.67	4.24	60.6	1.48e-13	4.11e-12	12.8
1	1.11e+08	1.11e+08	4720	+	ENSG00000143110	C1orf162	protein_coding	chromosome	chromosome 1 open reading frame 162 [Source:HGNC Symbol;Acc:HGNC:28344]	ENSG00000143110.11	C1orf162	128346	c("ENST00000343534", "ENST00000369718", "ENST00000464591")	0.603	7.67	60.6	1.5e-13	4.16e-12	12.8
3	43700000	43700000	44300	+	ENSG00000011198	ABHD5	protein_coding	chromosome	abhydrolase domain containing 5 [Source:HGNC Symbol;Acc:HGNC:21396]	ENSG00000011198.10	ABHD5	51099	c("ENST00000013894", "ENST00000413300", "ENST00000454293", "ENST00000456453", "ENST00000458276", "ENST00000463153", "ENST00000486764", "ENST00000642351", "ENST00000643140", "ENST00000643477", "ENST00000643500", "ENST00000643520", "ENST00000644371", "ENST00000646378", "ENST00000646799", "ENST00000649763")	1.02	7.01	60.6	1.51e-13	4.16e-12	12.8
12	49300000	49300000	8500	+	ENSG00000135451	TROAP	protein_coding	chromosome	trophinin associated protein [Source:HGNC Symbol;Acc:HGNC:12327]	ENSG00000135451.13	TROAP	10024	c("ENST00000257909", "ENST00000380327", "ENST00000546735", "ENST00000546776", "ENST00000547807", "ENST00000547923", "ENST00000548311", "ENST00000548817", "ENST00000549275", "ENST00000549534", "ENST00000549891", "ENST00000550346", "ENST00000550709", "ENST00000551192", "ENST00000551245", "ENST00000551567")	1.27	1.8	60.5	1.52e-13	4.2e-12	12.8
15	66400000	66500000	105000	+	ENSG00000169032	MAP2K1	protein_coding	chromosome	mitogen-activated protein kinase kinase 1 [Source:HGNC Symbol;Acc:HGNC:6840]	ENSG00000169032.9	MAP2K1	5604	c("ENST00000307102", "ENST00000425818", "ENST00000566326")	0.592	5.92	60.3	1.66e-13	4.57e-12	12.8
19	52900000	5.3e+07	13500	-	ENSG00000180257	ZNF816	protein_coding	chromosome	zinc finger protein 816 [Source:HGNC Symbol;Acc:HGNC:26995]	ENSG00000180257.13	ZNF816	125893	c("ENST00000270457", "ENST00000332302", "ENST00000357666", "ENST00000391786", "ENST00000438970", "ENST00000444460", "ENST00000457013", "ENST00000535506")	-0.641	2.92	60.3	1.71e-13	4.71e-12	12.8
9	70400000	70400000	30000	-	ENSG00000119138	KLF9	protein_coding	chromosome	Kruppel like factor 9 [Source:HGNC Symbol;Acc:HGNC:1123]	ENSG00000119138.4	KLF9	687	ENST00000377126	1.38	5.3	60.2	1.72e-13	4.72e-12	12.8
4	99900000	1e+08	2270	-	ENSG00000164032	H2AFZ	protein_coding	chromosome	H2A histone family member Z [Source:HGNC Symbol;Acc:HGNC:4741]	ENSG00000164032.12	H2AFZ	3015	c("ENST00000296417", "ENST00000511203", "ENST00000511319", "ENST00000511348", "ENST00000527366", "ENST00000529158", "ENST00000651623")	0.605	7.61	60.2	1.74e-13	4.76e-12	12.8
1	2.47e+08	2.47e+08	50000	-	ENSG00000196418	ZNF124	protein_coding	chromosome	zinc finger protein 124 [Source:HGNC Symbol;Acc:HGNC:12907]	ENSG00000196418.12	ZNF124	7678	c("ENST00000340684", "ENST00000472531", "ENST00000476312", "ENST00000491356", "ENST00000491848", "ENST00000543802")	-0.6	2.33	60.2	1.74e-13	4.76e-12	12.8
11	64900000	64900000	36700	-	ENSG00000110047	EHD1	protein_coding	chromosome	EH domain containing 1 [Source:HGNC Symbol;Acc:HGNC:3242]	ENSG00000110047.18	EHD1	10938	c("ENST00000320631", "ENST00000359393", "ENST00000411683", "ENST00000421510", "ENST00000433803", "ENST00000455148", "ENST00000457202", "ENST00000466015", "ENST00000484846", "ENST00000488711", "ENST00000489379", "ENST00000498472", "ENST00000621096")	0.503	7.33	60.2	1.79e-13	4.87e-12	12.7
18	3.2e+07	32100000	54400	+	ENSG00000101695	RNF125	protein_coding	chromosome	ring finger protein 125 [Source:HGNC Symbol;Acc:HGNC:21150]	ENSG00000101695.9	RNF125	54941	c("ENST00000217740", "ENST00000580209", "ENST00000580863", "ENST00000583384", "ENST00000583814")	-0.808	4.8	60.1	1.8e-13	4.89e-12	12.7
X	1.08e+08	1.08e+08	34200	+	ENSG00000101842	VSIG1	protein_coding	chromosome	V-set and immunoglobulin domain containing 1 [Source:HGNC Symbol;Acc:HGNC:28675]	ENSG00000101842.13	VSIG1	340547	c("ENST00000217957", "ENST00000415430", "ENST00000458383", "ENST00000479635", "ENST00000485533")	-0.742	2.75	60.1	1.81e-13	4.91e-12	12.7
19	39900000	39900000	71300	-	ENSG00000275395	FCGBP	protein_coding	chromosome	Fc fragment of IgG binding protein [Source:HGNC Symbol;Acc:HGNC:13572]	ENSG00000275395.6	FCGBP	8857	c("ENST00000595713", "ENST00000616721", "ENST00000620799")	-1.59	1.9	60.1	1.81e-13	4.92e-12	12.7
16	70100000	70200000	48900	+	ENSG00000090857	PDPR	protein_coding	chromosome	pyruvate dehydrogenase phosphatase regulatory subunit [Source:HGNC Symbol;Acc:HGNC:30264]	ENSG00000090857.13	PDPR	55066	c("ENST00000288050", "ENST00000398122", "ENST00000561920", "ENST00000562100", "ENST00000563930", "ENST00000564563", "ENST00000565186", "ENST00000567046", "ENST00000567896", "ENST00000568530", "ENST00000569042")	-0.547	5.16	60.1	1.85e-13	5e-12	12.7
12	1.33e+08	1.33e+08	27700	+	ENSG00000196387	ZNF140	protein_coding	chromosome	zinc finger protein 140 [Source:HGNC Symbol;Acc:HGNC:12925]	ENSG00000196387.9	ZNF140	7699	c("ENST00000319849", "ENST00000355557", "ENST00000356456", "ENST00000392041", "ENST00000412146", "ENST00000429434", "ENST00000440550", "ENST00000440984", "ENST00000536790", "ENST00000544426")	-0.455	3.79	60.1	1.86e-13	5.02e-12	12.7
1	54700000	54700000	26800	+	ENSG00000243725	TTC4	protein_coding	chromosome	tetratricopeptide repeat domain 4 [Source:HGNC Symbol;Acc:HGNC:12394]	ENSG00000243725.7	TTC4	7268	c("ENST00000371281", "ENST00000371284", "ENST00000486091", "ENST00000486621")	-0.561	3.84	60	1.91e-13	5.14e-12	12.7
X	78300000	78300000	56200	-	ENSG00000173198	CYSLTR1	protein_coding	chromosome	cysteinyl leukotriene receptor 1 [Source:HGNC Symbol;Acc:HGNC:17451]	ENSG00000173198.6	CYSLTR1	10800	c("ENST00000373304", "ENST00000493254", "ENST00000614798")	-0.655	5.48	59.9	1.95e-13	5.25e-12	12.7
9	92700000	92800000	53500	-	ENSG00000185963	BICD2	protein_coding	chromosome	BICD cargo adaptor 2 [Source:HGNC Symbol;Acc:HGNC:17208]	ENSG00000185963.14	BICD2	23299	c("ENST00000356884", "ENST00000375512")	0.473	6.46	59.9	2e-13	5.37e-12	12.7
7	1.43e+08	1.43e+08	492	+	ENSG00000275743	TRBV14	TR_V_gene	chromosome	T cell receptor beta variable 14 [Source:HGNC Symbol;Acc:HGNC:12189]	ENSG00000275743.1	TRBV14	NA	ENST00000617639	-1.34	0.324	59.9	2.02e-13	5.42e-12	12.7
1	1.68e+08	1.68e+08	20400	-	ENSG00000143158	MPC2	protein_coding	chromosome	mitochondrial pyruvate carrier 2 [Source:HGNC Symbol;Acc:HGNC:24515]	ENSG00000143158.11	MPC2	25874	c("ENST00000271373", "ENST00000367846", "ENST00000458574")	0.477	4.7	59.8	2.11e-13	5.65e-12	12.7
8	86500000	86600000	47100	+	ENSG00000085719	CPNE3	protein_coding	chromosome	copine 3 [Source:HGNC Symbol;Acc:HGNC:2316]	ENSG00000085719.13	CPNE3	8895	c("ENST00000517354", "ENST00000517391", "ENST00000517490", "ENST00000517862", "ENST00000522240", "ENST00000523469", "ENST00000523588", "ENST00000614678", "ENST00000620393", "ENST00000621245", "ENST00000621526", "ENST00000621783", "ENST00000622183")	0.623	6.41	59.7	2.14e-13	5.73e-12	12.7
9	1e+08	1e+08	50900	-	ENSG00000136891	TEX10	protein_coding	chromosome	testis expressed 10 [Source:HGNC Symbol;Acc:HGNC:25988]	ENSG00000136891.14	TEX10	54881	c("ENST00000374902", "ENST00000429235", "ENST00000477648", "ENST00000535814")	-0.509	3.37	59.6	2.22e-13	5.92e-12	12.7
1	1.68e+08	1.68e+08	78600	+	ENSG00000198771	RCSD1	protein_coding	chromosome	RCSD domain containing 1 [Source:HGNC Symbol;Acc:HGNC:28310]	ENSG00000198771.11	RCSD1	92241	c("ENST00000361496", "ENST00000367854", "ENST00000461790", "ENST00000472038", "ENST00000475127", "ENST00000537350")	0.333	7.72	59.6	2.23e-13	5.94e-12	12.7
17	18800000	18900000	91200	+	ENSG00000141127	PRPSAP2	protein_coding	chromosome	phosphoribosyl pyrophosphate synthetase associated protein 2 [Source:HGNC Symbol;Acc:HGNC:9467]	ENSG00000141127.15	PRPSAP2	5636	c("ENST00000268835", "ENST00000395656", "ENST00000412418", "ENST00000414602", "ENST00000419071", "ENST00000419284", "ENST00000422237", "ENST00000432893", "ENST00000441887", "ENST00000455992", "ENST00000460724", "ENST00000466106", "ENST00000478622", "ENST00000487101", "ENST00000492129", "ENST00000536323", "ENST00000542013", "ENST00000570450", "ENST00000571907", "ENST00000573253", "ENST00000573432"…
ENST00000610773, "ENST00000628609")	-0.454	4.33	59.6	2.28e-13	6.06e-12	12.6
17	76700000	76700000	38500	-	ENSG00000182534	MXRA7	protein_coding	chromosome	matrix remodeling associated 7 [Source:HGNC Symbol;Acc:HGNC:7541]	ENSG00000182534.13	MXRA7	439921	c("ENST00000355797", "ENST00000375036", "ENST00000449428", "ENST00000585519", "ENST00000588114", "ENST00000589082", "ENST00000592148")	1.2	4.95	59.5	2.38e-13	6.31e-12	12.6
15	90900000	90900000	20400	+	ENSG00000196547	MAN2A2	protein_coding	chromosome	mannosidase alpha class 2A member 2 [Source:HGNC Symbol;Acc:HGNC:6825]	ENSG00000196547.15	MAN2A2	4122	c("ENST00000360468", "ENST00000557865", "ENST00000557990", "ENST00000558161", "ENST00000558171", "ENST00000558290", "ENST00000558374", "ENST00000558538", "ENST00000558640", "ENST00000558853", "ENST00000559132", "ENST00000559341", "ENST00000559374", "ENST00000559558", "ENST00000559704", "ENST00000559717", "ENST00000559965", "ENST00000559999", "ENST00000560147", "ENST00000560192", "ENST00000560451"…
ENST00000561047, "ENST00000561240", "ENST00000561448")	0.989	8.25	59.4	2.41e-13	6.39e-12	12.6
19	9520000	9540000	15400	-	ENSG00000130818	ZNF426	protein_coding	chromosome	zinc finger protein 426 [Source:HGNC Symbol;Acc:HGNC:20725]	ENSG00000130818.12	ZNF426	79088	c("ENST00000253115", "ENST00000535489", "ENST00000589289", "ENST00000593003", "ENST00000635810")	-0.845	4.38	59.4	2.44e-13	6.45e-12	12.6
19	19600000	19600000	14200	-	ENSG00000089639	GMIP	protein_coding	chromosome	GEM interacting protein [Source:HGNC Symbol;Acc:HGNC:24852]	ENSG00000089639.11	GMIP	51291	c("ENST00000203556", "ENST00000586269", "ENST00000587205", "ENST00000587238", "ENST00000587713", "ENST00000588171", "ENST00000591047", "ENST00000593186")	0.536	7.42	59.4	2.46e-13	6.5e-12	12.6
2	1.05e+08	1.05e+08	61900	+	ENSG00000135972	MRPS9	protein_coding	chromosome	mitochondrial ribosomal protein S9 [Source:HGNC Symbol;Acc:HGNC:14501]	ENSG00000135972.9	MRPS9	64965	c("ENST00000258455", "ENST00000413583", "ENST00000472220")	-0.706	3.75	59.4	2.47e-13	6.51e-12	12.6
11	59900000	59900000	13700	-	ENSG00000134827	TCN1	protein_coding	chromosome	transcobalamin 1 [Source:HGNC Symbol;Acc:HGNC:11652]	ENSG00000134827.8	TCN1	6947	c("ENST00000257264", "ENST00000529251", "ENST00000532419", "ENST00000533734", "ENST00000534531")	2.15	5.72	59.3	2.53e-13	6.66e-12	12.6
1	1.1e+08	1.1e+08	5560	-	ENSG00000181754	AMIGO1	protein_coding	chromosome	adhesion molecule with Ig like domain 1 [Source:HGNC Symbol;Acc:HGNC:20824]	ENSG00000181754.7	AMIGO1	57463	c("ENST00000369862", "ENST00000369864")	-1.01	2.58	59.3	2.56e-13	6.71e-12	12.6
1	1.57e+08	1.57e+08	47200	-	ENSG00000183856	IQGAP3	protein_coding	chromosome	IQ motif containing GTPase activating protein 3 [Source:HGNC Symbol;Acc:HGNC:20669]	ENSG00000183856.11	IQGAP3	128239	c("ENST00000361170", "ENST00000476565", "ENST00000491900", "ENST00000498755")	1.71	0.337	59.3	2.56e-13	6.71e-12	12.6
8	27300000	27300000	26400	-	ENSG00000104228	TRIM35	protein_coding	chromosome	tripartite motif containing 35 [Source:HGNC Symbol;Acc:HGNC:16285]	ENSG00000104228.13	TRIM35	23087	c("ENST00000305364", "ENST00000519219", "ENST00000521253", "ENST00000521283")	-0.46	3.76	59.3	2.57e-13	6.72e-12	12.6
3	1.28e+08	1.28e+08	13800	-	ENSG00000179348	GATA2	protein_coding	chromosome	GATA binding protein 2 [Source:HGNC Symbol;Acc:HGNC:4171]	ENSG00000179348.11	GATA2	2624	c("ENST00000341105", "ENST00000430265", "ENST00000487848", "ENST00000489987", "ENST00000492608", "ENST00000498200")	-1.24	2.47	59.2	2.66e-13	6.92e-12	12.6
17	5080000	5100000	17900	+	ENSG00000180787	ZFP3	protein_coding	chromosome	ZFP3 zinc finger protein [Source:HGNC Symbol;Acc:HGNC:12861]	ENSG00000180787.6	ZFP3	124961	ENST00000318833	-0.911	2.1	59.1	2.79e-13	7.26e-12	12.6
9	1.14e+08	1.14e+08	3390	+	ENSG00000228278	ORM2	protein_coding	chromosome	orosomucoid 2 [Source:HGNC Symbol;Acc:HGNC:8499]	ENSG00000228278.4	ORM2	5005	ENST00000431067	2.16	2.2	59.1	2.79e-13	7.26e-12	12.6
6	1.38e+08	1.38e+08	18700	+	ENSG00000051620	HEBP2	protein_coding	chromosome	heme binding protein 2 [Source:HGNC Symbol;Acc:HGNC:15716]	ENSG00000051620.11	HEBP2	23593	c("ENST00000367697", "ENST00000448741", "ENST00000453452", "ENST00000607197")	0.886	6.97	59.1	2.83e-13	7.35e-12	12.5
10	97500000	97600000	72300	+	ENSG00000165886	UBTD1	protein_coding	chromosome	ubiquitin domain containing 1 [Source:HGNC Symbol;Acc:HGNC:25683]	ENSG00000165886.5	UBTD1	80019	ENST00000370664	0.732	3.01	59	2.87e-13	7.44e-12	12.5
17	9910000	10200000	288000	-	ENSG00000007237	GAS7	protein_coding	chromosome	growth arrest specific 7 [Source:HGNC Symbol;Acc:HGNC:4169]	ENSG00000007237.18	GAS7	8522	c("ENST00000323816", "ENST00000396115", "ENST00000432992", "ENST00000437099", "ENST00000542249", "ENST00000578456", "ENST00000578599", "ENST00000578655", "ENST00000579140", "ENST00000579158", "ENST00000580043", "ENST00000580811", "ENST00000580865", "ENST00000581112", "ENST00000581871", "ENST00000583882", "ENST00000584146", "ENST00000584389", "ENST00000585266")	0.9	7.84	59	2.92e-13	7.56e-12	12.5
15	72200000	72200000	32800	-	ENSG00000067225	PKM	protein_coding	chromosome	pyruvate kinase M1/2 [Source:HGNC Symbol;Acc:HGNC:9021]	ENSG00000067225.18	PKM	5315	c("ENST00000319622", "ENST00000335181", "ENST00000389093", "ENST00000449901", "ENST00000561609", "ENST00000562784", "ENST00000562997", "ENST00000563275", "ENST00000563986", "ENST00000564178", "ENST00000564276", "ENST00000564440", "ENST00000564993", "ENST00000565143", "ENST00000565154", "ENST00000565184", "ENST00000566809", "ENST00000567087", "ENST00000567118", "ENST00000568459", "ENST00000568743"…	0.545	9.6	58.9	3.03e-13	7.82e-12	12.5
8	1.17e+08	1.17e+08	125000	-	ENSG00000147677	EIF3H	protein_coding	chromosome	eukaryotic translation initiation factor 3 subunit H [Source:HGNC Symbol;Acc:HGNC:3273]	ENSG00000147677.11	EIF3H	8667	c("ENST00000276682", "ENST00000517974", "ENST00000518034", "ENST00000518949", "ENST00000518995", "ENST00000519046", "ENST00000520289", "ENST00000520813", "ENST00000521861", "ENST00000522453", "ENST00000522800", "ENST00000611080")	-0.472	6.98	58.9	3.05e-13	7.86e-12	12.5
3	38500000	38500000	39300	+	ENSG00000114739	ACVR2B	protein_coding	chromosome	activin A receptor type 2B [Source:HGNC Symbol;Acc:HGNC:174]	ENSG00000114739.14	ACVR2B	93	c("ENST00000352511", "ENST00000461232", "ENST00000465020")	-0.733	1.31	58.8	3.14e-13	8.08e-12	12.5
1	1.84e+08	1.85e+08	242000	+	ENSG00000116667	C1orf21	protein_coding	chromosome	chromosome 1 open reading frame 21 [Source:HGNC Symbol;Acc:HGNC:15494]	ENSG00000116667.14	C1orf21	81563	c("ENST00000235307", "ENST00000367514", "ENST00000477517", "ENST00000489143", "ENST00000648109")	-0.887	3.25	58.8	3.16e-13	8.11e-12	12.5
12	1.23e+08	1.23e+08	24500	+	ENSG00000130921	C12orf65	protein_coding	chromosome	chromosome 12 open reading frame 65 [Source:HGNC Symbol;Acc:HGNC:26784]	ENSG00000130921.8	C12orf65	91574	c("ENST00000253233", "ENST00000366329", "ENST00000425637", "ENST00000429587", "ENST00000536130", "ENST00000538888", "ENST00000543139", "ENST00000546132")	-0.825	4.23	58.8	3.17e-13	8.11e-12	12.5
16	23800000	24200000	385000	+	ENSG00000166501	PRKCB	protein_coding	chromosome	protein kinase C beta [Source:HGNC Symbol;Acc:HGNC:9395]	ENSG00000166501.14	PRKCB	5579	c("ENST00000321728", "ENST00000463752", "ENST00000466124", "ENST00000472066", "ENST00000482000", "ENST00000486868", "ENST00000487674", "ENST00000498058", "ENST00000498739", "ENST00000643927", "ENST00000645517", "ENST00000647422")	0.518	8.56	58.8	3.17e-13	8.11e-12	12.5
1	42800000	42900000	5900	+	ENSG00000164011	ZNF691	protein_coding	chromosome	zinc finger protein 691 [Source:HGNC Symbol;Acc:HGNC:28028]	ENSG00000164011.18	ZNF691	51058	c("ENST00000372502", "ENST00000372503", "ENST00000372504", "ENST00000372506", "ENST00000372507", "ENST00000372508", "ENST00000397034", "ENST00000630961", "ENST00000651192")	-0.728	3	58.7	3.31e-13	8.44e-12	12.5
18	45700000	45800000	65500	+	ENSG00000141469	SLC14A1	protein_coding	chromosome	solute carrier family 14 member 1 (Kidd blood group) [Source:HGNC Symbol;Acc:HGNC:10918]	ENSG00000141469.18	SLC14A1	6563	c("ENST00000321925", "ENST00000402943", "ENST00000415427", "ENST00000436407", "ENST00000502059", "ENST00000535474", "ENST00000586056", "ENST00000586142", "ENST00000586854", "ENST00000586951", "ENST00000587601", "ENST00000588179", "ENST00000589322", "ENST00000589700", "ENST00000590246", "ENST00000590377", "ENST00000591541", "ENST00000591642", "ENST00000619403", "ENST00000644925")	-1.72	3.46	58.6	3.35e-13	8.54e-12	12.5
X	77900000	78100000	219000	+	ENSG00000102144	PGK1	protein_coding	chromosome	phosphoglycerate kinase 1 [Source:HGNC Symbol;Acc:HGNC:8896]	ENSG00000102144.15	PGK1	5230	c("ENST00000373316", "ENST00000474281", "ENST00000476531", "ENST00000477335", "ENST00000491291", "ENST00000644362")	0.42	9.46	58.6	3.37e-13	8.57e-12	12.5
1	12100000	12100000	80900	+	ENSG00000120949	TNFRSF8	protein_coding	chromosome	TNF receptor superfamily member 8 [Source:HGNC Symbol;Acc:HGNC:11923]	ENSG00000120949.15	TNFRSF8	943	c("ENST00000263932", "ENST00000413146", "ENST00000417814", "ENST00000479933", "ENST00000514649")	-0.849	3.77	58.6	3.4e-13	8.62e-12	12.5
11	1.08e+08	1.08e+08	26300	-	ENSG00000178202	POGLUT3	protein_coding	chromosome	protein O-glucosyltransferase 3 [Source:HGNC Symbol;Acc:HGNC:28496]	ENSG00000178202.13	POGLUT3	143888	c("ENST00000323468", "ENST00000434945", "ENST00000524787", "ENST00000530318", "ENST00000530529", "ENST00000532730")	-0.608	3.1	58.6	3.44e-13	8.73e-12	12.5
7	87500000	87700000	210000	-	ENSG00000085563	ABCB1	protein_coding	chromosome	ATP binding cassette subfamily B member 1 [Source:HGNC Symbol;Acc:HGNC:40]	ENSG00000085563.14	ABCB1	5243	c("ENST00000265724", "ENST00000416177", "ENST00000475929", "ENST00000476862", "ENST00000482527", "ENST00000483831", "ENST00000488737", "ENST00000491360", "ENST00000496821", "ENST00000543898", "ENST00000622132")	-1.06	2.77	58.5	3.51e-13	8.89e-12	12.5
1	89600000	89800000	137000	+	ENSG00000171488	LRRC8C	protein_coding	chromosome	leucine rich repeat containing 8 VRAC subunit C [Source:HGNC Symbol;Acc:HGNC:25075]	ENSG00000171488.15	LRRC8C	84230	c("ENST00000370454", "ENST00000416805", "ENST00000479252", "ENST00000482063")	-0.601	5.09	58.5	3.52e-13	8.9e-12	12.5
3	1.38e+08	1.38e+08	13900	-	ENSG00000138231	DBR1	protein_coding	chromosome	debranching RNA lariats 1 [Source:HGNC Symbol;Acc:HGNC:15594]	ENSG00000138231.13	DBR1	51163	c("ENST00000260803", "ENST00000460271", "ENST00000463982", "ENST00000477557")	-0.419	3.7	58.5	3.55e-13	8.95e-12	12.4
19	37700000	37700000	23400	-	ENSG00000198182	ZNF607	protein_coding	chromosome	zinc finger protein 607 [Source:HGNC Symbol;Acc:HGNC:28192]	ENSG00000198182.13	ZNF607	84775	c("ENST00000355202", "ENST00000395835", "ENST00000586559", "ENST00000590670", "ENST00000591664")	-0.948	1.11	58.4	3.68e-13	9.28e-12	12.4
17	6.4e+07	64100000	91700	-	ENSG00000178607	ERN1	protein_coding	chromosome	endoplasmic reticulum to nucleus signaling 1 [Source:HGNC Symbol;Acc:HGNC:3449]	ENSG00000178607.16	ERN1	2081	c("ENST00000433197", "ENST00000577567", "ENST00000579249", "ENST00000583028", "ENST00000583077", "ENST00000583896", "ENST00000584041", "ENST00000606895")	0.53	6.07	58.3	3.81e-13	9.58e-12	12.4
4	1.85e+08	1.85e+08	40000	-	ENSG00000151725	CENPU	protein_coding	chromosome	centromere protein U [Source:HGNC Symbol;Acc:HGNC:21348]	ENSG00000151725.12	CENPU	79682	c("ENST00000281453", "ENST00000502461", "ENST00000506535", "ENST00000508095", "ENST00000510146", "ENST00000514781")	0.832	2.57	58.3	3.85e-13	9.65e-12	12.4
5	80100000	80300000	144000	-	ENSG00000164300	SERINC5	protein_coding	chromosome	serine incorporator 5 [Source:HGNC Symbol;Acc:HGNC:18825]	ENSG00000164300.17	SERINC5	256987	c("ENST00000502747", "ENST00000507668", "ENST00000509193", "ENST00000512972", "ENST00000513907", "ENST00000632581")	-0.803	5.23	58.3	3.88e-13	9.72e-12	12.4
3	1.51e+08	1.51e+08	61200	-	ENSG00000120742	SERP1	protein_coding	chromosome	stress associated endoplasmic reticulum protein 1 [Source:HGNC Symbol;Acc:HGNC:10759]	ENSG00000120742.11	SERP1	27230	c("ENST00000239944", "ENST00000463647", "ENST00000479209", "ENST00000484608", "ENST00000487153", "ENST00000490945", "ENST00000491195", "ENST00000491660")	0.337	7.57	58.2	4e-13	1e-11	12.4
CHR_HSCHR7_2_CTG6	1.42e+08	1.42e+08	507	+	ENSG00000282624	TRBV3-1	TR_V_gene	chromosome	T cell receptor beta variable 3-1 [Source:HGNC Symbol;Acc:HGNC:12212]	ENSG00000282624.1	TRBV3-1	NA	ENST00000632422	-1.29	1.26	58.2	4.01e-13	1e-11	12.4
4	5.7e+07	5.7e+07	14300	-	ENSG00000084092	NOA1	protein_coding	chromosome	nitric oxide associated 1 [Source:HGNC Symbol;Acc:HGNC:28473]	ENSG00000084092.7	NOA1	84273	ENST00000264230	-0.545	4.06	58.2	4.02e-13	1e-11	12.4
1	2.21e+08	2.21e+08	32700	+	ENSG00000186205	MARC1	protein_coding	chromosome	mitochondrial amidoxime reducing component 1 [Source:HGNC Symbol;Acc:HGNC:26189]	ENSG00000186205.13	MARC1	64757	c("ENST00000366910", "ENST00000407981", "ENST00000443880", "ENST00000463976", "ENST00000472269", "ENST00000492847", "ENST00000496110")	1.17	6.64	58.1	4.14e-13	1.03e-11	12.4
8	41600000	41600000	47800	+	ENSG00000158669	GPAT4	protein_coding	chromosome	glycerol-3-phosphate acyltransferase 4 [Source:HGNC Symbol;Acc:HGNC:20880]	ENSG00000158669.11	GPAT4	137964	c("ENST00000396987", "ENST00000518628", "ENST00000519853", "ENST00000519921", "ENST00000520223", "ENST00000520258", "ENST00000521121", "ENST00000521184", "ENST00000521349", "ENST00000521806", "ENST00000523906")	0.559	6.02	58.1	4.17e-13	1.04e-11	12.4
17	35100000	35100000	13600	-	ENSG00000073536	NLE1	protein_coding	chromosome	notchless homolog 1 [Source:HGNC Symbol;Acc:HGNC:19889]	ENSG00000073536.18	NLE1	54475	c("ENST00000360831", "ENST00000442241", "ENST00000586869", "ENST00000588019", "ENST00000588642", "ENST00000589367", "ENST00000593176")	-1.13	2.47	58.1	4.18e-13	1.04e-11	12.4
8	1.2e+08	1.2e+08	102000	-	ENSG00000064313	TAF2	protein_coding	chromosome	TATA-box binding protein associated factor 2 [Source:HGNC Symbol;Acc:HGNC:11536]	ENSG00000064313.12	TAF2	6873	c("ENST00000378164", "ENST00000519355", "ENST00000521007", "ENST00000523078", "ENST00000523098", "ENST00000523734", "ENST00000523904", "ENST00000526969", "ENST00000529653")	0.692	4.49	58.1	4.19e-13	1.04e-11	12.4
22	41400000	41400000	13300	-	ENSG00000183864	TOB2	protein_coding	chromosome	transducer of ERBB2, 2 [Source:HGNC Symbol;Acc:HGNC:11980]	ENSG00000183864.5	TOB2	10766	c("ENST00000327492", "ENST00000434408")	-0.465	4.73	58.1	4.23e-13	1.04e-11	12.4
22	45300000	45300000	10900	+	ENSG00000100373	UPK3A	protein_coding	chromosome	uroplakin 3A [Source:HGNC Symbol;Acc:HGNC:12580]	ENSG00000100373.10	UPK3A	7380	c("ENST00000216211", "ENST00000396082")	-1.5	0.612	58.1	4.26e-13	1.05e-11	12.4
19	57300000	57300000	10300	+	ENSG00000178229	ZNF543	protein_coding	chromosome	zinc finger protein 543 [Source:HGNC Symbol;Acc:HGNC:25281]	ENSG00000178229.8	ZNF543	125919	ENST00000321545	-0.696	1.55	58.1	4.3e-13	1.06e-11	12.4
7	1.42e+08	1.42e+08	509	+	ENSG00000226660	TRBV2	TR_V_gene	chromosome	T cell receptor beta variable 2 [Source:HGNC Symbol;Acc:HGNC:12195]	ENSG00000226660.2	TRBV2	NA	ENST00000455382	-1.15	1.41	58	4.45e-13	1.09e-11	12.4
X	54500000	54600000	37100	+	ENSG00000130119	GNL3L	protein_coding	chromosome	G protein nucleolar 3 like [Source:HGNC Symbol;Acc:HGNC:25553]	ENSG00000130119.16	GNL3L	54552	c("ENST00000336470", "ENST00000360845", "ENST00000489691")	-1.17	5.41	58	4.46e-13	1.1e-11	12.4
17	79800000	79800000	6280	-	ENSG00000141582	CBX4	protein_coding	chromosome	chromobox 4 [Source:HGNC Symbol;Acc:HGNC:1554]	ENSG00000141582.15	CBX4	8535	c("ENST00000269397", "ENST00000448310", "ENST00000494546", "ENST00000495122")	0.79	4.27	58	4.48e-13	1.1e-11	12.3
12	68800000	68900000	42500	+	ENSG00000135679	MDM2	protein_coding	chromosome	MDM2 proto-oncogene [Source:HGNC Symbol;Acc:HGNC:6973]	ENSG00000135679.25	MDM2	4193	c("ENST00000258148", "ENST00000258149", "ENST00000299252", "ENST00000311420", "ENST00000348801", "ENST00000350057", "ENST00000360430", "ENST00000393410", "ENST00000393412", "ENST00000393413", "ENST00000393415", "ENST00000393416", "ENST00000393417", "ENST00000400501", "ENST00000428863", "ENST00000471946", "ENST00000478070", "ENST00000481186", "ENST00000493419", "ENST00000496959", "ENST00000517852"…
ENST00000542502, "ENST00000543046", "ENST00000543323", "ENST00000544125", "ENST00000544561", "ENST00000545204", "ENST00000546048", "ENST00000665020", "ENST00000666617", "ENST00000671567")	0.932	7.11	57.9	4.58e-13	1.12e-11	12.3
21	32300000	32400000	82000	-	ENSG00000142207	URB1	protein_coding	chromosome	URB1 ribosome biogenesis homolog [Source:HGNC Symbol;Acc:HGNC:17344]	ENSG00000142207.7	URB1	9875	c("ENST00000382751", "ENST00000480196", "ENST00000492603")	-0.696	2.8	57.8	4.75e-13	1.16e-11	12.3
20	1440000	1470000	31700	-	ENSG00000088833	NSFL1C	protein_coding	chromosome	NSFL1 cofactor [Source:HGNC Symbol;Acc:HGNC:15912]	ENSG00000088833.17	NSFL1C	55968	c("ENST00000216879", "ENST00000353088", "ENST00000381653", "ENST00000461211", "ENST00000470376", "ENST00000476071", "ENST00000478168", "ENST00000487086", "ENST00000489203", "ENST00000553571", "ENST00000555359", "ENST00000555568", "ENST00000555944")	0.482	7.09	57.8	4.77e-13	1.16e-11	12.3
13	1.14e+08	1.14e+08	56800	+	ENSG00000198176	TFDP1	protein_coding	chromosome	transcription factor Dp-1 [Source:HGNC Symbol;Acc:HGNC:11749]	ENSG00000198176.13	TFDP1	7027	c("ENST00000375370", "ENST00000408980", "ENST00000453989", "ENST00000464794", "ENST00000465174", "ENST00000475254", "ENST00000494812", "ENST00000544902")	0.413	5.77	57.7	4.92e-13	1.2e-11	12.3
5	1.79e+08	1.79e+08	19100	-	ENSG00000169131	ZNF354A	protein_coding	chromosome	zinc finger protein 354A [Source:HGNC Symbol;Acc:HGNC:11628]	ENSG00000169131.13	ZNF354A	6940	c("ENST00000335815", "ENST00000518048", "ENST00000520331")	0.985	5.1	57.7	4.98e-13	1.21e-11	12.3
3	44700000	44700000	11200	+	ENSG00000196653	ZNF502	protein_coding	chromosome	zinc finger protein 502 [Source:HGNC Symbol;Acc:HGNC:23718]	ENSG00000196653.12	ZNF502	91392	c("ENST00000296091", "ENST00000411443", "ENST00000436624", "ENST00000449836")	-0.951	0.691	57.7	5.08e-13	1.23e-11	12.3
2	72900000	73100000	134000	-	ENSG00000144040	SFXN5	protein_coding	chromosome	sideroflexin 5 [Source:HGNC Symbol;Acc:HGNC:16073]	ENSG00000144040.12	SFXN5	94097	c("ENST00000272433", "ENST00000410065", "ENST00000411783", "ENST00000416579", "ENST00000442582", "ENST00000450185", "ENST00000461352", "ENST00000463277", "ENST00000464825", "ENST00000472259", "ENST00000474528", "ENST00000475630", "ENST00000479293", "ENST00000482289", "ENST00000482542", "ENST00000484123", "ENST00000485057", "ENST00000487508", "ENST00000488839", "ENST00000490056", "ENST00000495208"…	0.566	4.74	57.6	5.16e-13	1.25e-11	12.3
20	32300000	32300000	57400	+	ENSG00000101350	KIF3B	protein_coding	chromosome	kinesin family member 3B [Source:HGNC Symbol;Acc:HGNC:6320]	ENSG00000101350.8	KIF3B	9371	ENST00000375712	-0.555	4.54	57.6	5.19e-13	1.25e-11	12.3
11	6210000	6230000	23400	-	ENSG00000051009	FAM160A2	protein_coding	chromosome	family with sequence similarity 160 member A2 [Source:HGNC Symbol;Acc:HGNC:25378]	ENSG00000051009.10	FAM160A2	84067	c("ENST00000265978", "ENST00000449352", "ENST00000524416", "ENST00000529360", "ENST00000532797")	0.649	5.95	57.6	5.21e-13	1.25e-11	12.3
19	7070000	7090000	18300	+	ENSG00000130544	ZNF557	protein_coding	chromosome	zinc finger protein 557 [Source:HGNC Symbol;Acc:HGNC:28632]	ENSG00000130544.12	ZNF557	79230	c("ENST00000252840", "ENST00000414706")	-0.435	3.45	57.6	5.21e-13	1.25e-11	12.3
6	42900000	42900000	10300	+	ENSG00000146223	RPL7L1	protein_coding	chromosome	ribosomal protein L7 like 1 [Source:HGNC Symbol;Acc:HGNC:21370]	ENSG00000146223.15	RPL7L1	285855	c("ENST00000304734", "ENST00000397415", "ENST00000459829", "ENST00000462348", "ENST00000483998", "ENST00000487619", "ENST00000492836", "ENST00000493763", "ENST00000497417", "ENST00000602561")	-0.448	6.28	57.6	5.25e-13	1.26e-11	12.3
8	6.3e+07	6.3e+07	23700	-	ENSG00000137563	GGH	protein_coding	chromosome	gamma-glutamyl hydrolase [Source:HGNC Symbol;Acc:HGNC:4248]	ENSG00000137563.12	GGH	8836	c("ENST00000260118", "ENST00000518113", "ENST00000518466", "ENST00000518966", "ENST00000520609", "ENST00000522852", "ENST00000523479", "ENST00000523788")	1.01	3.24	57.6	5.26e-13	1.26e-11	12.3
17	50100000	50100000	19800	-	ENSG00000167100	SAMD14	protein_coding	chromosome	sterile alpha motif domain containing 14 [Source:HGNC Symbol;Acc:HGNC:27312]	ENSG00000167100.14	SAMD14	201191	c("ENST00000285206", "ENST00000330175", "ENST00000503131", "ENST00000503734", "ENST00000507043", "ENST00000508892", "ENST00000511964", "ENST00000513474", "ENST00000515816", "ENST00000573376")	1.5	2	57.5	5.39e-13	1.29e-11	12.3
16	11600	14100	2540	+	ENSG00000233614	DDX11L10	transcribed_unprocessed_pseudogene	chromosome	DEAD/H-box helicase 11 like 10 [Source:HGNC Symbol;Acc:HGNC:14125]	ENSG00000233614.6	DDX11L10	NA	c("ENST00000430178", "ENST00000513886")	-1.77	3.89	57.5	5.49e-13	1.31e-11	12.3
17	29600000	29900000	304000	-	ENSG00000141298	SSH2	protein_coding	chromosome	slingshot protein phosphatase 2 [Source:HGNC Symbol;Acc:HGNC:30580]	ENSG00000141298.19	SSH2	85464	c("ENST00000269033", "ENST00000324677", "ENST00000394848", "ENST00000540801", "ENST00000577483", "ENST00000577991", "ENST00000578411", "ENST00000579040", "ENST00000579954", "ENST00000582084", "ENST00000590153", "ENST00000592397", "ENST00000649863")	0.614	8.75	57.5	5.51e-13	1.32e-11	12.3
17	47800000	47800000	8270	-	ENSG00000159111	MRPL10	protein_coding	chromosome	mitochondrial ribosomal protein L10 [Source:HGNC Symbol;Acc:HGNC:14055]	ENSG00000159111.13	MRPL10	124995	c("ENST00000290208", "ENST00000351111", "ENST00000414011", "ENST00000421763", "ENST00000423147", "ENST00000466016", "ENST00000480901")	-0.671	5.15	57.4	5.59e-13	1.33e-11	12.3
3	1.35e+08	1.35e+08	51700	-	ENSG00000174611	KY	protein_coding	chromosome	kyphoscoliosis peptidase [Source:HGNC Symbol;Acc:HGNC:26576]	ENSG00000174611.12	KY	339855	c("ENST00000423778", "ENST00000503669", "ENST00000506319", "ENST00000508041", "ENST00000508956")	-1.61	0.498	57.3	5.79e-13	1.38e-11	12.2
20	20400000	20700000	323000	-	ENSG00000188559	RALGAPA2	protein_coding	chromosome	Ral GTPase activating protein catalytic alpha subunit 2 [Source:HGNC Symbol;Acc:HGNC:16207]	ENSG00000188559.15	RALGAPA2	57186	c("ENST00000202677", "ENST00000424981", "ENST00000427175", "ENST00000430436", "ENST00000495793", "ENST00000620717")	0.784	6.69	57.3	5.79e-13	1.38e-11	12.2
5	1.73e+08	1.73e+08	3100	-	ENSG00000120129	DUSP1	protein_coding	chromosome	dual specificity phosphatase 1 [Source:HGNC Symbol;Acc:HGNC:3064]	ENSG00000120129.6	DUSP1	1843	ENST00000239223	0.939	10.9	57.2	6.03e-13	1.43e-11	12.2
12	55700000	55700000	4380	-	ENSG00000135404	CD63	protein_coding	chromosome	CD63 molecule [Source:HGNC Symbol;Acc:HGNC:1692]	ENSG00000135404.11	CD63	967	c("ENST00000257857", "ENST00000420846", "ENST00000546457", "ENST00000546939", "ENST00000548117", "ENST00000548160", "ENST00000548898", "ENST00000549117", "ENST00000550050", "ENST00000550776", "ENST00000551173", "ENST00000552067", "ENST00000552164", "ENST00000552692", "ENST00000552754", "ENST00000555199")	0.78	8.66	57.1	6.28e-13	1.49e-11	12.2
16	85200000	85700000	507000	+	ENSG00000131149	GSE1	protein_coding	chromosome	Gse1 coiled-coil protein [Source:HGNC Symbol;Acc:HGNC:28979]	ENSG00000131149.19	GSE1	23199	c("ENST00000253458", "ENST00000393243", "ENST00000405402", "ENST00000411612", "ENST00000412692", "ENST00000438180", "ENST00000469381", "ENST00000471070", "ENST00000479488", "ENST00000495192", "ENST00000496345", "ENST00000562659", "ENST00000568080", "ENST00000574293", "ENST00000635906", "ENST00000637419")	-0.568	4.32	57.1	6.29e-13	1.49e-11	12.2
2	1.91e+08	1.91e+08	122000	-	ENSG00000138378	STAT4	protein_coding	chromosome	signal transducer and activator of transcription 4 [Source:HGNC Symbol;Acc:HGNC:11365]	ENSG00000138378.19	STAT4	6775	c("ENST00000358470", "ENST00000392320", "ENST00000409995", "ENST00000413064", "ENST00000432798", "ENST00000450994", "ENST00000463951", "ENST00000470708", "ENST00000495326", "ENST00000495849", "ENST00000647167")	-0.711	5.26	57.1	6.37e-13	1.5e-11	12.2
4	82400000	82500000	30600	+	ENSG00000145293	ENOPH1	protein_coding	chromosome	enolase-phosphatase 1 [Source:HGNC Symbol;Acc:HGNC:24599]	ENSG00000145293.16	ENOPH1	58478	c("ENST00000273920", "ENST00000505846", "ENST00000509635", "ENST00000610545")	-0.482	3.97	57.1	6.47e-13	1.53e-11	12.2
CHR_HSCHR17_7_CTG4	36100000	36100000	2030	+	ENSG00000275824	CCL4	protein_coding	chromosome	C-C motif chemokine ligand 4 [Source:HGNC Symbol;Acc:HGNC:10630]	ENSG00000275824.4	CCL4	6351	c("ENST00000610612", "ENST00000617322", "ENST00000631928")	-0.89	3.19	57	6.8e-13	1.6e-11	12.2
2	62200000	62200000	28600	+	ENSG00000170340	B3GNT2	protein_coding	chromosome	UDP-GlcNAc:betaGal beta-1,3-N-acetylglucosaminyltransferase 2 [Source:HGNC Symbol;Acc:HGNC:15629]	ENSG00000170340.11	B3GNT2	10678	c("ENST00000301998", "ENST00000405767")	0.732	5.85	56.9	6.87e-13	1.61e-11	12.2
17	8290000	8300000	7640	-	ENSG00000125434	SLC25A35	protein_coding	chromosome	solute carrier family 25 member 35 [Source:HGNC Symbol;Acc:HGNC:31921]	ENSG00000125434.11	SLC25A35	399512	c("ENST00000380067", "ENST00000577745", "ENST00000579192", "ENST00000579681", "ENST00000580340", "ENST00000581320", "ENST00000585311")	-0.739	2.09	56.9	6.9e-13	1.62e-11	12.2
13	71400000	71900000	429000	-	ENSG00000276644	DACH1	protein_coding	chromosome	dachshund family transcription factor 1 [Source:HGNC Symbol;Acc:HGNC:2663]	ENSG00000276644.5	DACH1	1602	c("ENST00000611519", "ENST00000613252", "ENST00000619232", "ENST00000620444")	1.21	3.02	56.9	6.97e-13	1.63e-11	12.2
6	26400000	26400000	13200	+	ENSG00000186470	BTN3A2	protein_coding	chromosome	butyrophilin subfamily 3 member A2 [Source:HGNC Symbol;Acc:HGNC:1139]	ENSG00000186470.14	BTN3A2	11118	c("ENST00000356386", "ENST00000377708", "ENST00000396934", "ENST00000396948", "ENST00000508906", "ENST00000524459", "ENST00000524682", "ENST00000527417", "ENST00000527422", "ENST00000527639", "ENST00000528222", "ENST00000528541", "ENST00000530653", "ENST00000531055", "ENST00000532294", "ENST00000532627", "ENST00000532865", "ENST00000532994", "ENST00000604202")	-0.511	7.99	56.9	6.99e-13	1.63e-11	12.2
14	22100000	22100000	588	+	ENSG00000211804	TRDV1	TR_V_gene	chromosome	T cell receptor delta variable 1 [Source:HGNC Symbol;Acc:HGNC:12262]	ENSG00000211804.3	TRDV1	NA	c("ENST00000390452", "ENST00000621643")	-1.73	0.424	56.8	7.14e-13	1.67e-11	12.1
18	11700000	11900000	196000	+	ENSG00000141404	GNAL	protein_coding	chromosome	G protein subunit alpha L [Source:HGNC Symbol;Acc:HGNC:4388]	ENSG00000141404.16	GNAL	2774	c("ENST00000269162", "ENST00000334049", "ENST00000423027", "ENST00000535121", "ENST00000585590", "ENST00000585642", "ENST00000586926", "ENST00000590228", "ENST00000590972", "ENST00000602628")	-0.993	1.3	56.8	7.31e-13	1.7e-11	12.1
X	47200000	47200000	24300	+	ENSG00000130985	UBA1	protein_coding	chromosome	ubiquitin like modifier activating enzyme 1 [Source:HGNC Symbol;Acc:HGNC:12469]	ENSG00000130985.17	UBA1	7317	c("ENST00000335972", "ENST00000377269", "ENST00000377351", "ENST00000412206", "ENST00000427561", "ENST00000442035", "ENST00000451702", "ENST00000457753", "ENST00000490869")	0.296	7.48	56.8	7.33e-13	1.7e-11	12.1
14	64500000	64500000	9000	+	ENSG00000179841	AKAP5	protein_coding	chromosome	A-kinase anchoring protein 5 [Source:HGNC Symbol;Acc:HGNC:375]	ENSG00000179841.8	AKAP5	9495	c("ENST00000320636", "ENST00000394718")	-0.56	1.74	56.8	7.39e-13	1.72e-11	12.1
16	27300000	27400000	51100	+	ENSG00000077238	IL4R	protein_coding	chromosome	interleukin 4 receptor [Source:HGNC Symbol;Acc:HGNC:6015]	ENSG00000077238.14	IL4R	3566	c("ENST00000170630", "ENST00000395762", "ENST00000543915", "ENST00000561742", "ENST00000561946", "ENST00000562142", "ENST00000562968", "ENST00000563002", "ENST00000563787", "ENST00000563886", "ENST00000563926", "ENST00000565179", "ENST00000565352", "ENST00000565696", "ENST00000565915", "ENST00000566117", "ENST00000566318", "ENST00000568746", "ENST00000628578")	0.853	8.26	56.6	7.77e-13	1.8e-11	12.1
1	26400000	26400000	12900	-	ENSG00000176083	ZNF683	protein_coding	chromosome	zinc finger protein 683 [Source:HGNC Symbol;Acc:HGNC:28495]	ENSG00000176083.17	ZNF683	257101	c("ENST00000349618", "ENST00000403843", "ENST00000416125", "ENST00000423508", "ENST00000436292", "ENST00000451801", "ENST00000453132", "ENST00000454975", "ENST00000455900")	-2.02	3.05	56.5	8.18e-13	1.89e-11	12.1
11	17200000	17300000	142000	+	ENSG00000070081	NUCB2	protein_coding	chromosome	nucleobindin 2 [Source:HGNC Symbol;Acc:HGNC:8044]	ENSG00000070081.17	NUCB2	4925	c("ENST00000323688", "ENST00000458064", "ENST00000525637", "ENST00000526120", "ENST00000527580", "ENST00000527735", "ENST00000528644", "ENST00000529010", "ENST00000529313", "ENST00000530527", "ENST00000530964", "ENST00000531172", "ENST00000531242", "ENST00000532240", "ENST00000533511", "ENST00000533738", "ENST00000533773", "ENST00000533926", "ENST00000620945", "ENST00000622082", "ENST00000646648")	0.615	5.6	56.5	8.28e-13	1.92e-11	12.1
19	34900000	34900000	18300	+	ENSG00000168661	ZNF30	protein_coding	chromosome	zinc finger protein 30 [Source:HGNC Symbol;Acc:HGNC:13090]	ENSG00000168661.14	ZNF30	90075	c("ENST00000303586", "ENST00000439785", "ENST00000595818", "ENST00000601142", "ENST00000601540", "ENST00000601957")	-1.07	1.21	56.3	8.85e-13	2.04e-11	12.1
16	48200000	48400000	119000	+	ENSG00000102910	LONP2	protein_coding	chromosome	lon peptidase 2, peroxisomal [Source:HGNC Symbol;Acc:HGNC:20598]	ENSG00000102910.14	LONP2	83752	c("ENST00000285737", "ENST00000416006", "ENST00000535754", "ENST00000564259", "ENST00000565185", "ENST00000565867", "ENST00000566719", "ENST00000566755", "ENST00000570174")	0.506	5.95	56.3	8.87e-13	2.04e-11	12.1
21	43700000	43800000	43200	+	ENSG00000160209	PDXK	protein_coding	chromosome	pyridoxal kinase [Source:HGNC Symbol;Acc:HGNC:8819]	ENSG00000160209.19	PDXK	c(8566, 105372824)	c("ENST00000291565", "ENST00000327574", "ENST00000343528", "ENST00000398078", "ENST00000398081", "ENST00000398085", "ENST00000438837", "ENST00000461123", "ENST00000467908", "ENST00000468090", "ENST00000468392", "ENST00000470029", "ENST00000472777", "ENST00000476084", "ENST00000476313", "ENST00000481512", "ENST00000490666", "ENST00000498040", "ENST00000621478")	0.669	6.24	56.3	8.98e-13	2.07e-11	12
12	10400000	10400000	37800	-	ENSG00000255819	KLRC4-KLRK1	protein_coding	chromosome	KLRC4-KLRK1 readthrough [Source:HGNC Symbol;Acc:HGNC:48357]	ENSG00000255819.7	KLRC4-KLRK1	NA	c("ENST00000539300", "ENST00000539370", "ENST00000543572", "ENST00000543812", "ENST00000585507", "ENST00000585711", "ENST00000586581", "ENST00000588263", "ENST00000588447", "ENST00000590131", "ENST00000590323", "ENST00000591546", "ENST00000591937")	-1.35	2.27	56.3	9.07e-13	2.08e-11	12
10	29500000	29700000	279000	-	ENSG00000197321	SVIL	protein_coding	chromosome	supervillin [Source:HGNC Symbol;Acc:HGNC:11480]	ENSG00000197321.14	SVIL	6840	c("ENST00000355867", "ENST00000375398", "ENST00000375400", "ENST00000460007", "ENST00000464726", "ENST00000464984", "ENST00000465422", "ENST00000474106", "ENST00000482607", "ENST00000483758", "ENST00000490031", "ENST00000491872", "ENST00000632315")	0.695	6.75	56.2	9.2e-13	2.11e-11	12
1	2.06e+08	2.06e+08	49300	+	ENSG00000263961	RHEX	protein_coding	chromosome	regulator of hemoglobinization and erythroid cell expansion [Source:HGNC Symbol;Acc:HGNC:25341]	ENSG00000263961.8	RHEX	440712	c("ENST00000331555", "ENST00000582070", "ENST00000603378", "ENST00000603488", "ENST00000604112")	-1.35	0.188	56.2	9.24e-13	2.12e-11	12
CHR_HSCHR7_2_CTG6	1.42e+08	1.42e+08	868	+	ENSG00000282803	TRBV5-1	TR_V_gene	chromosome	T cell receptor beta variable 5-1 [Source:HGNC Symbol;Acc:HGNC:12218]	ENSG00000282803.1	TRBV5-1	NA	ENST00000633384	-1.29	2.96	56.2	9.39e-13	2.15e-11	12
10	1.02e+08	1.03e+08	40800	-	ENSG00000138107	ACTR1A	protein_coding	chromosome	actin related protein 1A [Source:HGNC Symbol;Acc:HGNC:167]	ENSG00000138107.13	ACTR1A	10121	c("ENST00000369905", "ENST00000470322", "ENST00000480947", "ENST00000481044", "ENST00000487599", "ENST00000494549", "ENST00000636707")	0.318	7.02	56.2	9.56e-13	2.18e-11	12
2	1.76e+08	1.76e+08	79000	-	ENSG00000144320	LNPK	protein_coding	chromosome	lunapark, ER junction formation factor [Source:HGNC Symbol;Acc:HGNC:21610]	ENSG00000144320.14	LNPK	80856	c("ENST00000272748", "ENST00000392540", "ENST00000409660", "ENST00000431754", "ENST00000445472", "ENST00000466445", "ENST00000475515", "ENST00000479012", "ENST00000480788", "ENST00000483230", "ENST00000489827", "ENST00000544803")	0.748	4.69	56.1	9.56e-13	2.18e-11	12
12	1.23e+08	1.23e+08	26000	-	ENSG00000150977	RILPL2	protein_coding	chromosome	Rab interacting lysosomal protein like 2 [Source:HGNC Symbol;Acc:HGNC:28787]	ENSG00000150977.10	RILPL2	196383	ENST00000280571	0.694	7.37	56.1	9.93e-13	2.26e-11	12
9	97500000	97600000	101000	+	ENSG00000136842	TMOD1	protein_coding	chromosome	tropomodulin 1 [Source:HGNC Symbol;Acc:HGNC:11871]	ENSG00000136842.14	TMOD1	7111	c("ENST00000259365", "ENST00000375175", "ENST00000395211")	-1.75	3.62	56.1	9.96e-13	2.26e-11	12
16	31700000	31700000	11400	+	ENSG00000131797	CLUHP3	transcribed_unprocessed_pseudogene	chromosome	clustered mitochondria homolog pseudogene 3 [Source:HGNC Symbol;Acc:HGNC:28447]	ENSG00000131797.12	CLUHP3	NA	c("ENST00000254109", "ENST00000411844", "ENST00000431761", "ENST00000525610", "ENST00000532304", "ENST00000562354", "ENST00000563678")	-0.957	3.47	56	9.99e-13	2.27e-11	12
7	26200000	26200000	34900	+	ENSG00000050344	NFE2L3	protein_coding	chromosome	nuclear factor, erythroid 2 like 3 [Source:HGNC Symbol;Acc:HGNC:7783]	ENSG00000050344.9	NFE2L3	9603	c("ENST00000056233", "ENST00000606261", "ENST00000607375")	-0.667	2.53	55.9	1.04e-12	2.35e-11	12
14	24300000	24300000	6340	-	ENSG00000136305	CIDEB	protein_coding	chromosome	cell death inducing DFFA like effector b [Source:HGNC Symbol;Acc:HGNC:1977]	ENSG00000136305.11	CIDEB	27141	c("ENST00000258807", "ENST00000336557", "ENST00000554411", "ENST00000555471", "ENST00000555817", "ENST00000556756")	0.509	5.82	55.9	1.04e-12	2.36e-11	12
4	1.19e+08	1.2e+08	97200	+	ENSG00000245958	AC093752.1	transcribed_unprocessed_pseudogene	chromosome	septin 4 (sept4) pseudogene	ENSG00000245958.6	AC093752.1	NA	c("ENST00000498873", "ENST00000500559", "ENST00000502760", "ENST00000503038", "ENST00000504422", "ENST00000506451", "ENST00000508519", "ENST00000510011", "ENST00000510844", "ENST00000511823", "ENST00000511950", "ENST00000513147", "ENST00000515251")	0.558	4.27	55.9	1.08e-12	2.43e-11	12
X	1.03e+08	1.03e+08	2140	+	ENSG00000102409	BEX4	protein_coding	chromosome	brain expressed X-linked 4 [Source:HGNC Symbol;Acc:HGNC:25475]	ENSG00000102409.10	BEX4	56271	c("ENST00000372691", "ENST00000372695")	-0.539	3.77	55.8	1.1e-12	2.48e-11	12
19	57600000	57600000	10500	+	ENSG00000213762	ZNF134	protein_coding	chromosome	zinc finger protein 134 [Source:HGNC Symbol;Acc:HGNC:12918]	ENSG00000213762.12	ZNF134	7693	c("ENST00000396161", "ENST00000597975", "ENST00000600344", "ENST00000600883")	-0.682	3.73	55.8	1.1e-12	2.48e-11	12
12	51200000	51300000	25900	-	ENSG00000170545	SMAGP	protein_coding	chromosome	small cell adhesion glycoprotein [Source:HGNC Symbol;Acc:HGNC:26918]	ENSG00000170545.17	SMAGP	57228	c("ENST00000380103", "ENST00000398453", "ENST00000603798", "ENST00000603838", "ENST00000603864", "ENST00000604188", "ENST00000605426", "ENST00000605627")	-0.947	2.5	55.8	1.12e-12	2.51e-11	12
20	51400000	51600000	176000	-	ENSG00000101096	NFATC2	protein_coding	chromosome	nuclear factor of activated T cells 2 [Source:HGNC Symbol;Acc:HGNC:7776]	ENSG00000101096.20	NFATC2	4773	c("ENST00000371564", "ENST00000396009", "ENST00000414705", "ENST00000496054", "ENST00000609507", "ENST00000609943", "ENST00000610033")	-0.931	4.66	55.8	1.13e-12	2.53e-11	11.9
3	11800000	11800000	56500	-	ENSG00000144559	TAMM41	protein_coding	chromosome	TAM41 mitochondrial translocator assembly and maintenance homolog [Source:HGNC Symbol;Acc:HGNC:25187]	ENSG00000144559.10	TAMM41	132001	c("ENST00000273037", "ENST00000411947", "ENST00000414736", "ENST00000417723", "ENST00000444133", "ENST00000455809", "ENST00000457498", "ENST00000460246", "ENST00000486090", "ENST00000494388", "ENST00000498127", "ENST00000630288")	-0.714	2.12	55.8	1.13e-12	2.52e-11	11.9
13	49200000	49300000	45600	+	ENSG00000102543	CDADC1	protein_coding	chromosome	cytidine and dCMP deaminase domain containing 1 [Source:HGNC Symbol;Acc:HGNC:20299]	ENSG00000102543.14	CDADC1	81602	c("ENST00000251108", "ENST00000429346", "ENST00000466868", "ENST00000484126", "ENST00000496061", "ENST00000496952")	0.946	3.37	55.7	1.14e-12	2.55e-11	11.9
14	21900000	21900000	589	+	ENSG00000211792	TRAV14DV4	TR_V_gene	chromosome	T cell receptor alpha variable 14/delta variable 4 [Source:HGNC Symbol;Acc:HGNC:12110]	ENSG00000211792.2	TRAV14DV4	NA	ENST00000390440	-1.35	0.766	55.7	1.15e-12	2.56e-11	11.9
12	51400000	51500000	124000	+	ENSG00000050438	SLC4A8	protein_coding	chromosome	solute carrier family 4 member 8 [Source:HGNC Symbol;Acc:HGNC:11034]	ENSG00000050438.17	SLC4A8	9498	c("ENST00000319957", "ENST00000358657", "ENST00000453097", "ENST00000514353", "ENST00000535225", "ENST00000546497", "ENST00000546663", "ENST00000546872", "ENST00000546875", "ENST00000547697", "ENST00000548352", "ENST00000548616", "ENST00000548811", "ENST00000550211", "ENST00000551071", "ENST00000552001", "ENST00000604314", "ENST00000615370")	-1.21	2.67	55.6	1.18e-12	2.64e-11	11.9
19	9850000	9940000	82800	-	ENSG00000105088	OLFM2	protein_coding	chromosome	olfactomedin 2 [Source:HGNC Symbol;Acc:HGNC:17189]	ENSG00000105088.8	OLFM2	93145	c("ENST00000264833", "ENST00000590410", "ENST00000590841", "ENST00000592448", "ENST00000593091")	-0.983	0.818	55.6	1.19e-12	2.64e-11	11.9
9	1.28e+08	1.28e+08	3390	-	ENSG00000136908	DPM2	protein_coding	chromosome	dolichyl-phosphate mannosyltransferase subunit 2, regulatory [Source:HGNC Symbol;Acc:HGNC:3006]	ENSG00000136908.17	DPM2	8818	c("ENST00000314392", "ENST00000373110", "ENST00000470181", "ENST00000473360", "ENST00000495270")	-1.25	5.3	55.6	1.19e-12	2.64e-11	11.9
14	73900000	7.4e+07	18900	-	ENSG00000156050	FAM161B	protein_coding	chromosome	FAM161 centrosomal protein B [Source:HGNC Symbol;Acc:HGNC:19854]	ENSG00000156050.10	FAM161B	145483	c("ENST00000286544", "ENST00000556794", "ENST00000651776")	-0.701	1.33	55.6	1.19e-12	2.64e-11	11.9
13	73100000	73100000	22600	+	ENSG00000102554	KLF5	protein_coding	chromosome	Kruppel like factor 5 [Source:HGNC Symbol;Acc:HGNC:6349]	ENSG00000102554.14	KLF5	688	c("ENST00000377687", "ENST00000464404", "ENST00000476859", "ENST00000477333", "ENST00000539231")	1.05	3.37	55.6	1.21e-12	2.69e-11	11.9
19	2930000	2940000	11800	-	ENSG00000175691	ZNF77	protein_coding	chromosome	zinc finger protein 77 [Source:HGNC Symbol;Acc:HGNC:13150]	ENSG00000175691.9	ZNF77	58492	c("ENST00000314531", "ENST00000588050")	-0.85	1.26	55.6	1.21e-12	2.68e-11	11.9
6	24500000	24500000	42300	+	ENSG00000112294	ALDH5A1	protein_coding	chromosome	aldehyde dehydrogenase 5 family member A1 [Source:HGNC Symbol;Acc:HGNC:408]	ENSG00000112294.13	ALDH5A1	7915	c("ENST00000348925", "ENST00000357578", "ENST00000479394", "ENST00000491546", "ENST00000492697", "ENST00000672352", "ENST00000672557", "ENST00000672619", "ENST00000672652")	-1.17	2.67	55.5	1.27e-12	2.8e-11	11.9
16	31100000	31100000	11500	-	ENSG00000255439	AC135050.2	protein_coding	chromosome	novel protein, VKORC1 and PRSS53 readthrough	ENSG00000255439.6	AC135050.2	NA	c("ENST00000529564", "ENST00000532364", "ENST00000533518")	-2.45	0.451	55.5	1.28e-12	2.81e-11	11.9
19	45200000	45200000	38200	+	ENSG00000189114	BLOC1S3	protein_coding	chromosome	biogenesis of lysosomal organelles complex 1 subunit 3 [Source:HGNC Symbol;Acc:HGNC:20914]	ENSG00000189114.7	BLOC1S3	388552	c("ENST00000433642", "ENST00000587722", "ENST00000588362", "ENST00000591569", "ENST00000592910", "ENST00000593083")	-0.746	4.44	55.4	1.29e-12	2.84e-11	11.9
6	1.19e+08	1.19e+08	15000	+	ENSG00000111875	ASF1A	protein_coding	chromosome	anti-silencing function 1A histone chaperone [Source:HGNC Symbol;Acc:HGNC:20995]	ENSG00000111875.8	ASF1A	25842	c("ENST00000229595", "ENST00000511766")	-0.559	3.89	55.4	1.3e-12	2.85e-11	11.9
11	1.28e+08	1.29e+08	129000	-	ENSG00000134954	ETS1	protein_coding	chromosome	ETS proto-oncogene 1, transcription factor [Source:HGNC Symbol;Acc:HGNC:3488]	ENSG00000134954.14	ETS1	2113	c("ENST00000319397", "ENST00000392668", "ENST00000525404", "ENST00000526145", "ENST00000527676", "ENST00000530924", "ENST00000531611", "ENST00000535549", "ENST00000608978")	-0.613	7.58	55.4	1.3e-12	2.85e-11	11.9
16	57100000	57100000	55800	+	ENSG00000140848	CPNE2	protein_coding	chromosome	copine 2 [Source:HGNC Symbol;Acc:HGNC:2315]	ENSG00000140848.17	CPNE2	221184	c("ENST00000290776", "ENST00000535318", "ENST00000565766", "ENST00000565874", "ENST00000565951", "ENST00000566042", "ENST00000566259", "ENST00000566910", "ENST00000567011", "ENST00000567487")	0.53	5.14	55.4	1.32e-12	2.9e-11	11.9
15	55200000	55300000	116000	-	ENSG00000069974	RAB27A	protein_coding	chromosome	RAB27A, member RAS oncogene family [Source:HGNC Symbol;Acc:HGNC:9766]	ENSG00000069974.16	RAB27A	5873	c("ENST00000336787", "ENST00000396307", "ENST00000561545", "ENST00000563262", "ENST00000564609", "ENST00000565776", "ENST00000565972", "ENST00000566877", "ENST00000567380", "ENST00000567639", "ENST00000568803", "ENST00000569493")	0.819	7.91	55.4	1.33e-12	2.91e-11	11.9
5	5.9e+07	60500000	1550000	-	ENSG00000113448	PDE4D	protein_coding	chromosome	phosphodiesterase 4D [Source:HGNC Symbol;Acc:HGNC:8783]	ENSG00000113448.19	PDE4D	5144	c("ENST00000309641", "ENST00000317118", "ENST00000340635", "ENST00000358923", "ENST00000360047", "ENST00000405053", "ENST00000405755", "ENST00000502484", "ENST00000502575", "ENST00000503258", "ENST00000504624", "ENST00000505453", "ENST00000505507", "ENST00000506024", "ENST00000506510", "ENST00000507116", "ENST00000509355", "ENST00000509368", "ENST00000511382", "ENST00000512069", "ENST00000514231"…
ENST00000636120, "ENST00000638939")	0.844	4.24	55.4	1.33e-12	2.91e-11	11.9
19	40700000	40700000	26700	-	ENSG00000123815	COQ8B	protein_coding	chromosome	coenzyme Q8B [Source:HGNC Symbol;Acc:HGNC:19041]	ENSG00000123815.12	COQ8B	79934	c("ENST00000243583", "ENST00000324464", "ENST00000593544", "ENST00000593723", "ENST00000593724", "ENST00000594084", "ENST00000594490", "ENST00000594720", "ENST00000595254", "ENST00000596357", "ENST00000596455", "ENST00000599643", "ENST00000600080", "ENST00000600707", "ENST00000601304", "ENST00000601451", "ENST00000601967")	0.563	4.77	55.3	1.35e-12	2.95e-11	11.9
6	43500000	43600000	52700	+	ENSG00000171453	POLR1C	protein_coding	chromosome	RNA polymerase I and III subunit C [Source:HGNC Symbol;Acc:HGNC:20194]	ENSG00000171453.20	POLR1C	9533	c("ENST00000304004", "ENST00000372344", "ENST00000423780", "ENST00000428025", "ENST00000455605", "ENST00000481352", "ENST00000488601", "ENST00000512472", "ENST00000607635", "ENST00000642195", "ENST00000643341", "ENST00000643799", "ENST00000645141", "ENST00000646188", "ENST00000646433", "ENST00000646700")	-0.719	3.66	55.3	1.35e-12	2.95e-11	11.9
1	1e+08	1e+08	17300	+	ENSG00000122435	TRMT13	protein_coding	chromosome	tRNA methyltransferase 13 homolog [Source:HGNC Symbol;Acc:HGNC:25502]	ENSG00000122435.10	TRMT13	54482	c("ENST00000370139", "ENST00000370141", "ENST00000370143", "ENST00000482437", "ENST00000493651")	-0.621	3.25	55.3	1.37e-12	2.98e-11	11.9
3	3.3e+07	3.3e+07	4710	+	ENSG00000183813	CCR4	protein_coding	chromosome	C-C motif chemokine receptor 4 [Source:HGNC Symbol;Acc:HGNC:1605]	ENSG00000183813.7	CCR4	1233	ENST00000330953	-0.758	3.44	55.3	1.37e-12	2.98e-11	11.9
6	1.31e+08	1.31e+08	148000	+	ENSG00000118507	AKAP7	protein_coding	chromosome	A-kinase anchoring protein 7 [Source:HGNC Symbol;Acc:HGNC:377]	ENSG00000118507.17	AKAP7	9465	c("ENST00000263050", "ENST00000342266", "ENST00000366358", "ENST00000431975", "ENST00000474850", "ENST00000535150", "ENST00000537868", "ENST00000541650", "ENST00000543815")	-0.581	2.51	55.3	1.38e-12	2.98e-11	11.9
6	1.51e+08	1.51e+08	119000	+	ENSG00000131016	AKAP12	protein_coding	chromosome	A-kinase anchoring protein 12 [Source:HGNC Symbol;Acc:HGNC:370]	ENSG00000131016.17	AKAP12	9590	c("ENST00000253332", "ENST00000354675", "ENST00000359755", "ENST00000402676", "ENST00000490177")	-1.37	0.715	55.3	1.38e-12	2.98e-11	11.9
11	1.08e+08	1.08e+08	65400	-	ENSG00000149308	NPAT	protein_coding	chromosome	nuclear protein, coactivator of histone transcription [Source:HGNC Symbol;Acc:HGNC:7896]	ENSG00000149308.17	NPAT	4863	c("ENST00000278612", "ENST00000527296", "ENST00000530859", "ENST00000530926", "ENST00000531384", "ENST00000610253")	-0.746	4.49	55.3	1.38e-12	2.98e-11	11.9
19	56400000	56400000	11700	+	ENSG00000240225	ZNF542P	transcribed_unprocessed_pseudogene	chromosome	zinc finger protein 542, pseudogene [Source:HGNC Symbol;Acc:HGNC:25393]	ENSG00000240225.10	ZNF542P	NA	c("ENST00000462524", "ENST00000467807", "ENST00000468396", "ENST00000482727", "ENST00000488113", "ENST00000490123", "ENST00000495307", "ENST00000587208", "ENST00000587341", "ENST00000589844", "ENST00000595222", "ENST00000596094")	-0.72	2.44	55.3	1.39e-12	3e-11	11.9
19	53100000	53100000	36800	-	ENSG00000170949	ZNF160	protein_coding	chromosome	zinc finger protein 160 [Source:HGNC Symbol;Acc:HGNC:12948]	ENSG00000170949.17	ZNF160	90338	c("ENST00000355147", "ENST00000418871", "ENST00000429604", "ENST00000594760", "ENST00000596388", "ENST00000596966", "ENST00000597112", "ENST00000599056", "ENST00000599247", "ENST00000599637", "ENST00000599729", "ENST00000599980", "ENST00000600924", "ENST00000601421", "ENST00000601982", "ENST00000602095")	-0.402	4.59	55.2	1.43e-12	3.09e-11	11.8
20	50100000	50100000	34800	-	ENSG00000244687	UBE2V1	protein_coding	chromosome	ubiquitin conjugating enzyme E2 V1 [Source:HGNC Symbol;Acc:HGNC:12494]	ENSG00000244687.11	UBE2V1	7335	c("ENST00000340309", "ENST00000371657", "ENST00000371674", "ENST00000371677", "ENST00000396059", "ENST00000415862", "ENST00000420027", "ENST00000432266", "ENST00000461960", "ENST00000462217", "ENST00000467839", "ENST00000468926", "ENST00000470565", "ENST00000472923", "ENST00000473860", "ENST00000483534", "ENST00000486653", "ENST00000490289", "ENST00000490555", "ENST00000492371", "ENST00000493090"…	-0.382	6.47	55.2	1.44e-12	3.1e-11	11.8
22	22100000	22100000	513	+	ENSG00000211638	IGLV8-61	IG_V_gene	chromosome	immunoglobulin lambda variable 8-61 [Source:HGNC Symbol;Acc:HGNC:5931]	ENSG00000211638.2	IGLV8-61	NA	ENST00000390283	3.09	7.09	55.2	1.45e-12	3.11e-11	11.8
15	1.01e+08	1.02e+08	228000	-	ENSG00000140479	PCSK6	protein_coding	chromosome	proprotein convertase subtilisin/kexin type 6 [Source:HGNC Symbol;Acc:HGNC:8569]	ENSG00000140479.17	PCSK6	5046	c("ENST00000331826", "ENST00000398185", "ENST00000557794", "ENST00000558154", "ENST00000558433", "ENST00000558864", "ENST00000558951", "ENST00000559417", "ENST00000559430", "ENST00000559499", "ENST00000559605", "ENST00000560785", "ENST00000560902", "ENST00000611716", "ENST00000611967", "ENST00000615296", "ENST00000618548", "ENST00000619160", "ENST00000621185", "ENST00000622483", "ENST00000632686")	0.886	4.05	55.1	1.46e-12	3.13e-11	11.8
19	2900000	2920000	17600	+	ENSG00000171970	ZNF57	protein_coding	chromosome	zinc finger protein 57 [Source:HGNC Symbol;Acc:HGNC:13125]	ENSG00000171970.13	ZNF57	126295	c("ENST00000306908", "ENST00000522294", "ENST00000523428", "ENST00000590305", "ENST00000614108")	-0.955	1.14	55.1	1.46e-12	3.13e-11	11.8
CHR_HSCHR7_2_CTG6	1.42e+08	1.42e+08	565	+	ENSG00000282285	TRBV4-2	TR_V_gene	chromosome	T cell receptor beta variable 4-2 [Source:HGNC Symbol;Acc:HGNC:12216]	ENSG00000282285.1	TRBV4-2	NA	ENST00000632512	-1.65	0.505	55.1	1.47e-12	3.14e-11	11.8
1	6460000	6470000	5410	-	ENSG00000215788	TNFRSF25	protein_coding	chromosome	TNF receptor superfamily member 25 [Source:HGNC Symbol;Acc:HGNC:11910]	ENSG00000215788.10	TNFRSF25	8718	c("ENST00000348333", "ENST00000351748", "ENST00000351959", "ENST00000356876", "ENST00000377782", "ENST00000414040", "ENST00000453260", "ENST00000453341", "ENST00000461703", "ENST00000469691", "ENST00000473343", "ENST00000475730", "ENST00000480393", "ENST00000481401", "ENST00000485036", "ENST00000502588", "ENST00000502730", "ENST00000510563", "ENST00000513135", "ENST00000515145", "ENST00000647810")	-1.13	4.51	55.1	1.52e-12	3.24e-11	11.8
17	8040000	8050000	10100	+	ENSG00000179593	ALOX15B	protein_coding	chromosome	arachidonate 15-lipoxygenase type B [Source:HGNC Symbol;Acc:HGNC:434]	ENSG00000179593.16	ALOX15B	247	c("ENST00000380173", "ENST00000380183", "ENST00000571240", "ENST00000572022", "ENST00000573359")	1.97	2.92	55	1.53e-12	3.27e-11	11.8
11	57600000	57600000	4860	-	ENSG00000166793	YPEL4	protein_coding	chromosome	yippee like 4 [Source:HGNC Symbol;Acc:HGNC:18328]	ENSG00000166793.12	YPEL4	219539	c("ENST00000300022", "ENST00000524592", "ENST00000524669", "ENST00000528797", "ENST00000529776", "ENST00000531442", "ENST00000532314", "ENST00000533025", "ENST00000534711", "ENST00000534810")	1.55	0.928	55	1.54e-12	3.29e-11	11.8
8	92900000	9.3e+07	134000	-	ENSG00000205133	TRIQK	protein_coding	chromosome	triple QxxK/R motif containing [Source:HGNC Symbol;Acc:HGNC:27828]	ENSG00000205133.12	TRIQK	286144	c("ENST00000378861", "ENST00000517540", "ENST00000517751", "ENST00000517858", "ENST00000518400", "ENST00000518748", "ENST00000519069", "ENST00000519792", "ENST00000519969", "ENST00000520384", "ENST00000520430", "ENST00000520686", "ENST00000521617", "ENST00000521988", "ENST00000522903", "ENST00000522925", "ENST00000523060", "ENST00000523375", "ENST00000523580", "ENST00000524037", "ENST00000524107"…	0.904	4.79	55	1.55e-12	3.3e-11	11.8
10	1040000	1050000	10000	-	ENSG00000067064	IDI1	protein_coding	chromosome	isopentenyl-diphosphate delta isomerase 1 [Source:HGNC Symbol;Acc:HGNC:5387]	ENSG00000067064.11	IDI1	3422	c("ENST00000381344", "ENST00000427898", "ENST00000429642", "ENST00000482091", "ENST00000491735")	1.09	7.49	55	1.56e-12	3.31e-11	11.8
11	1.19e+08	1.19e+08	31700	-	ENSG00000186174	BCL9L	protein_coding	chromosome	BCL9 like [Source:HGNC Symbol;Acc:HGNC:23688]	ENSG00000186174.12	BCL9L	283149	c("ENST00000334801", "ENST00000526143", "ENST00000527266", "ENST00000530293", "ENST00000532899")	-0.882	3.76	55	1.58e-12	3.34e-11	11.8
9	1.12e+08	1.12e+08	38800	+	ENSG00000244115	DNAJC25-GNG10	protein_coding	chromosome	DNAJC25-GNG10 readthrough [Source:HGNC Symbol;Acc:HGNC:37501]	ENSG00000244115.1	DNAJC25-GNG10	552891	ENST00000374294	1.28	6.2	54.9	1.64e-12	3.48e-11	11.8
11	77100000	77100000	59200	+	ENSG00000149260	CAPN5	protein_coding	chromosome	calpain 5 [Source:HGNC Symbol;Acc:HGNC:1482]	ENSG00000149260.18	CAPN5	726	c("ENST00000456580", "ENST00000527066", "ENST00000527129", "ENST00000529629", "ENST00000531028", "ENST00000533889", "ENST00000648180", "ENST00000648752")	-1.52	1.56	54.9	1.65e-12	3.49e-11	11.8
19	12700000	12700000	6160	-	ENSG00000095059	DHPS	protein_coding	chromosome	deoxyhypusine synthase [Source:HGNC Symbol;Acc:HGNC:2869]	ENSG00000095059.16	DHPS	1725	c("ENST00000210060", "ENST00000351660", "ENST00000593400", "ENST00000593423", "ENST00000593432", "ENST00000593473", "ENST00000594424", "ENST00000595100", "ENST00000595844", "ENST00000595912", "ENST00000596162", "ENST00000596847", "ENST00000597152", "ENST00000598246", "ENST00000598850", "ENST00000599481", "ENST00000600451", "ENST00000600510", "ENST00000600639", "ENST00000600864", "ENST00000601537"…	-0.59	5.11	54.8	1.7e-12	3.59e-11	11.8
6	1.33e+08	1.33e+08	44000	-	ENSG00000146409	SLC18B1	protein_coding	chromosome	solute carrier family 18 member B1 [Source:HGNC Symbol;Acc:HGNC:21573]	ENSG00000146409.12	SLC18B1	116843	c("ENST00000275227", "ENST00000367918", "ENST00000460518", "ENST00000647932", "ENST00000650136", "ENST00000650278", "ENST00000650298")	-0.638	3.46	54.7	1.74e-12	3.68e-11	11.8
7	1.43e+08	1.43e+08	509	+	ENSG00000274752	TRBV12-3	TR_V_gene	chromosome	T cell receptor beta variable 12-3 [Source:HGNC Symbol;Acc:HGNC:12185]	ENSG00000274752.1	TRBV12-3	NA	ENST00000620569	-1.23	1.74	54.7	1.75e-12	3.69e-11	11.8
1	1.6e+08	1.61e+08	38200	-	ENSG00000162739	SLAMF6	protein_coding	chromosome	SLAM family member 6 [Source:HGNC Symbol;Acc:HGNC:21392]	ENSG00000162739.14	SLAMF6	114836	c("ENST00000368055", "ENST00000368057", "ENST00000368059")	-0.674	5.36	54.7	1.77e-12	3.73e-11	11.8
17	58100000	58200000	11100	+	ENSG00000141194	OR4D1	protein_coding	chromosome	olfactory receptor family 4 subfamily D member 1 [Source:HGNC Symbol;Acc:HGNC:8293]	ENSG00000141194.6	OR4D1	26689	c("ENST00000268912", "ENST00000641449")	-0.903	0.625	54.7	1.79e-12	3.76e-11	11.7
7	21900000	21900000	45000	-	ENSG00000164649	CDCA7L	protein_coding	chromosome	cell division cycle associated 7 like [Source:HGNC Symbol;Acc:HGNC:30777]	ENSG00000164649.20	CDCA7L	55536	c("ENST00000356195", "ENST00000373934", "ENST00000406877", "ENST00000435031", "ENST00000435717", "ENST00000447180", "ENST00000457951", "ENST00000465490", "ENST00000488845", "ENST00000489669")	0.907	4.83	54.6	1.8e-12	3.78e-11	11.7
6	44200000	44300000	7720	+	ENSG00000096384	HSP90AB1	protein_coding	chromosome	heat shock protein 90 alpha family class B member 1 [Source:HGNC Symbol;Acc:HGNC:5258]	ENSG00000096384.20	HSP90AB1	3326	c("ENST00000353801", "ENST00000371554", "ENST00000371646", "ENST00000620073")	-0.635	7.64	54.6	1.82e-12	3.81e-11	11.7
2	2.15e+08	2.15e+08	75600	-	ENSG00000115414	FN1	protein_coding	chromosome	fibronectin 1 [Source:HGNC Symbol;Acc:HGNC:3778]	ENSG00000115414.19	FN1	2335	c("ENST00000323926", "ENST00000336916", "ENST00000354785", "ENST00000356005", "ENST00000357867", "ENST00000359671", "ENST00000421182", "ENST00000426059", "ENST00000432072", "ENST00000438981", "ENST00000443816", "ENST00000446046", "ENST00000456923", "ENST00000460217", "ENST00000461974", "ENST00000469569", "ENST00000471193", "ENST00000473614", "ENST00000474036", "ENST00000480024", "ENST00000480737"…
)	1.77	2.27	54.6	1.85e-12	3.86e-11	11.7
3	1.49e+08	1.49e+08	36300	+	ENSG00000163754	GYG1	protein_coding	chromosome	glycogenin 1 [Source:HGNC Symbol;Acc:HGNC:4699]	ENSG00000163754.17	GYG1	2992	c("ENST00000296048", "ENST00000345003", "ENST00000461191", "ENST00000465547", "ENST00000469873", "ENST00000473005", "ENST00000478067", "ENST00000479119", "ENST00000483267", "ENST00000484197", "ENST00000488851", "ENST00000492285", "ENST00000497528", "ENST00000627418")	1.1	7.61	54.5	1.94e-12	4.06e-11	11.7
1	16400000	16500000	19400	+	ENSG00000157191	NECAP2	protein_coding	chromosome	NECAP endocytosis associated 2 [Source:HGNC Symbol;Acc:HGNC:25528]	ENSG00000157191.20	NECAP2	55707	c("ENST00000337132", "ENST00000443980", "ENST00000457722", "ENST00000459640", "ENST00000486390", "ENST00000492095", "ENST00000496239", "ENST00000504551", "ENST00000504858", "ENST00000508680", "ENST00000509727", "ENST00000513161")	-0.429	6.61	54.5	1.95e-12	4.07e-11	11.7
17	7660000	7690000	25800	-	ENSG00000141510	TP53	protein_coding	chromosome	tumor protein p53 [Source:HGNC Symbol;Acc:HGNC:11998]	ENSG00000141510.17	TP53	7157	c("ENST00000269305", "ENST00000359597", "ENST00000413465", "ENST00000420246", "ENST00000445888", "ENST00000455263", "ENST00000503591", "ENST00000504290", "ENST00000504937", "ENST00000505014", "ENST00000508793", "ENST00000509690", "ENST00000510385", "ENST00000514944", "ENST00000571370", "ENST00000574684", "ENST00000576024", "ENST00000604348", "ENST00000610292", "ENST00000610538", "ENST00000610623"…
ENST00000622645, "ENST00000635293")	-0.58	4.41	54.4	2.01e-12	4.18e-11	11.7
1	3.5e+07	3.5e+07	3820	-	ENSG00000243749	TMEM35B	protein_coding	chromosome	transmembrane protein 35B [Source:HGNC Symbol;Acc:HGNC:40021]	ENSG00000243749.1	TMEM35B	100506144	ENST00000373337	-0.518	4.17	54.4	2.01e-12	4.18e-11	11.7
9	37500000	37500000	17800	+	ENSG00000137054	POLR1E	protein_coding	chromosome	RNA polymerase I subunit E [Source:HGNC Symbol;Acc:HGNC:17631]	ENSG00000137054.16	POLR1E	64425	c("ENST00000377792", "ENST00000377798", "ENST00000442009")	-0.663	2.95	54.4	2.02e-12	4.19e-11	11.7
4	37900000	38100000	248000	+	ENSG00000065882	TBC1D1	protein_coding	chromosome	TBC1 domain family member 1 [Source:HGNC Symbol;Acc:HGNC:11578]	ENSG00000065882.16	TBC1D1	23216	c("ENST00000261439", "ENST00000401554", "ENST00000402522", "ENST00000405444", "ENST00000406664", "ENST00000407365", "ENST00000421339", "ENST00000443855", "ENST00000446803", "ENST00000469803", "ENST00000475531", "ENST00000491553", "ENST00000492180", "ENST00000508802", "ENST00000509761", "ENST00000510573", "ENST00000511238", "ENST00000513936", "ENST00000615497")	0.496	6.71	54.3	2.11e-12	4.37e-11	11.7
4	40400000	40600000	208000	-	ENSG00000163694	RBM47	protein_coding	chromosome	RNA binding motif protein 47 [Source:HGNC Symbol;Acc:HGNC:30358]	ENSG00000163694.15	RBM47	54502	c("ENST00000295971", "ENST00000381793", "ENST00000381795", "ENST00000505220", "ENST00000505414", "ENST00000507180", "ENST00000510871", "ENST00000511598", "ENST00000511902", "ENST00000513044", "ENST00000513473", "ENST00000514014", "ENST00000514782", "ENST00000515053", "ENST00000515809")	0.632	7.31	54.3	2.12e-12	4.4e-11	11.7
10	6430000	6580000	153000	-	ENSG00000065675	PRKCQ	protein_coding	chromosome	protein kinase C theta [Source:HGNC Symbol;Acc:HGNC:9410]	ENSG00000065675.15	PRKCQ	5588	c("ENST00000263125", "ENST00000397176", "ENST00000539722", "ENST00000610727")	-0.908	4.37	54.2	2.18e-12	4.51e-11	11.7
22	36100000	36200000	25800	-	ENSG00000128284	APOL3	protein_coding	chromosome	apolipoprotein L3 [Source:HGNC Symbol;Acc:HGNC:14868]	ENSG00000128284.19	APOL3	80833	c("ENST00000349314", "ENST00000361710", "ENST00000397287", "ENST00000397289", "ENST00000397293", "ENST00000422426", "ENST00000424878", "ENST00000426939", "ENST00000432700", "ENST00000472303", "ENST00000485453", "ENST00000487355", "ENST00000487423", "ENST00000487783", "ENST00000525184", "ENST00000528740", "ENST00000530895", "ENST00000531095", "ENST00000531195", "ENST00000533061", "ENST00000534251")	-0.678	5.6	54.2	2.2e-12	4.53e-11	11.7
19	37500000	37500000	21100	+	ENSG00000171827	ZNF570	protein_coding	chromosome	zinc finger protein 570 [Source:HGNC Symbol;Acc:HGNC:26416]	ENSG00000171827.10	ZNF570	148268	c("ENST00000330173", "ENST00000586475", "ENST00000587363", "ENST00000588644", "ENST00000589725", "ENST00000590664", "ENST00000591380")	-0.58	2.2	54.2	2.2e-12	4.53e-11	11.7
18	63900000	63900000	38900	+	ENSG00000242550	SERPINB10	protein_coding	chromosome	serpin family B member 10 [Source:HGNC Symbol;Acc:HGNC:8942]	ENSG00000242550.6	SERPINB10	5273	c("ENST00000238508", "ENST00000397996", "ENST00000418725", "ENST00000619595")	1.93	3.6	54.2	2.22e-12	4.57e-11	11.7
3	1.97e+08	1.97e+08	7190	-	ENSG00000114503	NCBP2	protein_coding	chromosome	nuclear cap binding protein subunit 2 [Source:HGNC Symbol;Acc:HGNC:7659]	ENSG00000114503.11	NCBP2	22916	c("ENST00000321256", "ENST00000411704", "ENST00000422610", "ENST00000427641", "ENST00000428425", "ENST00000447325", "ENST00000452404", "ENST00000455953", "ENST00000463783", "ENST00000467803", "ENST00000468923", "ENST00000479647", "ENST00000482976")	-0.577	5.02	54	2.34e-12	4.82e-11	11.6
1	2.31e+08	2.31e+08	17400	-	ENSG00000143633	C1orf131	protein_coding	chromosome	chromosome 1 open reading frame 131 [Source:HGNC Symbol;Acc:HGNC:25332]	ENSG00000143633.13	C1orf131	128061	c("ENST00000318906", "ENST00000366649", "ENST00000366651", "ENST00000451322", "ENST00000462669", "ENST00000471936", "ENST00000486384", "ENST00000495795")	-0.546	3.81	54	2.38e-12	4.89e-11	11.6
10	15100000	15100000	42600	+	ENSG00000152464	RPP38	protein_coding	chromosome	ribonuclease P/MRP subunit p38 [Source:HGNC Symbol;Acc:HGNC:30329]	ENSG00000152464.15	RPP38	10557	c("ENST00000378197", "ENST00000378201", "ENST00000378202", "ENST00000378203", "ENST00000441850", "ENST00000451677", "ENST00000616640")	-0.515	3.45	53.9	2.46e-12	5.04e-11	11.6
8	1.03e+08	1.03e+08	67600	-	ENSG00000155096	AZIN1	protein_coding	chromosome	antizyme inhibitor 1 [Source:HGNC Symbol;Acc:HGNC:16432]	ENSG00000155096.14	AZIN1	51582	c("ENST00000337198", "ENST00000347770", "ENST00000517581", "ENST00000518353", "ENST00000518697", "ENST00000518940", "ENST00000520402", "ENST00000521536", "ENST00000522311", "ENST00000523071")	0.576	6.77	53.9	2.47e-12	5.06e-11	11.6
10	1.33e+08	1.33e+08	246000	+	ENSG00000068383	INPP5A	protein_coding	chromosome	inositol polyphosphate-5-phosphatase A [Source:HGNC Symbol;Acc:HGNC:6076]	ENSG00000068383.19	INPP5A	3632	c("ENST00000342652", "ENST00000368593", "ENST00000368594", "ENST00000423490", "ENST00000445580", "ENST00000487614", "ENST00000498337")	0.619	4.67	53.8	2.54e-12	5.2e-11	11.6
2	218000	266000	48700	-	ENSG00000035115	SH3YL1	protein_coding	chromosome	SH3 and SYLF domain containing 1 [Source:HGNC Symbol;Acc:HGNC:29546]	ENSG00000035115.22	SH3YL1	26751	c("ENST00000356150", "ENST00000402632", "ENST00000403657", "ENST00000403658", "ENST00000403712", "ENST00000405430", "ENST00000415368", "ENST00000431160", "ENST00000451005", "ENST00000454318", "ENST00000460974", "ENST00000462719", "ENST00000463865", "ENST00000465733", "ENST00000468321", "ENST00000471948", "ENST00000472012", "ENST00000472861", "ENST00000473104", "ENST00000475027", "ENST00000477707"…
ENST00000605370, "ENST00000626873")	-0.668	3.11	53.8	2.55e-12	5.21e-11	11.6
11	1.19e+08	1.19e+08	13000	-	ENSG00000076706	MCAM	protein_coding	chromosome	melanoma cell adhesion molecule [Source:HGNC Symbol;Acc:HGNC:6934]	ENSG00000076706.17	MCAM	4162	c("ENST00000264036", "ENST00000524940", "ENST00000525555", "ENST00000525586", "ENST00000526190", "ENST00000526992", "ENST00000528502", "ENST00000528533", "ENST00000528976", "ENST00000529257", "ENST00000529295", "ENST00000529686", "ENST00000530006", "ENST00000530144", "ENST00000530706", "ENST00000530937", "ENST00000534522")	1.61	0.0277	53.8	2.62e-12	5.35e-11	11.6
3	81500000	81800000	272000	-	ENSG00000114480	GBE1	protein_coding	chromosome	1,4-alpha-glucan branching enzyme 1 [Source:HGNC Symbol;Acc:HGNC:4180]	ENSG00000114480.13	GBE1	2632	c("ENST00000429644", "ENST00000477426", "ENST00000484687", "ENST00000486920", "ENST00000489715", "ENST00000498468")	0.58	4.3	53.7	2.71e-12	5.51e-11	11.6
X	12900000	12900000	23300	+	ENSG00000196664	TLR7	protein_coding	chromosome	toll like receptor 7 [Source:HGNC Symbol;Acc:HGNC:15631]	ENSG00000196664.5	TLR7	51284	c("ENST00000380659", "ENST00000484204")	-0.908	4.25	53.7	2.75e-12	5.59e-11	11.6
5	55100000	55100000	7610	+	ENSG00000145649	GZMA	protein_coding	chromosome	granzyme A [Source:HGNC Symbol;Acc:HGNC:4708]	ENSG00000145649.8	GZMA	3001	ENST00000274306	-0.846	6.24	53.6	2.77e-12	5.62e-11	11.6
6	46200000	46200000	11800	-	ENSG00000112796	ENPP5	protein_coding	chromosome	ectonucleotide pyrophosphatase/phosphodiesterase family member 5 [Source:HGNC Symbol;Acc:HGNC:13717]	ENSG00000112796.10	ENPP5	59084	c("ENST00000230565", "ENST00000371383", "ENST00000492313")	-1.15	1.42	53.6	2.83e-12	5.74e-11	11.5
2	44200000	44200000	76400	+	ENSG00000138032	PPM1B	protein_coding	chromosome	protein phosphatase, Mg2+/Mn2+ dependent 1B [Source:HGNC Symbol;Acc:HGNC:9276]	ENSG00000138032.21	PPM1B	5495	c("ENST00000282412", "ENST00000345249", "ENST00000378540", "ENST00000378551", "ENST00000409432", "ENST00000409473", "ENST00000409486", "ENST00000419807", "ENST00000459690", "ENST00000487286", "ENST00000488866")	0.58	6.21	53.6	2.84e-12	5.75e-11	11.5
CHR_HSCHR5_2_CTG1_1	69800000	69800000	93700	-	ENSG00000273656	AC139494.1	transcribed_unprocessed_pseudogene	chromosome	glucuronidase, beta (GUSB) pseudogene	ENSG00000273656.4	AC139494.1	NA	c("ENST00000610620", "ENST00000613717", "ENST00000615569", "ENST00000618618")	-0.862	3.11	53.6	2.86e-12	5.77e-11	11.5
5	1.32e+08	1.33e+08	235000	+	ENSG00000283782	AC116366.3	protein_coding	chromosome	novel protein	ENSG00000283782.2	AC116366.3	NA	c("ENST00000638452", "ENST00000638504", "ENST00000638568", "ENST00000639899", "ENST00000640655")	-0.514	4.2	53.6	2.87e-12	5.79e-11	11.5
19	12400000	12400000	11300	-	ENSG00000196466	ZNF799	protein_coding	chromosome	zinc finger protein 799 [Source:HGNC Symbol;Acc:HGNC:28071]	ENSG00000196466.10	ZNF799	90576	c("ENST00000419318", "ENST00000430385", "ENST00000460935", "ENST00000595766")	0.7	3.11	53.5	2.9e-12	5.84e-11	11.5
CHR_HSCHR7_2_CTG6	1.42e+08	1.42e+08	465	+	ENSG00000282711	TRBV11-1	TR_V_gene	chromosome	T cell receptor beta variable 11-1 [Source:HGNC Symbol;Acc:HGNC:12180]	ENSG00000282711.1	TRBV11-1	NA	ENST00000634176	-1.33	0.0212	53.5	2.92e-12	5.88e-11	11.5
1	96700000	96800000	102000	+	ENSG00000117569	PTBP2	protein_coding	chromosome	polypyrimidine tract binding protein 2 [Source:HGNC Symbol;Acc:HGNC:17662]	ENSG00000117569.18	PTBP2	58155	c("ENST00000370197", "ENST00000370198", "ENST00000426398", "ENST00000459735", "ENST00000460706", "ENST00000462433", "ENST00000476419", "ENST00000476783", "ENST00000482253", "ENST00000492905", "ENST00000609116")	0.789	3.98	53.5	2.96e-12	5.95e-11	11.5
7	38400000	38400000	655	-	ENSG00000233306	TRGV2	TR_V_gene	chromosome	T cell receptor gamma variable 2 [Source:HGNC Symbol;Acc:HGNC:12287]	ENSG00000233306.2	TRGV2	NA	ENST00000426402	-1.7	1.15	53.4	3.09e-12	6.2e-11	11.5
6	42100000	42100000	36900	+	ENSG00000137413	TAF8	protein_coding	chromosome	TATA-box binding protein associated factor 8 [Source:HGNC Symbol;Acc:HGNC:17300]	ENSG00000137413.16	TAF8	129685	c("ENST00000372977", "ENST00000372978", "ENST00000372982", "ENST00000456846", "ENST00000465926", "ENST00000472818", "ENST00000482432", "ENST00000482926", "ENST00000486070", "ENST00000494547")	0.356	5.27	53.4	3.1e-12	6.21e-11	11.5
2	55500000	55500000	26300	+	ENSG00000163001	CFAP36	protein_coding	chromosome	cilia and flagella associated protein 36 [Source:HGNC Symbol;Acc:HGNC:30540]	ENSG00000163001.11	CFAP36	112942	c("ENST00000339012", "ENST00000349456", "ENST00000403007", "ENST00000406691", "ENST00000407816", "ENST00000481791", "ENST00000490934")	-0.547	3.16	53.2	3.28e-12	6.57e-11	11.5
11	406000	417000	11700	-	ENSG00000185187	SIGIRR	protein_coding	chromosome	single Ig and TIR domain containing [Source:HGNC Symbol;Acc:HGNC:30575]	ENSG00000185187.13	SIGIRR	59307	c("ENST00000332725", "ENST00000397632", "ENST00000431843", "ENST00000525070", "ENST00000525299", "ENST00000526395", "ENST00000526788", "ENST00000527136", "ENST00000527295", "ENST00000527987", "ENST00000528058", "ENST00000528116", "ENST00000528209", "ENST00000528536", "ENST00000528698", "ENST00000528845", "ENST00000529486", "ENST00000530494", "ENST00000530683", "ENST00000531205", "ENST00000534145"…	-0.921	5.37	53.1	3.42e-12	6.83e-11	11.5
10	46800000	46800000	25300	+	ENSG00000204177	BMS1P1	transcribed_unprocessed_pseudogene	chromosome	BMS1 pseudogene 1 [Source:HGNC Symbol;Acc:HGNC:23649]	ENSG00000204177.10	BMS1P1	399761	c("ENST00000374336", "ENST00000580094")	-0.614	2.18	53.1	3.42e-12	6.83e-11	11.5
3	1.53e+08	1.53e+08	8400	+	ENSG00000181467	RAP2B	protein_coding	chromosome	RAP2B, member of RAS oncogene family [Source:HGNC Symbol;Acc:HGNC:9862]	ENSG00000181467.5	RAP2B	5912	ENST00000323534	-0.417	6.15	53.1	3.45e-12	6.88e-11	11.5
X	1.2e+08	1.2e+08	18100	-	ENSG00000186416	NKRF	protein_coding	chromosome	NFKB repressing factor [Source:HGNC Symbol;Acc:HGNC:19374]	ENSG00000186416.15	NKRF	55922	c("ENST00000304449", "ENST00000371527", "ENST00000487600", "ENST00000542113", "ENST00000649446")	-0.473	2.64	53.1	3.46e-12	6.89e-11	11.5
14	2.1e+07	2.1e+07	7270	+	ENSG00000165792	METTL17	protein_coding	chromosome	methyltransferase like 17 [Source:HGNC Symbol;Acc:HGNC:19280]	ENSG00000165792.17	METTL17	64745	c("ENST00000339374", "ENST00000382985", "ENST00000553389", "ENST00000553441", "ENST00000553536", "ENST00000553564", "ENST00000554283", "ENST00000554354", "ENST00000554588", "ENST00000554751", "ENST00000554849", "ENST00000554949", "ENST00000554985", "ENST00000555177", "ENST00000555390", "ENST00000555533", "ENST00000555640", "ENST00000555670", "ENST00000555902", "ENST00000556442", "ENST00000556670"…	-0.435	5.17	53	3.66e-12	7.28e-11	11.4
6	18400000	18500000	81500	+	ENSG00000137393	RNF144B	protein_coding	chromosome	ring finger protein 144B [Source:HGNC Symbol;Acc:HGNC:21578]	ENSG00000137393.9	RNF144B	255488	c("ENST00000259939", "ENST00000486622")	0.755	6.99	53	3.7e-12	7.35e-11	11.4
5	1.76e+08	1.76e+08	117000	-	ENSG00000051596	THOC3	protein_coding	chromosome	THO complex 3 [Source:HGNC Symbol;Acc:HGNC:19072]	ENSG00000051596.9	THOC3	84321	c("ENST00000265097", "ENST00000432305", "ENST00000505969", "ENST00000510300", "ENST00000511062", "ENST00000513006", "ENST00000513118", "ENST00000513482", "ENST00000514250", "ENST00000514861", "ENST00000515016", "ENST00000628318")	-0.741	4.11	52.9	3.73e-12	7.4e-11	11.4
7	1.49e+08	1.49e+08	21100	-	ENSG00000197362	ZNF786	protein_coding	chromosome	zinc finger protein 786 [Source:HGNC Symbol;Acc:HGNC:21806]	ENSG00000197362.15	ZNF786	136051	c("ENST00000316286", "ENST00000491431")	-0.88	2.38	52.9	3.86e-12	7.65e-11	11.4
15	1.02e+08	1.02e+08	2540	-	ENSG00000248472	DDX11L9	transcribed_unprocessed_pseudogene	chromosome	DEAD/H-box helicase 11 like 9 [Source:HGNC Symbol;Acc:HGNC:37109]	ENSG00000248472.8	DDX11L9	NA	c("ENST00000559159", "ENST00000560040", "ENST00000562189")	-1.59	3.11	52.8	3.87e-12	7.65e-11	11.4
1	36100000	36100000	5040	+	ENSG00000116863	ADPRHL2	protein_coding	chromosome	ADP-ribosylhydrolase like 2 [Source:HGNC Symbol;Acc:HGNC:21304]	ENSG00000116863.11	ADPRHL2	54936	ENST00000373178	-0.737	5.27	52.8	3.89e-12	7.69e-11	11.4
14	36700000	37200000	495000	-	ENSG00000183032	SLC25A21	protein_coding	chromosome	solute carrier family 25 member 21 [Source:HGNC Symbol;Acc:HGNC:14411]	ENSG00000183032.12	SLC25A21	89874	c("ENST00000331299", "ENST00000546428", "ENST00000555449", "ENST00000556444", "ENST00000557611")	1.13	0.52	52.8	3.95e-12	7.79e-11	11.4
6	13600000	13600000	40600	+	ENSG00000124523	SIRT5	protein_coding	chromosome	sirtuin 5 [Source:HGNC Symbol;Acc:HGNC:14933]	ENSG00000124523.16	SIRT5	23408	c("ENST00000359782", "ENST00000379250", "ENST00000379262", "ENST00000397350", "ENST00000606117", "ENST00000606427", "ENST00000637463")	0.63	4.37	52.7	4.13e-12	8.13e-11	11.4
6	83100000	83200000	104000	+	ENSG00000083097	DOP1A	protein_coding	chromosome	DOP1 leucine zipper like protein A [Source:HGNC Symbol;Acc:HGNC:21194]	ENSG00000083097.14	DOP1A	23033	c("ENST00000237163", "ENST00000349129", "ENST00000369739", "ENST00000481979", "ENST00000484282", "ENST00000493541", "ENST00000604380")	-0.6	3.73	52.7	4.14e-12	8.14e-11	11.4
12	55700000	55800000	14100	+	ENSG00000135414	GDF11	protein_coding	chromosome	growth differentiation factor 11 [Source:HGNC Symbol;Acc:HGNC:4216]	ENSG00000135414.10	GDF11	10220	c("ENST00000257868", "ENST00000546799")	-0.959	2.22	52.6	4.25e-12	8.34e-11	11.4
9	1.37e+08	1.37e+08	8430	-	ENSG00000186193	SAPCD2	protein_coding	chromosome	suppressor APC domain containing 2 [Source:HGNC Symbol;Acc:HGNC:28055]	ENSG00000186193.9	SAPCD2	89958	ENST00000409687	0.913	2.15	52.6	4.32e-12	8.47e-11	11.4
X	1.03e+08	1.03e+08	1520	-	ENSG00000133169	BEX1	protein_coding	chromosome	brain expressed X-linked 1 [Source:HGNC Symbol;Acc:HGNC:1036]	ENSG00000133169.6	BEX1	55859	ENST00000372728	1.78	1.59	52.5	4.48e-12	8.78e-11	11.3
2	1.2e+08	1.2e+08	7340	+	ENSG00000144120	TMEM177	protein_coding	chromosome	transmembrane protein 177 [Source:HGNC Symbol;Acc:HGNC:28143]	ENSG00000144120.13	TMEM177	80775	c("ENST00000272521", "ENST00000401466", "ENST00000409951", "ENST00000424086", "ENST00000445518", "ENST00000496203")	-0.944	1.22	52.5	4.56e-12	8.92e-11	11.3
11	32100000	32100000	14900	+	ENSG00000049449	RCN1	protein_coding	chromosome	reticulocalbin 1 [Source:HGNC Symbol;Acc:HGNC:9934]	ENSG00000049449.9	RCN1	5954	c("ENST00000054950", "ENST00000527337", "ENST00000528630", "ENST00000531345", "ENST00000532474", "ENST00000532721", "ENST00000533898")	-0.557	3.67	52.4	4.61e-12	9e-11	11.3
12	1.09e+08	1.09e+08	8470	-	ENSG00000183160	TMEM119	protein_coding	chromosome	transmembrane protein 119 [Source:HGNC Symbol;Acc:HGNC:27884]	ENSG00000183160.9	TMEM119	338773	c("ENST00000392806", "ENST00000547567", "ENST00000549031", "ENST00000549447")	1.47	3.27	52.4	4.69e-12	9.14e-11	11.3
14	22100000	22100000	968	+	ENSG00000211807	TRAV26-1	TR_V_gene	chromosome	T cell receptor alpha variable 26-1 [Source:HGNC Symbol;Acc:HGNC:12123]	ENSG00000211807.3	TRAV26-1	NA	ENST00000390455	-1.41	0.869	52.4	4.69e-12	9.14e-11	11.3
19	45300000	45400000	18100	+	ENSG00000104892	KLC3	protein_coding	chromosome	kinesin light chain 3 [Source:HGNC Symbol;Acc:HGNC:20717]	ENSG00000104892.17	KLC3	147700	c("ENST00000391946", "ENST00000470402", "ENST00000494686", "ENST00000585434", "ENST00000589373", "ENST00000589837", "ENST00000590063")	-1.54	1.95	52.4	4.71e-12	9.16e-11	11.3
14	95700000	95700000	4250	-	ENSG00000100721	TCL1A	protein_coding	chromosome	T cell leukemia/lymphoma 1A [Source:HGNC Symbol;Acc:HGNC:11648]	ENSG00000100721.11	TCL1A	8115	c("ENST00000402399", "ENST00000553467", "ENST00000554012", "ENST00000554119", "ENST00000555202", "ENST00000555886", "ENST00000556156", "ENST00000556450", "ENST00000557043")	-1.6	5.48	52.4	4.74e-12	9.2e-11	11.3
2	47200000	47200000	16800	-	ENSG00000143933	CALM2	protein_coding	chromosome	calmodulin 2 [Source:HGNC Symbol;Acc:HGNC:1445]	ENSG00000143933.18	CALM2	805	c("ENST00000272298", "ENST00000409563", "ENST00000432899", "ENST00000456319", "ENST00000460218", "ENST00000482532", "ENST00000484408", "ENST00000489742", "ENST00000628793", "ENST00000652974", "ENST00000654798", "ENST00000655450", "ENST00000655728", "ENST00000656538", "ENST00000668667", "ENST00000670593")	0.69	9.3	52.3	4.87e-12	9.44e-11	11.3
1	9040000	9090000	53400	-	ENSG00000142583	SLC2A5	protein_coding	chromosome	solute carrier family 2 member 5 [Source:HGNC Symbol;Acc:HGNC:11010]	ENSG00000142583.18	SLC2A5	6518	c("ENST00000377414", "ENST00000377424", "ENST00000464985", "ENST00000473209", "ENST00000474145", "ENST00000479813", "ENST00000484798", "ENST00000486632", "ENST00000487492", "ENST00000487835")	1.07	3.69	52.3	4.91e-12	9.51e-11	11.3
10	26700000	26700000	49100	+	ENSG00000148459	PDSS1	protein_coding	chromosome	decaprenyl diphosphate synthase subunit 1 [Source:HGNC Symbol;Acc:HGNC:17759]	ENSG00000148459.16	PDSS1	23590	c("ENST00000376215", "ENST00000470978", "ENST00000473224", "ENST00000491711")	0.864	2.77	52.3	4.96e-12	9.59e-11	11.3
20	647000	653000	6760	-	ENSG00000271303	SRXN1	protein_coding	chromosome	sulfiredoxin 1 [Source:HGNC Symbol;Acc:HGNC:16132]	ENSG00000271303.1	SRXN1	140809	ENST00000381962	0.79	6.96	52.2	5.08e-12	9.81e-11	11.3
5	50400000	50400000	47100	-	ENSG00000170571	EMB	protein_coding	chromosome	embigin [Source:HGNC Symbol;Acc:HGNC:30465]	ENSG00000170571.12	EMB	133418	c("ENST00000303221", "ENST00000505896", "ENST00000506190", "ENST00000508934", "ENST00000514111")	0.734	8.02	52.1	5.22e-12	1.01e-10	11.3
2	1.02e+08	1.02e+08	198000	+	ENSG00000071054	MAP4K4	protein_coding	chromosome	mitogen-activated protein kinase kinase kinase kinase 4 [Source:HGNC Symbol;Acc:HGNC:6866]	ENSG00000071054.16	MAP4K4	9448	c("ENST00000302217", "ENST00000324219", "ENST00000347699", "ENST00000350198", "ENST00000350878", "ENST00000413150", "ENST00000417294", "ENST00000418101", "ENST00000421882", "ENST00000425019", "ENST00000427603", "ENST00000456652", "ENST00000476609", "ENST00000477711", "ENST00000489490", "ENST00000491743", "ENST00000496989", "ENST00000498066", "ENST00000625522", "ENST00000627726", "ENST00000634702")	0.534	8.1	52.1	5.35e-12	1.03e-10	11.3
3	1.2e+08	1.2e+08	273000	-	ENSG00000082701	GSK3B	protein_coding	chromosome	glycogen synthase kinase 3 beta [Source:HGNC Symbol;Acc:HGNC:4617]	ENSG00000082701.15	GSK3B	2932	c("ENST00000264235", "ENST00000316626", "ENST00000473886", "ENST00000474830", "ENST00000650344")	0.64	6.19	52.1	5.38e-12	1.03e-10	11.3
16	11800000	11900000	17700	-	ENSG00000171490	RSL1D1	protein_coding	chromosome	ribosomal L1 domain containing 1 [Source:HGNC Symbol;Acc:HGNC:24534]	ENSG00000171490.13	RSL1D1	26156	c("ENST00000355674", "ENST00000396503", "ENST00000570767", "ENST00000571133", "ENST00000571988", "ENST00000572090", "ENST00000573029", "ENST00000573251", "ENST00000573618", "ENST00000573791", "ENST00000574287", "ENST00000574823")	-0.521	6.39	52.1	5.4e-12	1.04e-10	11.3
5	62600000	62600000	2630	+	ENSG00000186105	LRRC70	protein_coding	chromosome	leucine rich repeat containing 70 [Source:HGNC Symbol;Acc:HGNC:35155]	ENSG00000186105.8	LRRC70	100130733	c("ENST00000334994", "ENST00000448151", "ENST00000491184")	1.82	3.56	52	5.45e-12	1.05e-10	11.3
18	5290000	5300000	8040	-	ENSG00000198081	ZBTB14	protein_coding	chromosome	zinc finger and BTB domain containing 14 [Source:HGNC Symbol;Acc:HGNC:12860]	ENSG00000198081.11	ZBTB14	7541	c("ENST00000357006", "ENST00000400143", "ENST00000578327", "ENST00000582135", "ENST00000582388", "ENST00000585253", "ENST00000614697", "ENST00000615385", "ENST00000651870")	-0.428	4.11	52	5.47e-12	1.05e-10	11.3
19	12400000	12400000	11300	-	ENSG00000180855	ZNF443	protein_coding	chromosome	zinc finger protein 443 [Source:HGNC Symbol;Acc:HGNC:20878]	ENSG00000180855.16	ZNF443	10224	c("ENST00000301547", "ENST00000436821")	1.07	2.37	52	5.56e-12	1.06e-10	11.3
17	75500000	75500000	8680	+	ENSG00000182173	TSEN54	protein_coding	chromosome	tRNA splicing endonuclease subunit 54 [Source:HGNC Symbol;Acc:HGNC:27561]	ENSG00000182173.13	TSEN54	283989	c("ENST00000333213", "ENST00000434205", "ENST00000545228", "ENST00000577197", "ENST00000578415", "ENST00000579449", "ENST00000580013", "ENST00000583173", "ENST00000583454", "ENST00000583634", "ENST00000583818")	-0.894	4.62	52	5.56e-12	1.06e-10	11.3
7	39600000	39600000	43900	+	ENSG00000241127	YAE1	protein_coding	chromosome	YAE1 maturation factor of ABCE1 [Source:HGNC Symbol;Acc:HGNC:24857]	ENSG00000241127.8	YAE1	57002	c("ENST00000223273", "ENST00000432096", "ENST00000448268", "ENST00000469737", "ENST00000474392", "ENST00000485025")	-0.662	1.42	51.9	5.69e-12	1.09e-10	11.2
6	18100000	18200000	26800	-	ENSG00000137364	TPMT	protein_coding	chromosome	thiopurine S-methyltransferase [Source:HGNC Symbol;Acc:HGNC:12014]	ENSG00000137364.5	TPMT	7172	ENST00000309983	-0.404	4.62	51.9	5.7e-12	1.09e-10	11.2
1	10200000	10400000	171000	+	ENSG00000054523	KIF1B	protein_coding	chromosome	kinesin family member 1B [Source:HGNC Symbol;Acc:HGNC:16636]	ENSG00000054523.17	KIF1B	23095	c("ENST00000263934", "ENST00000377081", "ENST00000377083", "ENST00000377086", "ENST00000377093", "ENST00000465635", "ENST00000470616", "ENST00000483340", "ENST00000495136", "ENST00000497835", "ENST00000620295", "ENST00000622724", "ENST00000635499")	0.747	6.06	51.9	5.74e-12	1.09e-10	11.2
9	83800000	83900000	87400	-	ENSG00000165115	KIF27	protein_coding	chromosome	kinesin family member 27 [Source:HGNC Symbol;Acc:HGNC:18632]	ENSG00000165115.15	KIF27	55582	c("ENST00000297814", "ENST00000334204", "ENST00000376347", "ENST00000413982", "ENST00000495062")	0.854	4.61	51.9	5.76e-12	1.1e-10	11.2
3	24100000	24500000	379000	-	ENSG00000151090	THRB	protein_coding	chromosome	thyroid hormone receptor beta [Source:HGNC Symbol;Acc:HGNC:11799]	ENSG00000151090.19	THRB	7068	c("ENST00000280696", "ENST00000356447", "ENST00000396671", "ENST00000413780", "ENST00000416420", "ENST00000418247", "ENST00000428492", "ENST00000431815", "ENST00000447414", "ENST00000447875", "ENST00000453729", "ENST00000642307", "ENST00000643772", "ENST00000644321", "ENST00000645139", "ENST00000646209", "ENST00000646300", "ENST00000646432", "ENST00000646966")	-2.03	0.106	51.9	5.89e-12	1.12e-10	11.2
10	45300000	45300000	7610	+	ENSG00000224402	OR6D1P	transcribed_unitary_pseudogene	chromosome	olfactory receptor family 6 subfamily D member 1 pseudogene [Source:HGNC Symbol;Acc:HGNC:14849]	ENSG00000224402.2	OR6D1P	NA	c("ENST00000436165", "ENST00000641007", "ENST00000641209")	0.734	3.06	51.9	5.91e-12	1.12e-10	11.2
1	1.51e+08	1.51e+08	14400	-	ENSG00000143418	CERS2	protein_coding	chromosome	ceramide synthase 2 [Source:HGNC Symbol;Acc:HGNC:14076]	ENSG00000143418.19	CERS2	29956	c("ENST00000271688", "ENST00000345896", "ENST00000361419", "ENST00000368949", "ENST00000368954", "ENST00000421609", "ENST00000457392", "ENST00000460664", "ENST00000482825", "ENST00000558062", "ENST00000559020", "ENST00000559660", "ENST00000560793", "ENST00000561294")	0.298	7.34	51.8	5.95e-12	1.13e-10	11.2
9	1.14e+08	1.14e+08	3420	+	ENSG00000229314	ORM1	protein_coding	chromosome	orosomucoid 1 [Source:HGNC Symbol;Acc:HGNC:8498]	ENSG00000229314.5	ORM1	5004	c("ENST00000259396", "ENST00000477456")	1.93	6.05	51.8	5.98e-12	1.13e-10	11.2
5	76400000	76700000	305000	+	ENSG00000145703	IQGAP2	protein_coding	chromosome	IQ motif containing GTPase activating protein 2 [Source:HGNC Symbol;Acc:HGNC:6111]	ENSG00000145703.16	IQGAP2	10788	c("ENST00000274364", "ENST00000379730", "ENST00000396234", "ENST00000502745", "ENST00000504254", "ENST00000504477", "ENST00000504558", "ENST00000504815", "ENST00000505766", "ENST00000508410", "ENST00000509074", "ENST00000509741", "ENST00000512256", "ENST00000512383", "ENST00000513534", "ENST00000514001", "ENST00000514350", "ENST00000514579", "ENST00000515505")	0.59	7.19	51.8	6.04e-12	1.14e-10	11.2
5	1.36e+08	1.36e+08	34800	+	ENSG00000120708	TGFBI	protein_coding	chromosome	transforming growth factor beta induced [Source:HGNC Symbol;Acc:HGNC:11771]	ENSG00000120708.17	TGFBI	7045	c("ENST00000442011", "ENST00000503087", "ENST00000504185", "ENST00000504411", "ENST00000506699", "ENST00000507018", "ENST00000508076", "ENST00000508767", "ENST00000509485", "ENST00000509749", "ENST00000513497", "ENST00000514242", "ENST00000514554", "ENST00000515433", "ENST00000604555")	-0.816	6.75	51.8	6.07e-12	1.15e-10	11.2
10	1.02e+08	1.02e+08	15700	+	ENSG00000138111	MFSD13A	protein_coding	chromosome	major facilitator superfamily domain containing 13A [Source:HGNC Symbol;Acc:HGNC:26196]	ENSG00000138111.14	MFSD13A	79847	c("ENST00000238936", "ENST00000369931", "ENST00000428200", "ENST00000450947", "ENST00000469294")	0.582	3.5	51.8	6.16e-12	1.16e-10	11.2
11	63900000	6.4e+07	18400	+	ENSG00000110583	NAA40	protein_coding	chromosome	N(alpha)-acetyltransferase 40, NatD catalytic subunit [Source:HGNC Symbol;Acc:HGNC:25845]	ENSG00000110583.13	NAA40	79829	c("ENST00000338447", "ENST00000377793", "ENST00000534965", "ENST00000536939", "ENST00000539656", "ENST00000542163", "ENST00000542633", "ENST00000544138", "ENST00000544194", "ENST00000545161")	-0.513	3.92	51.8	6.17e-12	1.16e-10	11.2
6	35800000	35900000	88400	-	ENSG00000096063	SRPK1	protein_coding	chromosome	SRSF protein kinase 1 [Source:HGNC Symbol;Acc:HGNC:11305]	ENSG00000096063.16	SRPK1	6732	c("ENST00000346162", "ENST00000361690", "ENST00000373821", "ENST00000373825", "ENST00000423325", "ENST00000502969", "ENST00000505885", "ENST00000507292", "ENST00000507909", "ENST00000508473", "ENST00000510290", "ENST00000512445", "ENST00000513367")	0.827	7.46	51.7	6.31e-12	1.19e-10	11.2
22	42800000	4.3e+07	180000	-	ENSG00000100266	PACSIN2	protein_coding	chromosome	protein kinase C and casein kinase substrate in neurons 2 [Source:HGNC Symbol;Acc:HGNC:8571]	ENSG00000100266.19	PACSIN2	11252	c("ENST00000263246", "ENST00000337959", "ENST00000402229", "ENST00000403744", "ENST00000407585", "ENST00000418133", "ENST00000422336", "ENST00000445706", "ENST00000453079", "ENST00000453643", "ENST00000507586", "ENST00000634914")	0.567	7.02	51.7	6.4e-12	1.2e-10	11.2
17	5110000	5120000	17600	-	ENSG00000167840	ZNF232	protein_coding	chromosome	zinc finger protein 232 [Source:HGNC Symbol;Acc:HGNC:13026]	ENSG00000167840.13	ZNF232	7775	c("ENST00000250076", "ENST00000570486", "ENST00000571076", "ENST00000572468", "ENST00000573015", "ENST00000574735", "ENST00000575538", "ENST00000575898")	-0.588	2.11	51.7	6.4e-12	1.2e-10	11.2
X	43800000	43900000	116000	-	ENSG00000069535	MAOB	protein_coding	chromosome	monoamine oxidase B [Source:HGNC Symbol;Acc:HGNC:6834]	ENSG00000069535.14	MAOB	4129	c("ENST00000378069", "ENST00000468431", "ENST00000487544")	1.49	0.984	51.6	6.48e-12	1.21e-10	11.2
3	1.39e+08	1.39e+08	182000	-	ENSG00000051382	PIK3CB	protein_coding	chromosome	phosphatidylinositol-4,5-bisphosphate 3-kinase catalytic subunit beta [Source:HGNC Symbol;Acc:HGNC:8976]	ENSG00000051382.8	PIK3CB	5291	c("ENST00000289153", "ENST00000461451", "ENST00000462294", "ENST00000462898", "ENST00000465581", "ENST00000469284", "ENST00000473435", "ENST00000477593", "ENST00000481749", "ENST00000483968", "ENST00000485060", "ENST00000487552", "ENST00000493568", "ENST00000544716")	0.516	5.49	51.6	6.52e-12	1.22e-10	11.2
19	53200000	53300000	19500	-	ENSG00000197928	ZNF677	protein_coding	chromosome	zinc finger protein 677 [Source:HGNC Symbol;Acc:HGNC:28730]	ENSG00000197928.10	ZNF677	342926	c("ENST00000333952", "ENST00000593539", "ENST00000594517", "ENST00000594681", "ENST00000595293", "ENST00000598513", "ENST00000598806", "ENST00000599012", "ENST00000599328", "ENST00000601413", "ENST00000601828")	-0.681	1.88	51.6	6.52e-12	1.22e-10	11.2
3	1.87e+08	1.87e+08	6690	+	ENSG00000156976	EIF4A2	protein_coding	chromosome	eukaryotic translation initiation factor 4A2 [Source:HGNC Symbol;Acc:HGNC:3284]	ENSG00000156976.17	EIF4A2	1974	c("ENST00000323963", "ENST00000425053", "ENST00000426808", "ENST00000429589", "ENST00000440191", "ENST00000441007", "ENST00000443963", "ENST00000445596", "ENST00000461021", "ENST00000465032", "ENST00000465222", "ENST00000465267", "ENST00000465792", "ENST00000466362", "ENST00000467585", "ENST00000468362", "ENST00000475409", "ENST00000475653", "ENST00000485101", "ENST00000486805", "ENST00000491473"…
)	-0.357	8.02	51.6	6.54e-12	1.22e-10	11.2
7	1.51e+08	1.51e+08	36800	+	ENSG00000013374	NUB1	protein_coding	chromosome	negative regulator of ubiquitin like proteins 1 [Source:HGNC Symbol;Acc:HGNC:17623]	ENSG00000013374.16	NUB1	51667	c("ENST00000413040", "ENST00000460712", "ENST00000468404", "ENST00000470229", "ENST00000470316", "ENST00000477666", "ENST00000480714", "ENST00000480907", "ENST00000483358", "ENST00000493588", "ENST00000497987", "ENST00000568733")	-0.494	6.36	51.6	6.58e-12	1.22e-10	11.2
X	15800000	15900000	29100	-	ENSG00000182287	AP1S2	protein_coding	chromosome	adaptor related protein complex 1 subunit sigma 2 [Source:HGNC Symbol;Acc:HGNC:560]	ENSG00000182287.15	AP1S2	8905	c("ENST00000329235", "ENST00000380291", "ENST00000450644", "ENST00000452376", "ENST00000479184", "ENST00000545766", "ENST00000671830", "ENST00000672063", "ENST00000672987", "ENST00000673445", "ENST00000673591")	-0.483	6.96	51.6	6.58e-12	1.22e-10	11.2
2	1.7e+08	1.7e+08	20100	+	ENSG00000138385	SSB	protein_coding	chromosome	small RNA binding exonuclease protection factor La [Source:HGNC Symbol;Acc:HGNC:11316]	ENSG00000138385.16	SSB	6741	c("ENST00000260956", "ENST00000409333", "ENST00000413002", "ENST00000417292", "ENST00000422006", "ENST00000461708", "ENST00000465871", "ENST00000468600", "ENST00000470621", "ENST00000474273", "ENST00000490914", "ENST00000494051")	-0.466	5.62	51.6	6.61e-12	1.23e-10	11.2
1	40900000	40900000	1310	-	ENSG00000179862	CITED4	protein_coding	chromosome	Cbp/p300 interacting transactivator with Glu/Asp rich carboxy-terminal domain 4 [Source:HGNC Symbol;Acc:HGNC:18696]	ENSG00000179862.7	CITED4	163732	ENST00000372638	1.5	2.66	51.6	6.71e-12	1.24e-10	11.2
19	7680000	7680000	3200	+	ENSG00000183019	MCEMP1	protein_coding	chromosome	mast cell expressed membrane protein 1 [Source:HGNC Symbol;Acc:HGNC:27291]	ENSG00000183019.7	MCEMP1	199675	c("ENST00000333598", "ENST00000597445", "ENST00000598851")	1.35	8.21	51.5	6.76e-12	1.25e-10	11.2
4	6710000	6710000	2160	-	ENSG00000178988	MRFAP1L1	protein_coding	chromosome	Morf4 family associated protein 1 like 1 [Source:HGNC Symbol;Acc:HGNC:28796]	ENSG00000178988.11	MRFAP1L1	114932	c("ENST00000320848", "ENST00000500563")	-0.55	6.16	51.5	6.93e-12	1.28e-10	11.2
1	32100000	32100000	30800	+	ENSG00000121775	TMEM39B	protein_coding	chromosome	transmembrane protein 39B [Source:HGNC Symbol;Acc:HGNC:25510]	ENSG00000121775.18	TMEM39B	55116	c("ENST00000336294", "ENST00000438825", "ENST00000441402", "ENST00000466321", "ENST00000468135", "ENST00000472503", "ENST00000476968", "ENST00000487305", "ENST00000498613")	-0.796	3.35	51.4	7.29e-12	1.35e-10	11.1
1	54800000	54800000	7630	-	ENSG00000162396	PARS2	protein_coding	chromosome	prolyl-tRNA synthetase 2, mitochondrial [Source:HGNC Symbol;Acc:HGNC:30563]	ENSG00000162396.6	PARS2	25973	ENST00000371279	-0.889	1.22	51.3	7.37e-12	1.36e-10	11.1
8	1e+08	1e+08	101000	+	ENSG00000104450	SPAG1	protein_coding	chromosome	sperm associated antigen 1 [Source:HGNC Symbol;Acc:HGNC:11212]	ENSG00000104450.12	SPAG1	6674	c("ENST00000251809", "ENST00000388798", "ENST00000519409", "ENST00000519424", "ENST00000520508", "ENST00000520643", "ENST00000523302")	0.831	2.77	51.3	7.4e-12	1.36e-10	11.1
17	76700000	76700000	14000	-	ENSG00000070495	JMJD6	protein_coding	chromosome	jumonji domain containing 6, arginine demethylase and lysine hydroxylase [Source:HGNC Symbol;Acc:HGNC:19355]	ENSG00000070495.14	JMJD6	23210	c("ENST00000303996", "ENST00000397625", "ENST00000445478", "ENST00000542934", "ENST00000585429", "ENST00000589982", "ENST00000591460", "ENST00000617192")	0.614	5.63	51.3	7.51e-12	1.38e-10	11.1
X	13700000	13700000	22400	-	ENSG00000196459	TRAPPC2	protein_coding	chromosome	trafficking protein particle complex 2 [Source:HGNC Symbol;Acc:HGNC:23068]	ENSG00000196459.14	TRAPPC2	6399	c("ENST00000359680", "ENST00000380578", "ENST00000380579", "ENST00000458511", "ENST00000517553", "ENST00000518847", "ENST00000519382", "ENST00000519885")	-0.386	4.69	51.3	7.6e-12	1.4e-10	11.1
3	54100000	55100000	952000	+	ENSG00000157445	CACNA2D3	protein_coding	chromosome	calcium voltage-gated channel auxiliary subunit alpha2delta 3 [Source:HGNC Symbol;Acc:HGNC:15460]	ENSG00000157445.15	CACNA2D3	55799	c("ENST00000288197", "ENST00000415676", "ENST00000468658", "ENST00000471363", "ENST00000471865", "ENST00000474759", "ENST00000477024", "ENST00000478261", "ENST00000478466", "ENST00000490478", "ENST00000492460", "ENST00000620722")	-1.36	1.46	51.2	7.67e-12	1.41e-10	11.1
1	1.54e+08	1.54e+08	4750	-	ENSG00000143545	RAB13	protein_coding	chromosome	RAB13, member RAS oncogene family [Source:HGNC Symbol;Acc:HGNC:9762]	ENSG00000143545.9	RAB13	5872	c("ENST00000368575", "ENST00000462680", "ENST00000484297", "ENST00000495720", "ENST00000614713")	1.19	3.71	51.2	7.89e-12	1.45e-10	11.1
22	44500000	44500000	5650	-	ENSG00000188636	RTL6	protein_coding	chromosome	retrotransposon Gag like 6 [Source:HGNC Symbol;Acc:HGNC:13343]	ENSG00000188636.4	RTL6	84247	ENST00000341255	-0.683	3.21	51.1	8.13e-12	1.49e-10	11.1
8	70600000	70700000	33900	-	ENSG00000147592	LACTB2	protein_coding	chromosome	lactamase beta 2 [Source:HGNC Symbol;Acc:HGNC:18512]	ENSG00000147592.9	LACTB2	51110	c("ENST00000276590", "ENST00000517601", "ENST00000522447", "ENST00000522558")	-0.504	2.34	51.1	8.17e-12	1.49e-10	11.1
4	88300000	88300000	27200	-	ENSG00000163644	PPM1K	protein_coding	chromosome	protein phosphatase, Mg2+/Mn2+ dependent 1K [Source:HGNC Symbol;Acc:HGNC:25415]	ENSG00000163644.15	PPM1K	152926	c("ENST00000295908", "ENST00000505022", "ENST00000506423", "ENST00000508256", "ENST00000509340", "ENST00000510548", "ENST00000511506", "ENST00000513546", "ENST00000514204", "ENST00000608933")	-0.969	5.17	51.1	8.3e-12	1.52e-10	11.1
4	1.23e+08	1.23e+08	6970	+	ENSG00000164056	SPRY1	protein_coding	chromosome	sprouty RTK signaling antagonist 1 [Source:HGNC Symbol;Acc:HGNC:11269]	ENSG00000164056.11	SPRY1	10252	c("ENST00000339241", "ENST00000394339", "ENST00000505319", "ENST00000507703", "ENST00000508849", "ENST00000515726", "ENST00000610581", "ENST00000622283", "ENST00000651917")	1.53	1.48	51.1	8.34e-12	1.52e-10	11.1
14	21800000	21800000	685	+	ENSG00000211786	TRAV8-2	TR_V_gene	chromosome	T cell receptor alpha variable 8-2 [Source:HGNC Symbol;Acc:HGNC:12147]	ENSG00000211786.3	TRAV8-2	NA	ENST00000390434	-1.36	0.7	51	8.44e-12	1.54e-10	11.1
1	1.62e+08	1.62e+08	16900	-	ENSG00000198574	SH2D1B	protein_coding	chromosome	SH2 domain containing 1B [Source:HGNC Symbol;Acc:HGNC:30416]	ENSG00000198574.6	SH2D1B	117157	c("ENST00000367929", "ENST00000493550")	-1.03	4.31	50.9	8.71e-12	1.59e-10	11.1
14	22100000	22100000	652	+	ENSG00000211802	TRAV22	TR_V_gene	chromosome	T cell receptor alpha variable 22 [Source:HGNC Symbol;Acc:HGNC:12119]	ENSG00000211802.3	TRAV22	NA	ENST00000390450	-1.41	0.159	50.9	8.72e-12	1.59e-10	11.1
3	51900000	51900000	6520	+	ENSG00000041880	PARP3	protein_coding	chromosome	poly(ADP-ribose) polymerase family member 3 [Source:HGNC Symbol;Acc:HGNC:273]	ENSG00000041880.14	PARP3	10039	c("ENST00000398755", "ENST00000417220", "ENST00000431474", "ENST00000470601", "ENST00000470749", "ENST00000471971", "ENST00000475782", "ENST00000486510", "ENST00000498510")	-0.771	2.4	50.9	8.89e-12	1.61e-10	11.1
11	65900000	65900000	7150	-	ENSG00000172638	EFEMP2	protein_coding	chromosome	EGF containing fibulin extracellular matrix protein 2 [Source:HGNC Symbol;Acc:HGNC:3219]	ENSG00000172638.13	EFEMP2	30008	c("ENST00000307998", "ENST00000524408", "ENST00000525392", "ENST00000526624", "ENST00000526628", "ENST00000526911", "ENST00000527277", "ENST00000527378", "ENST00000527969", "ENST00000528176", "ENST00000528409", "ENST00000529870", "ENST00000530806", "ENST00000530850", "ENST00000531005", "ENST00000531645", "ENST00000531972", "ENST00000532084", "ENST00000532648", "ENST00000533347")	0.933	2.63	50.9	8.91e-12	1.62e-10	11
15	77400000	77500000	65200	+	ENSG00000140382	HMG20A	protein_coding	chromosome	high mobility group 20A [Source:HGNC Symbol;Acc:HGNC:5001]	ENSG00000140382.15	HMG20A	10363	c("ENST00000336216", "ENST00000381714", "ENST00000558176", "ENST00000558288", "ENST00000558651", "ENST00000558845", "ENST00000559035", "ENST00000559099", "ENST00000559728", "ENST00000560498", "ENST00000560867", "ENST00000560986")	-0.615	4.31	50.9	8.93e-12	1.62e-10	11
10	6.9e+07	6.9e+07	54800	+	ENSG00000198954	KIF1BP	protein_coding	chromosome	KIF1 binding protein [Source:HGNC Symbol;Acc:HGNC:23419]	ENSG00000198954.8	KIF1BP	26128	c("ENST00000361983", "ENST00000481912", "ENST00000625461", "ENST00000626493", "ENST00000627949", "ENST00000635779", "ENST00000635971", "ENST00000636200", "ENST00000637101", "ENST00000637104", "ENST00000637323", "ENST00000637420", "ENST00000637738", "ENST00000638119")	-0.617	2.72	50.8	9.17e-12	1.66e-10	11
10	1.15e+08	1.15e+08	78100	+	ENSG00000151553	FAM160B1	protein_coding	chromosome	family with sequence similarity 160 member B1 [Source:HGNC Symbol;Acc:HGNC:29320]	ENSG00000151553.15	FAM160B1	57700	c("ENST00000369246", "ENST00000369248", "ENST00000369250", "ENST00000411414")	0.65	6.28	50.8	9.21e-12	1.66e-10	11
12	61700000	62300000	571000	-	ENSG00000198673	TAFA2	protein_coding	chromosome	TAFA chemokine like family member 2 [Source:HGNC Symbol;Acc:HGNC:21589]	ENSG00000198673.10	TAFA2	338811	c("ENST00000416284", "ENST00000500610", "ENST00000547075", "ENST00000547919", "ENST00000547941", "ENST00000548541", "ENST00000548780", "ENST00000549379", "ENST00000549456", "ENST00000549958", "ENST00000550003", "ENST00000550060", "ENST00000550396", "ENST00000551449", "ENST00000551619", "ENST00000552075")	1.04	3.58	50.8	9.37e-12	1.69e-10	11
21	38400000	38700000	282000	-	ENSG00000157554	ERG	protein_coding	chromosome	ETS transcription factor ERG [Source:HGNC Symbol;Acc:HGNC:3446]	ENSG00000157554.19	ERG	2078	c("ENST00000288319", "ENST00000398897", "ENST00000398905", "ENST00000398907", "ENST00000398910", "ENST00000398911", "ENST00000398919", "ENST00000417133", "ENST00000429727", "ENST00000442448", "ENST00000453032", "ENST00000468474", "ENST00000473107", "ENST00000481609", "ENST00000485493", "ENST00000492833")	1.6	1.75	50.8	9.39e-12	1.69e-10	11
11	44900000	4.5e+07	65400	-	ENSG00000175274	TP53I11	protein_coding	chromosome	tumor protein p53 inducible protein 11 [Source:HGNC Symbol;Acc:HGNC:16842]	ENSG00000175274.18	TP53I11	9537	c("ENST00000308212", "ENST00000354556", "ENST00000395648", "ENST00000524774", "ENST00000525138", "ENST00000525145", "ENST00000525667", "ENST00000525680", "ENST00000525683", "ENST00000527685", "ENST00000528290", "ENST00000528473", "ENST00000530035", "ENST00000531130", "ENST00000531928", "ENST00000532253", "ENST00000532921", "ENST00000533443", "ENST00000533937", "ENST00000533940", "ENST00000533955"…	0.653	6.15	50.8	9.39e-12	1.69e-10	11
1	2.06e+08	2.06e+08	7500	-	ENSG00000117280	RAB29	protein_coding	chromosome	RAB29, member RAS oncogene family [Source:HGNC Symbol;Acc:HGNC:9789]	ENSG00000117280.13	RAB29	8934	c("ENST00000235932", "ENST00000367139", "ENST00000414729", "ENST00000437324", "ENST00000446390", "ENST00000468887", "ENST00000492534", "ENST00000528078", "ENST00000533111")	-0.567	5.86	50.7	9.52e-12	1.71e-10	11
1	46600000	46600000	59400	-	ENSG00000079277	MKNK1	protein_coding	chromosome	MAPK interacting serine/threonine kinase 1 [Source:HGNC Symbol;Acc:HGNC:7110]	ENSG00000079277.21	MKNK1	8569	c("ENST00000341183", "ENST00000342571", "ENST00000371945", "ENST00000371946", "ENST00000428112", "ENST00000460098", "ENST00000465783", "ENST00000468852", "ENST00000470237", "ENST00000474868", "ENST00000477883", "ENST00000480531", "ENST00000484301", "ENST00000486716", "ENST00000496619", "ENST00000524417", "ENST00000524749", "ENST00000525888", "ENST00000526513", "ENST00000528077", "ENST00000528237"…
ENST00000532897, "ENST00000649800", "ENST00000650026", "ENST00000650508")	0.759	7.09	50.7	9.7e-12	1.74e-10	11
4	1.22e+08	1.22e+08	15700	+	ENSG00000123737	EXOSC9	protein_coding	chromosome	exosome component 9 [Source:HGNC Symbol;Acc:HGNC:9137]	ENSG00000123737.12	EXOSC9	5393	c("ENST00000243498", "ENST00000379663", "ENST00000503139", "ENST00000503236", "ENST00000506201", "ENST00000508212", "ENST00000509800", "ENST00000509980", "ENST00000511132", "ENST00000511454", "ENST00000512454", "ENST00000513654")	-0.412	4.45	50.7	9.78e-12	1.75e-10	11
10	70800000	70900000	65200	+	ENSG00000166224	SGPL1	protein_coding	chromosome	sphingosine-1-phosphate lyase 1 [Source:HGNC Symbol;Acc:HGNC:10817]	ENSG00000166224.17	SGPL1	8879	c("ENST00000299297", "ENST00000373202", "ENST00000409118", "ENST00000486993", "ENST00000611290", "ENST00000613857", "ENST00000618021", "ENST00000620724")	-0.467	5.45	50.7	9.83e-12	1.76e-10	11
22	36500000	36500000	18300	-	ENSG00000100353	EIF3D	protein_coding	chromosome	eukaryotic translation initiation factor 3 subunit D [Source:HGNC Symbol;Acc:HGNC:3278]	ENSG00000100353.18	EIF3D	8664	c("ENST00000216190", "ENST00000402116", "ENST00000405442", "ENST00000426531", "ENST00000432675", "ENST00000455547", "ENST00000457241", "ENST00000458572", "ENST00000462641", "ENST00000462794", "ENST00000478547", "ENST00000496875")	-0.529	7.41	50.7	9.88e-12	1.77e-10	11
13	1.14e+08	1.14e+08	57800	+	ENSG00000184497	TMEM255B	protein_coding	chromosome	transmembrane protein 255B [Source:HGNC Symbol;Acc:HGNC:28297]	ENSG00000184497.13	TMEM255B	348013	c("ENST00000375348", "ENST00000375353", "ENST00000467169", "ENST00000483678", "ENST00000488362", "ENST00000498692")	1	0.811	50.6	9.99e-12	1.78e-10	11
2	1.02e+08	1.02e+08	33900	+	ENSG00000115607	IL18RAP	protein_coding	chromosome	interleukin 18 receptor accessory protein [Source:HGNC Symbol;Acc:HGNC:5989]	ENSG00000115607.9	IL18RAP	8807	c("ENST00000264260", "ENST00000409369", "ENST00000450855", "ENST00000497795")	1.5	8.67	50.6	1e-11	1.79e-10	11
1	2.28e+08	2.28e+08	9020	+	ENSG00000143774	GUK1	protein_coding	chromosome	guanylate kinase 1 [Source:HGNC Symbol;Acc:HGNC:4693]	ENSG00000143774.16	GUK1	2987	c("ENST00000312726", "ENST00000366716", "ENST00000366718", "ENST00000366721", "ENST00000366722", "ENST00000366723", "ENST00000366726", "ENST00000366728", "ENST00000366730", "ENST00000391865", "ENST00000412265", "ENST00000435153", "ENST00000453943", "ENST00000460224", "ENST00000462807", "ENST00000464858", "ENST00000465025", "ENST00000469973", "ENST00000470040", "ENST00000471270", "ENST00000472939"…
ENST00000485168, "ENST00000485733", "ENST00000485838", "ENST00000485859", "ENST00000486668", "ENST00000491613", "ENST00000492871", "ENST00000493138", "ENST00000493209", "ENST00000495999", "ENST00000498092", "ENST00000498115")	-1.33	7.47	50.6	1.01e-11	1.81e-10	11
8	23700000	23700000	4240	-	ENSG00000167034	NKX3-1	protein_coding	chromosome	NK3 homeobox 1 [Source:HGNC Symbol;Acc:HGNC:7838]	ENSG00000167034.10	NKX3-1	4824	c("ENST00000380871", "ENST00000523261")	-1.51	2.41	50.6	1.02e-11	1.81e-10	11
2	2.32e+08	2.32e+08	27600	+	ENSG00000144524	COPS7B	protein_coding	chromosome	COP9 signalosome subunit 7B [Source:HGNC Symbol;Acc:HGNC:16760]	ENSG00000144524.17	COPS7B	64708	c("ENST00000350033", "ENST00000357490", "ENST00000373608", "ENST00000409091", "ENST00000409295", "ENST00000410017", "ENST00000410024", "ENST00000412591", "ENST00000412922", "ENST00000413197", "ENST00000432387", "ENST00000436564", "ENST00000449174", "ENST00000449784", "ENST00000450501", "ENST00000452375", "ENST00000461350", "ENST00000466901", "ENST00000474042", "ENST00000479430", "ENST00000488111"…	-0.374	4.44	50.6	1.03e-11	1.83e-10	11
CHR_HSCHR14_3_CTG1	1.07e+08	1.07e+08	692	-	ENSG00000282305	IGHV3-74	IG_V_gene	chromosome	immunoglobulin heavy variable 3-74 [Source:HGNC Symbol;Acc:HGNC:5624]	ENSG00000282305.1	IGHV3-74	NA	ENST00000633987	2.21	5.43	50.5	1.06e-11	1.88e-10	11
14	22900000	22900000	8880	-	ENSG00000100462	PRMT5	protein_coding	chromosome	protein arginine methyltransferase 5 [Source:HGNC Symbol;Acc:HGNC:10894]	ENSG00000100462.16	PRMT5	10419	c("ENST00000216350", "ENST00000324366", "ENST00000397440", "ENST00000397441", "ENST00000421938", "ENST00000454731", "ENST00000476175", "ENST00000553417", "ENST00000553502", "ENST00000553550", "ENST00000553641", "ENST00000553787", "ENST00000553897", "ENST00000553915", "ENST00000554716", "ENST00000554867", "ENST00000554910", "ENST00000555454", "ENST00000555530", "ENST00000556032", "ENST00000556043"…
ENST00000627278)	0.552	5.63	50.5	1.07e-11	1.89e-10	11
7	1.42e+08	1.42e+08	483	+	ENSG00000211710	TRBV4-1	TR_V_gene	chromosome	T cell receptor beta variable 4-1 [Source:HGNC Symbol;Acc:HGNC:12215]	ENSG00000211710.3	TRBV4-1	NA	ENST00000390357	-1.6	1.27	50.4	1.11e-11	1.96e-10	11
20	44300000	44300000	8360	-	ENSG00000197296	FITM2	protein_coding	chromosome	fat storage inducing transmembrane protein 2 [Source:HGNC Symbol;Acc:HGNC:16135]	ENSG00000197296.6	FITM2	128486	ENST00000396825	-0.451	2.41	50.3	1.13e-11	2e-10	10.9
14	2.2e+07	2.2e+07	560	+	ENSG00000211800	TRAV20	TR_V_gene	chromosome	T cell receptor alpha variable 20 [Source:HGNC Symbol;Acc:HGNC:12117]	ENSG00000211800.3	TRAV20	NA	ENST00000390448	-1.45	0.443	50.3	1.13e-11	2e-10	10.9
6	2990000	3030000	40900	+	ENSG00000124588	NQO2	protein_coding	chromosome	N-ribosyldihydronicotinamide:quinone reductase 2 [Source:HGNC Symbol;Acc:HGNC:7856]	ENSG00000124588.20	NQO2	4835	c("ENST00000338130", "ENST00000380430", "ENST00000380441", "ENST00000380454", "ENST00000380455", "ENST00000380472", "ENST00000397717", "ENST00000426637", "ENST00000606474")	0.776	7.08	50.3	1.14e-11	2.01e-10	10.9
3	1.52e+08	1.52e+08	222000	+	ENSG00000152601	MBNL1	protein_coding	chromosome	muscleblind like splicing regulator 1 [Source:HGNC Symbol;Acc:HGNC:6923]	ENSG00000152601.17	MBNL1	4154	c("ENST00000282486", "ENST00000282488", "ENST00000324196", "ENST00000324210", "ENST00000355460", "ENST00000357472", "ENST00000459747", "ENST00000460166", "ENST00000460591", "ENST00000461436", "ENST00000463374", "ENST00000464596", "ENST00000465907", "ENST00000466565", "ENST00000477171", "ENST00000478535", "ENST00000485509", "ENST00000485910", "ENST00000492948", "ENST00000493459", "ENST00000495875"…	0.473	8.57	50.3	1.16e-11	2.04e-10	10.9
X	1.3e+08	1.3e+08	30600	+	ENSG00000122121	XPNPEP2	protein_coding	chromosome	X-prolyl aminopeptidase 2 [Source:HGNC Symbol;Acc:HGNC:12823]	ENSG00000122121.11	XPNPEP2	7512	c("ENST00000371105", "ENST00000371106")	-1.22	0.363	50.3	1.17e-11	2.05e-10	10.9
14	73700000	73800000	75200	-	ENSG00000156030	ELMSAN1	protein_coding	chromosome	ELM2 and Myb/SANT domain containing 1 [Source:HGNC Symbol;Acc:HGNC:19853]	ENSG00000156030.13	ELMSAN1	91748	c("ENST00000286523", "ENST00000394071", "ENST00000421708", "ENST00000423556", "ENST00000435371", "ENST00000451078", "ENST00000462716", "ENST00000476562", "ENST00000478847", "ENST00000483269", "ENST00000486739")	-0.902	5.74	50.2	1.18e-11	2.08e-10	10.9
19	29700000	29700000	10000	+	ENSG00000166289	PLEKHF1	protein_coding	chromosome	pleckstrin homology and FYVE domain containing 1 [Source:HGNC Symbol;Acc:HGNC:20764]	ENSG00000166289.6	PLEKHF1	79156	c("ENST00000436066", "ENST00000586888", "ENST00000588833", "ENST00000592810")	-1.32	3.24	50.2	1.18e-11	2.08e-10	10.9
17	3800000	3850000	44100	-	ENSG00000074356	NCBP3	protein_coding	chromosome	nuclear cap binding subunit 3 [Source:HGNC Symbol;Acc:HGNC:24612]	ENSG00000074356.17	NCBP3	55421	c("ENST00000389005", "ENST00000572988", "ENST00000574379", "ENST00000574911", "ENST00000575815", "ENST00000576523", "ENST00000577169")	0.549	5.46	50.2	1.19e-11	2.08e-10	10.9
8	1.02e+08	1.02e+08	438000	-	ENSG00000104490	NCALD	protein_coding	chromosome	neurocalcin delta [Source:HGNC Symbol;Acc:HGNC:7655]	ENSG00000104490.18	NCALD	83988	c("ENST00000220931", "ENST00000311028", "ENST00000395923", "ENST00000517531", "ENST00000517639", "ENST00000517822", "ENST00000518166", "ENST00000518661", "ENST00000518727", "ENST00000518952", "ENST00000519098", "ENST00000519508", "ENST00000520346", "ENST00000520425", "ENST00000520690", "ENST00000521371", "ENST00000521599", "ENST00000521957", "ENST00000521964", "ENST00000522078", "ENST00000522206"…
ENST00000524101, "ENST00000524137", "ENST00000524209")	-0.884	3.25	50.2	1.19e-11	2.09e-10	10.9
19	11400000	11400000	10300	+	ENSG00000105520	PLPPR2	protein_coding	chromosome	phospholipid phosphatase related 2 [Source:HGNC Symbol;Acc:HGNC:29566]	ENSG00000105520.10	PLPPR2	64748	c("ENST00000251473", "ENST00000586380", "ENST00000586431", "ENST00000587801", "ENST00000588196", "ENST00000588360", "ENST00000591329", "ENST00000591608")	0.636	6.37	50.2	1.2e-11	2.1e-10	10.9
CHR_HG2030_PATCH	1.33e+08	1.33e+08	7410	-	ENSG00000281309	SURF6	protein_coding	chromosome	surfeit 6 [Source:HGNC Symbol;Acc:HGNC:11478]	ENSG00000281309.2	SURF6	6838	c("ENST00000628950", "ENST00000629980")	-0.57	4.41	50.2	1.2e-11	2.1e-10	10.9
8	60500000	60600000	107000	+	ENSG00000104388	RAB2A	protein_coding	chromosome	RAB2A, member RAS oncogene family [Source:HGNC Symbol;Acc:HGNC:9763]	ENSG00000104388.15	RAB2A	5862	c("ENST00000262646", "ENST00000396696", "ENST00000429861", "ENST00000452437", "ENST00000466595", "ENST00000481569", "ENST00000525529", "ENST00000529579", "ENST00000530071", "ENST00000531098", "ENST00000531289", "ENST00000534260")	0.411	6.65	50.2	1.22e-11	2.13e-10	10.9
2	1.68e+08	1.68e+08	294000	-	ENSG00000198648	STK39	protein_coding	chromosome	serine/threonine kinase 39 [Source:HGNC Symbol;Acc:HGNC:17717]	ENSG00000198648.11	STK39	27347	c("ENST00000355999", "ENST00000461000", "ENST00000487143")	-0.526	3.77	50.2	1.22e-11	2.12e-10	10.9
10	43600000	43600000	18300	-	ENSG00000196793	ZNF239	protein_coding	chromosome	zinc finger protein 239 [Source:HGNC Symbol;Acc:HGNC:13031]	ENSG00000196793.13	ZNF239	8187	c("ENST00000306006", "ENST00000374446", "ENST00000426961", "ENST00000491188", "ENST00000535642")	-1.22	-0.189	50.1	1.23e-11	2.15e-10	10.9
17	35200000	35300000	30600	+	ENSG00000166750	SLFN5	protein_coding	chromosome	schlafen family member 5 [Source:HGNC Symbol;Acc:HGNC:28286]	ENSG00000166750.10	SLFN5	162394	c("ENST00000299977", "ENST00000542451", "ENST00000592325")	-1.03	6.67	50.1	1.24e-11	2.15e-10	10.9
3	5.2e+07	5.2e+07	14900	-	ENSG00000114779	ABHD14B	protein_coding	chromosome	abhydrolase domain containing 14B [Source:HGNC Symbol;Acc:HGNC:28235]	ENSG00000114779.19	ABHD14B	84836	c("ENST00000315877", "ENST00000361143", "ENST00000395008", "ENST00000461108", "ENST00000473912", "ENST00000483233", "ENST00000487005", "ENST00000525795")	-0.704	5.01	50	1.29e-11	2.24e-10	10.9
21	13800000	13800000	5230	-	ENSG00000228314	CYP4F29P	transcribed_unprocessed_pseudogene	chromosome	cytochrome P450 family 4 subfamily F member 29, pseudogene [Source:HGNC Symbol;Acc:HGNC:2647]	ENSG00000228314.1	CYP4F29P	NA	c("ENST00000420685", "ENST00000428301", "ENST00000436765")	-1.73	0.741	50	1.31e-11	2.27e-10	10.9
6	13400000	13500000	130000	-	ENSG00000145990	GFOD1	protein_coding	chromosome	glucose-fructose oxidoreductase domain containing 1 [Source:HGNC Symbol;Acc:HGNC:21096]	ENSG00000145990.11	GFOD1	54438	c("ENST00000379278", "ENST00000379284", "ENST00000379287", "ENST00000603223", "ENST00000605067", "ENST00000612338")	0.733	3.94	50	1.32e-11	2.29e-10	10.9
1	2.03e+08	2.03e+08	17700	-	ENSG00000159346	ADIPOR1	protein_coding	chromosome	adiponectin receptor 1 [Source:HGNC Symbol;Acc:HGNC:24040]	ENSG00000159346.13	ADIPOR1	51094	c("ENST00000340990", "ENST00000367254", "ENST00000417068", "ENST00000426229", "ENST00000495562")	-1.26	9.31	50	1.32e-11	2.29e-10	10.9
11	95200000	95200000	67000	-	ENSG00000149212	SESN3	protein_coding	chromosome	sestrin 3 [Source:HGNC Symbol;Acc:HGNC:23060]	ENSG00000149212.12	SESN3	143686	c("ENST00000278499", "ENST00000416495", "ENST00000536441", "ENST00000537480", "ENST00000542176", "ENST00000634898")	-1.04	5.86	49.9	1.34e-11	2.32e-10	10.9
11	1.06e+08	1.06e+08	23200	+	ENSG00000149313	AASDHPPT	protein_coding	chromosome	aminoadipate-semialdehyde dehydrogenase-phosphopantetheinyl transferase [Source:HGNC Symbol;Acc:HGNC:14235]	ENSG00000149313.11	AASDHPPT	60496	c("ENST00000278618", "ENST00000524411", "ENST00000525660", "ENST00000533423", "ENST00000534152")	-0.482	4.47	49.9	1.35e-11	2.33e-10	10.9
6	39200000	39200000	40500	-	ENSG00000164626	KCNK5	protein_coding	chromosome	potassium two pore domain channel subfamily K member 5 [Source:HGNC Symbol;Acc:HGNC:6280]	ENSG00000164626.9	KCNK5	8645	ENST00000359534	1.22	0.517	49.9	1.38e-11	2.39e-10	10.9
7	1e+08	1e+08	15300	+	ENSG00000166529	ZSCAN21	protein_coding	chromosome	zinc finger and SCAN domain containing 21 [Source:HGNC Symbol;Acc:HGNC:13104]	ENSG00000166529.15	ZSCAN21	7589	c("ENST00000292450", "ENST00000438937", "ENST00000456748", "ENST00000477297", "ENST00000543588")	-0.568	2.27	49.8	1.4e-11	2.41e-10	10.9
X	1.53e+08	1.53e+08	4060	+	ENSG00000183837	PNMA3	protein_coding	chromosome	PNMA family member 3 [Source:HGNC Symbol;Acc:HGNC:18742]	ENSG00000183837.9	PNMA3	29944	c("ENST00000424805", "ENST00000593810", "ENST00000619635")	-1.27	0.735	49.8	1.43e-11	2.46e-10	10.8
16	8620000	8650000	28000	+	ENSG00000067365	METTL22	protein_coding	chromosome	methyltransferase like 22 [Source:HGNC Symbol;Acc:HGNC:28368]	ENSG00000067365.14	METTL22	79091	c("ENST00000163678", "ENST00000381920", "ENST00000561758", "ENST00000561993", "ENST00000562151", "ENST00000562973", "ENST00000563037", "ENST00000563501", "ENST00000563958", "ENST00000564107", "ENST00000564133", "ENST00000564554", "ENST00000564624", "ENST00000565866", "ENST00000567295", "ENST00000568967", "ENST00000569597", "ENST00000572956")	0.48	4.1	49.7	1.51e-11	2.6e-10	10.8
7	1.11e+08	1.11e+08	34400	+	ENSG00000173114	LRRN3	protein_coding	chromosome	leucine rich repeat neuronal 3 [Source:HGNC Symbol;Acc:HGNC:17200]	ENSG00000173114.13	LRRN3	54674	c("ENST00000308478", "ENST00000421101", "ENST00000422987", "ENST00000451085", "ENST00000464835")	-1.62	1.96	49.6	1.56e-11	2.67e-10	10.8
3	50400000	50500000	141000	-	ENSG00000007402	CACNA2D2	protein_coding	chromosome	calcium voltage-gated channel auxiliary subunit alpha2delta 2 [Source:HGNC Symbol;Acc:HGNC:1400]	ENSG00000007402.11	CACNA2D2	9254	c("ENST00000266039", "ENST00000360963", "ENST00000423994", "ENST00000424201", "ENST00000429770", "ENST00000479441", "ENST00000483620", "ENST00000487413")	-1.09	1.29	49.6	1.57e-11	2.69e-10	10.8
7	1.51e+08	1.51e+08	6580	+	ENSG00000133574	GIMAP4	protein_coding	chromosome	GTPase, IMAP family member 4 [Source:HGNC Symbol;Acc:HGNC:21872]	ENSG00000133574.10	GIMAP4	55303	c("ENST00000255945", "ENST00000461940", "ENST00000478135", "ENST00000479232", "ENST00000494750")	-0.649	8.37	49.6	1.58e-11	2.7e-10	10.8
4	1.46e+08	1.46e+08	61000	+	ENSG00000151611	MMAA	protein_coding	chromosome	metabolism of cobalamin associated A [Source:HGNC Symbol;Acc:HGNC:18871]	ENSG00000151611.16	MMAA	166785	c("ENST00000503730", "ENST00000504710", "ENST00000506919", "ENST00000511969", "ENST00000541599", "ENST00000647947", "ENST00000648388", "ENST00000648441", "ENST00000649156", "ENST00000649173", "ENST00000649704")	-0.624	2.24	49.5	1.62e-11	2.76e-10	10.8
11	1.19e+08	1.19e+08	14500	+	ENSG00000172273	HINFP	protein_coding	chromosome	histone H4 transcription factor [Source:HGNC Symbol;Acc:HGNC:17850]	ENSG00000172273.13	HINFP	25988	c("ENST00000350777", "ENST00000527206", "ENST00000527354", "ENST00000527410", "ENST00000527755", "ENST00000529354", "ENST00000529610", "ENST00000529808", "ENST00000529988", "ENST00000530678", "ENST00000531022", "ENST00000531360", "ENST00000532312", "ENST00000532860")	-0.268	4.58	49.5	1.62e-11	2.77e-10	10.8
5	53100000	53100000	14400	-	ENSG00000164172	MOCS2	protein_coding	chromosome	molybdenum cofactor synthesis 2 [Source:HGNC Symbol;Acc:HGNC:7193]	ENSG00000164172.19	MOCS2	4338	c("ENST00000361377", "ENST00000396954", "ENST00000450852", "ENST00000502402", "ENST00000508922", "ENST00000510818", "ENST00000514553", "ENST00000527216", "ENST00000582677", "ENST00000584946")	-0.458	3.47	49.5	1.63e-11	2.78e-10	10.8
16	88700000	88800000	69900	-	ENSG00000103335	PIEZO1	protein_coding	chromosome	piezo type mechanosensitive ion channel component 1 [Source:HGNC Symbol;Acc:HGNC:28993]	ENSG00000103335.22	PIEZO1	9780	c("ENST00000301015", "ENST00000327397", "ENST00000419505", "ENST00000466823", "ENST00000472168", "ENST00000474606", "ENST00000475586", "ENST00000484567", "ENST00000490756", "ENST00000491917", "ENST00000495568", "ENST00000497793", "ENST00000518793", "ENST00000521877", "ENST00000566414")	-0.915	5.58	49.4	1.68e-11	2.86e-10	10.8
5	6710000	6760000	43600	+	ENSG00000112941	TENT4A	protein_coding	chromosome	terminal nucleotidyltransferase 4A [Source:HGNC Symbol;Acc:HGNC:16705]	ENSG00000112941.14	TENT4A	11044	c("ENST00000230859", "ENST00000505457", "ENST00000511764", "ENST00000514410", "ENST00000514697", "ENST00000515721", "ENST00000631941")	-0.47	3.53	49.4	1.68e-11	2.86e-10	10.8
2	2.19e+08	2.19e+08	9220	-	ENSG00000115657	ABCB6	protein_coding	chromosome	ATP binding cassette subfamily B member 6 (Langereis blood group) [Source:HGNC Symbol;Acc:HGNC:47]	ENSG00000115657.14	ABCB6	10058	c("ENST00000265316", "ENST00000295750", "ENST00000417678", "ENST00000443805", "ENST00000448398", "ENST00000452545", "ENST00000485773", "ENST00000487380", "ENST00000492543", "ENST00000492953", "ENST00000494639", "ENST00000496984", "ENST00000497882")	0.769	2.9	49.4	1.68e-11	2.86e-10	10.8
15	75800000	75900000	57800	+	ENSG00000140367	UBE2Q2	protein_coding	chromosome	ubiquitin conjugating enzyme E2 Q2 [Source:HGNC Symbol;Acc:HGNC:19248]	ENSG00000140367.12	UBE2Q2	92912	c("ENST00000267938", "ENST00000426727", "ENST00000561723", "ENST00000561851", "ENST00000562635", "ENST00000563966", "ENST00000567921", "ENST00000569423")	-0.415	4.46	49.4	1.72e-11	2.91e-10	10.8
16	8.1e+07	8.1e+07	26600	+	ENSG00000166451	CENPN	protein_coding	chromosome	centromere protein N [Source:HGNC Symbol;Acc:HGNC:30873]	ENSG00000166451.13	CENPN	55839	c("ENST00000299572", "ENST00000305850", "ENST00000393335", "ENST00000428963", "ENST00000439957", "ENST00000562943", "ENST00000564669", "ENST00000568445", "ENST00000569461")	0.764	2.2	49.3	1.74e-11	2.95e-10	10.8
X	1.54e+08	1.54e+08	24300	-	ENSG00000172534	HCFC1	protein_coding	chromosome	host cell factor C1 [Source:HGNC Symbol;Acc:HGNC:4839]	ENSG00000172534.14	HCFC1	3054	c("ENST00000310441", "ENST00000369984", "ENST00000444191", "ENST00000461098")	-0.561	4.5	49.3	1.75e-11	2.96e-10	10.8
14	73600000	73600000	4790	+	ENSG00000177465	ACOT4	protein_coding	chromosome	acyl-CoA thioesterase 4 [Source:HGNC Symbol;Acc:HGNC:19748]	ENSG00000177465.4	ACOT4	122970	ENST00000326303	-1.19	0.808	49.2	1.81e-11	3.07e-10	10.7
12	48800000	48900000	23100	-	ENSG00000174243	DDX23	protein_coding	chromosome	DEAD-box helicase 23 [Source:HGNC Symbol;Acc:HGNC:17347]	ENSG00000174243.10	DDX23	9416	c("ENST00000308025", "ENST00000547135", "ENST00000547165", "ENST00000547290", "ENST00000547842", "ENST00000549795", "ENST00000550834", "ENST00000551098", "ENST00000551189", "ENST00000551331", "ENST00000551468", "ENST00000552069", "ENST00000552369", "ENST00000552512", "ENST00000552555", "ENST00000552802", "ENST00000553065", "ENST00000553182")	-0.219	6.47	49.2	1.82e-11	3.07e-10	10.7
12	44500000	44900000	414000	-	ENSG00000184613	NELL2	protein_coding	chromosome	neural EGFL like 2 [Source:HGNC Symbol;Acc:HGNC:7751]	ENSG00000184613.10	NELL2	4753	c("ENST00000333837", "ENST00000395487", "ENST00000429094", "ENST00000437801", "ENST00000452445", "ENST00000546415", "ENST00000547172", "ENST00000547636", "ENST00000547751", "ENST00000548531", "ENST00000548826", "ENST00000549027", "ENST00000549668", "ENST00000550139", "ENST00000550313", "ENST00000550462", "ENST00000551601", "ENST00000551949", "ENST00000552993", "ENST00000553120")	-1.23	4.17	49.2	1.82e-11	3.07e-10	10.7
11	1.19e+08	1.19e+08	17400	+	ENSG00000160703	NLRX1	protein_coding	chromosome	NLR family member X1 [Source:HGNC Symbol;Acc:HGNC:29890]	ENSG00000160703.16	NLRX1	79671	c("ENST00000292199", "ENST00000409109", "ENST00000409265", "ENST00000409991", "ENST00000422249", "ENST00000449394", "ENST00000454811", "ENST00000468765", "ENST00000469103", "ENST00000474751", "ENST00000481860", "ENST00000482180", "ENST00000524562", "ENST00000525863")	0.451	4.69	49.2	1.84e-11	3.11e-10	10.7
3	53200000	53200000	36700	+	ENSG00000163932	PRKCD	protein_coding	chromosome	protein kinase C delta [Source:HGNC Symbol;Acc:HGNC:9399]	ENSG00000163932.15	PRKCD	5580	c("ENST00000330452", "ENST00000394729", "ENST00000464818", "ENST00000477794", "ENST00000478843", "ENST00000487897", "ENST00000650739", "ENST00000650940", "ENST00000651505", "ENST00000652449", "ENST00000654719")	0.535	8.31	49.2	1.86e-11	3.13e-10	10.7
12	15300000	15600000	276000	+	ENSG00000151490	PTPRO	protein_coding	chromosome	protein tyrosine phosphatase receptor type O [Source:HGNC Symbol;Acc:HGNC:9678]	ENSG00000151490.14	PTPRO	5800	c("ENST00000281171", "ENST00000348962", "ENST00000442921", "ENST00000445537", "ENST00000535311", "ENST00000535322", "ENST00000538907", "ENST00000542557", "ENST00000543886", "ENST00000544244", "ENST00000544706", "ENST00000545023")	-0.784	3.2	49.2	1.88e-11	3.15e-10	10.7
17	7070000	7080000	5770	-	ENSG00000132514	CLEC10A	protein_coding	chromosome	C-type lectin domain containing 10A [Source:HGNC Symbol;Acc:HGNC:16916]	ENSG00000132514.13	CLEC10A	10462	c("ENST00000254868", "ENST00000416562", "ENST00000571624", "ENST00000571664", "ENST00000576549", "ENST00000576617")	-1.09	3.49	49.1	1.91e-11	3.21e-10	10.7
7	38300000	38400000	668	-	ENSG00000211697	TRGV5	TR_V_gene	chromosome	T cell receptor gamma variable 5 [Source:HGNC Symbol;Acc:HGNC:12290]	ENSG00000211697.4	TRGV5	NA	ENST00000390344	-1.27	0.602	49.1	1.93e-11	3.25e-10	10.7
11	60100000	60100000	14500	+	ENSG00000149516	MS4A3	protein_coding	chromosome	membrane spanning 4-domains A3 [Source:HGNC Symbol;Acc:HGNC:7317]	ENSG00000149516.14	MS4A3	932	c("ENST00000278865", "ENST00000358152", "ENST00000395032", "ENST00000525686", "ENST00000526199", "ENST00000528298", "ENST00000528952", "ENST00000534744")	2.09	5.22	49.1	1.94e-11	3.26e-10	10.7
1	2.47e+08	2.47e+08	67800	-	ENSG00000223519	KIF28P	transcribed_unitary_pseudogene	chromosome	kinesin family member 28, pseudogene [Source:HGNC Symbol;Acc:HGNC:49205]	ENSG00000223519.8	KIF28P	NA	c("ENST00000451123", "ENST00000504864", "ENST00000508436")	-1.38	1.32	49.1	1.95e-11	3.26e-10	10.7
1	1.61e+08	1.61e+08	32200	+	ENSG00000122224	LY9	protein_coding	chromosome	lymphocyte antigen 9 [Source:HGNC Symbol;Acc:HGNC:6730]	ENSG00000122224.18	LY9	4063	c("ENST00000263285", "ENST00000368035", "ENST00000368037", "ENST00000368039", "ENST00000392203", "ENST00000471816", "ENST00000474998", "ENST00000479663", "ENST00000480837", "ENST00000485624", "ENST00000490902")	-1.11	4.94	49.1	1.96e-11	3.28e-10	10.7
3	50300000	50300000	8220	-	ENSG00000114383	TUSC2	protein_coding	chromosome	tumor suppressor 2, mitochondrial calcium regulator [Source:HGNC Symbol;Acc:HGNC:17034]	ENSG00000114383.10	TUSC2	11334	c("ENST00000232496", "ENST00000417867", "ENST00000421918", "ENST00000454201", "ENST00000462137", "ENST00000463304")	0.266	5.35	49	1.97e-11	3.3e-10	10.7
X	1.24e+08	1.24e+08	145000	+	ENSG00000183918	SH2D1A	protein_coding	chromosome	SH2 domain containing 1A [Source:HGNC Symbol;Acc:HGNC:10820]	ENSG00000183918.16	SH2D1A	4068	c("ENST00000360027", "ENST00000371139", "ENST00000477673", "ENST00000491950", "ENST00000494073", "ENST00000635645", "ENST00000647259")	-0.837	4.16	49	1.98e-11	3.3e-10	10.7
20	19200000	19700000	510000	+	ENSG00000185052	SLC24A3	protein_coding	chromosome	solute carrier family 24 member 3 [Source:HGNC Symbol;Acc:HGNC:10977]	ENSG00000185052.12	SLC24A3	57419	c("ENST00000328041", "ENST00000613834")	0.786	2.19	49	1.98e-11	3.3e-10	10.7
Y	10200000	10200000	1850	-	ENSG00000225840	AC010970.1	processed_pseudogene	chromosome	RNA, 18S ribosomal pseudogene	ENSG00000225840.2	AC010970.1	NA	ENST00000445125	-4.2	9.46	49	2e-11	3.33e-10	10.7
22	23100000	23100000	85600	-	ENSG00000100218	RSPH14	protein_coding	chromosome	radial spoke head 14 homolog [Source:HGNC Symbol;Acc:HGNC:13437]	ENSG00000100218.12	RSPH14	27156	c("ENST00000216036", "ENST00000406876", "ENST00000421213", "ENST00000439064", "ENST00000452757")	1.42	0.568	49	2.01e-11	3.35e-10	10.7
12	47800000	47800000	28800	+	ENSG00000211584	SLC48A1	protein_coding	chromosome	solute carrier family 48 member 1 [Source:HGNC Symbol;Acc:HGNC:26035]	ENSG00000211584.14	SLC48A1	55652	c("ENST00000442218", "ENST00000442892", "ENST00000461620", "ENST00000476104", "ENST00000547002", "ENST00000548498", "ENST00000549243", "ENST00000551301", "ENST00000552003")	-0.925	4.82	49	2.01e-11	3.34e-10	10.7
12	10400000	10400000	2380	-	ENSG00000183542	KLRC4	protein_coding	chromosome	killer cell lectin like receptor C4 [Source:HGNC Symbol;Acc:HGNC:6377]	ENSG00000183542.5	KLRC4	8302	ENST00000309384	-1.32	0.838	48.9	2.11e-11	3.5e-10	10.7
1	1.69e+08	1.69e+08	27000	+	ENSG00000143153	ATP1B1	protein_coding	chromosome	ATPase Na+/K+ transporting subunit beta 1 [Source:HGNC Symbol;Acc:HGNC:804]	ENSG00000143153.13	ATP1B1	481	c("ENST00000367815", "ENST00000367816", "ENST00000494797")	-0.806	0.72	48.9	2.14e-11	3.54e-10	10.7
17	7930000	7930000	1780	-	ENSG00000170043	TRAPPC1	protein_coding	chromosome	trafficking protein particle complex 1 [Source:HGNC Symbol;Acc:HGNC:19894]	ENSG00000170043.12	TRAPPC1	58485	c("ENST00000303731", "ENST00000540486", "ENST00000571739", "ENST00000571947", "ENST00000572656", "ENST00000573989", "ENST00000575639")	0.537	6.78	48.9	2.15e-11	3.55e-10	10.7
21	3.6e+07	36100000	44800	-	ENSG00000185917	SETD4	protein_coding	chromosome	SET domain containing 4 [Source:HGNC Symbol;Acc:HGNC:1258]	ENSG00000185917.13	SETD4	54093	c("ENST00000332131", "ENST00000399201", "ENST00000399205", "ENST00000399207", "ENST00000399208", "ENST00000399212", "ENST00000399215", "ENST00000424303", "ENST00000429161", "ENST00000442559", "ENST00000443703", "ENST00000446166", "ENST00000460704", "ENST00000469482", "ENST00000481477", "ENST00000485865", "ENST00000487297")	-0.442	3.33	48.8	2.16e-11	3.56e-10	10.7
19	926000	976000	50200	+	ENSG00000116017	ARID3A	protein_coding	chromosome	AT-rich interaction domain 3A [Source:HGNC Symbol;Acc:HGNC:3031]	ENSG00000116017.11	ARID3A	1820	c("ENST00000263620", "ENST00000457152", "ENST00000585733", "ENST00000585895", "ENST00000587532", "ENST00000590749", "ENST00000592216")	0.554	5.25	48.8	2.22e-11	3.67e-10	10.7
14	21800000	21800000	600	+	ENSG00000211782	TRAV8-1	TR_V_gene	chromosome	T cell receptor alpha variable 8-1 [Source:HGNC Symbol;Acc:HGNC:12146]	ENSG00000211782.2	TRAV8-1	NA	ENST00000390430	-1.39	-0.0108	48.7	2.26e-11	3.73e-10	10.6
1	1.6e+08	1.6e+08	15700	+	ENSG00000181036	FCRL6	protein_coding	chromosome	Fc receptor like 6 [Source:HGNC Symbol;Acc:HGNC:31910]	ENSG00000181036.14	FCRL6	343413	c("ENST00000321935", "ENST00000339348", "ENST00000368106", "ENST00000392235", "ENST00000536257", "ENST00000540741", "ENST00000541729")	-1.31	5.03	48.7	2.3e-11	3.79e-10	10.6
10	17800000	17900000	102000	+	ENSG00000260314	MRC1	protein_coding	chromosome	mannose receptor C-type 1 [Source:HGNC Symbol;Acc:HGNC:7228]	ENSG00000260314.3	MRC1	4360	ENST00000569591	1.42	0.813	48.7	2.3e-11	3.79e-10	10.6
7	1.01e+08	1.01e+08	5610	+	ENSG00000172354	GNB2	protein_coding	chromosome	G protein subunit beta 2 [Source:HGNC Symbol;Acc:HGNC:4398]	ENSG00000172354.10	GNB2	2783	c("ENST00000303210", "ENST00000393924", "ENST00000393926", "ENST00000412215", "ENST00000419828", "ENST00000424361", "ENST00000427895", "ENST00000431068", "ENST00000436220", "ENST00000451587", "ENST00000469287", "ENST00000470354", "ENST00000480159")	0.67	7.76	48.7	2.32e-11	3.81e-10	10.6
7	42900000	42900000	22900	-	ENSG00000256646	AC010132.3	protein_coding	chromosome	novel PSMA2 and C7orf25 readthrough	ENSG00000256646.7	AC010132.3	NA	c("ENST00000433579", "ENST00000442788")	0.821	4.8	48.7	2.32e-11	3.81e-10	10.6
13	42300000	42300000	51100	+	ENSG00000023516	AKAP11	protein_coding	chromosome	A-kinase anchoring protein 11 [Source:HGNC Symbol;Acc:HGNC:369]	ENSG00000023516.9	AKAP11	11215	ENST00000025301	-0.645	4.14	48.6	2.36e-11	3.87e-10	10.6
2	1.72e+08	1.72e+08	61200	+	ENSG00000128708	HAT1	protein_coding	chromosome	histone acetyltransferase 1 [Source:HGNC Symbol;Acc:HGNC:4821]	ENSG00000128708.13	HAT1	8520	c("ENST00000264108", "ENST00000392584", "ENST00000412731", "ENST00000457761", "ENST00000460481", "ENST00000494601")	0.655	5.58	48.6	2.38e-11	3.9e-10	10.6
12	66100000	66200000	34200	-	ENSG00000155957	TMBIM4	protein_coding	chromosome	transmembrane BAX inhibitor motif containing 4 [Source:HGNC Symbol;Acc:HGNC:24257]	ENSG00000155957.17	TMBIM4	51643	c("ENST00000286424", "ENST00000358230", "ENST00000398033", "ENST00000534930", "ENST00000535812", "ENST00000538217", "ENST00000542072", "ENST00000542724", "ENST00000544599", "ENST00000545407", "ENST00000545504", "ENST00000556010", "ENST00000613669", "ENST00000633367")	0.471	7.15	48.6	2.38e-11	3.9e-10	10.6
22	23700000	23700000	11000	+	ENSG00000159496	RGL4	protein_coding	chromosome	ral guanine nucleotide dissociation stimulator like 4 [Source:HGNC Symbol;Acc:HGNC:31911]	ENSG00000159496.14	RGL4	266747	c("ENST00000290691", "ENST00000401461", "ENST00000423392", "ENST00000441897", "ENST00000452208", "ENST00000460003", "ENST00000460167", "ENST00000467354", "ENST00000612432", "ENST00000615003")	1.24	6.62	48.6	2.4e-11	3.93e-10	10.6
6	1.59e+08	1.59e+08	99000	+	ENSG00000146433	TMEM181	protein_coding	chromosome	transmembrane protein 181 [Source:HGNC Symbol;Acc:HGNC:20958]	ENSG00000146433.8	TMEM181	57583	ENST00000367090	-0.457	4.28	48.4	2.58e-11	4.22e-10	10.6
1	23900000	23900000	42800	-	ENSG00000188822	CNR2	protein_coding	chromosome	cannabinoid receptor 2 [Source:HGNC Symbol;Acc:HGNC:2160]	ENSG00000188822.8	CNR2	1269	ENST00000374472	-0.898	3.59	48.4	2.59e-11	4.22e-10	10.6
3	7.3e+07	73100000	72400	+	ENSG00000163605	PPP4R2	protein_coding	chromosome	protein phosphatase 4 regulatory subunit 2 [Source:HGNC Symbol;Acc:HGNC:18296]	ENSG00000163605.15	PPP4R2	151987	c("ENST00000356692", "ENST00000460360", "ENST00000470976", "ENST00000476505", "ENST00000482242", "ENST00000488810", "ENST00000495566")	0.778	7	48.4	2.6e-11	4.23e-10	10.6
10	62200000	62300000	85800	-	ENSG00000182010	RTKN2	protein_coding	chromosome	rhotekin 2 [Source:HGNC Symbol;Acc:HGNC:19364]	ENSG00000182010.11	RTKN2	219790	c("ENST00000315289", "ENST00000373789", "ENST00000395260")	-0.951	1.9	48.4	2.62e-11	4.26e-10	10.6
16	22300000	22300000	37700	+	ENSG00000058600	POLR3E	protein_coding	chromosome	RNA polymerase III subunit E [Source:HGNC Symbol;Acc:HGNC:30347]	ENSG00000058600.16	POLR3E	55718	c("ENST00000299853", "ENST00000359210", "ENST00000418581", "ENST00000561494", "ENST00000563024", "ENST00000563282", "ENST00000563766", "ENST00000564061", "ENST00000564209", "ENST00000564256", "ENST00000564750", "ENST00000564883", "ENST00000565117", "ENST00000565358", "ENST00000565551", "ENST00000567022", "ENST00000569757", "ENST00000569787", "ENST00000615879")	-0.655	3.98	48.3	2.69e-11	4.37e-10	10.6
2	97700000	97700000	26300	+	ENSG00000115085	ZAP70	protein_coding	chromosome	zeta chain of T cell receptor associated protein kinase 70 [Source:HGNC Symbol;Acc:HGNC:12858]	ENSG00000115085.13	ZAP70	7535	c("ENST00000264972", "ENST00000451498", "ENST00000463643", "ENST00000483781", "ENST00000487283", "ENST00000489250", "ENST00000495754", "ENST00000498836")	-1.05	6.52	48.3	2.7e-11	4.38e-10	10.6
19	39400000	39400000	2570	+	ENSG00000128016	ZFP36	protein_coding	chromosome	ZFP36 ring finger protein [Source:HGNC Symbol;Acc:HGNC:12862]	ENSG00000128016.7	ZFP36	7538	c("ENST00000594045", "ENST00000594442", "ENST00000597629", "ENST00000600033", "ENST00000652583")	0.709	9.11	48.3	2.78e-11	4.51e-10	10.6
13	23900000	23900000	7230	-	ENSG00000196593	ANKRD20A19P	transcribed_unprocessed_pseudogene	chromosome	ankyrin repeat domain 20 family member A19, pseudogene [Source:HGNC Symbol;Acc:HGNC:42737]	ENSG00000196593.9	ANKRD20A19P	NA	c("ENST00000420143", "ENST00000442969", "ENST00000602724")	0.942	1.8	48.2	2.83e-11	4.59e-10	10.5
20	36600000	36600000	6780	+	ENSG00000101084	RAB5IF	protein_coding	chromosome	RAB5 interacting factor [Source:HGNC Symbol;Acc:HGNC:15870]	ENSG00000101084.18	RAB5IF	55969	c("ENST00000342422", "ENST00000344795", "ENST00000373852", "ENST00000483815", "ENST00000491113", "ENST00000492721", "ENST00000494506", "ENST00000639924")	0.684	7.98	48.2	2.87e-11	4.64e-10	10.5
12	1.23e+08	1.23e+08	30800	-	ENSG00000139722	VPS37B	protein_coding	chromosome	VPS37B subunit of ESCRT-I [Source:HGNC Symbol;Acc:HGNC:25754]	ENSG00000139722.7	VPS37B	79720	c("ENST00000267202", "ENST00000371248", "ENST00000535765", "ENST00000543590")	0.394	5.69	48.2	2.9e-11	4.69e-10	10.5
10	22500000	22700000	180000	-	ENSG00000150867	PIP4K2A	protein_coding	chromosome	phosphatidylinositol-5-phosphate 4-kinase type 2 alpha [Source:HGNC Symbol;Acc:HGNC:8997]	ENSG00000150867.14	PIP4K2A	5305	c("ENST00000323883", "ENST00000376573", "ENST00000422321", "ENST00000432610", "ENST00000474335", "ENST00000545335", "ENST00000604912", "ENST00000605011")	-0.522	7.47	48.1	2.91e-11	4.7e-10	10.5
3	1.43e+08	1.43e+08	73300	-	ENSG00000163710	PCOLCE2	protein_coding	chromosome	procollagen C-endopeptidase enhancer 2 [Source:HGNC Symbol;Acc:HGNC:8739]	ENSG00000163710.9	PCOLCE2	26577	c("ENST00000295992", "ENST00000461818", "ENST00000470310", "ENST00000470795", "ENST00000480473", "ENST00000483454", "ENST00000483986", "ENST00000485766", "ENST00000493733", "ENST00000495732", "ENST00000648195")	1.91	1.92	48.1	2.92e-11	4.71e-10	10.5
17	3900000	3920000	19900	-	ENSG00000108405	P2RX1	protein_coding	chromosome	purinergic receptor P2X 1 [Source:HGNC Symbol;Acc:HGNC:8533]	ENSG00000108405.4	P2RX1	5023	c("ENST00000225538", "ENST00000571637", "ENST00000572418", "ENST00000576764")	0.554	6.69	48.1	2.94e-11	4.73e-10	10.5
9	1.28e+08	1.28e+08	4380	+	ENSG00000148346	LCN2	protein_coding	chromosome	lipocalin 2 [Source:HGNC Symbol;Acc:HGNC:6526]	ENSG00000148346.12	LCN2	3934	c("ENST00000277480", "ENST00000372998", "ENST00000373017", "ENST00000470902", "ENST00000487719", "ENST00000488391", "ENST00000494317")	2.1	7.91	48.1	2.94e-11	4.73e-10	10.5
1	20500000	20500000	3820	-	ENSG00000162545	CAMK2N1	protein_coding	chromosome	calcium/calmodulin dependent protein kinase II inhibitor 1 [Source:HGNC Symbol;Acc:HGNC:24190]	ENSG00000162545.6	CAMK2N1	55450	c("ENST00000375078", "ENST00000489020")	-1.1	-0.258	48.1	2.94e-11	4.73e-10	10.5
7	92200000	92200000	47200	-	ENSG00000001631	KRIT1	protein_coding	chromosome	KRIT1 ankyrin repeat containing [Source:HGNC Symbol;Acc:HGNC:1573]	ENSG00000001631.15	KRIT1	889	c("ENST00000340022", "ENST00000394503", "ENST00000394505", "ENST00000394507", "ENST00000412043", "ENST00000413688", "ENST00000422347", "ENST00000425073", "ENST00000425919", "ENST00000430102", "ENST00000433016", "ENST00000440209", "ENST00000444960", "ENST00000445516", "ENST00000452773", "ENST00000454017", "ENST00000458177", "ENST00000458493", "ENST00000466166", "ENST00000470309", "ENST00000475770"…	-0.487	4.07	48.1	2.96e-11	4.75e-10	10.5
5	1.03e+08	1.03e+08	277000	+	ENSG00000145730	PAM	protein_coding	chromosome	peptidylglycine alpha-amidating monooxygenase [Source:HGNC Symbol;Acc:HGNC:8596]	ENSG00000145730.20	PAM	5066	c("ENST00000304400", "ENST00000345721", "ENST00000346918", "ENST00000348126", "ENST00000379799", "ENST00000438793", "ENST00000455264", "ENST00000502472", "ENST00000504456", "ENST00000504691", "ENST00000505372", "ENST00000505654", "ENST00000506006", "ENST00000506127", "ENST00000506260", "ENST00000508060", "ENST00000509523", "ENST00000509636", "ENST00000509832", "ENST00000510006", "ENST00000510208"…
)	0.677	5.1	48.1	2.99e-11	4.79e-10	10.5
5	1.77e+08	1.77e+08	58500	+	ENSG00000113761	ZNF346	protein_coding	chromosome	zinc finger protein 346 [Source:HGNC Symbol;Acc:HGNC:16403]	ENSG00000113761.12	ZNF346	23567	c("ENST00000358149", "ENST00000503039", "ENST00000503425", "ENST00000504600", "ENST00000506693", "ENST00000508155", "ENST00000510933", "ENST00000511834", "ENST00000512315", "ENST00000513587")	-0.463	4.06	48	3.05e-11	4.88e-10	10.5
4	5.7e+07	57100000	79600	-	ENSG00000163453	IGFBP7	protein_coding	chromosome	insulin like growth factor binding protein 7 [Source:HGNC Symbol;Acc:HGNC:5476]	ENSG00000163453.11	IGFBP7	3490	c("ENST00000295666", "ENST00000512512", "ENST00000514062")	0.705	4.22	47.9	3.21e-11	5.14e-10	10.5
5	1.4e+08	1.4e+08	13800	-	ENSG00000113070	HBEGF	protein_coding	chromosome	heparin binding EGF like growth factor [Source:HGNC Symbol;Acc:HGNC:3059]	ENSG00000113070.8	HBEGF	1839	c("ENST00000230990", "ENST00000482211", "ENST00000498452")	1.99	3.52	47.9	3.22e-11	5.14e-10	10.5
19	4500000	4520000	16300	-	ENSG00000167676	PLIN4	protein_coding	chromosome	perilipin 4 [Source:HGNC Symbol;Acc:HGNC:29393]	ENSG00000167676.4	PLIN4	729359	c("ENST00000301286", "ENST00000633942")	1.45	4.73	47.9	3.22e-11	5.14e-10	10.5
16	30600000	30600000	4740	-	ENSG00000169951	ZNF764	protein_coding	chromosome	zinc finger protein 764 [Source:HGNC Symbol;Acc:HGNC:28200]	ENSG00000169951.9	ZNF764	92595	c("ENST00000252797", "ENST00000395091", "ENST00000568333")	-0.524	2.25	47.9	3.26e-11	5.2e-10	10.5
1	5.1e+07	5.1e+07	13900	+	ENSG00000123080	CDKN2C	protein_coding	chromosome	cyclin dependent kinase inhibitor 2C [Source:HGNC Symbol;Acc:HGNC:1789]	ENSG00000123080.12	CDKN2C	1031	c("ENST00000262662", "ENST00000371761", "ENST00000396148")	0.669	2.84	47.9	3.3e-11	5.26e-10	10.5
1	1.51e+08	1.51e+08	4240	+	ENSG00000143443	C1orf56	protein_coding	chromosome	chromosome 1 open reading frame 56 [Source:HGNC Symbol;Acc:HGNC:26045]	ENSG00000143443.10	C1orf56	54964	c("ENST00000368926", "ENST00000465135", "ENST00000473308")	-1.93	3.76	47.9	3.3e-11	5.25e-10	10.5
10	6140000	6250000	110000	+	ENSG00000170525	PFKFB3	protein_coding	chromosome	6-phosphofructo-2-kinase/fructose-2,6-biphosphatase 3 [Source:HGNC Symbol;Acc:HGNC:8874]	ENSG00000170525.21	PFKFB3	5209	c("ENST00000317350", "ENST00000360521", "ENST00000379775", "ENST00000379785", "ENST00000379789", "ENST00000414237", "ENST00000441697", "ENST00000450232", "ENST00000461744", "ENST00000467491", "ENST00000475881", "ENST00000477914", "ENST00000487989", "ENST00000490474", "ENST00000536985", "ENST00000625260", "ENST00000626882", "ENST00000639949", "ENST00000640683")	0.972	7.02	47.8	3.37e-11	5.36e-10	10.5
5	1.32e+08	1.32e+08	103000	-	ENSG00000072682	P4HA2	protein_coding	chromosome	prolyl 4-hydroxylase subunit alpha 2 [Source:HGNC Symbol;Acc:HGNC:8547]	ENSG00000072682.18	P4HA2	8974	c("ENST00000166534", "ENST00000360568", "ENST00000379086", "ENST00000379100", "ENST00000379104", "ENST00000395164", "ENST00000401867", "ENST00000416053", "ENST00000417528", "ENST00000418055", "ENST00000428369", "ENST00000428841", "ENST00000431054", "ENST00000439698", "ENST00000453286", "ENST00000467587", "ENST00000471826", "ENST00000474628", "ENST00000478055", "ENST00000481636", "ENST00000506807")	1.15	0.886	47.8	3.38e-11	5.36e-10	10.5
10	1.17e+08	1.17e+08	98200	-	ENSG00000165650	PDZD8	protein_coding	chromosome	PDZ domain containing 8 [Source:HGNC Symbol;Acc:HGNC:26974]	ENSG00000165650.12	PDZD8	118987	c("ENST00000334464", "ENST00000482496", "ENST00000489302", "ENST00000489491")	0.692	5.92	47.8	3.38e-11	5.36e-10	10.5
12	42200000	42500000	221000	+	ENSG00000134283	PPHLN1	protein_coding	chromosome	periphilin 1 [Source:HGNC Symbol;Acc:HGNC:19369]	ENSG00000134283.18	PPHLN1	51535	c("ENST00000256678", "ENST00000317560", "ENST00000337898", "ENST00000358314", "ENST00000395568", "ENST00000395580", "ENST00000432191", "ENST00000449194", "ENST00000546750", "ENST00000547440", "ENST00000547696", "ENST00000547847", "ENST00000549190", "ENST00000549774", "ENST00000550535", "ENST00000551406", "ENST00000551658", "ENST00000551723", "ENST00000552202", "ENST00000552429", "ENST00000552761"…	-0.383	5.42	47.8	3.39e-11	5.36e-10	10.5
18	63100000	63300000	197000	-	ENSG00000171791	BCL2	protein_coding	chromosome	BCL2 apoptosis regulator [Source:HGNC Symbol;Acc:HGNC:990]	ENSG00000171791.13	BCL2	596	c("ENST00000333681", "ENST00000398117", "ENST00000589955", "ENST00000590515")	-0.772	4.75	47.8	3.41e-11	5.4e-10	10.5
20	48600000	48800000	204000	-	ENSG00000124126	PREX1	protein_coding	chromosome	phosphatidylinositol-3,4,5-trisphosphate dependent Rac exchange factor 1 [Source:HGNC Symbol;Acc:HGNC:32594]	ENSG00000124126.14	PREX1	57580	c("ENST00000371941", "ENST00000482556", "ENST00000496915", "ENST00000620554")	0.641	9.26	47.8	3.43e-11	5.42e-10	10.5
15	50200000	50300000	24000	-	ENSG00000140287	HDC	protein_coding	chromosome	histidine decarboxylase [Source:HGNC Symbol;Acc:HGNC:4855]	ENSG00000140287.11	HDC	3067	c("ENST00000267845", "ENST00000543581", "ENST00000558679", "ENST00000558761", "ENST00000559190", "ENST00000559683", "ENST00000559816")	-1.47	2.45	47.8	3.43e-11	5.42e-10	10.5
19	51500000	51500000	7610	-	ENSG00000105366	SIGLEC8	protein_coding	chromosome	sialic acid binding Ig like lectin 8 [Source:HGNC Symbol;Acc:HGNC:10877]	ENSG00000105366.15	SIGLEC8	27181	c("ENST00000321424", "ENST00000340550", "ENST00000430817", "ENST00000597352")	-1.8	2.02	47.7	3.54e-11	5.58e-10	10.5
1	1.59e+08	1.59e+08	18500	+	ENSG00000179639	FCER1A	protein_coding	chromosome	Fc fragment of IgE receptor Ia [Source:HGNC Symbol;Acc:HGNC:3609]	ENSG00000179639.10	FCER1A	2205	c("ENST00000368114", "ENST00000368115")	-1.51	3.61	47.7	3.56e-11	5.61e-10	10.4
18	79900000	8e+07	49200	-	ENSG00000122490	SLC66A2	protein_coding	chromosome	solute carrier family 66 member 2 [Source:HGNC Symbol;Acc:HGNC:26188]	ENSG00000122490.19	SLC66A2	80148	c("ENST00000351365", "ENST00000357575", "ENST00000397778", "ENST00000466449", "ENST00000469369", "ENST00000474967", "ENST00000478144", "ENST00000494607", "ENST00000589000", "ENST00000589452", "ENST00000590381", "ENST00000590895", "ENST00000591964", "ENST00000593030")	0.611	4.95	47.7	3.57e-11	5.61e-10	10.4
15	66500000	66500000	7650	-	ENSG00000174446	SNAPC5	protein_coding	chromosome	small nuclear RNA activating complex polypeptide 5 [Source:HGNC Symbol;Acc:HGNC:15484]	ENSG00000174446.13	SNAPC5	10302	c("ENST00000307979", "ENST00000316634", "ENST00000395589", "ENST00000562411", "ENST00000563480", "ENST00000565465", "ENST00000566658", "ENST00000568875")	-0.522	3.85	47.7	3.58e-11	5.63e-10	10.4
11	35900000	36200000	288000	+	ENSG00000179241	LDLRAD3	protein_coding	chromosome	low density lipoprotein receptor class A domain containing 3 [Source:HGNC Symbol;Acc:HGNC:27046]	ENSG00000179241.13	LDLRAD3	143458	c("ENST00000315571", "ENST00000524419", "ENST00000528989", "ENST00000529759", "ENST00000532490", "ENST00000534091")	0.972	2.6	47.7	3.59e-11	5.64e-10	10.4
3	45900000	45900000	16700	+	ENSG00000173585	CCR9	protein_coding	chromosome	C-C motif chemokine receptor 9 [Source:HGNC Symbol;Acc:HGNC:1610]	ENSG00000173585.16	CCR9	10803	c("ENST00000355983", "ENST00000357632", "ENST00000395963", "ENST00000422395", "ENST00000463197")	-1.42	0.377	47.6	3.62e-11	5.67e-10	10.4
1	84100000	84200000	160000	+	ENSG00000142875	PRKACB	protein_coding	chromosome	protein kinase cAMP-activated catalytic subunit beta [Source:HGNC Symbol;Acc:HGNC:9381]	ENSG00000142875.19	PRKACB	5567	c("ENST00000370680", "ENST00000370682", "ENST00000370684", "ENST00000370685", "ENST00000370688", "ENST00000370689", "ENST00000394838", "ENST00000394839", "ENST00000413538", "ENST00000417530", "ENST00000432111", "ENST00000436133", "ENST00000446538", "ENST00000450730", "ENST00000467507", "ENST00000470673", "ENST00000610457", "ENST00000610703", "ENST00000614872")	-0.588	5.46	47.6	3.67e-11	5.75e-10	10.4
1	37700000	37700000	10700	-	ENSG00000116922	C1orf109	protein_coding	chromosome	chromosome 1 open reading frame 109 [Source:HGNC Symbol;Acc:HGNC:26039]	ENSG00000116922.14	C1orf109	54955	c("ENST00000358011", "ENST00000461359", "ENST00000464085", "ENST00000464178", "ENST00000472584", "ENST00000477060", "ENST00000486637", "ENST00000488137", "ENST00000491797", "ENST00000491981", "ENST00000494120", "ENST00000498448", "ENST00000609516", "ENST00000619962")	-0.677	2.4	47.6	3.71e-11	5.81e-10	10.4
11	1.26e+08	1.26e+08	9600	-	ENSG00000165526	RPUSD4	protein_coding	chromosome	RNA pseudouridine synthase D4 [Source:HGNC Symbol;Acc:HGNC:25898]	ENSG00000165526.9	RPUSD4	84881	c("ENST00000298317", "ENST00000525812", "ENST00000526942", "ENST00000530036", "ENST00000530903", "ENST00000532674", "ENST00000532800", "ENST00000533628", "ENST00000534393")	-0.42	3.88	47.6	3.73e-11	5.83e-10	10.4
9	92300000	92300000	28300	-	ENSG00000198000	NOL8	protein_coding	chromosome	nucleolar protein 8 [Source:HGNC Symbol;Acc:HGNC:23387]	ENSG00000198000.12	NOL8	55035	c("ENST00000358855", "ENST00000360868", "ENST00000411621", "ENST00000421075", "ENST00000432670", "ENST00000433029", "ENST00000434228", "ENST00000442668", "ENST00000445919", "ENST00000463593", "ENST00000467230", "ENST00000477862", "ENST00000482475", "ENST00000535387", "ENST00000535649", "ENST00000535807", "ENST00000536593", "ENST00000536624", "ENST00000538215", "ENST00000538802", "ENST00000542053"…
ENST00000545444, "ENST00000545558")	-0.368	4.89	47.6	3.73e-11	5.83e-10	10.4
CHR_HSCHR6_MHC_DBB_CTG1	32600000	32600000	9940	-	ENSG00000233209	HLA-DQB1	protein_coding	chromosome	major histocompatibility complex, class II, DQ beta 1 [Source:HGNC Symbol;Acc:HGNC:4944]	ENSG00000233209.6	HLA-DQB1	3119	c("ENST00000399074", "ENST00000416192", "ENST00000422950", "ENST00000430790", "ENST00000432856", "ENST00000434886", "ENST00000479570", "ENST00000486521", "ENST00000490862")	-2.23	3.89	47.6	3.74e-11	5.84e-10	10.4
6	1.35e+08	1.35e+08	37900	+	ENSG00000118513	MYB	protein_coding	chromosome	MYB proto-oncogene, transcription factor [Source:HGNC Symbol;Acc:HGNC:7545]	ENSG00000118513.19	MYB	4602	c("ENST00000316528", "ENST00000339290", "ENST00000341911", "ENST00000367812", "ENST00000367814", "ENST00000420123", "ENST00000430686", "ENST00000438901", "ENST00000442647", "ENST00000463282", "ENST00000524588", "ENST00000525002", "ENST00000525369", "ENST00000525477", "ENST00000525514", "ENST00000525940", "ENST00000526187", "ENST00000526320", "ENST00000526565", "ENST00000526889", "ENST00000527615"…
ENST00000529297, "ENST00000529586", "ENST00000531519", "ENST00000531634", "ENST00000531737", "ENST00000531845", "ENST00000533384", "ENST00000533624", "ENST00000533808", "ENST00000533837", "ENST00000534044", "ENST00000534121", "ENST00000534736", "ENST00000616088", "ENST00000618728")	0.761	3.11	47.5	3.83e-11	5.98e-10	10.4
12	5.1e+07	51100000	12500	+	ENSG00000050426	LETMD1	protein_coding	chromosome	LETM1 domain containing 1 [Source:HGNC Symbol;Acc:HGNC:24241]	ENSG00000050426.16	LETMD1	25875	c("ENST00000262055", "ENST00000380135", "ENST00000418425", "ENST00000546814", "ENST00000546992", "ENST00000547008", "ENST00000547029", "ENST00000547256", "ENST00000547318", "ENST00000547555", "ENST00000547660", "ENST00000547877", "ENST00000548209", "ENST00000548251", "ENST00000548390", "ENST00000548401", "ENST00000548516", "ENST00000549340", "ENST00000549395", "ENST00000549686", "ENST00000550100"…
ENST00000550929, "ENST00000551261", "ENST00000551477", "ENST00000551931", "ENST00000552430", "ENST00000552433", "ENST00000552645", "ENST00000552739", "ENST00000553043", "ENST00000553175", "ENST00000623495")	-0.479	4.89	47.5	3.85e-11	6e-10	10.4
19	11700000	11700000	17700	-	ENSG00000197933	ZNF823	protein_coding	chromosome	zinc finger protein 823 [Source:HGNC Symbol;Acc:HGNC:30936]	ENSG00000197933.13	ZNF823	55552	c("ENST00000341191", "ENST00000431998", "ENST00000440527", "ENST00000586121")	-0.793	1.09	47.5	3.91e-11	6.08e-10	10.4
19	5910000	5920000	3870	+	ENSG00000105519	CAPS	protein_coding	chromosome	calcyphosine [Source:HGNC Symbol;Acc:HGNC:1487]	ENSG00000105519.17	CAPS	828	c("ENST00000452990", "ENST00000585541", "ENST00000588776", "ENST00000588865", "ENST00000590428", "ENST00000651647", "ENST00000652433")	-0.718	3.01	47.5	3.92e-11	6.09e-10	10.4
1	2.31e+08	2.31e+08	21300	-	ENSG00000182118	FAM89A	protein_coding	chromosome	family with sequence similarity 89 member A [Source:HGNC Symbol;Acc:HGNC:25057]	ENSG00000182118.8	FAM89A	375061	c("ENST00000366654", "ENST00000466258", "ENST00000494111")	1.1	2.53	47.5	3.92e-11	6.09e-10	10.4
19	2040000	2050000	13800	-	ENSG00000099875	MKNK2	protein_coding	chromosome	MAPK interacting serine/threonine kinase 2 [Source:HGNC Symbol;Acc:HGNC:7111]	ENSG00000099875.14	MKNK2	2872	c("ENST00000250896", "ENST00000309340", "ENST00000585667", "ENST00000586620", "ENST00000586828", "ENST00000587416", "ENST00000588014", "ENST00000589441", "ENST00000589509", "ENST00000589534", "ENST00000591142", "ENST00000591588", "ENST00000591601")	0.623	7.3	47.4	3.97e-11	6.14e-10	10.4
8	2.2e+07	22100000	33500	+	ENSG00000158856	DMTN	protein_coding	chromosome	dematin actin binding protein [Source:HGNC Symbol;Acc:HGNC:3382]	ENSG00000158856.18	DMTN	2039	c("ENST00000265800", "ENST00000358242", "ENST00000381470", "ENST00000415253", "ENST00000432128", "ENST00000443491", "ENST00000517305", "ENST00000517418", "ENST00000517600", "ENST00000517804", "ENST00000518816", "ENST00000519333", "ENST00000519850", "ENST00000519907", "ENST00000519959", "ENST00000520174", "ENST00000520856", "ENST00000522148", "ENST00000522340", "ENST00000523266", "ENST00000523300"…	-1.33	6.37	47.4	3.97e-11	6.14e-10	10.4
3	1.12e+08	1.12e+08	172000	+	ENSG00000240891	PLCXD2	protein_coding	chromosome	phosphatidylinositol specific phospholipase C X domain containing 2 [Source:HGNC Symbol;Acc:HGNC:26462]	ENSG00000240891.8	PLCXD2	257068	c("ENST00000393934", "ENST00000468174", "ENST00000474484", "ENST00000477665", "ENST00000636933")	-0.777	2.39	47.4	4.02e-11	6.22e-10	10.4
10	75100000	75100000	14800	-	ENSG00000079393	DUSP13	protein_coding	chromosome	dual specificity phosphatase 13 [Source:HGNC Symbol;Acc:HGNC:19681]	ENSG00000079393.20	DUSP13	51207	c("ENST00000308475", "ENST00000372700", "ENST00000372702", "ENST00000394707", "ENST00000464872", "ENST00000472493", "ENST00000473072", "ENST00000478873", "ENST00000479884", "ENST00000491677", "ENST00000494588", "ENST00000605915", "ENST00000607009", "ENST00000607131", "ENST00000607487")	1.65	1.71	47.4	4.08e-11	6.31e-10	10.4
17	66300000	66800000	508000	+	ENSG00000154229	PRKCA	protein_coding	chromosome	protein kinase C alpha [Source:HGNC Symbol;Acc:HGNC:9393]	ENSG00000154229.12	PRKCA	5578	c("ENST00000284384", "ENST00000413366", "ENST00000578063", "ENST00000583361", "ENST00000583775")	-0.503	4.04	47.3	4.22e-11	6.52e-10	10.4
1	1.08e+08	1.08e+08	394000	-	ENSG00000134215	VAV3	protein_coding	chromosome	vav guanine nucleotide exchange factor 3 [Source:HGNC Symbol;Acc:HGNC:12659]	ENSG00000134215.16	VAV3	10451	c("ENST00000343258", "ENST00000370056", "ENST00000415432", "ENST00000469325", "ENST00000479977", "ENST00000490388", "ENST00000524574", "ENST00000525231", "ENST00000525460", "ENST00000527011", "ENST00000529033", "ENST00000529413", "ENST00000529809", "ENST00000530671", "ENST00000533398")	0.546	5.79	47.3	4.25e-11	6.56e-10	10.4
13	5.3e+07	53100000	23200	+	ENSG00000102837	OLFM4	protein_coding	chromosome	olfactomedin 4 [Source:HGNC Symbol;Acc:HGNC:17190]	ENSG00000102837.7	OLFM4	10562	ENST00000219022	2.66	7.07	47.2	4.36e-11	6.71e-10	10.4
20	25700000	25700000	23700	-	ENSG00000130684	ZNF337	protein_coding	chromosome	zinc finger protein 337 [Source:HGNC Symbol;Acc:HGNC:15809]	ENSG00000130684.14	ZNF337	26152	c("ENST00000252979", "ENST00000376436", "ENST00000481610")	-0.587	3.57	47.2	4.36e-11	6.71e-10	10.4
22	30300000	30300000	4020	-	ENSG00000099985	OSM	protein_coding	chromosome	oncostatin M [Source:HGNC Symbol;Acc:HGNC:8506]	ENSG00000099985.4	OSM	5008	c("ENST00000215781", "ENST00000403389", "ENST00000403463")	0.959	5.07	47.2	4.38e-11	6.73e-10	10.4
10	12100000	12200000	40300	+	ENSG00000065665	SEC61A2	protein_coding	chromosome	SEC61 translocon alpha 2 subunit [Source:HGNC Symbol;Acc:HGNC:17702]	ENSG00000065665.21	SEC61A2	55176	c("ENST00000298428", "ENST00000304267", "ENST00000379017", "ENST00000379020", "ENST00000379033", "ENST00000379051", "ENST00000418772", "ENST00000419021", "ENST00000441368", "ENST00000457034", "ENST00000466451", "ENST00000472221", "ENST00000475268", "ENST00000495368")	0.825	3.06	47.2	4.45e-11	6.84e-10	10.4
5	90500000	90500000	16600	-	ENSG00000176055	MBLAC2	protein_coding	chromosome	metallo-beta-lactamase domain containing 2 [Source:HGNC Symbol;Acc:HGNC:33711]	ENSG00000176055.10	MBLAC2	153364	c("ENST00000316610", "ENST00000514906")	-0.709	1.36	47.1	4.5e-11	6.9e-10	10.3
9	4660000	4670000	2970	+	ENSG00000205808	PLPP6	protein_coding	chromosome	phospholipid phosphatase 6 [Source:HGNC Symbol;Acc:HGNC:23682]	ENSG00000205808.6	PLPP6	403313	ENST00000381883	-0.541	3.06	47.1	4.51e-11	6.91e-10	10.3
14	22100000	22100000	555	+	ENSG00000211803	TRAV23DV6	TR_V_gene	chromosome	T cell receptor alpha variable 23/delta variable 6 [Source:HGNC Symbol;Acc:HGNC:12120]	ENSG00000211803.2	TRAV23DV6	NA	ENST00000390451	-1.31	0.42	47.1	4.6e-11	7.05e-10	10.3
17	58300000	58300000	11100	-	ENSG00000005381	MPO	protein_coding	chromosome	myeloperoxidase [Source:HGNC Symbol;Acc:HGNC:7218]	ENSG00000005381.8	MPO	4353	c("ENST00000225275", "ENST00000577220", "ENST00000578493", "ENST00000580005", "ENST00000581022")	1.66	5.59	47.1	4.61e-11	7.05e-10	10.3
20	5940000	5950000	13300	-	ENSG00000089195	TRMT6	protein_coding	chromosome	tRNA methyltransferase 6 [Source:HGNC Symbol;Acc:HGNC:20900]	ENSG00000089195.15	TRMT6	51605	c("ENST00000203001", "ENST00000453074", "ENST00000466974", "ENST00000473131", "ENST00000493972")	0.579	4.11	47.1	4.62e-11	7.06e-10	10.3
11	1.08e+08	1.08e+08	147000	+	ENSG00000149311	ATM	protein_coding	chromosome	ATM serine/threonine kinase [Source:HGNC Symbol;Acc:HGNC:795]	ENSG00000149311.18	ATM	472	c("ENST00000278616", "ENST00000419286", "ENST00000452508", "ENST00000524792", "ENST00000525012", "ENST00000525056", "ENST00000525178", "ENST00000525537", "ENST00000526567", "ENST00000527181", "ENST00000527389", "ENST00000527805", "ENST00000527891", "ENST00000529588", "ENST00000530958", "ENST00000531525", "ENST00000531957", "ENST00000532765", "ENST00000532931", "ENST00000533526", "ENST00000533690"…
ENST00000639240, "ENST00000639953", "ENST00000640388")	-0.609	6.92	47.1	4.64e-11	7.08e-10	10.3
17	2590000	2690000	92400	+	ENSG00000007168	PAFAH1B1	protein_coding	chromosome	platelet activating factor acetylhydrolase 1b regulatory subunit 1 [Source:HGNC Symbol;Acc:HGNC:8574]	ENSG00000007168.13	PAFAH1B1	5048	c("ENST00000397193", "ENST00000397195", "ENST00000570400", "ENST00000571289", "ENST00000571495", "ENST00000572915", "ENST00000574213", "ENST00000574468", "ENST00000574816", "ENST00000575477", "ENST00000576586", "ENST00000609078", "ENST00000610190")	0.59	6.95	47.1	4.68e-11	7.13e-10	10.3
1	1.17e+08	1.17e+08	34700	+	ENSG00000134256	CD101	protein_coding	chromosome	CD101 molecule [Source:HGNC Symbol;Acc:HGNC:5949]	ENSG00000134256.12	CD101	9398	c("ENST00000256652", "ENST00000369470", "ENST00000460180", "ENST00000467588")	-0.89	4.34	47	4.79e-11	7.29e-10	10.3
16	31100000	31100000	16900	+	ENSG00000103510	KAT8	protein_coding	chromosome	lysine acetyltransferase 8 [Source:HGNC Symbol;Acc:HGNC:17933]	ENSG00000103510.20	KAT8	84148	c("ENST00000219797", "ENST00000448516", "ENST00000537402", "ENST00000538768", "ENST00000539683", "ENST00000543774", "ENST00000573144", "ENST00000652764")	0.518	5.85	47	4.89e-11	7.44e-10	10.3
5	1.73e+08	1.73e+08	82900	+	ENSG00000164463	CREBRF	protein_coding	chromosome	CREB3 regulatory factor [Source:HGNC Symbol;Acc:HGNC:24050]	ENSG00000164463.12	CREBRF	153222	c("ENST00000296953", "ENST00000517882", "ENST00000520420", "ENST00000520464", "ENST00000522692", "ENST00000523161")	0.706	7.37	46.9	4.93e-11	7.49e-10	10.3
10	92800000	93100000	233000	+	ENSG00000138190	EXOC6	protein_coding	chromosome	exocyst complex component 6 [Source:HGNC Symbol;Acc:HGNC:23196]	ENSG00000138190.17	EXOC6	54536	c("ENST00000260762", "ENST00000371543", "ENST00000371552", "ENST00000443748", "ENST00000458552", "ENST00000495132", "ENST00000497262", "ENST00000671701", "ENST00000672817")	0.84	5.76	46.9	4.96e-11	7.53e-10	10.3
17	18700000	18700000	23800	-	ENSG00000249459	ZNF286B	transcribed_unprocessed_pseudogene	chromosome	zinc finger protein 286B (pseudogene) [Source:HGNC Symbol;Acc:HGNC:33241]	ENSG00000249459.10	ZNF286B	729288	c("ENST00000285274", "ENST00000668878")	-0.702	1.06	46.9	4.99e-11	7.57e-10	10.3
7	1e+08	1e+08	3250	+	ENSG00000213413	PVRIG	protein_coding	chromosome	PVR related immunoglobulin domain containing [Source:HGNC Symbol;Acc:HGNC:32190]	ENSG00000213413.2	PVRIG	79037	c("ENST00000317271", "ENST00000471803")	-1.53	4.28	46.9	5.06e-11	7.66e-10	10.3
1	1.59e+08	1.59e+08	46300	+	ENSG00000163564	PYHIN1	protein_coding	chromosome	pyrin and HIN domain family member 1 [Source:HGNC Symbol;Acc:HGNC:28894]	ENSG00000163564.15	PYHIN1	149628	c("ENST00000368135", "ENST00000368138", "ENST00000368140", "ENST00000392252", "ENST00000392254", "ENST00000458222", "ENST00000485134")	-0.892	4.29	46.9	5.09e-11	7.7e-10	10.3
CHR_HSCHR21_5_CTG2	46200000	46200000	25300	-	ENSG00000274679	SPATC1L	protein_coding	chromosome	spermatogenesis and centriole associated 1 like [Source:HGNC Symbol;Acc:HGNC:1298]	ENSG00000274679.4	SPATC1L	84221	c("ENST00000618495", "ENST00000621926")	-1.59	1.13	46.8	5.15e-11	7.79e-10	10.3
1	37500000	37500000	22200	-	ENSG00000163875	MEAF6	protein_coding	chromosome	MYST/Esa1 associated factor 6 [Source:HGNC Symbol;Acc:HGNC:25674]	ENSG00000163875.15	MEAF6	64769	c("ENST00000296214", "ENST00000373073", "ENST00000373074", "ENST00000373075", "ENST00000448519", "ENST00000475828", "ENST00000485039", "ENST00000487788", "ENST00000487792")	-0.576	5.13	46.8	5.22e-11	7.88e-10	10.3
19	45300000	45400000	21100	-	ENSG00000104884	ERCC2	protein_coding	chromosome	ERCC excision repair 2, TFIIH core complex helicase subunit [Source:HGNC Symbol;Acc:HGNC:3434]	ENSG00000104884.15	ERCC2	2068	c("ENST00000391941", "ENST00000391942", "ENST00000391944", "ENST00000391945", "ENST00000485403", "ENST00000586131", "ENST00000586441", "ENST00000586737", "ENST00000586856", "ENST00000587376", "ENST00000588652", "ENST00000591309", "ENST00000646507")	-0.922	2.92	46.8	5.26e-11	7.93e-10	10.3
7	1.28e+08	1.28e+08	11400	-	ENSG00000224940	PRRT4	protein_coding	chromosome	proline rich transmembrane protein 4 [Source:HGNC Symbol;Acc:HGNC:37280]	ENSG00000224940.8	PRRT4	401399	c("ENST00000446477", "ENST00000464607", "ENST00000480290", "ENST00000489517", "ENST00000489835", "ENST00000495931", "ENST00000535159")	1.85	1.72	46.7	5.38e-11	8.1e-10	10.3
3	1e+08	1e+08	37700	-	ENSG00000154174	TOMM70	protein_coding	chromosome	translocase of outer mitochondrial membrane 70 [Source:HGNC Symbol;Acc:HGNC:11985]	ENSG00000154174.8	TOMM70	9868	c("ENST00000284320", "ENST00000483945", "ENST00000492171")	-0.457	4.39	46.7	5.46e-11	8.22e-10	10.3
19	3.6e+07	3.6e+07	1120	+	ENSG00000205138	SDHAF1	protein_coding	chromosome	succinate dehydrogenase complex assembly factor 1 [Source:HGNC Symbol;Acc:HGNC:33867]	ENSG00000205138.3	SDHAF1	644096	ENST00000378887	-0.832	3.15	46.6	5.59e-11	8.41e-10	10.3
6	1.33e+08	1.33e+08	33200	-	ENSG00000112299	VNN1	protein_coding	chromosome	vanin 1 [Source:HGNC Symbol;Acc:HGNC:12705]	ENSG00000112299.8	VNN1	8876	ENST00000367928	1.46	7.79	46.6	5.64e-11	8.47e-10	10.2
6	28400000	28400000	20800	-	ENSG00000158691	ZSCAN12	protein_coding	chromosome	zinc finger and SCAN domain containing 12 [Source:HGNC Symbol;Acc:HGNC:13172]	ENSG00000158691.14	ZSCAN12	9753	c("ENST00000361028", "ENST00000396827")	-0.61	1.95	46.6	5.74e-11	8.61e-10	10.2
17	4.3e+07	4.3e+07	10500	-	ENSG00000108828	VAT1	protein_coding	chromosome	vesicle amine transport 1 [Source:HGNC Symbol;Acc:HGNC:16919]	ENSG00000108828.16	VAT1	10493	c("ENST00000355653", "ENST00000420567", "ENST00000587062", "ENST00000587147", "ENST00000587173", "ENST00000589709", "ENST00000589828", "ENST00000590924", "ENST00000592388")	0.557	5.22	46.6	5.8e-11	8.7e-10	10.2
3	1.83e+08	1.83e+08	128000	+	ENSG00000058063	ATP11B	protein_coding	chromosome	ATPase phospholipid transporting 11B (putative) [Source:HGNC Symbol;Acc:HGNC:13553]	ENSG00000058063.16	ATP11B	23200	c("ENST00000323116", "ENST00000466758", "ENST00000475636", "ENST00000482070", "ENST00000482794", "ENST00000484691", "ENST00000490303", "ENST00000491699", "ENST00000493826", "ENST00000498086")	0.848	7.62	46.6	5.81e-11	8.7e-10	10.2
3	1.29e+08	1.29e+08	28200	+	ENSG00000181789	COPG1	protein_coding	chromosome	coatomer protein complex subunit gamma 1 [Source:HGNC Symbol;Acc:HGNC:2236]	ENSG00000181789.14	COPG1	22820	c("ENST00000314797", "ENST00000504350", "ENST00000504547", "ENST00000509208", "ENST00000509889", "ENST00000512034", "ENST00000513410", "ENST00000513965", "ENST00000514478", "ENST00000515725")	0.366	6.65	46.5	5.84e-11	8.73e-10	10.2
19	57800000	57900000	40300	-	ENSG00000204514	ZNF814	protein_coding	chromosome	zinc finger protein 814 [Source:HGNC Symbol;Acc:HGNC:33258]	ENSG00000204514.10	ZNF814	730051	c("ENST00000435989", "ENST00000594159", "ENST00000594629", "ENST00000595048", "ENST00000595295", "ENST00000595894", "ENST00000596184", "ENST00000596604", "ENST00000597342", "ENST00000597348", "ENST00000597652", "ENST00000597807", "ENST00000597832", "ENST00000600634", "ENST00000614383")	-0.764	3.34	46.5	5.85e-11	8.75e-10	10.2
7	1.3e+08	1.3e+08	33200	-	ENSG00000091732	ZC3HC1	protein_coding	chromosome	zinc finger C3HC-type containing 1 [Source:HGNC Symbol;Acc:HGNC:29913]	ENSG00000091732.16	ZC3HC1	51530	c("ENST00000311873", "ENST00000358303", "ENST00000360708", "ENST00000467642", "ENST00000470651", "ENST00000471022", "ENST00000477578", "ENST00000480193", "ENST00000481503", "ENST00000483827", "ENST00000484432", "ENST00000648450")	-0.579	3.33	46.5	5.86e-11	8.75e-10	10.2
17	4730000	4740000	6400	-	ENSG00000161921	CXCL16	protein_coding	chromosome	C-X-C motif chemokine ligand 16 [Source:HGNC Symbol;Acc:HGNC:16642]	ENSG00000161921.15	CXCL16	58191	c("ENST00000293778", "ENST00000573123", "ENST00000574412", "ENST00000575168", "ENST00000576153")	0.674	6.68	46.5	5.87e-11	8.76e-10	10.2
15	41600000	41600000	25900	+	ENSG00000092445	TYRO3	protein_coding	chromosome	TYRO3 protein tyrosine kinase [Source:HGNC Symbol;Acc:HGNC:12446]	ENSG00000092445.12	TYRO3	7301	c("ENST00000263798", "ENST00000559066", "ENST00000559815", "ENST00000559851", "ENST00000560162", "ENST00000560227", "ENST00000560992", "ENST00000568343", "ENST00000568490")	0.654	2.18	46.5	6.01e-11	8.96e-10	10.2
9	35600000	35600000	4780	+	ENSG00000107140	TESK1	protein_coding	chromosome	testis associated actin remodelling kinase 1 [Source:HGNC Symbol;Acc:HGNC:11731]	ENSG00000107140.16	TESK1	7016	c("ENST00000336395", "ENST00000463897", "ENST00000467424", "ENST00000480077", "ENST00000498522", "ENST00000620767")	-0.446	3.49	46.4	6.09e-11	9.06e-10	10.2
6	1.08e+08	1.08e+08	122000	-	ENSG00000146285	SCML4	protein_coding	chromosome	Scm polycomb group protein like 4 [Source:HGNC Symbol;Acc:HGNC:21397]	ENSG00000146285.14	SCML4	256380	c("ENST00000369020", "ENST00000369021", "ENST00000369022", "ENST00000369025", "ENST00000426221", "ENST00000440927", "ENST00000459992", "ENST00000463507", "ENST00000473515", "ENST00000476798", "ENST00000479803")	-0.848	4.93	46.4	6.1e-11	9.06e-10	10.2
14	1.06e+08	1.06e+08	510	-	ENSG00000231475	IGHV4-31	IG_V_gene	chromosome	immunoglobulin heavy variable 4-31 [Source:HGNC Symbol;Acc:HGNC:5649]	ENSG00000231475.3	IGHV4-31	NA	ENST00000438142	2.12	3.96	46.4	6.11e-11	9.08e-10	10.2
5	36600000	36700000	82000	+	ENSG00000079215	SLC1A3	protein_coding	chromosome	solute carrier family 1 member 3 [Source:HGNC Symbol;Acc:HGNC:10941]	ENSG00000079215.14	SLC1A3	6507	c("ENST00000265113", "ENST00000381918", "ENST00000416645", "ENST00000502864", "ENST00000504121", "ENST00000505202", "ENST00000505376", "ENST00000506178", "ENST00000506725", "ENST00000509272", "ENST00000512374", "ENST00000513646", "ENST00000513903", "ENST00000514563", "ENST00000612708", "ENST00000613445")	1.4	2.46	46.4	6.12e-11	9.08e-10	10.2
14	21900000	21900000	569	+	ENSG00000211791	TRAV13-2	TR_V_gene	chromosome	T cell receptor alpha variable 13-2 [Source:HGNC Symbol;Acc:HGNC:12109]	ENSG00000211791.2	TRAV13-2	NA	ENST00000390439	-1.1	0.615	46.4	6.14e-11	9.1e-10	10.2
10	43400000	43400000	23600	-	ENSG00000169813	HNRNPF	protein_coding	chromosome	heterogeneous nuclear ribonucleoprotein F [Source:HGNC Symbol;Acc:HGNC:5039]	ENSG00000169813.16	HNRNPF	3185	c("ENST00000337970", "ENST00000356053", "ENST00000357065", "ENST00000443950", "ENST00000477108", "ENST00000498176", "ENST00000544000")	-0.503	7.45	46.4	6.25e-11	9.26e-10	10.2
X	24100000	24100000	23900	+	ENSG00000130741	EIF2S3	protein_coding	chromosome	eukaryotic translation initiation factor 2 subunit gamma [Source:HGNC Symbol;Acc:HGNC:3267]	ENSG00000130741.11	EIF2S3	1968	c("ENST00000253039", "ENST00000423068", "ENST00000457332", "ENST00000460032", "ENST00000487075")	-0.491	7.44	46.4	6.29e-11	9.3e-10	10.2
11	10500000	10500000	1290	-	ENSG00000255823	MTRNR2L8	protein_coding	chromosome	MT-RNR2 like 8 [Source:HGNC Symbol;Acc:HGNC:37165]	ENSG00000255823.5	MTRNR2L8	100463486	ENST00000536684	0.715	10.9	46.4	6.35e-11	9.39e-10	10.2
19	4440000	4460000	12800	-	ENSG00000167671	UBXN6	protein_coding	chromosome	UBX domain protein 6 [Source:HGNC Symbol;Acc:HGNC:14928]	ENSG00000167671.12	UBXN6	80700	c("ENST00000301281", "ENST00000394765", "ENST00000587009", "ENST00000587324", "ENST00000588238", "ENST00000590466", "ENST00000591919", "ENST00000592358", "ENST00000592515", "ENST00000593024")	-1.23	5.94	46.3	6.42e-11	9.48e-10	10.2
11	7.2e+07	72100000	77800	-	ENSG00000137497	NUMA1	protein_coding	chromosome	nuclear mitotic apparatus protein 1 [Source:HGNC Symbol;Acc:HGNC:8059]	ENSG00000137497.17	NUMA1	4926	c("ENST00000351960", "ENST00000358965", "ENST00000366394", "ENST00000368959", "ENST00000393695", "ENST00000534971", "ENST00000534987", "ENST00000535087", "ENST00000535111", "ENST00000535838", "ENST00000535947", "ENST00000536119", "ENST00000537217", "ENST00000537905", "ENST00000537930", "ENST00000540588", "ENST00000540626", "ENST00000540843", "ENST00000541262", "ENST00000541584", "ENST00000541641"…
ENST00000544238, "ENST00000545721", "ENST00000546036", "ENST00000546131", "ENST00000613205", "ENST00000616538", "ENST00000620566")	-0.362	6.36	46.2	6.84e-11	1.01e-09	10.2
12	1.3e+07	13100000	98100	+	ENSG00000084444	FAM234B	protein_coding	chromosome	family with sequence similarity 234 member B [Source:HGNC Symbol;Acc:HGNC:29288]	ENSG00000084444.14	FAM234B	57613	c("ENST00000197268", "ENST00000416494", "ENST00000535974", "ENST00000537625", "ENST00000540455", "ENST00000541950")	-0.666	2.24	46.1	7e-11	1.03e-09	10.2
2	1.02e+08	1.02e+08	40500	+	ENSG00000115602	IL1RL1	protein_coding	chromosome	interleukin 1 receptor like 1 [Source:HGNC Symbol;Acc:HGNC:5998]	ENSG00000115602.17	IL1RL1	9173	c("ENST00000233954", "ENST00000311734", "ENST00000404917", "ENST00000409584", "ENST00000427077", "ENST00000447231", "ENST00000463990", "ENST00000473175", "ENST00000482701")	1.57	2.58	46.1	7.03e-11	1.03e-09	10.2
19	36300000	36400000	44700	-	ENSG00000142065	ZFP14	protein_coding	chromosome	ZFP14 zinc finger protein [Source:HGNC Symbol;Acc:HGNC:29312]	ENSG00000142065.14	ZFP14	57677	c("ENST00000270001", "ENST00000589280")	-0.505	2.88	46.1	7.03e-11	1.03e-09	10.2
19	16200000	16200000	6670	+	ENSG00000105058	FAM32A	protein_coding	chromosome	family with sequence similarity 32 member A [Source:HGNC Symbol;Acc:HGNC:24563]	ENSG00000105058.12	FAM32A	26017	c("ENST00000263384", "ENST00000585831", "ENST00000587351", "ENST00000588367", "ENST00000589852")	0.248	6.83	46.1	7.17e-11	1.05e-09	10.1
1	84500000	84500000	8260	-	ENSG00000174021	GNG5	protein_coding	chromosome	G protein subunit gamma 5 [Source:HGNC Symbol;Acc:HGNC:4408]	ENSG00000174021.11	GNG5	2787	c("ENST00000370641", "ENST00000370645", "ENST00000487806")	0.676	6.58	46	7.38e-11	1.08e-09	10.1
2	1.3e+08	1.3e+08	4770	-	ENSG00000136710	CCDC115	protein_coding	chromosome	coiled-coil domain containing 115 [Source:HGNC Symbol;Acc:HGNC:28178]	ENSG00000136710.10	CCDC115	84317	c("ENST00000259229", "ENST00000409127", "ENST00000442217", "ENST00000465315", "ENST00000651709")	-0.618	5.31	46	7.41e-11	1.09e-09	10.1
5	1.76e+08	1.76e+08	52700	+	ENSG00000113749	HRH2	protein_coding	chromosome	histamine receptor H2 [Source:HGNC Symbol;Acc:HGNC:5183]	ENSG00000113749.7	HRH2	3274	c("ENST00000231683", "ENST00000377291", "ENST00000624694", "ENST00000636584")	0.83	8.08	46	7.43e-11	1.09e-09	10.1
2	64500000	64500000	7410	+	ENSG00000119862	LGALSL	protein_coding	chromosome	galectin like [Source:HGNC Symbol;Acc:HGNC:25012]	ENSG00000119862.13	LGALSL	29094	c("ENST00000238875", "ENST00000409537", "ENST00000420552", "ENST00000462737", "ENST00000464281")	0.997	5.47	46	7.55e-11	1.1e-09	10.1
12	32800000	32900000	106000	-	ENSG00000057294	PKP2	protein_coding	chromosome	plakophilin 2 [Source:HGNC Symbol;Acc:HGNC:9024]	ENSG00000057294.14	PKP2	5318	c("ENST00000070846", "ENST00000340811", "ENST00000546498", "ENST00000546741", "ENST00000546769", "ENST00000549461", "ENST00000552612")	0.808	1.22	45.9	7.61e-11	1.11e-09	10.1
2	2.31e+08	2.31e+08	108000	+	ENSG00000135932	CAB39	protein_coding	chromosome	calcium binding protein 39 [Source:HGNC Symbol;Acc:HGNC:20292]	ENSG00000135932.11	CAB39	51719	c("ENST00000258418", "ENST00000409788", "ENST00000410084", "ENST00000478152", "ENST00000484398", "ENST00000493540", "ENST00000614925")	0.751	8.15	45.9	7.67e-11	1.12e-09	10.1
1	15500000	15600000	65600	+	ENSG00000116138	DNAJC16	protein_coding	chromosome	DnaJ heat shock protein family (Hsp40) member C16 [Source:HGNC Symbol;Acc:HGNC:29157]	ENSG00000116138.13	DNAJC16	23341	c("ENST00000375838", "ENST00000375847", "ENST00000375849", "ENST00000472665", "ENST00000475133", "ENST00000479655", "ENST00000483270", "ENST00000490811", "ENST00000495523", "ENST00000616884")	-0.727	3.47	45.9	7.72e-11	1.13e-09	10.1
19	44100000	44100000	16600	+	ENSG00000178386	ZNF223	protein_coding	chromosome	zinc finger protein 223 [Source:HGNC Symbol;Acc:HGNC:13016]	ENSG00000178386.13	ZNF223	7766	c("ENST00000434772", "ENST00000585552", "ENST00000588518", "ENST00000591850", "ENST00000593088")	-0.672	1.16	45.9	7.76e-11	1.13e-09	10.1
12	1.22e+08	1.22e+08	19800	-	ENSG00000184047	DIABLO	protein_coding	chromosome	diablo IAP-binding mitochondrial protein [Source:HGNC Symbol;Acc:HGNC:21528]	ENSG00000184047.19	DIABLO	56616	c("ENST00000267169", "ENST00000342392", "ENST00000353548", "ENST00000439489", "ENST00000446652", "ENST00000464942", "ENST00000474004", "ENST00000489781", "ENST00000540535", "ENST00000541273", "ENST00000541656", "ENST00000642640", "ENST00000644227", "ENST00000644509", "ENST00000645569", "ENST00000650715")	-0.408	4.93	45.9	7.8e-11	1.14e-09	10.1
4	55400000	55500000	57400	+	ENSG00000134851	TMEM165	protein_coding	chromosome	transmembrane protein 165 [Source:HGNC Symbol;Acc:HGNC:30760]	ENSG00000134851.13	TMEM165	55858	c("ENST00000381334", "ENST00000502797", "ENST00000506103", "ENST00000506198", "ENST00000508404", "ENST00000508561", "ENST00000509575", "ENST00000511710", "ENST00000514070", "ENST00000514904", "ENST00000515591", "ENST00000608091")	0.63	6.46	45.8	7.94e-11	1.15e-09	10.1
17	440000	446000	5960	-	ENSG00000183688	RFLNB	protein_coding	chromosome	refilin B [Source:HGNC Symbol;Acc:HGNC:28705]	ENSG00000183688.4	RFLNB	359845	ENST00000329099	0.752	7.05	45.8	8.02e-11	1.16e-09	10.1
10	97800000	97900000	21700	+	ENSG00000155265	GOLGA7B	protein_coding	chromosome	golgin A7 family member B [Source:HGNC Symbol;Acc:HGNC:31668]	ENSG00000155265.11	GOLGA7B	401647	c("ENST00000370602", "ENST00000423054", "ENST00000596005")	-1.01	2.54	45.8	8.04e-11	1.17e-09	10.1
12	62300000	62400000	157000	+	ENSG00000135655	USP15	protein_coding	chromosome	ubiquitin specific peptidase 15 [Source:HGNC Symbol;Acc:HGNC:12613]	ENSG00000135655.16	USP15	9958	c("ENST00000280377", "ENST00000312635", "ENST00000353364", "ENST00000537297", "ENST00000546694", "ENST00000546718", "ENST00000547317", "ENST00000548524", "ENST00000548620", "ENST00000548836", "ENST00000549101", "ENST00000549237", "ENST00000549268", "ENST00000549415", "ENST00000549523", "ENST00000550632", "ENST00000551206", "ENST00000552346", "ENST00000552997")	0.778	9.08	45.8	8.05e-11	1.17e-09	10.1
7	997000	1140000	141000	-	ENSG00000146540	C7orf50	protein_coding	chromosome	chromosome 7 open reading frame 50 [Source:HGNC Symbol;Acc:HGNC:22421]	ENSG00000146540.15	C7orf50	84310	c("ENST00000357429", "ENST00000397098", "ENST00000397100", "ENST00000412051", "ENST00000444428", "ENST00000465681", "ENST00000488073", "ENST00000491163")	-1.25	4.17	45.8	8.07e-11	1.17e-09	10.1
10	68900000	68900000	45600	+	ENSG00000107625	DDX50	protein_coding	chromosome	DExD-box helicase 50 [Source:HGNC Symbol;Acc:HGNC:17906]	ENSG00000107625.13	DDX50	79009	c("ENST00000373585", "ENST00000460470", "ENST00000466265", "ENST00000471475", "ENST00000483593", "ENST00000610822")	-0.309	4.72	45.8	8.17e-11	1.18e-09	10.1
1	36300000	36400000	46300	-	ENSG00000196182	STK40	protein_coding	chromosome	serine/threonine kinase 40 [Source:HGNC Symbol;Acc:HGNC:21373]	ENSG00000196182.10	STK40	83931	c("ENST00000359297", "ENST00000373129", "ENST00000373130", "ENST00000373132", "ENST00000460017", "ENST00000460417", "ENST00000473733", "ENST00000482458")	0.403	7.44	45.7	8.27e-11	1.19e-09	10.1
5	1.73e+08	1.73e+08	51700	+	ENSG00000113732	ATP6V0E1	protein_coding	chromosome	ATPase H+ transporting V0 subunit e1 [Source:HGNC Symbol;Acc:HGNC:863]	ENSG00000113732.9	ATP6V0E1	8992	c("ENST00000265093", "ENST00000517669", "ENST00000519374", "ENST00000519911")	0.738	8.58	45.7	8.28e-11	1.19e-09	10.1
1	1.53e+08	1.53e+08	1910	-	ENSG00000163221	S100A12	protein_coding	chromosome	S100 calcium binding protein A12 [Source:HGNC Symbol;Acc:HGNC:10489]	ENSG00000163221.9	S100A12	6283	ENST00000368737	1.6	10.3	45.7	8.38e-11	1.21e-09	10.1
20	1110000	1190000	76200	+	ENSG00000125818	PSMF1	protein_coding	chromosome	proteasome inhibitor subunit 1 [Source:HGNC Symbol;Acc:HGNC:9571]	ENSG00000125818.18	PSMF1	9491	c("ENST00000246015", "ENST00000333082", "ENST00000335877", "ENST00000381898", "ENST00000381899", "ENST00000418246", "ENST00000435720", "ENST00000478004", "ENST00000479715", "ENST00000484891", "ENST00000652336")	-0.99	6.98	45.7	8.39e-11	1.21e-09	10.1
X	1.51e+08	1.51e+08	10300	+	ENSG00000029993	HMGB3	protein_coding	chromosome	high mobility group box 3 [Source:HGNC Symbol;Acc:HGNC:5004]	ENSG00000029993.15	HMGB3	3149	c("ENST00000325307", "ENST00000419110", "ENST00000430118", "ENST00000448905", "ENST00000455596")	1.14	2.68	45.7	8.51e-11	1.22e-09	10.1
7	1.51e+08	1.51e+08	39100	-	ENSG00000082014	SMARCD3	protein_coding	chromosome	SWI/SNF related, matrix associated, actin dependent regulator of chromatin, subfamily d, member 3 [Source:HGNC Symbol;Acc:HGNC:11108]	ENSG00000082014.16	SMARCD3	6604	c("ENST00000262188", "ENST00000356800", "ENST00000392811", "ENST00000460431", "ENST00000469154", "ENST00000470588", "ENST00000472103", "ENST00000472789", "ENST00000472988", "ENST00000477169", "ENST00000485592", "ENST00000485610", "ENST00000489503", "ENST00000491651", "ENST00000496530")	0.874	6.4	45.7	8.55e-11	1.23e-09	10.1
12	10200000	10200000	10700	+	ENSG00000139112	GABARAPL1	protein_coding	chromosome	GABA type A receptor associated protein like 1 [Source:HGNC Symbol;Acc:HGNC:4068]	ENSG00000139112.11	GABARAPL1	23710	c("ENST00000266458", "ENST00000421801", "ENST00000535576", "ENST00000537201", "ENST00000539170", "ENST00000539289", "ENST00000539408", "ENST00000540424", "ENST00000541453", "ENST00000541960", "ENST00000542722", "ENST00000543602", "ENST00000544284", "ENST00000545047", "ENST00000545290", "ENST00000545859", "ENST00000545887", "ENST00000546017", "ENST00000629504")	0.936	6.74	45.6	8.65e-11	1.24e-09	10.1
1	28300000	28300000	23000	+	ENSG00000130766	SESN2	protein_coding	chromosome	sestrin 2 [Source:HGNC Symbol;Acc:HGNC:20746]	ENSG00000130766.5	SESN2	83667	ENST00000253063	0.639	4.48	45.6	8.73e-11	1.25e-09	10.1
4	1.86e+08	1.86e+08	21900	+	ENSG00000145476	CYP4V2	protein_coding	chromosome	cytochrome P450 family 4 subfamily V member 2 [Source:HGNC Symbol;Acc:HGNC:23198]	ENSG00000145476.16	CYP4V2	285440	c("ENST00000378802", "ENST00000502665", "ENST00000507209", "ENST00000513354")	-0.49	4.15	45.6	8.75e-11	1.25e-09	10.1
18	75200000	75300000	79200	+	ENSG00000179981	TSHZ1	protein_coding	chromosome	teashirt zinc finger homeobox 1 [Source:HGNC Symbol;Acc:HGNC:10669]	ENSG00000179981.10	TSHZ1	10194	c("ENST00000322038", "ENST00000560661", "ENST00000560918", "ENST00000580243", "ENST00000584217")	-0.705	3.32	45.6	8.88e-11	1.27e-09	10.1
16	68500000	68600000	46000	+	ENSG00000184939	ZFP90	protein_coding	chromosome	ZFP90 zinc finger protein [Source:HGNC Symbol;Acc:HGNC:23329]	ENSG00000184939.16	ZFP90	146198	c("ENST00000398253", "ENST00000562156", "ENST00000563169", "ENST00000564323", "ENST00000564558", "ENST00000566573", "ENST00000569109", "ENST00000569323", "ENST00000570495", "ENST00000570884", "ENST00000571382", "ENST00000571720", "ENST00000571809", "ENST00000573113", "ENST00000573161", "ENST00000573685", "ENST00000576305", "ENST00000576805", "ENST00000611381")	-0.589	3.89	45.6	9.01e-11	1.29e-09	10
20	56400000	56400000	9690	+	ENSG00000124098	FAM210B	protein_coding	chromosome	family with sequence similarity 210 member B [Source:HGNC Symbol;Acc:HGNC:16102]	ENSG00000124098.10	FAM210B	116151	c("ENST00000371384", "ENST00000437418")	-1.31	6.32	45.5	9.37e-11	1.34e-09	10
16	1530000	1560000	26900	+	ENSG00000131634	TMEM204	protein_coding	chromosome	transmembrane protein 204 [Source:HGNC Symbol;Acc:HGNC:14158]	ENSG00000131634.14	TMEM204	79652	c("ENST00000253934", "ENST00000566264")	-1.3	3.68	45.4	9.55e-11	1.36e-09	10
12	6620000	6640000	17100	-	ENSG00000184574	LPAR5	protein_coding	chromosome	lysophosphatidic acid receptor 5 [Source:HGNC Symbol;Acc:HGNC:13307]	ENSG00000184574.10	LPAR5	57121	c("ENST00000329858", "ENST00000431922", "ENST00000540335")	-0.835	3.29	45.4	9.66e-11	1.38e-09	10
2	2.31e+08	2.31e+08	5460	+	ENSG00000156966	B3GNT7	protein_coding	chromosome	UDP-GlcNAc:betaGal beta-1,3-N-acetylglucosaminyltransferase 7 [Source:HGNC Symbol;Acc:HGNC:18811]	ENSG00000156966.7	B3GNT7	93010	c("ENST00000287590", "ENST00000479618")	-1.22	1.52	45.4	9.76e-11	1.39e-09	10
9	1.37e+08	1.37e+08	12200	+	ENSG00000165716	DIPK1B	protein_coding	chromosome	divergent protein kinase domain 1B [Source:HGNC Symbol;Acc:HGNC:28290]	ENSG00000165716.11	DIPK1B	138311	c("ENST00000371691", "ENST00000371692")	0.855	1.68	45.4	9.8e-11	1.4e-09	10
7	27100000	27100000	2680	-	ENSG00000105991	HOXA1	protein_coding	chromosome	homeobox A1 [Source:HGNC Symbol;Acc:HGNC:5099]	ENSG00000105991.9	HOXA1	3198	c("ENST00000355633", "ENST00000643460")	-1.04	0.11	45.3	1.01e-10	1.43e-09	10
20	18100000	18200000	50300	+	ENSG00000149474	KAT14	protein_coding	chromosome	lysine acetyltransferase 14 [Source:HGNC Symbol;Acc:HGNC:15904]	ENSG00000149474.13	KAT14	57325	c("ENST00000377681", "ENST00000435364", "ENST00000464792", "ENST00000484001", "ENST00000489422", "ENST00000489634", "ENST00000492286")	-0.676	3.3	45.3	1.02e-10	1.44e-09	9.99
6	89300000	89300000	60800	-	ENSG00000111886	GABRR2	protein_coding	chromosome	gamma-aminobutyric acid type A receptor rho2 subunit [Source:HGNC Symbol;Acc:HGNC:4091]	ENSG00000111886.11	GABRR2	2570	c("ENST00000402938", "ENST00000602432", "ENST00000602808")	1.27	3.29	45.2	1.06e-10	1.51e-09	9.97
1	1.52e+08	1.52e+08	25800	-	ENSG00000143365	RORC	protein_coding	chromosome	RAR related orphan receptor C [Source:HGNC Symbol;Acc:HGNC:10260]	ENSG00000143365.19	RORC	6097	c("ENST00000318247", "ENST00000356728", "ENST00000480719", "ENST00000638901", "ENST00000651025", "ENST00000651814", "ENST00000651893", "ENST00000652040")	-1.1	1.34	45.2	1.06e-10	1.5e-09	9.97
1	93900000	93900000	24300	-	ENSG00000023909	GCLM	protein_coding	chromosome	glutamate-cysteine ligase modifier subunit [Source:HGNC Symbol;Acc:HGNC:4312]	ENSG00000023909.10	GCLM	2730	c("ENST00000370238", "ENST00000462183", "ENST00000467772", "ENST00000615724")	0.657	4.49	45.1	1.08e-10	1.53e-09	9.97
7	56100000	56100000	16700	+	ENSG00000129103	SUMF2	protein_coding	chromosome	sulfatase modifying factor 2 [Source:HGNC Symbol;Acc:HGNC:20415]	ENSG00000129103.18	SUMF2	25870	c("ENST00000275607", "ENST00000342190", "ENST00000395435", "ENST00000395436", "ENST00000413756", "ENST00000413952", "ENST00000423763", "ENST00000434526", "ENST00000436782", "ENST00000437307", "ENST00000438133", "ENST00000447501", "ENST00000451338", "ENST00000452216", "ENST00000461912", "ENST00000483327", "ENST00000498777", "ENST00000529457", "ENST00000531229", "ENST00000650735", "ENST00000651354"…	-0.458	5.6	45.1	1.08e-10	1.53e-09	9.97
X	73600000	73700000	124000	+	ENSG00000204116	CHIC1	protein_coding	chromosome	cysteine rich hydrophobic domain 1 [Source:HGNC Symbol;Acc:HGNC:1934]	ENSG00000204116.11	CHIC1	53344	c("ENST00000373502", "ENST00000373504", "ENST00000498318", "ENST00000498407")	-0.796	1.91	45	1.13e-10	1.59e-09	9.95
6	1.58e+08	1.58e+08	117000	+	ENSG00000078269	SYNJ2	protein_coding	chromosome	synaptojanin 2 [Source:HGNC Symbol;Acc:HGNC:11504]	ENSG00000078269.15	SYNJ2	8871	c("ENST00000355585", "ENST00000367112", "ENST00000367113", "ENST00000367122", "ENST00000449320", "ENST00000485863", "ENST00000638626", "ENST00000640338", "ENST00000640569")	0.567	3.71	45	1.14e-10	1.61e-09	9.94
6	27500000	27500000	22400	-	ENSG00000096654	ZNF184	protein_coding	chromosome	zinc finger protein 184 [Source:HGNC Symbol;Acc:HGNC:12975]	ENSG00000096654.15	ZNF184	7738	c("ENST00000211936", "ENST00000377419")	-0.532	2.87	45	1.14e-10	1.61e-09	9.94
3	1.95e+08	1.95e+08	31700	-	ENSG00000041802	LSG1	protein_coding	chromosome	large 60S subunit nuclear export GTPase 1 [Source:HGNC Symbol;Acc:HGNC:25652]	ENSG00000041802.11	LSG1	55341	c("ENST00000265245", "ENST00000427461", "ENST00000437613", "ENST00000460584", "ENST00000461343", "ENST00000466391", "ENST00000475763", "ENST00000480853")	-0.46	4.48	45	1.16e-10	1.64e-09	9.94
12	1.17e+08	1.17e+08	28500	+	ENSG00000258102	MAP1LC3B2	protein_coding	chromosome	microtubule associated protein 1 light chain 3 beta 2 [Source:HGNC Symbol;Acc:HGNC:34390]	ENSG00000258102.5	MAP1LC3B2	643246	c("ENST00000547114", "ENST00000556529", "ENST00000625301", "ENST00000630062")	0.85	3.08	45	1.17e-10	1.65e-09	9.93
5	1.73e+08	1.73e+08	118000	+	ENSG00000113719	ERGIC1	protein_coding	chromosome	endoplasmic reticulum-golgi intermediate compartment 1 [Source:HGNC Symbol;Acc:HGNC:29205]	ENSG00000113719.16	ERGIC1	57222	c("ENST00000326654", "ENST00000393784", "ENST00000518247", "ENST00000519567", "ENST00000519796", "ENST00000519860", "ENST00000520326", "ENST00000520399", "ENST00000520642", "ENST00000521392", "ENST00000523215", "ENST00000523291", "ENST00000523366", "ENST00000523650")	1.15	8.49	44.9	1.18e-10	1.66e-09	9.93
6	1.47e+08	1.47e+08	186000	+	ENSG00000164506	STXBP5	protein_coding	chromosome	syntaxin binding protein 5 [Source:HGNC Symbol;Acc:HGNC:19665]	ENSG00000164506.14	STXBP5	134957	c("ENST00000321680", "ENST00000367475", "ENST00000367480", "ENST00000367481", "ENST00000392291", "ENST00000443556", "ENST00000546097")	0.807	6.57	44.9	1.18e-10	1.65e-09	9.93
12	2860000	2880000	19500	-	ENSG00000111206	FOXM1	protein_coding	chromosome	forkhead box M1 [Source:HGNC Symbol;Acc:HGNC:3818]	ENSG00000111206.12	FOXM1	2305	c("ENST00000342628", "ENST00000359843", "ENST00000361953", "ENST00000366362", "ENST00000535350", "ENST00000536066", "ENST00000537018", "ENST00000538564", "ENST00000545049", "ENST00000627656")	0.659	2.52	44.9	1.21e-10	1.7e-09	9.92
17	82700000	82700000	13600	+	ENSG00000141560	FN3KRP	protein_coding	chromosome	fructosamine 3 kinase related protein [Source:HGNC Symbol;Acc:HGNC:25700]	ENSG00000141560.15	FN3KRP	79672	c("ENST00000269373", "ENST00000571482", "ENST00000571594", "ENST00000573158", "ENST00000574206", "ENST00000574356", "ENST00000574832", "ENST00000576363", "ENST00000577128")	-0.614	3.65	44.9	1.21e-10	1.69e-09	9.92
19	17300000	17300000	13900	+	ENSG00000105393	BABAM1	protein_coding	chromosome	BRISC and BRCA1 A complex member 1 [Source:HGNC Symbol;Acc:HGNC:25008]	ENSG00000105393.16	BABAM1	29086	c("ENST00000359435", "ENST00000447614", "ENST00000448635", "ENST00000594247", "ENST00000595393", "ENST00000595632", "ENST00000596335", "ENST00000598188", "ENST00000598382", "ENST00000598567", "ENST00000599057", "ENST00000599474", "ENST00000601043", "ENST00000601171", "ENST00000601232", "ENST00000601436", "ENST00000601938", "ENST00000602066")	-0.776	5.91	44.8	1.23e-10	1.72e-09	9.91
9	34200000	34300000	73500	+	ENSG00000165006	UBAP1	protein_coding	chromosome	ubiquitin associated protein 1 [Source:HGNC Symbol;Acc:HGNC:12461]	ENSG00000165006.14	UBAP1	51271	c("ENST00000297661", "ENST00000359544", "ENST00000379186", "ENST00000625521", "ENST00000626262")	0.684	7.27	44.8	1.23e-10	1.72e-09	9.91
17	6.4e+07	6.4e+07	18000	-	ENSG00000108622	ICAM2	protein_coding	chromosome	intercellular adhesion molecule 2 [Source:HGNC Symbol;Acc:HGNC:5345]	ENSG00000108622.11	ICAM2	3384	c("ENST00000412356", "ENST00000418105", "ENST00000449662", "ENST00000578313", "ENST00000578379", "ENST00000578892", "ENST00000579687", "ENST00000579788", "ENST00000580011", "ENST00000580389", "ENST00000581417", "ENST00000583186", "ENST00000583366", "ENST00000583684", "ENST00000584084", "ENST00000584403")	-0.816	6.16	44.8	1.24e-10	1.73e-09	9.91
16	21600000	21700000	60300	+	ENSG00000197006	METTL9	protein_coding	chromosome	methyltransferase like 9 [Source:HGNC Symbol;Acc:HGNC:24586]	ENSG00000197006.14	METTL9	51108	c("ENST00000358154", "ENST00000396014", "ENST00000562379", "ENST00000562961", "ENST00000563026", "ENST00000564733", "ENST00000567404", "ENST00000568826", "ENST00000569290", "ENST00000570074", "ENST00000615720")	0.728	7.88	44.8	1.24e-10	1.73e-09	9.91
6	20400000	20500000	91800	+	ENSG00000112242	E2F3	protein_coding	chromosome	E2F transcription factor 3 [Source:HGNC Symbol;Acc:HGNC:3115]	ENSG00000112242.15	E2F3	1871	c("ENST00000346618", "ENST00000535432", "ENST00000613242")	0.873	6.36	44.8	1.26e-10	1.76e-09	9.9
3	49800000	49800000	8740	-	ENSG00000182179	UBA7	protein_coding	chromosome	ubiquitin like modifier activating enzyme 7 [Source:HGNC Symbol;Acc:HGNC:12471]	ENSG00000182179.13	UBA7	7318	c("ENST00000333486", "ENST00000460516", "ENST00000460703", "ENST00000473992", "ENST00000478688", "ENST00000478875", "ENST00000483751", "ENST00000488536", "ENST00000489826", "ENST00000494212", "ENST00000497908")	-0.415	7.21	44.7	1.29e-10	1.8e-09	9.89
19	18900000	18900000	12100	-	ENSG00000051128	HOMER3	protein_coding	chromosome	homer scaffold protein 3 [Source:HGNC Symbol;Acc:HGNC:17514]	ENSG00000051128.19	HOMER3	9454	c("ENST00000221222", "ENST00000392351", "ENST00000433218", "ENST00000539827", "ENST00000542541", "ENST00000594439", "ENST00000594794", "ENST00000595756", "ENST00000596482", "ENST00000599097", "ENST00000599808", "ENST00000600077")	0.737	3.73	44.7	1.32e-10	1.83e-09	9.88
7	30400000	30500000	54300	-	ENSG00000106100	NOD1	protein_coding	chromosome	nucleotide binding oligomerization domain containing 1 [Source:HGNC Symbol;Acc:HGNC:16390]	ENSG00000106100.11	NOD1	10392	c("ENST00000222823", "ENST00000411552", "ENST00000413433", "ENST00000419601", "ENST00000419799", "ENST00000434755", "ENST00000467706", "ENST00000489614")	-0.513	3.9	44.7	1.32e-10	1.84e-09	9.88
1	1.56e+08	1.56e+08	51100	+	ENSG00000132676	DAP3	protein_coding	chromosome	death associated protein 3 [Source:HGNC Symbol;Acc:HGNC:2673]	ENSG00000132676.16	DAP3	7818	c("ENST00000343043", "ENST00000368336", "ENST00000421487", "ENST00000461479", "ENST00000462002", "ENST00000462978", "ENST00000463295", "ENST00000463575", "ENST00000465375", "ENST00000466384", "ENST00000470830", "ENST00000471214", "ENST00000471523", "ENST00000471642", "ENST00000475056", "ENST00000476444", "ENST00000477394", "ENST00000479076", "ENST00000479151", "ENST00000490249", "ENST00000491777"…	-0.264	6.11	44.7	1.32e-10	1.83e-09	9.88
6	1.43e+08	1.43e+08	205000	-	ENSG00000010818	HIVEP2	protein_coding	chromosome	human immunodeficiency virus type I enhancer binding protein 2 [Source:HGNC Symbol;Acc:HGNC:4921]	ENSG00000010818.10	HIVEP2	3097	c("ENST00000012134", "ENST00000367603", "ENST00000367604", "ENST00000421237", "ENST00000474532")	-0.557	5.14	44.7	1.33e-10	1.85e-09	9.88
20	46100000	46100000	11600	+	ENSG00000101017	CD40	protein_coding	chromosome	CD40 molecule [Source:HGNC Symbol;Acc:HGNC:11919]	ENSG00000101017.14	CD40	958	c("ENST00000372276", "ENST00000372285", "ENST00000461171", "ENST00000466205", "ENST00000477696", "ENST00000489304", "ENST00000620709")	-0.772	3.54	44.6	1.36e-10	1.88e-09	9.87
1	27700000	27800000	37100	+	ENSG00000009780	FAM76A	protein_coding	chromosome	family with sequence similarity 76 member A [Source:HGNC Symbol;Acc:HGNC:28530]	ENSG00000009780.15	FAM76A	199870	c("ENST00000010299", "ENST00000234549", "ENST00000373949", "ENST00000373954", "ENST00000419687", "ENST00000446647", "ENST00000530324")	-0.351	3.5	44.6	1.37e-10	1.9e-09	9.86
20	13700000	13800000	70600	-	ENSG00000089048	ESF1	protein_coding	chromosome	ESF1 nucleolar pre-rRNA processing protein homolog [Source:HGNC Symbol;Acc:HGNC:15898]	ENSG00000089048.14	ESF1	51575	c("ENST00000202816", "ENST00000617257")	-0.74	2.8	44.6	1.37e-10	1.9e-09	9.86
1	1.53e+08	1.53e+08	1040	-	ENSG00000143546	S100A8	protein_coding	chromosome	S100 calcium binding protein A8 [Source:HGNC Symbol;Acc:HGNC:10498]	ENSG00000143546.10	S100A8	6279	c("ENST00000368732", "ENST00000368733", "ENST00000477801")	1.36	13.8	44.6	1.37e-10	1.89e-09	9.86
15	65600000	65600000	32500	-	ENSG00000138614	INTS14	protein_coding	chromosome	integrator complex subunit 14 [Source:HGNC Symbol;Acc:HGNC:25372]	ENSG00000138614.15	INTS14	81556	c("ENST00000313182", "ENST00000420799", "ENST00000431261", "ENST00000442903", "ENST00000561769", "ENST00000562830", "ENST00000563729", "ENST00000564306", "ENST00000567744", "ENST00000567923", "ENST00000567940", "ENST00000568573", "ENST00000569004", "ENST00000569180", "ENST00000569491", "ENST00000569565", "ENST00000573314", "ENST00000652388")	-0.507	4.15	44.6	1.38e-10	1.91e-09	9.86
14	3.5e+07	35100000	68200	+	ENSG00000151327	FAM177A1	protein_coding	chromosome	family with sequence similarity 177 member A1 [Source:HGNC Symbol;Acc:HGNC:19829]	ENSG00000151327.12	FAM177A1	283635	c("ENST00000280987", "ENST00000382406", "ENST00000396472", "ENST00000553852", "ENST00000553901", "ENST00000553955", "ENST00000554052", "ENST00000554794", "ENST00000555211", "ENST00000555260", "ENST00000556858")	0.366	4.82	44.5	1.4e-10	1.94e-09	9.85
5	5.5e+07	5.5e+07	10300	+	ENSG00000113088	GZMK	protein_coding	chromosome	granzyme K [Source:HGNC Symbol;Acc:HGNC:4711]	ENSG00000113088.6	GZMK	3003	c("ENST00000231009", "ENST00000512089")	-0.948	4.66	44.5	1.42e-10	1.97e-09	9.85
1	2.31e+08	2.31e+08	51500	+	ENSG00000135775	COG2	protein_coding	chromosome	component of oligomeric golgi complex 2 [Source:HGNC Symbol;Acc:HGNC:6546]	ENSG00000135775.14	COG2	22796	c("ENST00000366668", "ENST00000366669", "ENST00000468893", "ENST00000473671", "ENST00000478710", "ENST00000482012", "ENST00000490900", "ENST00000494371", "ENST00000534989")	-0.483	4.35	44.5	1.43e-10	1.97e-09	9.84
22	44700000	44700000	69100	+	ENSG00000186654	PRR5	protein_coding	chromosome	proline rich 5 [Source:HGNC Symbol;Acc:HGNC:31682]	ENSG00000186654.21	PRR5	55615	c("ENST00000006251", "ENST00000336985", "ENST00000403581", "ENST00000403696", "ENST00000431834", "ENST00000432186", "ENST00000432916", "ENST00000455389", "ENST00000457960", "ENST00000459857", "ENST00000475850", "ENST00000477331", "ENST00000492289", "ENST00000492475", "ENST00000495017", "ENST00000611394", "ENST00000617066", "ENST00000624862")	-1.02	4.09	44.5	1.43e-10	1.98e-09	9.84
9	94300000	94300000	42500	+	ENSG00000175787	ZNF169	protein_coding	chromosome	zinc finger protein 169 [Source:HGNC Symbol;Acc:HGNC:12957]	ENSG00000175787.17	ZNF169	169841	c("ENST00000340911", "ENST00000395395", "ENST00000480716", "ENST00000481550", "ENST00000492115")	-0.504	2.63	44.5	1.45e-10	1.99e-09	9.84
1	1.68e+08	1.68e+08	70700	+	ENSG00000197965	MPZL1	protein_coding	chromosome	myelin protein zero like 1 [Source:HGNC Symbol;Acc:HGNC:7226]	ENSG00000197965.12	MPZL1	9019	c("ENST00000359523", "ENST00000367853", "ENST00000392121", "ENST00000403379", "ENST00000448405", "ENST00000464954", "ENST00000465787", "ENST00000474729", "ENST00000474859", "ENST00000487858", "ENST00000498279")	0.834	6.72	44.3	1.56e-10	2.15e-09	9.81
1	45300000	45300000	11700	-	ENSG00000132781	MUTYH	protein_coding	chromosome	mutY DNA glycosylase [Source:HGNC Symbol;Acc:HGNC:7527]	ENSG00000132781.18	MUTYH	4595	c("ENST00000354383", "ENST00000355498", "ENST00000372098", "ENST00000372104", "ENST00000372110", "ENST00000372115", "ENST00000412971", "ENST00000435155", "ENST00000448481", "ENST00000450313", "ENST00000456914", "ENST00000461495", "ENST00000462387", "ENST00000462388", "ENST00000466231", "ENST00000467459", "ENST00000467940", "ENST00000470256", "ENST00000474703", "ENST00000475516", "ENST00000476789"…
ENST00000483642, "ENST00000485271", "ENST00000485484", "ENST00000488731", "ENST00000492494", "ENST00000525160", "ENST00000528013", "ENST00000529892", "ENST00000529984", "ENST00000531105", "ENST00000533178", "ENST00000534453", "ENST00000671856", "ENST00000672011", "ENST00000672314", "ENST00000672593", "ENST00000672764", "ENST00000672818", "ENST00000673134")	-0.472	3.63	44.3	1.58e-10	2.17e-09	9.8
3	1.14e+08	1.14e+08	2950	-	ENSG00000174255	ZNF80	protein_coding	chromosome	zinc finger protein 80 [Source:HGNC Symbol;Acc:HGNC:13155]	ENSG00000174255.6	ZNF80	7634	c("ENST00000308095", "ENST00000482457", "ENST00000619534")	-0.793	1.13	44.2	1.59e-10	2.19e-09	9.8
16	88700000	88700000	9910	-	ENSG00000158717	RNF166	protein_coding	chromosome	ring finger protein 166 [Source:HGNC Symbol;Acc:HGNC:28856]	ENSG00000158717.11	RNF166	115992	c("ENST00000312838", "ENST00000537718", "ENST00000541206", "ENST00000562499", "ENST00000562544", "ENST00000564894", "ENST00000565083", "ENST00000567408", "ENST00000567844", "ENST00000568683", "ENST00000569478")	0.403	6.72	44.2	1.62e-10	2.22e-09	9.79
14	24600000	24600000	2730	-	ENSG00000100448	CTSG	protein_coding	chromosome	cathepsin G [Source:HGNC Symbol;Acc:HGNC:2532]	ENSG00000100448.4	CTSG	1511	c("ENST00000216336", "ENST00000552252")	2.21	4.8	44.2	1.63e-10	2.23e-09	9.79
14	20900000	20900000	950	+	ENSG00000169397	RNASE3	protein_coding	chromosome	ribonuclease A family member 3 [Source:HGNC Symbol;Acc:HGNC:10046]	ENSG00000169397.3	RNASE3	6037	ENST00000304639	1.87	5.3	44.2	1.66e-10	2.27e-09	9.78
13	52200000	52200000	26800	-	ENSG00000243406	MRPS31P5	transcribed_unprocessed_pseudogene	chromosome	mitochondrial ribosomal protein S31 pseudogene 5 [Source:HGNC Symbol;Acc:HGNC:39253]	ENSG00000243406.6	MRPS31P5	NA	c("ENST00000416599", "ENST00000423686", "ENST00000606619", "ENST00000606974", "ENST00000607588")	-0.738	1.96	44.2	1.66e-10	2.27e-09	9.78
3	67400000	67700000	294000	-	ENSG00000172340	SUCLG2	protein_coding	chromosome	succinate-CoA ligase GDP-forming beta subunit [Source:HGNC Symbol;Acc:HGNC:11450]	ENSG00000172340.14	SUCLG2	8801	c("ENST00000307227", "ENST00000460567", "ENST00000492795", "ENST00000493112")	-0.433	4.54	44.1	1.67e-10	2.28e-09	9.78
12	1.04e+08	1.05e+08	307000	+	ENSG00000171310	CHST11	protein_coding	chromosome	carbohydrate sulfotransferase 11 [Source:HGNC Symbol;Acc:HGNC:17422]	ENSG00000171310.11	CHST11	50515	c("ENST00000303694", "ENST00000546689", "ENST00000547956", "ENST00000549016", "ENST00000549260", "ENST00000550711")	0.63	6.92	44.1	1.68e-10	2.3e-09	9.77
13	7.7e+07	7.7e+07	28500	+	ENSG00000102805	CLN5	protein_coding	chromosome	CLN5 intracellular trafficking protein [Source:HGNC Symbol;Acc:HGNC:2076]	ENSG00000102805.15	CLN5	1203	c("ENST00000377453", "ENST00000485938", "ENST00000616833", "ENST00000635761", "ENST00000635905", "ENST00000635915", "ENST00000635989", "ENST00000636183", "ENST00000636405", "ENST00000636520", "ENST00000636525", "ENST00000636602", "ENST00000636681", "ENST00000636705", "ENST00000636767", "ENST00000636780", "ENST00000637278", "ENST00000637397", "ENST00000637537", "ENST00000650992")	-0.254	4.66	44.1	1.69e-10	2.31e-09	9.77
11	1.02e+08	1.02e+08	86100	+	ENSG00000110318	CEP126	protein_coding	chromosome	centrosomal protein 126 [Source:HGNC Symbol;Acc:HGNC:29264]	ENSG00000110318.15	CEP126	57562	c("ENST00000263468", "ENST00000532077", "ENST00000532529", "ENST00000670091", "ENST00000670318")	-0.805	0.806	44.1	1.7e-10	2.31e-09	9.77
4	9.9e+07	99100000	67200	+	ENSG00000164024	METAP1	protein_coding	chromosome	methionyl aminopeptidase 1 [Source:HGNC Symbol;Acc:HGNC:15789]	ENSG00000164024.12	METAP1	23173	c("ENST00000296411", "ENST00000503247", "ENST00000506238", "ENST00000506548", "ENST00000507537", "ENST00000510107", "ENST00000510133", "ENST00000510209", "ENST00000513097", "ENST00000513199", "ENST00000514051", "ENST00000625963")	-0.417	4.41	44.1	1.72e-10	2.34e-09	9.76
1	1.09e+08	1.09e+08	59200	+	ENSG00000121957	GPSM2	protein_coding	chromosome	G protein signaling modulator 2 [Source:HGNC Symbol;Acc:HGNC:29501]	ENSG00000121957.14	GPSM2	29899	c("ENST00000264126", "ENST00000406462", "ENST00000435475", "ENST00000435987", "ENST00000441735", "ENST00000446797", "ENST00000642355", "ENST00000643094", "ENST00000643643", "ENST00000643921", "ENST00000645164", "ENST00000645255")	0.56	3.31	44.1	1.73e-10	2.35e-09	9.76
17	40100000	40200000	31900	+	ENSG00000108349	CASC3	protein_coding	chromosome	CASC3 exon junction complex subunit [Source:HGNC Symbol;Acc:HGNC:17040]	ENSG00000108349.17	CASC3	22794	c("ENST00000264645", "ENST00000394114", "ENST00000418132", "ENST00000474190", "ENST00000577605", "ENST00000579238", "ENST00000581849", "ENST00000583649", "ENST00000583902", "ENST00000584997")	0.474	7.41	44	1.77e-10	2.4e-09	9.75
2	1.2e+08	1.2e+08	5670	+	ENSG00000163083	INHBB	protein_coding	chromosome	inhibin subunit beta B [Source:HGNC Symbol;Acc:HGNC:6067]	ENSG00000163083.6	INHBB	3625	ENST00000295228	1.78	1.5	44	1.78e-10	2.42e-09	9.75
6	1.53e+08	1.53e+08	15300	-	ENSG00000112031	MTRF1L	protein_coding	chromosome	mitochondrial translational release factor 1 like [Source:HGNC Symbol;Acc:HGNC:21051]	ENSG00000112031.16	MTRF1L	54516	c("ENST00000367230", "ENST00000367231", "ENST00000367233", "ENST00000414771", "ENST00000448966", "ENST00000461949", "ENST00000463251", "ENST00000464135", "ENST00000482526", "ENST00000485283", "ENST00000485512")	0.302	4.89	44	1.79e-10	2.42e-09	9.75
[truncated: 13,813 more rows]
