# Supplementary material for: Transcriptomics secondary analysis of severe human infection with SARS-CoV-2 identifies gene expression changes and predicts three transcriptional biomarkers in leukocytes
Source: Comput Struct Biotechnol J. 2023 Feb 9;21:1403–13. doi: 10.1016/j.csbj.2023.02.003 (PMC9908618; doi:10.1016/j.csbj.2023.02.003)
Supplement: Supplementary file 3 — Supplementary material [file mmc3.zip]

Archive with 2 entries (1 files):
- mmc3/
- mmc3/Supp_Table_3-DEG_GSE152418.txt
