# Supplementary material for: Transcriptomics secondary analysis of severe human infection with SARS-CoV-2 identifies gene expression changes and predicts three transcriptional biomarkers in leukocytes
Source: Comput Struct Biotechnol J. 2023 Feb 9;21:1403–13. doi: 10.1016/j.csbj.2023.02.003 (PMC9908618; doi:10.1016/j.csbj.2023.02.003)
Supplement: Supplementary file 3 — Supplementary material [file mmc3.zip › mmc3/Supp_Table_3-DEG_GSE152418.txt]

seqnames	start	end	width	strand	gene_id	gene_name	gene_biotype	seq_coord_system	description	gene_id_version	symbol	entrezid	logFC	logCPM	F	PValue	FDR	mlog10PValue
CHR_HSCHR6_MHC_DBB_CTG1	33296480	33307190	10711	-	ENSG00000206206	DAXX	protein_coding	chromosome	death domain associated protein [Source:HGNC Symbol;Acc:HGNC:2681]	ENSG00000206206.11	DAXX	1616	-6.03	3.72	56.2	8.71e-09	8.2e-05	8.06
11	65180566	65212006	31441	+	ENSG00000014216	CAPN1	protein_coding	chromosome	calpain 1 [Source:HGNC Symbol;Acc:HGNC:1476]	ENSG00000014216.15	CAPN1	823	0.626	7.94	55	1.11e-08	8.2e-05	7.95
3	37052626	37183689	131064	-	ENSG00000093167	LRRFIP2	protein_coding	chromosome	LRR binding FLII interacting protein 2 [Source:HGNC Symbol;Acc:HGNC:6703]	ENSG00000093167.18	LRRFIP2	9209	0.792	5.27	49.9	3.13e-08	0.000133	7.5
CHR_HSCHR19LRC_COX1_CTG3_1	54274195	54281689	7495	-	ENSG00000276146	LILRB2	protein_coding	chromosome	leukocyte immunoglobulin like receptor B2 [Source:HGNC Symbol;Acc:HGNC:6606]	ENSG00000276146.4	LILRB2	10288	1.06	7.81	48.5	4.24e-08	0.000133	7.37
5	179110853	179345461	234609	-	ENSG00000087116	ADAMTS2	protein_coding	chromosome	ADAM metallopeptidase with thrombospondin type 1 motif 2 [Source:HGNC Symbol;Acc:HGNC:218]	ENSG00000087116.16	ADAMTS2	9509	7.11	4.67	48	4.74e-08	0.000133	7.32
7	99374249	99394816	20568	+	ENSG00000130429	ARPC1B	protein_coding	chromosome	actin related protein 2/3 complex subunit 1B [Source:HGNC Symbol;Acc:HGNC:704]	ENSG00000130429.15	ARPC1B	10095	0.682	10.4	47.3	5.42e-08	0.000133	7.27
10	122458551	122514907	56357	+	ENSG00000166033	HTRA1	protein_coding	chromosome	HtrA serine peptidase 1 [Source:HGNC Symbol;Acc:HGNC:9476]	ENSG00000166033.13	HTRA1	5654	2.56	2.34	46	7.3e-08	0.000149	7.14
6	83210402	83431051	220650	-	ENSG00000065833	ME1	protein_coding	chromosome	malic enzyme 1 [Source:HGNC Symbol;Acc:HGNC:6983]	ENSG00000065833.9	ME1	4199	1.65	2.09	44.9	9.28e-08	0.000149	7.03
15	39581079	39599466	18388	+	ENSG00000137801	THBS1	protein_coding	chromosome	thrombospondin 1 [Source:HGNC Symbol;Acc:HGNC:11785]	ENSG00000137801.11	THBS1	7057	3.02	7.1	44.8	9.57e-08	0.000149	7.02
5	177483394	177497606	14213	-	ENSG00000196923	PDLIM7	protein_coding	chromosome	PDZ and LIM domain 7 [Source:HGNC Symbol;Acc:HGNC:22958]	ENSG00000196923.14	PDLIM7	9260	1.07	5.76	44.5	1.01e-07	0.000149	6.99
11	75759512	75801535	42024	+	ENSG00000062282	DGAT2	protein_coding	chromosome	diacylglycerol O-acyltransferase 2 [Source:HGNC Symbol;Acc:HGNC:16940]	ENSG00000062282.15	DGAT2	84649	1.63	4.46	42.4	1.64e-07	0.00019	6.78
10	62183035	62268844	85810	-	ENSG00000182010	RTKN2	protein_coding	chromosome	rhotekin 2 [Source:HGNC Symbol;Acc:HGNC:19364]	ENSG00000182010.11	RTKN2	219790	-1.32	2.57	42.2	1.72e-07	0.00019	6.76
17	36103827	36105621	1795	+	ENSG00000275302	CCL4	protein_coding	chromosome	C-C motif chemokine ligand 4 [Source:HGNC Symbol;Acc:HGNC:10630]	ENSG00000275302.2	CCL4	6351	-1.73	4.37	42	1.79e-07	0.00019	6.75
6	132722787	132734765	11979	-	ENSG00000093134	VNN3	protein_coding	chromosome	vanin 3 [Source:HGNC Symbol;Acc:HGNC:16431]	ENSG00000093134.14	VNN3	55350	2.11	3.89	42	1.8e-07	0.00019	6.74
11	123057489	123063230	5742	-	ENSG00000109971	HSPA8	protein_coding	chromosome	heat shock protein family A (Hsp70) member 8 [Source:HGNC Symbol;Acc:HGNC:5241]	ENSG00000109971.14	HSPA8	3312	-1.17	9.55	41.5	2e-07	0.000196	6.7
8	144423601	144428563	4963	-	ENSG00000160948	VPS28	protein_coding	chromosome	VPS28 subunit of ESCRT-I [Source:HGNC Symbol;Acc:HGNC:18178]	ENSG00000160948.14	VPS28	51160	-2.43	4.06	41.2	2.18e-07	2e-04	6.66
11	62832342	62841809	9468	-	ENSG00000133316	WDR74	protein_coding	chromosome	WD repeat domain 74 [Source:HGNC Symbol;Acc:HGNC:25529]	ENSG00000133316.15	WDR74	54663	-1.33	6.45	40.7	2.42e-07	0.00021	6.62
20	40685848	40689236	3389	-	ENSG00000204103	MAFB	protein_coding	chromosome	MAF bZIP transcription factor B [Source:HGNC Symbol;Acc:HGNC:6408]	ENSG00000204103.4	MAFB	9935	1.5	8.83	39.9	2.96e-07	0.000242	6.53
CHR_HSCHR19LRC_COX1_CTG3_1	54217107	54223520	6414	-	ENSG00000277816	LILRB3	protein_coding	chromosome	leukocyte immunoglobulin like receptor B3 [Source:HGNC Symbol;Acc:HGNC:6607]	ENSG00000277816.5	LILRB3	11025	1.85	4.14	39.1	3.59e-07	0.000277	6.44
4	26576437	26756223	179787	+	ENSG00000109680	TBC1D19	protein_coding	chromosome	TBC1 domain family member 19 [Source:HGNC Symbol;Acc:HGNC:25624]	ENSG00000109680.11	TBC1D19	55296	-1.1	2.81	38.7	3.97e-07	0.000277	6.4
15	41230839	41281887	51049	+	ENSG00000187446	CHP1	protein_coding	chromosome	calcineurin like EF-hand protein 1 [Source:HGNC Symbol;Acc:HGNC:17433]	ENSG00000187446.12	CHP1	11261	0.625	6.13	38.4	4.25e-07	0.000277	6.37
4	10074339	10116949	42611	-	ENSG00000071127	WDR1	protein_coding	chromosome	WD repeat domain 1 [Source:HGNC Symbol;Acc:HGNC:12754]	ENSG00000071127.17	WDR1	9948	0.451	9.2	38.3	4.31e-07	0.000277	6.37
3	132317369	132368298	50930	+	ENSG00000014257	ACPP	protein_coding	chromosome	acid phosphatase, prostate [Source:HGNC Symbol;Acc:HGNC:125]	ENSG00000014257.16	ACPP	55	1.33	5	38.2	4.44e-07	0.000277	6.35
CHR_HSCHR6_MHC_COX_CTG1	31815107	31817630	2524	+	ENSG00000224501	HSPA1B	protein_coding	chromosome	heat shock protein family A (Hsp70) member 1B [Source:HGNC Symbol;Acc:HGNC:5233]	ENSG00000224501.5	HSPA1B	3304	-6.6	6.4	38.1	4.51e-07	0.000277	6.35
19	41219223	41261766	42544	+	ENSG00000167601	AXL	protein_coding	chromosome	AXL receptor tyrosine kinase [Source:HGNC Symbol;Acc:HGNC:905]	ENSG00000167601.12	AXL	558	-1.46	2.35	37.7	5.01e-07	0.000295	6.3
6	6144085	6321013	176929	-	ENSG00000124491	F13A1	protein_coding	chromosome	coagulation factor XIII A chain [Source:HGNC Symbol;Acc:HGNC:3531]	ENSG00000124491.15	F13A1	2162	1.77	9.49	37.2	5.76e-07	0.000326	6.24
CHR_HSCHR14_3_CTG1	106302166	106302633	468	-	ENSG00000282344	IGHV2-26	IG_V_gene	chromosome	immunoglobulin heavy variable 2-26 [Source:HGNC Symbol;Acc:HGNC:5575]	ENSG00000282344.1	IGHV2-26	NA	-4.57	6.22	36.9	6.11e-07	0.000333	6.21
19	7669049	7670455	1407	+	ENSG00000104918	RETN	protein_coding	chromosome	resistin [Source:HGNC Symbol;Acc:HGNC:20389]	ENSG00000104918.8	RETN	56729	4.04	5.97	36.1	7.54e-07	0.000365	6.12
6	159034468	159045152	10685	-	ENSG00000164691	TAGAP	protein_coding	chromosome	T cell activation RhoGTPase activating protein [Source:HGNC Symbol;Acc:HGNC:15669]	ENSG00000164691.17	TAGAP	117289	-1.41	7.7	36	7.61e-07	0.000365	6.12
2	143091362	143768352	676991	+	ENSG00000075884	ARHGAP15	protein_coding	chromosome	Rho GTPase activating protein 15 [Source:HGNC Symbol;Acc:HGNC:21030]	ENSG00000075884.14	ARHGAP15	55843	-0.692	7.05	35.9	7.9e-07	0.000365	6.1
19	52594060	52690496	96437	-	ENSG00000167766	ZNF83	protein_coding	chromosome	zinc finger protein 83 [Source:HGNC Symbol;Acc:HGNC:13158]	ENSG00000167766.18	ZNF83	55769	-0.861	4.68	35.8	8.11e-07	0.000365	6.09
7	897900	955407	57508	-	ENSG00000105963	ADAP1	protein_coding	chromosome	ArfGAP with dual PH domains 1 [Source:HGNC Symbol;Acc:HGNC:16486]	ENSG00000105963.15	ADAP1	11033	0.587	6.87	35.8	8.18e-07	0.000365	6.09
21	44849585	44873903	24319	-	ENSG00000183255	PTTG1IP	protein_coding	chromosome	PTTG1 interacting protein [Source:HGNC Symbol;Acc:HGNC:13524]	ENSG00000183255.12	PTTG1IP	754	0.741	7.88	35.8	8.18e-07	0.000365	6.09
6	132680849	132714055	33207	-	ENSG00000112299	VNN1	protein_coding	chromosome	vanin 1 [Source:HGNC Symbol;Acc:HGNC:12705]	ENSG00000112299.8	VNN1	8876	2.5	6.02	35.5	8.78e-07	0.00038	6.06
16	23835983	24220611	384629	+	ENSG00000166501	PRKCB	protein_coding	chromosome	protein kinase C beta [Source:HGNC Symbol;Acc:HGNC:9395]	ENSG00000166501.14	PRKCB	5579	0.542	9.08	35.2	9.37e-07	0.000394	6.03
22	37019635	37029822	10188	+	ENSG00000128309	MPST	protein_coding	chromosome	mercaptopyruvate sulfurtransferase [Source:HGNC Symbol;Acc:HGNC:7223]	ENSG00000128309.16	MPST	4357	0.856	5.09	35.1	9.8e-07	0.000401	6.01
19	6661253	6670588	9336	-	ENSG00000125735	TNFSF14	protein_coding	chromosome	TNF superfamily member 14 [Source:HGNC Symbol;Acc:HGNC:11930]	ENSG00000125735.10	TNFSF14	8740	-0.807	3.45	34.7	1.07e-06	0.000424	5.97
5	17065598	17276843	211246	+	ENSG00000176788	BASP1	protein_coding	chromosome	brain abundant membrane attached signal protein 1 [Source:HGNC Symbol;Acc:HGNC:957]	ENSG00000176788.9	BASP1	10409	0.948	5.21	34.5	1.13e-06	0.000436	5.95
CHR_HSCHR17_10_CTG4	36103827	36105621	1795	+	ENSG00000277943	CCL4	protein_coding	chromosome	C-C motif chemokine ligand 4 [Source:HGNC Symbol;Acc:HGNC:10630]	ENSG00000277943.4	CCL4	6351	-2.01	5.29	34.3	1.19e-06	0.000436	5.92
9	4679559	4708399	28841	+	ENSG00000106993	CDC37L1	protein_coding	chromosome	cell division cycle 37 like 1 [Source:HGNC Symbol;Acc:HGNC:17179]	ENSG00000106993.12	CDC37L1	55664	-0.999	3.47	34.3	1.2e-06	0.000436	5.92
8	30095408	30177208	81801	+	ENSG00000104660	LEPROTL1	protein_coding	chromosome	leptin receptor overlapping transcript like 1 [Source:HGNC Symbol;Acc:HGNC:6555]	ENSG00000104660.19	LEPROTL1	23484	-0.654	6.62	34.2	1.21e-06	0.000436	5.92
13	39209116	39603528	394413	-	ENSG00000183722	LHFPL6	protein_coding	chromosome	LHFPL tetraspan subfamily member 6 [Source:HGNC Symbol;Acc:HGNC:6586]	ENSG00000183722.9	LHFPL6	10186	2.68	1.16	34.1	1.26e-06	0.000438	5.9
15	58138169	58185911	47743	+	ENSG00000103569	AQP9	protein_coding	chromosome	aquaporin 9 [Source:HGNC Symbol;Acc:HGNC:643]	ENSG00000103569.10	AQP9	366	1.95	6.79	34	1.28e-06	0.000438	5.89
8	30678066	30727846	49781	-	ENSG00000104687	GSR	protein_coding	chromosome	glutathione-disulfide reductase [Source:HGNC Symbol;Acc:HGNC:4623]	ENSG00000104687.14	GSR	2936	0.752	6.71	33.9	1.32e-06	0.000441	5.88
17	34255218	34257203	1986	+	ENSG00000108691	CCL2	protein_coding	chromosome	C-C motif chemokine ligand 2 [Source:HGNC Symbol;Acc:HGNC:10618]	ENSG00000108691.9	CCL2	6347	-3.7	2.64	33.7	1.39e-06	0.000455	5.86
3	52245759	52250599	4841	+	ENSG00000164088	PPM1M	protein_coding	chromosome	protein phosphatase, Mg2+/Mn2+ dependent 1M [Source:HGNC Symbol;Acc:HGNC:26506]	ENSG00000164088.18	PPM1M	132160	0.404	6.77	33.5	1.45e-06	0.000461	5.84
20	45833799	45843276	9478	+	ENSG00000124104	SNX21	protein_coding	chromosome	sorting nexin family member 21 [Source:HGNC Symbol;Acc:HGNC:16154]	ENSG00000124104.19	SNX21	90203	1.11	3.89	33.5	1.47e-06	0.000461	5.83
19	18929201	18941261	12061	-	ENSG00000051128	HOMER3	protein_coding	chromosome	homer scaffold protein 3 [Source:HGNC Symbol;Acc:HGNC:17514]	ENSG00000051128.19	HOMER3	9454	1.12	5.14	33.2	1.6e-06	0.00049	5.8
14	21841240	21841774	535	+	ENSG00000211785	TRAV12-1	TR_V_gene	chromosome	T cell receptor alpha variable 12-1 [Source:HGNC Symbol;Acc:HGNC:12105]	ENSG00000211785.1	TRAV12-1	NA	-1.29	1.62	32.9	1.73e-06	0.000515	5.76
20	646615	653370	6756	-	ENSG00000271303	SRXN1	protein_coding	chromosome	sulfiredoxin 1 [Source:HGNC Symbol;Acc:HGNC:16132]	ENSG00000271303.1	SRXN1	140809	1.05	6.33	32.8	1.75e-06	0.000515	5.76
4	89879532	89954629	75098	+	ENSG00000138722	MMRN1	protein_coding	chromosome	multimerin 1 [Source:HGNC Symbol;Acc:HGNC:7178]	ENSG00000138722.10	MMRN1	22915	2.44	4.42	32.6	1.87e-06	0.000528	5.73
17	80101556	80119881	18326	+	ENSG00000171298	GAA	protein_coding	chromosome	glucosidase alpha, acid [Source:HGNC Symbol;Acc:HGNC:4065]	ENSG00000171298.13	GAA	2548	0.826	7.5	32.5	1.89e-06	0.000528	5.72
9	138217068	138253217	36150	+	ENSG00000233013	FAM157B	transcribed_unprocessed_pseudogene	chromosome	family with sequence similarity 157 member B [Source:HGNC Symbol;Acc:HGNC:34080]	ENSG00000233013.10	FAM157B	NA	1.5	3.05	32.5	1.92e-06	0.000528	5.72
4	1211448	1249953	38506	-	ENSG00000159692	CTBP1	protein_coding	chromosome	C-terminal binding protein 1 [Source:HGNC Symbol;Acc:HGNC:2494]	ENSG00000159692.15	CTBP1	1487	0.536	7.31	32.4	1.98e-06	0.000528	5.7
5	54517759	54546586	28828	+	ENSG00000178996	SNX18	protein_coding	chromosome	sorting nexin 18 [Source:HGNC Symbol;Acc:HGNC:19245]	ENSG00000178996.14	SNX18	112574	0.756	4.67	32.4	1.98e-06	0.000528	5.7
17	68535113	68601367	66255	-	ENSG00000108950	FAM20A	protein_coding	chromosome	FAM20A golgi associated secretory pathway pseudokinase [Source:HGNC Symbol;Acc:HGNC:23015]	ENSG00000108950.12	FAM20A	54757	3.25	4.96	32.3	2.01e-06	0.000528	5.7
5	177501907	177511274	9368	-	ENSG00000146094	DOK3	protein_coding	chromosome	docking protein 3 [Source:HGNC Symbol;Acc:HGNC:24583]	ENSG00000146094.14	DOK3	79930	1.02	7.35	32.1	2.11e-06	0.000538	5.68
3	168008689	168095924	87236	-	ENSG00000173905	GOLIM4	protein_coding	chromosome	golgi integral membrane protein 4 [Source:HGNC Symbol;Acc:HGNC:15448]	ENSG00000173905.9	GOLIM4	27333	0.655	3.88	32.1	2.12e-06	0.000538	5.67
14	22105343	22105846	504	+	ENSG00000211805	TRAV24	TR_V_gene	chromosome	T cell receptor alpha variable 24 [Source:HGNC Symbol;Acc:HGNC:12121]	ENSG00000211805.1	TRAV24	NA	-2.28	1.08	32	2.2e-06	0.000548	5.66
10	35126791	35212958	86168	+	ENSG00000095794	CREM	protein_coding	chromosome	cAMP responsive element modulator [Source:HGNC Symbol;Acc:HGNC:2352]	ENSG00000095794.19	CREM	1390	-1.42	4.74	31.9	2.27e-06	0.000556	5.64
17	81110487	81166221	55735	-	ENSG00000181409	AATK	protein_coding	chromosome	apoptosis associated tyrosine kinase [Source:HGNC Symbol;Acc:HGNC:21]	ENSG00000181409.14	AATK	9625	1.39	3.1	31.6	2.45e-06	0.00059	5.61
7	128392277	128410252	17976	-	ENSG00000106348	IMPDH1	protein_coding	chromosome	inosine monophosphate dehydrogenase 1 [Source:HGNC Symbol;Acc:HGNC:6052]	ENSG00000106348.18	IMPDH1	3614	0.566	7.93	31.4	2.55e-06	0.000597	5.59
2	42767089	42792593	25505	-	ENSG00000162882	HAAO	protein_coding	chromosome	3-hydroxyanthranilate 3,4-dioxygenase [Source:HGNC Symbol;Acc:HGNC:4796]	ENSG00000162882.15	HAAO	23498	0.927	2.85	31.4	2.59e-06	0.000597	5.59
17	35514766	35515186	421	-	ENSG00000255987	TOMM20P2	processed_pseudogene	chromosome	TOMM20 pseudogene 2 [Source:HGNC Symbol;Acc:HGNC:50519]	ENSG00000255987.1	TOMM20P2	NA	-1.25	0.894	31.2	2.68e-06	0.000597	5.57
5	132692628	132737638	45011	-	ENSG00000131437	KIF3A	protein_coding	chromosome	kinesin family member 3A [Source:HGNC Symbol;Acc:HGNC:6319]	ENSG00000131437.15	KIF3A	11127	-0.937	3.68	31.2	2.71e-06	0.000597	5.57
16	56361452	56425545	64094	-	ENSG00000159461	AMFR	protein_coding	chromosome	autocrine motility factor receptor [Source:HGNC Symbol;Acc:HGNC:463]	ENSG00000159461.15	AMFR	267	0.888	7.36	31.2	2.72e-06	0.000597	5.57
4	145481194	145559176	77983	+	ENSG00000170365	SMAD1	protein_coding	chromosome	SMAD family member 1 [Source:HGNC Symbol;Acc:HGNC:6767]	ENSG00000170365.10	SMAD1	4086	1	3.91	31.2	2.72e-06	0.000597	5.57
19	1086574	1095380	8807	-	ENSG00000099817	POLR2E	protein_coding	chromosome	RNA polymerase II subunit E [Source:HGNC Symbol;Acc:HGNC:9192]	ENSG00000099817.12	POLR2E	5434	0.377	7.37	31.1	2.81e-06	6e-04	5.55
19	16067021	16103002	35982	+	ENSG00000167460	TPM4	protein_coding	chromosome	tropomyosin 4 [Source:HGNC Symbol;Acc:HGNC:12013]	ENSG00000167460.17	TPM4	7171	0.888	8.41	31.1	2.82e-06	6e-04	5.55
9	129094794	129111189	16396	-	ENSG00000095321	CRAT	protein_coding	chromosome	carnitine O-acetyltransferase [Source:HGNC Symbol;Acc:HGNC:2342]	ENSG00000095321.17	CRAT	1384	0.938	5.67	30.6	3.22e-06	0.000677	5.49
12	101877580	102012130	134551	+	ENSG00000136048	DRAM1	protein_coding	chromosome	DNA damage regulated autophagy modulator 1 [Source:HGNC Symbol;Acc:HGNC:25645]	ENSG00000136048.14	DRAM1	55332	0.94	5.14	30.4	3.33e-06	0.000684	5.48
1	19338775	19485539	146765	-	ENSG00000077549	CAPZB	protein_coding	chromosome	capping actin protein of muscle Z-line subunit beta [Source:HGNC Symbol;Acc:HGNC:1491]	ENSG00000077549.18	CAPZB	832	0.306	8.42	30.3	3.48e-06	0.000684	5.46
14	99169287	99272197	102911	-	ENSG00000127152	BCL11B	protein_coding	chromosome	BAF chromatin remodeling complex subunit BCL11B [Source:HGNC Symbol;Acc:HGNC:13222]	ENSG00000127152.18	BCL11B	64919	-1.3	3.53	30.2	3.59e-06	0.000684	5.44
19	13144058	13150383	6326	-	ENSG00000104915	STX10	protein_coding	chromosome	syntaxin 10 [Source:HGNC Symbol;Acc:HGNC:11428]	ENSG00000104915.15	STX10	8677	0.509	6.78	30.1	3.66e-06	0.000684	5.44
1	153357854	153361023	3170	+	ENSG00000163220	S100A9	protein_coding	chromosome	S100 calcium binding protein A9 [Source:HGNC Symbol;Acc:HGNC:10499]	ENSG00000163220.11	S100A9	6280	1.74	12.4	30.1	3.67e-06	0.000684	5.44
CHR_HG76_PATCH	8084702	8110299	25598	+	ENSG00000285132	CTSB	protein_coding	chromosome	cathepsin B [Source:HGNC Symbol;Acc:HGNC:2527]	ENSG00000285132.2	CTSB	1508	1.42	8.29	30.1	3.69e-06	0.000684	5.43
X	43766610	43882450	115841	-	ENSG00000069535	MAOB	protein_coding	chromosome	monoamine oxidase B [Source:HGNC Symbol;Acc:HGNC:6834]	ENSG00000069535.14	MAOB	4129	4.58	2.34	30.1	3.7e-06	0.000684	5.43
21	44350163	44443081	92919	+	ENSG00000142185	TRPM2	protein_coding	chromosome	transient receptor potential cation channel subfamily M member 2 [Source:HGNC Symbol;Acc:HGNC:12339]	ENSG00000142185.16	TRPM2	7226	1.58	4.85	30	3.77e-06	0.000684	5.42
10	69269984	69401884	131901	+	ENSG00000156515	HK1	protein_coding	chromosome	hexokinase 1 [Source:HGNC Symbol;Acc:HGNC:4922]	ENSG00000156515.23	HK1	3098	0.64	8.47	30	3.8e-06	0.000684	5.42
14	21642889	21643578	690	+	ENSG00000256553	TRAV1-2	TR_V_gene	chromosome	T cell receptor alpha variable 1-2 [Source:HGNC Symbol;Acc:HGNC:12102]	ENSG00000256553.1	TRAV1-2	NA	-2	1.71	29.9	3.82e-06	0.000684	5.42
X	66021738	66040125	18388	-	ENSG00000155659	VSIG4	protein_coding	chromosome	V-set and immunoglobulin domain containing 4 [Source:HGNC Symbol;Acc:HGNC:17032]	ENSG00000155659.15	VSIG4	11326	2.71	5.3	29.9	3.88e-06	0.000684	5.41
11	1752755	1764573	11819	-	ENSG00000117984	CTSD	protein_coding	chromosome	cathepsin D [Source:HGNC Symbol;Acc:HGNC:2529]	ENSG00000117984.14	CTSD	1509	1.37	10.4	29.8	3.93e-06	0.000684	5.41
6	42744498	42746103	1606	-	ENSG00000124659	TBCC	protein_coding	chromosome	tubulin folding cofactor C [Source:HGNC Symbol;Acc:HGNC:11580]	ENSG00000124659.7	TBCC	6903	-0.644	6.25	29.9	3.93e-06	0.000684	5.41
19	40576853	40591399	14547	+	ENSG00000160410	SHKBP1	protein_coding	chromosome	SH3KBP1 binding protein 1 [Source:HGNC Symbol;Acc:HGNC:19214]	ENSG00000160410.15	SHKBP1	92799	0.6	8.48	29.8	4.02e-06	0.000684	5.4
1	153373711	153375621	1911	-	ENSG00000163221	S100A12	protein_coding	chromosome	S100 calcium binding protein A12 [Source:HGNC Symbol;Acc:HGNC:10489]	ENSG00000163221.9	S100A12	6283	2.77	8.24	29.8	4.03e-06	0.000684	5.4
11	120211032	120230334	19303	+	ENSG00000184232	OAF	protein_coding	chromosome	out at first homolog [Source:HGNC Symbol;Acc:HGNC:28752]	ENSG00000184232.9	OAF	220323	0.721	5.5	29.8	4.03e-06	0.000684	5.39
2	24077433	24085861	8429	-	ENSG00000115129	TP53I3	protein_coding	chromosome	tumor protein p53 inducible protein 3 [Source:HGNC Symbol;Acc:HGNC:19373]	ENSG00000115129.14	TP53I3	9540	1.12	4.32	29.7	4.05e-06	0.000684	5.39
1	182381704	182392206	10503	-	ENSG00000135821	GLUL	protein_coding	chromosome	glutamate-ammonia ligase [Source:HGNC Symbol;Acc:HGNC:4341]	ENSG00000135821.18	GLUL	2752	1.18	9.84	29.7	4.09e-06	0.000684	5.39
15	64739891	64775589	35699	-	ENSG00000166831	RBPMS2	protein_coding	chromosome	RNA binding protein, mRNA processing factor 2 [Source:HGNC Symbol;Acc:HGNC:19098]	ENSG00000166831.9	RBPMS2	348093	2.97	2.22	29.6	4.2e-06	0.000692	5.38
9	35696948	35732195	35248	-	ENSG00000137076	TLN1	protein_coding	chromosome	talin 1 [Source:HGNC Symbol;Acc:HGNC:11845]	ENSG00000137076.21	TLN1	7094	0.822	10.4	29.6	4.23e-06	0.000692	5.37
2	71453722	71686768	233047	+	ENSG00000135636	DYSF	protein_coding	chromosome	dysferlin [Source:HGNC Symbol;Acc:HGNC:3097]	ENSG00000135636.14	DYSF	8291	1.99	7.28	29.3	4.59e-06	0.000731	5.34
12	89347235	89352501	5267	-	ENSG00000139318	DUSP6	protein_coding	chromosome	dual specificity phosphatase 6 [Source:HGNC Symbol;Acc:HGNC:3072]	ENSG00000139318.8	DUSP6	1848	1.1	9.29	29.3	4.61e-06	0.000731	5.34
X	2691187	2741309	50123	+	ENSG00000002586	CD99	protein_coding	chromosome	CD99 molecule (Xg blood group) [Source:HGNC Symbol;Acc:HGNC:7082]	ENSG00000002586.20	CD99	4267	0.34	7.93	29.3	4.62e-06	0.000731	5.34
2	89947512	89948279	768	+	ENSG00000243264	IGKV2D-29	IG_V_gene	chromosome	immunoglobulin kappa variable 2D-29 [Source:HGNC Symbol;Acc:HGNC:5800]	ENSG00000243264.2	IGKV2D-29	NA	-2.99	5.88	29.1	4.79e-06	0.000739	5.32
8	47736913	47738164	1252	-	ENSG00000221869	CEBPD	protein_coding	chromosome	CCAAT enhancer binding protein delta [Source:HGNC Symbol;Acc:HGNC:1835]	ENSG00000221869.5	CEBPD	1052	1	8.14	29.1	4.81e-06	0.000739	5.32
13	31134973	31162388	27416	-	ENSG00000120694	HSPH1	protein_coding	chromosome	heat shock protein family H (Hsp110) member 1 [Source:HGNC Symbol;Acc:HGNC:16969]	ENSG00000120694.20	HSPH1	10808	-0.968	6.31	29.1	4.86e-06	0.000739	5.31
9	17134982	17503923	368942	+	ENSG00000044459	CNTLN	protein_coding	chromosome	centlein [Source:HGNC Symbol;Acc:HGNC:23432]	ENSG00000044459.15	CNTLN	54875	0.755	3.03	29.1	4.87e-06	0.000739	5.31
11	107326345	107457844	131500	-	ENSG00000152404	CWF19L2	protein_coding	chromosome	CWF19 like cell cycle control factor 2 [Source:HGNC Symbol;Acc:HGNC:26508]	ENSG00000152404.15	CWF19L2	143884	-0.68	4.04	29	4.94e-06	0.000742	5.31
CHR_HSCHR6_MHC_MCF_CTG1	30567930	30572668	4739	+	ENSG00000225201	HLA-E	protein_coding	chromosome	major histocompatibility complex, class I, E [Source:HGNC Symbol;Acc:HGNC:4962]	ENSG00000225201.6	HLA-E	3133	12.6	9.17	29	5.05e-06	0.000751	5.3
1	161524540	161526894	2355	+	ENSG00000173110	HSPA6	protein_coding	chromosome	heat shock protein family A (Hsp70) member 6 [Source:HGNC Symbol;Acc:HGNC:5239]	ENSG00000173110.8	HSPA6	3310	-1.85	4.69	28.9	5.11e-06	0.000751	5.29
11	65455258	65466720	11463	+	ENSG00000173727	AP000769.1	transcribed_unprocessed_pseudogene	chromosome	Finkel-Biskis-Reilly murine sarcoma virus (FBR-MuSV) ubiquitously expressed (FAU) pseudogene	ENSG00000173727.12	AP000769.1	NA	-2.15	1.71	28.9	5.15e-06	0.000751	5.29
X	119870475	119871733	1259	-	ENSG00000125352	RNF113A	protein_coding	chromosome	ring finger protein 113A [Source:HGNC Symbol;Acc:HGNC:12974]	ENSG00000125352.6	RNF113A	7737	-0.532	5.18	28.8	5.32e-06	0.000768	5.27
19	57499915	57518404	18490	+	ENSG00000152439	ZNF773	protein_coding	chromosome	zinc finger protein 773 [Source:HGNC Symbol;Acc:HGNC:30487]	ENSG00000152439.13	ZNF773	374928	-1.07	2.65	28.7	5.43e-06	0.000776	5.27
1	28147166	28193936	46771	-	ENSG00000169403	PTAFR	protein_coding	chromosome	platelet activating factor receptor [Source:HGNC Symbol;Acc:HGNC:9582]	ENSG00000169403.12	PTAFR	5724	1.43	7.84	28.6	5.51e-06	0.00078	5.26
14	49625174	49635230	10057	-	ENSG00000165506	DNAAF2	protein_coding	chromosome	dynein axonemal assembly factor 2 [Source:HGNC Symbol;Acc:HGNC:20188]	ENSG00000165506.14	DNAAF2	55172	-0.657	4.73	28.6	5.58e-06	0.000782	5.25
19	49474207	49486231	12025	+	ENSG00000090554	FLT3LG	protein_coding	chromosome	fms related tyrosine kinase 3 ligand [Source:HGNC Symbol;Acc:HGNC:3766]	ENSG00000090554.13	FLT3LG	2323	-1.04	5.22	28.5	5.7e-06	0.00079	5.24
11	2444684	2848991	404308	+	ENSG00000053918	KCNQ1	protein_coding	chromosome	potassium voltage-gated channel subfamily Q member 1 [Source:HGNC Symbol;Acc:HGNC:6294]	ENSG00000053918.17	KCNQ1	3784	0.817	5.97	28.5	5.74e-06	0.00079	5.24
2	179101678	179264832	163155	-	ENSG00000187231	SESTD1	protein_coding	chromosome	SEC14 and spectrin domain containing 1 [Source:HGNC Symbol;Acc:HGNC:18379]	ENSG00000187231.14	SESTD1	91404	0.638	4.94	28.4	5.86e-06	0.000797	5.23
CHR_HSCHR19LRC_PGF2_CTG3_1	54216894	54243483	26590	-	ENSG00000277177	LILRA6	protein_coding	chromosome	leukocyte immunoglobulin like receptor A6 [Source:HGNC Symbol;Acc:HGNC:15495]	ENSG00000277177.4	LILRA6	79168	2.08	5.91	28.4	5.9e-06	0.000797	5.23
7	124822386	124929983	107598	-	ENSG00000128513	POT1	protein_coding	chromosome	protection of telomeres 1 [Source:HGNC Symbol;Acc:HGNC:17284]	ENSG00000128513.16	POT1	25913	-0.569	3.95	28.3	6e-06	0.000803	5.22
13	73686089	73995056	308968	-	ENSG00000118922	KLF12	protein_coding	chromosome	Kruppel like factor 12 [Source:HGNC Symbol;Acc:HGNC:6346]	ENSG00000118922.17	KLF12	11278	-0.929	4.56	28.2	6.27e-06	0.000831	5.2
13	110523066	110561722	38657	-	ENSG00000139832	RAB20	protein_coding	chromosome	RAB20, member RAS oncogene family [Source:HGNC Symbol;Acc:HGNC:18260]	ENSG00000139832.5	RAB20	55647	1.23	4.63	28	6.57e-06	0.000863	5.18
16	57092583	57148369	55787	+	ENSG00000140848	CPNE2	protein_coding	chromosome	copine 2 [Source:HGNC Symbol;Acc:HGNC:2315]	ENSG00000140848.17	CPNE2	221184	0.897	5.34	28	6.63e-06	0.000864	5.18
9	136673143	136687457	14315	-	ENSG00000169692	AGPAT2	protein_coding	chromosome	1-acylglycerol-3-phosphate O-acyltransferase 2 [Source:HGNC Symbol;Acc:HGNC:325]	ENSG00000169692.13	AGPAT2	10555	0.875	6.45	27.9	6.77e-06	0.000867	5.17
1	220879431	220885059	5629	+	ENSG00000136630	HLX	protein_coding	chromosome	H2.0 like homeobox [Source:HGNC Symbol;Acc:HGNC:4978]	ENSG00000136630.13	HLX	3142	1.89	4.87	27.9	6.9e-06	0.000867	5.16
4	147637785	147684163	46379	-	ENSG00000164169	PRMT9	protein_coding	chromosome	protein arginine methyltransferase 9 [Source:HGNC Symbol;Acc:HGNC:25099]	ENSG00000164169.13	PRMT9	90826	-0.787	3.78	27.8	6.93e-06	0.000867	5.16
5	140631728	140633701	1974	-	ENSG00000170458	CD14	protein_coding	chromosome	CD14 molecule [Source:HGNC Symbol;Acc:HGNC:1628]	ENSG00000170458.14	CD14	929	1.26	10.5	27.8	6.93e-06	0.000867	5.16
3	120392293	120450993	58701	-	ENSG00000163430	FSTL1	protein_coding	chromosome	follistatin like 1 [Source:HGNC Symbol;Acc:HGNC:3972]	ENSG00000163430.12	FSTL1	11167	2.93	3.32	27.8	6.95e-06	0.000867	5.16
2	3497366	3519531	22166	-	ENSG00000182551	ADI1	protein_coding	chromosome	acireductone dioxygenase 1 [Source:HGNC Symbol;Acc:HGNC:30576]	ENSG00000182551.14	ADI1	55256	0.502	6.45	27.8	7.03e-06	0.000869	5.15
8	38996869	39105261	108393	+	ENSG00000168615	ADAM9	protein_coding	chromosome	ADAM metallopeptidase domain 9 [Source:HGNC Symbol;Acc:HGNC:216]	ENSG00000168615.12	ADAM9	8754	1.41	5.75	27.6	7.38e-06	0.000903	5.13
19	52749942	52786807	36866	-	ENSG00000189190	ZNF600	protein_coding	chromosome	zinc finger protein 600 [Source:HGNC Symbol;Acc:HGNC:30951]	ENSG00000189190.10	ZNF600	162966	-1.37	4.71	27.6	7.43e-06	0.000903	5.13
11	68039025	68050895	11871	+	ENSG00000110719	TCIRG1	protein_coding	chromosome	T cell immune regulator 1, ATPase H+ transporting V0 subunit a3 [Source:HGNC Symbol;Acc:HGNC:11647]	ENSG00000110719.10	TCIRG1	10312	0.617	9.81	27.6	7.49e-06	0.000903	5.13
7	139777051	140020325	243275	+	ENSG00000059377	TBXAS1	protein_coding	chromosome	thromboxane A synthase 1 [Source:HGNC Symbol;Acc:HGNC:11609]	ENSG00000059377.17	TBXAS1	6916	0.893	7.5	27.5	7.55e-06	0.000903	5.12
19	53519527	53580269	60743	+	ENSG00000130844	ZNF331	protein_coding	chromosome	zinc finger protein 331 [Source:HGNC Symbol;Acc:HGNC:15489]	ENSG00000130844.18	ZNF331	55422	-1.37	6.17	27.5	7.74e-06	0.000918	5.11
8	38030534	38060365	29832	+	ENSG00000187840	EIF4EBP1	protein_coding	chromosome	eukaryotic translation initiation factor 4E binding protein 1 [Source:HGNC Symbol;Acc:HGNC:3288]	ENSG00000187840.5	EIF4EBP1	1978	0.541	5.74	27.4	7.92e-06	0.000932	5.1
7	2631986	2664802	32817	+	ENSG00000136295	TTYH3	protein_coding	chromosome	tweety family member 3 [Source:HGNC Symbol;Acc:HGNC:22222]	ENSG00000136295.15	TTYH3	80727	0.832	6.75	27.3	8.17e-06	0.000954	5.09
6	30489509	30494194	4686	+	ENSG00000204592	HLA-E	protein_coding	chromosome	major histocompatibility complex, class I, E [Source:HGNC Symbol;Acc:HGNC:4962]	ENSG00000204592.9	HLA-E	3133	13.5	6.88	30.5	8.4e-06	0.000965	5.08
5	150777946	150796734	18789	+	ENSG00000256235	SMIM3	protein_coding	chromosome	small integral membrane protein 3 [Source:HGNC Symbol;Acc:HGNC:30248]	ENSG00000256235.2	SMIM3	85027	1.13	5.21	27.2	8.41e-06	0.000965	5.07
19	8413270	8439017	25748	+	ENSG00000099785	MARCH2	protein_coding	chromosome	membrane associated ring-CH-type finger 2 [Source:HGNC Symbol;Acc:HGNC:28038]	ENSG00000099785.10	MARCH2	51257	1.18	6.74	27.2	8.46e-06	0.000965	5.07
1	26280086	26281522	1437	+	ENSG00000142669	SH3BGRL3	protein_coding	chromosome	SH3 domain binding glutamate rich protein like 3 [Source:HGNC Symbol;Acc:HGNC:15568]	ENSG00000142669.15	SH3BGRL3	83442	0.55	10.9	27.1	8.6e-06	0.000969	5.07
19	14514769	14529770	15002	-	ENSG00000132002	DNAJB1	protein_coding	chromosome	DnaJ heat shock protein family (Hsp40) member B1 [Source:HGNC Symbol;Acc:HGNC:5270]	ENSG00000132002.8	DNAJB1	3337	-1.38	8.54	27.1	8.65e-06	0.000969	5.06
9	19053141	19102904	49764	-	ENSG00000147874	HAUS6	protein_coding	chromosome	HAUS augmin like complex subunit 6 [Source:HGNC Symbol;Acc:HGNC:25948]	ENSG00000147874.11	HAUS6	54801	-0.641	4.02	27.1	8.7e-06	0.000969	5.06
X	85861180	86047561	186382	-	ENSG00000188419	CHM	protein_coding	chromosome	CHM Rab escort protein [Source:HGNC Symbol;Acc:HGNC:1940]	ENSG00000188419.14	CHM	1121	-1.1	4.03	26.9	9.17e-06	0.00101	5.04
2	119223831	119265652	41822	+	ENSG00000115107	STEAP3	protein_coding	chromosome	STEAP3 metalloreductase [Source:HGNC Symbol;Acc:HGNC:24592]	ENSG00000115107.20	STEAP3	55240	1.96	3.51	26.8	9.42e-06	0.00103	5.03
7	5527148	5563784	36637	-	ENSG00000075624	ACTB	protein_coding	chromosome	actin beta [Source:HGNC Symbol;Acc:HGNC:132]	ENSG00000075624.16	ACTB	60	0.542	14.3	26.7	9.67e-06	0.00105	5.01
19	41350911	41384083	33173	+	ENSG00000142046	TMEM91	protein_coding	chromosome	transmembrane protein 91 [Source:HGNC Symbol;Acc:HGNC:32393]	ENSG00000142046.15	TMEM91	641649	0.983	4.54	26.7	9.79e-06	0.00105	5.01
16	31106107	31112791	6685	+	ENSG00000103507	BCKDK	protein_coding	chromosome	branched chain keto acid dehydrogenase kinase [Source:HGNC Symbol;Acc:HGNC:16902]	ENSG00000103507.14	BCKDK	10295	0.574	6.84	26.6	9.82e-06	0.00105	5.01
1	31409565	31434680	25116	+	ENSG00000168528	SERINC2	protein_coding	chromosome	serine incorporator 2 [Source:HGNC Symbol;Acc:HGNC:23231]	ENSG00000168528.12	SERINC2	347735	2.06	3.06	26.6	9.84e-06	0.00105	5.01
3	187721377	187745725	24349	-	ENSG00000113916	BCL6	protein_coding	chromosome	BCL6 transcription repressor [Source:HGNC Symbol;Acc:HGNC:1001]	ENSG00000113916.18	BCL6	604	1.09	6.05	26.6	1e-05	0.00106	5
17	30378927	30469989	91063	+	ENSG00000108582	CPD	protein_coding	chromosome	carboxypeptidase D [Source:HGNC Symbol;Acc:HGNC:2301]	ENSG00000108582.12	CPD	1362	0.969	6.62	26.5	1.02e-05	0.00107	4.99
20	1894167	1940592	46426	+	ENSG00000198053	SIRPA	protein_coding	chromosome	signal regulatory protein alpha [Source:HGNC Symbol;Acc:HGNC:9662]	ENSG00000198053.11	SIRPA	140885	1.24	7.11	26.4	1.04e-05	0.00108	4.98
5	132294394	132344190	49797	+	ENSG00000197208	SLC22A4	protein_coding	chromosome	solute carrier family 22 member 4 [Source:HGNC Symbol;Acc:HGNC:10968]	ENSG00000197208.6	SLC22A4	6583	0.93	3.66	26.2	1.11e-05	0.00115	4.96
12	55725323	55729707	4385	-	ENSG00000135404	CD63	protein_coding	chromosome	CD63 molecule [Source:HGNC Symbol;Acc:HGNC:1692]	ENSG00000135404.11	CD63	967	1.01	8.64	26.2	1.13e-05	0.00115	4.95
19	51745172	51804110	58939	-	ENSG00000171051	FPR1	protein_coding	chromosome	formyl peptide receptor 1 [Source:HGNC Symbol;Acc:HGNC:3826]	ENSG00000171051.8	FPR1	2357	1.6	8.58	26.2	1.13e-05	0.00115	4.95
20	45890144	45898820	8677	+	ENSG00000064601	CTSA	protein_coding	chromosome	cathepsin A [Source:HGNC Symbol;Acc:HGNC:9251]	ENSG00000064601.18	CTSA	5476	1.07	9.18	26	1.17e-05	0.00116	4.93
X	65588377	65741931	153555	+	ENSG00000147065	MSN	protein_coding	chromosome	moesin [Source:HGNC Symbol;Acc:HGNC:7373]	ENSG00000147065.17	MSN	4478	0.452	10.7	26.1	1.17e-05	0.00116	4.93
21	42371837	42396091	24255	-	ENSG00000160183	TMPRSS3	protein_coding	chromosome	transmembrane serine protease 3 [Source:HGNC Symbol;Acc:HGNC:11877]	ENSG00000160183.16	TMPRSS3	64699	-1.31	1.17	26	1.17e-05	0.00116	4.93
6	47477789	47627263	149475	+	ENSG00000198087	CD2AP	protein_coding	chromosome	CD2 associated protein [Source:HGNC Symbol;Acc:HGNC:14258]	ENSG00000198087.7	CD2AP	23607	-0.877	4.2	26.1	1.17e-05	0.00116	4.93
3	52495338	52524495	29158	+	ENSG00000010327	STAB1	protein_coding	chromosome	stabilin 1 [Source:HGNC Symbol;Acc:HGNC:18628]	ENSG00000010327.10	STAB1	23166	1.45	6.92	26	1.18e-05	0.00116	4.93
1	1785285	1891117	105833	-	ENSG00000078369	GNB1	protein_coding	chromosome	G protein subunit beta 1 [Source:HGNC Symbol;Acc:HGNC:4396]	ENSG00000078369.18	GNB1	2782	0.385	8.35	26	1.18e-05	0.00116	4.93
1	8945867	8975092	29226	+	ENSG00000131686	CA6	protein_coding	chromosome	carbonic anhydrase 6 [Source:HGNC Symbol;Acc:HGNC:1380]	ENSG00000131686.15	CA6	765	-1.77	1.09	25.9	1.21e-05	0.00116	4.92
21	33402896	33479348	76453	+	ENSG00000159128	IFNGR2	protein_coding	chromosome	interferon gamma receptor 2 [Source:HGNC Symbol;Acc:HGNC:5440]	ENSG00000159128.14	IFNGR2	3460	1.01	7.51	25.9	1.21e-05	0.00116	4.92
7	143381295	143391111	9817	+	ENSG00000159840	ZYX	protein_coding	chromosome	zyxin [Source:HGNC Symbol;Acc:HGNC:13200]	ENSG00000159840.16	ZYX	7791	0.754	9.3	25.9	1.21e-05	0.00116	4.92
2	32946953	33399509	452557	+	ENSG00000049323	LTBP1	protein_coding	chromosome	latent transforming growth factor beta binding protein 1 [Source:HGNC Symbol;Acc:HGNC:6714]	ENSG00000049323.16	LTBP1	4052	2.23	5.19	25.9	1.22e-05	0.00116	4.91
7	149764182	149773588	9407	-	ENSG00000181444	ZNF467	protein_coding	chromosome	zinc finger protein 467 [Source:HGNC Symbol;Acc:HGNC:23154]	ENSG00000181444.13	ZNF467	168544	0.72	5.39	25.9	1.23e-05	0.00116	4.91
10	46005088	46030714	25627	-	ENSG00000266412	NCOA4	protein_coding	chromosome	nuclear receptor coactivator 4 [Source:HGNC Symbol;Acc:HGNC:7671]	ENSG00000266412.5	NCOA4	8031	0.747	9.18	25.8	1.25e-05	0.00116	4.9
10	126905409	127452517	547109	+	ENSG00000150760	DOCK1	protein_coding	chromosome	dedicator of cytokinesis 1 [Source:HGNC Symbol;Acc:HGNC:2987]	ENSG00000150760.12	DOCK1	1793	1.94	1.68	25.8	1.26e-05	0.00116	4.9
X	119588337	119606443	18107	-	ENSG00000186416	NKRF	protein_coding	chromosome	NFKB repressing factor [Source:HGNC Symbol;Acc:HGNC:19374]	ENSG00000186416.15	NKRF	55922	-0.799	3.2	25.8	1.26e-05	0.00116	4.9
17	35522279	35522969	691	-	ENSG00000286030	AC015911.10	transcribed_unprocessed_pseudogene	chromosome	schlafen family member pseudogene	ENSG00000286030.2	AC015911.10	NA	-1.07	4.45	25.8	1.26e-05	0.00116	4.9
2	20032650	20051628	18979	-	ENSG00000068697	LAPTM4A	protein_coding	chromosome	lysosomal protein transmembrane 4 alpha [Source:HGNC Symbol;Acc:HGNC:6924]	ENSG00000068697.7	LAPTM4A	9741	0.48	7.37	25.8	1.27e-05	0.00116	4.9
7	142645961	142646467	507	+	ENSG00000211749	TRBV23-1	TR_V_gene	chromosome	T cell receptor beta variable 23-1 (non-functional) [Source:HGNC Symbol;Acc:HGNC:12201]	ENSG00000211749.1	TRBV23-1	NA	-2.02	1.58	25.8	1.27e-05	0.00116	4.9
1	65420587	65436007	15421	+	ENSG00000213625	LEPROT	protein_coding	chromosome	leptin receptor overlapping transcript [Source:HGNC Symbol;Acc:HGNC:29477]	ENSG00000213625.9	LEPROT	54741	0.784	6.43	25.7	1.28e-05	0.00116	4.89
11	64206678	64223886	17209	+	ENSG00000149781	FERMT3	protein_coding	chromosome	fermitin family member 3 [Source:HGNC Symbol;Acc:HGNC:23151]	ENSG00000149781.12	FERMT3	83706	0.691	9.3	25.7	1.29e-05	0.00116	4.89
9	112040785	112175408	134624	-	ENSG00000106868	SUSD1	protein_coding	chromosome	sushi domain containing 1 [Source:HGNC Symbol;Acc:HGNC:25413]	ENSG00000106868.16	SUSD1	64420	0.6	6.28	25.7	1.3e-05	0.00116	4.89
2	130356045	130375405	19361	+	ENSG00000072135	PTPN18	protein_coding	chromosome	protein tyrosine phosphatase non-receptor type 18 [Source:HGNC Symbol;Acc:HGNC:9649]	ENSG00000072135.13	PTPN18	26469	0.542	8.09	25.7	1.31e-05	0.00116	4.88
20	41402083	41618384	216302	-	ENSG00000124177	CHD6	protein_coding	chromosome	chromodomain helicase DNA binding protein 6 [Source:HGNC Symbol;Acc:HGNC:19057]	ENSG00000124177.15	CHD6	84181	-0.622	5.08	25.7	1.32e-05	0.00116	4.88
8	27596917	27614700	17784	-	ENSG00000120885	CLU	protein_coding	chromosome	clusterin [Source:HGNC Symbol;Acc:HGNC:2095]	ENSG00000120885.22	CLU	1191	2.36	8.84	25.6	1.33e-05	0.00116	4.88
1	153390032	153391073	1042	-	ENSG00000143546	S100A8	protein_coding	chromosome	S100 calcium binding protein A8 [Source:HGNC Symbol;Acc:HGNC:10498]	ENSG00000143546.10	S100A8	6279	1.87	11.7	25.6	1.34e-05	0.00116	4.87
7	142715346	142715861	516	+	ENSG00000211752	TRBV27	TR_V_gene	chromosome	T cell receptor beta variable 27 [Source:HGNC Symbol;Acc:HGNC:12208]	ENSG00000211752.3	TRBV27	NA	-1.87	3.33	25.6	1.34e-05	0.00116	4.87
CHR_HSCHR7_2_CTG6	142657499	142658198	700	+	ENSG00000282771	TRBV18	TR_V_gene	chromosome	T cell receptor beta variable 18 [Source:HGNC Symbol;Acc:HGNC:12193]	ENSG00000282771.1	TRBV18	NA	-1.58	2.22	25.6	1.35e-05	0.00116	4.87
1	154155304	154194648	39345	-	ENSG00000143549	TPM3	protein_coding	chromosome	tropomyosin 3 [Source:HGNC Symbol;Acc:HGNC:12012]	ENSG00000143549.21	TPM3	7170	0.373	9.95	25.5	1.36e-05	0.00116	4.87
6	122789049	122809720	20672	+	ENSG00000172594	SMPDL3A	protein_coding	chromosome	sphingomyelin phosphodiesterase acid like 3A [Source:HGNC Symbol;Acc:HGNC:17389]	ENSG00000172594.13	SMPDL3A	10924	1.02	3.71	25.5	1.37e-05	0.00116	4.86
2	216632828	216664436	31609	+	ENSG00000115457	IGFBP2	protein_coding	chromosome	insulin like growth factor binding protein 2 [Source:HGNC Symbol;Acc:HGNC:5471]	ENSG00000115457.10	IGFBP2	3485	2.73	2.75	25.5	1.38e-05	0.00116	4.86
6	146543833	146554953	11121	+	ENSG00000118508	RAB32	protein_coding	chromosome	RAB32, member RAS oncogene family [Source:HGNC Symbol;Acc:HGNC:9772]	ENSG00000118508.5	RAB32	10981	0.976	6.6	25.5	1.38e-05	0.00116	4.86
7	114922154	115019202	97049	+	ENSG00000135272	MDFIC	protein_coding	chromosome	MyoD family inhibitor domain containing [Source:HGNC Symbol;Acc:HGNC:28870]	ENSG00000135272.10	MDFIC	29969	-0.489	6.06	25.5	1.38e-05	0.00116	4.86
19	55132698	55149206	16509	-	ENSG00000105048	TNNT1	protein_coding	chromosome	troponin T1, slow skeletal type [Source:HGNC Symbol;Acc:HGNC:11948]	ENSG00000105048.17	TNNT1	7138	1.99	4.3	25.5	1.39e-05	0.00117	4.86
20	58689131	58719238	30108	+	ENSG00000215440	NPEPL1	protein_coding	chromosome	aminopeptidase like 1 [Source:HGNC Symbol;Acc:HGNC:16244]	ENSG00000215440.12	NPEPL1	79716	0.452	6.63	25.4	1.43e-05	0.00119	4.84
16	56961923	56983845	21923	+	ENSG00000087237	CETP	protein_coding	chromosome	cholesteryl ester transfer protein [Source:HGNC Symbol;Acc:HGNC:1869]	ENSG00000087237.12	CETP	1071	2.06	1.85	25.4	1.44e-05	0.00119	4.84
13	113759226	113816995	57770	+	ENSG00000184497	TMEM255B	protein_coding	chromosome	transmembrane protein 255B [Source:HGNC Symbol;Acc:HGNC:28297]	ENSG00000184497.13	TMEM255B	348013	1.61	1.66	25.3	1.44e-05	0.00119	4.84
11	63681446	63759891	78446	+	ENSG00000133318	RTN3	protein_coding	chromosome	reticulon 3 [Source:HGNC Symbol;Acc:HGNC:10469]	ENSG00000133318.14	RTN3	10313	0.825	7.61	25.3	1.47e-05	0.00121	4.83
19	12224686	12294887	70202	-	ENSG00000197857	ZNF44	protein_coding	chromosome	zinc finger protein 44 [Source:HGNC Symbol;Acc:HGNC:13110]	ENSG00000197857.13	ZNF44	51710	-0.619	4.55	25.2	1.51e-05	0.00123	4.82
15	72199029	72231822	32794	-	ENSG00000067225	PKM	protein_coding	chromosome	pyruvate kinase M1/2 [Source:HGNC Symbol;Acc:HGNC:9021]	ENSG00000067225.18	PKM	5315	0.782	10.4	25.1	1.54e-05	0.00125	4.81
2	218382029	218396894	14866	+	ENSG00000018280	SLC11A1	protein_coding	chromosome	solute carrier family 11 member 1 [Source:HGNC Symbol;Acc:HGNC:10907]	ENSG00000018280.17	SLC11A1	6556	1.22	8.33	25.1	1.57e-05	0.00127	4.8
22	35380361	35394207	13847	+	ENSG00000100292	HMOX1	protein_coding	chromosome	heme oxygenase 1 [Source:HGNC Symbol;Acc:HGNC:5013]	ENSG00000100292.17	HMOX1	3162	0.858	6.99	24.9	1.66e-05	0.00133	4.78
1	228082660	228099212	16553	+	ENSG00000143761	ARF1	protein_coding	chromosome	ADP ribosylation factor 1 [Source:HGNC Symbol;Acc:HGNC:652]	ENSG00000143761.16	ARF1	375	0.42	9.61	24.8	1.72e-05	0.00137	4.76
1	180154869	180204030	49162	+	ENSG00000116260	QSOX1	protein_coding	chromosome	quiescin sulfhydryl oxidase 1 [Source:HGNC Symbol;Acc:HGNC:9756]	ENSG00000116260.17	QSOX1	5768	0.923	6.27	24.6	1.79e-05	0.00142	4.75
2	69457997	69674349	216353	-	ENSG00000115977	AAK1	protein_coding	chromosome	AP2 associated kinase 1 [Source:HGNC Symbol;Acc:HGNC:19679]	ENSG00000115977.19	AAK1	22848	-0.722	5.68	24.5	1.84e-05	0.00145	4.73
3	183122215	183163839	41625	-	ENSG00000078081	LAMP3	protein_coding	chromosome	lysosomal associated membrane protein 3 [Source:HGNC Symbol;Acc:HGNC:14582]	ENSG00000078081.8	LAMP3	27074	-2.31	2.42	24.5	1.85e-05	0.00145	4.73
18	670318	712662	42345	-	ENSG00000132199	ENOSF1	protein_coding	chromosome	enolase superfamily member 1 [Source:HGNC Symbol;Acc:HGNC:30365]	ENSG00000132199.20	ENOSF1	55556	-0.844	4.17	24.5	1.86e-05	0.00145	4.73
8	96645242	97149654	504413	+	ENSG00000104324	CPQ	protein_coding	chromosome	carboxypeptidase Q [Source:HGNC Symbol;Acc:HGNC:16910]	ENSG00000104324.16	CPQ	10404	0.737	5.78	24.4	1.92e-05	0.00148	4.72
11	124633113	124695707	62595	-	ENSG00000110013	SIAE	protein_coding	chromosome	sialic acid acetylesterase [Source:HGNC Symbol;Acc:HGNC:18187]	ENSG00000110013.13	SIAE	54414	1.1	3.95	24.4	1.92e-05	0.00148	4.72
3	171058414	171460408	401995	-	ENSG00000154310	TNIK	protein_coding	chromosome	TRAF2 and NCK interacting kinase [Source:HGNC Symbol;Acc:HGNC:30765]	ENSG00000154310.17	TNIK	23043	-0.693	5.07	24.4	1.93e-05	0.00148	4.71
14	68874143	68979440	105298	-	ENSG00000072110	ACTN1	protein_coding	chromosome	actinin alpha 1 [Source:HGNC Symbol;Acc:HGNC:163]	ENSG00000072110.13	ACTN1	87	0.965	8.13	24.3	1.97e-05	0.00148	4.7
18	70289045	70330199	41155	+	ENSG00000170677	SOCS6	protein_coding	chromosome	suppressor of cytokine signaling 6 [Source:HGNC Symbol;Acc:HGNC:16833]	ENSG00000170677.6	SOCS6	9306	1.12	3.12	24.3	1.98e-05	0.00148	4.7
1	220786990	220884503	97514	+	ENSG00000286231	AL445423.3	protein_coding	chromosome	novel protein	ENSG00000286231.1	AL445423.3	NA	1.92	3.9	24.3	1.98e-05	0.00148	4.7
5	179911651	180072113	160463	-	ENSG00000113269	RNF130	protein_coding	chromosome	ring finger protein 130 [Source:HGNC Symbol;Acc:HGNC:18280]	ENSG00000113269.14	RNF130	55819	0.683	8.19	24.3	1.99e-05	0.00148	4.7
6	149504495	149546043	41549	-	ENSG00000131013	PPIL4	protein_coding	chromosome	peptidylprolyl isomerase like 4 [Source:HGNC Symbol;Acc:HGNC:15702]	ENSG00000131013.4	PPIL4	85313	-0.55	4.15	24.3	1.99e-05	0.00148	4.7
20	23079360	23086324	6965	-	ENSG00000125810	CD93	protein_coding	chromosome	CD93 molecule [Source:HGNC Symbol;Acc:HGNC:15855]	ENSG00000125810.10	CD93	22918	1.16	5.29	24.2	2.01e-05	0.00148	4.7
12	69348341	69354234	5894	+	ENSG00000090382	LYZ	protein_coding	chromosome	lysozyme [Source:HGNC Symbol;Acc:HGNC:6740]	ENSG00000090382.6	LYZ	4069	1.16	11.1	24.2	2.02e-05	0.00148	4.69
16	84819985	84920768	100784	+	ENSG00000103196	CRISPLD2	protein_coding	chromosome	cysteine rich secretory protein LCCL domain containing 2 [Source:HGNC Symbol;Acc:HGNC:25248]	ENSG00000103196.12	CRISPLD2	83716	1.82	6.29	24.2	2.02e-05	0.00148	4.69
7	4973988	5040675	66688	+	ENSG00000196204	RNF216P1	transcribed_unprocessed_pseudogene	chromosome	ring finger protein 216 pseudogene 1 [Source:HGNC Symbol;Acc:HGNC:33610]	ENSG00000196204.11	RNF216P1	NA	-0.713	4.36	24.2	2.02e-05	0.00148	4.7
1	11934205	11975538	41334	+	ENSG00000083444	PLOD1	protein_coding	chromosome	procollagen-lysine,2-oxoglutarate 5-dioxygenase 1 [Source:HGNC Symbol;Acc:HGNC:9081]	ENSG00000083444.17	PLOD1	5351	0.728	6.52	24.2	2.04e-05	0.00149	4.69
8	29333064	29350684	17621	-	ENSG00000120875	DUSP4	protein_coding	chromosome	dual specificity phosphatase 4 [Source:HGNC Symbol;Acc:HGNC:3070]	ENSG00000120875.9	DUSP4	1846	-2.14	3.18	24.1	2.13e-05	0.00154	4.67
CHR_HSCHR19LRC_PGF1_CTG3_1	54283996	54300924	16929	-	ENSG00000274110	LAIR1	protein_coding	chromosome	leukocyte associated immunoglobulin like receptor 1 [Source:HGNC Symbol;Acc:HGNC:6477]	ENSG00000274110.4	LAIR1	3903	1.58	6.14	24.1	2.13e-05	0.00154	4.67
12	57128483	57213361	84879	+	ENSG00000123384	LRP1	protein_coding	chromosome	LDL receptor related protein 1 [Source:HGNC Symbol;Acc:HGNC:6692]	ENSG00000123384.14	LRP1	4035	1.15	7.16	24	2.19e-05	0.00157	4.66
8	125430358	125438403	8046	+	ENSG00000173334	TRIB1	protein_coding	chromosome	tribbles pseudokinase 1 [Source:HGNC Symbol;Acc:HGNC:16891]	ENSG00000173334.4	TRIB1	10221	0.859	7.71	23.9	2.22e-05	0.00159	4.65
19	6531026	6535924	4899	+	ENSG00000125657	TNFSF9	protein_coding	chromosome	TNF superfamily member 9 [Source:HGNC Symbol;Acc:HGNC:11939]	ENSG00000125657.5	TNFSF9	8744	-2.22	3.02	23.8	2.32e-05	0.00163	4.63
2	127535802	127637729	101928	+	ENSG00000169994	MYO7B	protein_coding	chromosome	myosin VIIB [Source:HGNC Symbol;Acc:HGNC:7607]	ENSG00000169994.18	MYO7B	4648	2.02	4.01	23.8	2.32e-05	0.00163	4.63
CHR_HSCHR15_4_CTG8	29409413	29411093	1681	-	ENSG00000282130	NSMCE3	protein_coding	chromosome	NSE3 homolog, SMC5-SMC6 complex component [Source:HGNC Symbol;Acc:HGNC:7677]	ENSG00000282130.1	NSMCE3	56160	-0.606	6.17	23.8	2.34e-05	0.00163	4.63
20	36541497	36551447	9951	+	ENSG00000101335	MYL9	protein_coding	chromosome	myosin light chain 9 [Source:HGNC Symbol;Acc:HGNC:15754]	ENSG00000101335.10	MYL9	10398	2.9	6.04	23.7	2.35e-05	0.00163	4.63
1	43974487	43978295	3809	+	ENSG00000117410	ATP6V0B	protein_coding	chromosome	ATPase H+ transporting V0 subunit b [Source:HGNC Symbol;Acc:HGNC:861]	ENSG00000117410.14	ATP6V0B	533	0.508	8.35	23.7	2.35e-05	0.00163	4.63
13	19633659	19673441	39783	+	ENSG00000196199	MPHOSPH8	protein_coding	chromosome	M-phase phosphoprotein 8 [Source:HGNC Symbol;Acc:HGNC:29810]	ENSG00000196199.14	MPHOSPH8	54737	-0.546	5.96	23.7	2.35e-05	0.00163	4.63
14	24439766	24442905	3140	-	ENSG00000100445	SDR39U1	protein_coding	chromosome	short chain dehydrogenase/reductase family 39U member 1 [Source:HGNC Symbol;Acc:HGNC:20275]	ENSG00000100445.17	SDR39U1	56948	-0.653	6.43	23.7	2.4e-05	0.00166	4.62
9	128720870	128724127	3258	-	ENSG00000160446	ZDHHC12	protein_coding	chromosome	zinc finger DHHC-type containing 12 [Source:HGNC Symbol;Acc:HGNC:19159]	ENSG00000160446.19	ZDHHC12	84885	0.459	5.73	23.6	2.43e-05	0.00167	4.61
14	75578620	75663214	84595	+	ENSG00000119686	FLVCR2	protein_coding	chromosome	feline leukemia virus subgroup C cellular receptor family member 2 [Source:HGNC Symbol;Acc:HGNC:20105]	ENSG00000119686.10	FLVCR2	55640	1.57	5.69	23.6	2.47e-05	0.00169	4.61
9	20341669	20622518	280850	-	ENSG00000171843	MLLT3	protein_coding	chromosome	MLLT3 super elongation complex subunit [Source:HGNC Symbol;Acc:HGNC:7136]	ENSG00000171843.16	MLLT3	4300	-0.802	4.65	23.6	2.47e-05	0.00169	4.61
10	45374176	45446119	71944	+	ENSG00000012779	ALOX5	protein_coding	chromosome	arachidonate 5-lipoxygenase [Source:HGNC Symbol;Acc:HGNC:435]	ENSG00000012779.11	ALOX5	240	0.922	8.1	23.5	2.5e-05	0.00169	4.6
8	26291508	26372680	81173	+	ENSG00000221914	PPP2R2A	protein_coding	chromosome	protein phosphatase 2 regulatory subunit Balpha [Source:HGNC Symbol;Acc:HGNC:9304]	ENSG00000221914.11	PPP2R2A	5520	-0.634	3.94	23.5	2.51e-05	0.00169	4.6
1	10398592	10420511	21920	+	ENSG00000142657	PGD	protein_coding	chromosome	phosphogluconate dehydrogenase [Source:HGNC Symbol;Acc:HGNC:8891]	ENSG00000142657.21	PGD	5226	1.26	8.04	23.5	2.54e-05	0.00171	4.6
12	106237881	106304279	66399	-	ENSG00000136026	CKAP4	protein_coding	chromosome	cytoskeleton associated protein 4 [Source:HGNC Symbol;Acc:HGNC:16991]	ENSG00000136026.14	CKAP4	10970	1	6.92	23.4	2.62e-05	0.00176	4.58
12	14503661	14567883	64223	-	ENSG00000121316	PLBD1	protein_coding	chromosome	phospholipase B domain containing 1 [Source:HGNC Symbol;Acc:HGNC:26215]	ENSG00000121316.11	PLBD1	79887	1.78	9.21	23.3	2.67e-05	0.00177	4.57
5	83052846	83077863	25018	-	ENSG00000174695	TMEM167A	protein_coding	chromosome	transmembrane protein 167A [Source:HGNC Symbol;Acc:HGNC:28330]	ENSG00000174695.10	TMEM167A	153339	0.711	6.7	23.3	2.67e-05	0.00177	4.57
CHR_HSCHR7_2_CTG4_4	76510496	76515744	5249	+	ENSG00000276184	UPK3B	protein_coding	chromosome	uroplakin 3B [Source:HGNC Symbol;Acc:HGNC:21444]	ENSG00000276184.4	UPK3B	105375355	-1.12	0.477	23.3	2.7e-05	0.00178	4.57
1	215567304	215621807	54504	+	ENSG00000136636	KCTD3	protein_coding	chromosome	potassium channel tetramerization domain containing 3 [Source:HGNC Symbol;Acc:HGNC:21305]	ENSG00000136636.13	KCTD3	51133	0.737	3.77	23.3	2.71e-05	0.00178	4.57
15	90388242	90502239	113998	+	ENSG00000140575	IQGAP1	protein_coding	chromosome	IQ motif containing GTPase activating protein 1 [Source:HGNC Symbol;Acc:HGNC:6110]	ENSG00000140575.13	IQGAP1	8826	0.507	9.39	23.2	2.77e-05	0.00181	4.56
13	41189834	41194569	4736	-	ENSG00000120696	KBTBD7	protein_coding	chromosome	kelch repeat and BTB domain containing 7 [Source:HGNC Symbol;Acc:HGNC:25266]	ENSG00000120696.9	KBTBD7	84078	0.682	4.44	23.2	2.8e-05	0.00183	4.55
CHR_HSCHR7_2_CTG6	142697038	142697550	513	+	ENSG00000282730	TRBV24-1	TR_V_gene	chromosome	T cell receptor beta variable 24-1 [Source:HGNC Symbol;Acc:HGNC:12203]	ENSG00000282730.1	TRBV24-1	NA	-1.3	2.15	23.1	2.89e-05	0.00187	4.54
3	53224712	53256052	31341	-	ENSG00000163931	TKT	protein_coding	chromosome	transketolase [Source:HGNC Symbol;Acc:HGNC:11834]	ENSG00000163931.16	TKT	7086	0.812	8.16	23	2.95e-05	0.0019	4.53
2	196833004	196927796	94793	-	ENSG00000197121	PGAP1	protein_coding	chromosome	post-GPI attachment to proteins 1 [Source:HGNC Symbol;Acc:HGNC:25712]	ENSG00000197121.15	PGAP1	80055	-1.14	2.69	23	2.96e-05	0.00191	4.53
9	92844182	92878038	33857	-	ENSG00000127081	ZNF484	protein_coding	chromosome	zinc finger protein 484 [Source:HGNC Symbol;Acc:HGNC:23385]	ENSG00000127081.14	ZNF484	83744	-0.749	2.81	23	2.99e-05	0.00191	4.52
2	84821650	84907008	85359	-	ENSG00000186854	TRABD2A	protein_coding	chromosome	TraB domain containing 2A [Source:HGNC Symbol;Acc:HGNC:27013]	ENSG00000186854.11	TRABD2A	129293	-1.03	5.5	23	3e-05	0.00191	4.52
2	111898607	112029561	130955	+	ENSG00000153208	MERTK	protein_coding	chromosome	MER proto-oncogene, tyrosine kinase [Source:HGNC Symbol;Acc:HGNC:7027]	ENSG00000153208.17	MERTK	10461	1.34	3.32	22.9	3.06e-05	0.00194	4.51
CHR_HSCHR11_1_CTG7	2943292	2991260	47969	-	ENSG00000273562	NAP1L4	protein_coding	chromosome	nucleosome assembly protein 1 like 4 [Source:HGNC Symbol;Acc:HGNC:7640]	ENSG00000273562.4	NAP1L4	4676	-1.04	4.48	22.9	3.07e-05	0.00194	4.51
5	142770377	143229011	458635	+	ENSG00000145819	ARHGAP26	protein_coding	chromosome	Rho GTPase activating protein 26 [Source:HGNC Symbol;Acc:HGNC:17073]	ENSG00000145819.18	ARHGAP26	23092	0.473	7.26	22.9	3.08e-05	0.00194	4.51
6	100508194	100881372	373179	-	ENSG00000112249	ASCC3	protein_coding	chromosome	activating signal cointegrator 1 complex subunit 3 [Source:HGNC Symbol;Acc:HGNC:18697]	ENSG00000112249.14	ASCC3	10973	-0.385	5.72	22.8	3.11e-05	0.00195	4.51
2	96248516	96265994	17479	-	ENSG00000135956	TMEM127	protein_coding	chromosome	transmembrane protein 127 [Source:HGNC Symbol;Acc:HGNC:26038]	ENSG00000135956.8	TMEM127	55654	0.583	7.37	22.8	3.18e-05	0.00199	4.5
7	97928082	97928300	219	-	ENSG00000284627	AC079781.4	transcribed_unprocessed_pseudogene	chromosome	RNA binding protein, fox-1 homolog 1 (RBFOX1) pseudogene	ENSG00000284627.1	AC079781.4	NA	-1.46	1.61	22.7	3.27e-05	0.00203	4.49
8	11842524	11869448	26925	-	ENSG00000164733	CTSB	protein_coding	chromosome	cathepsin B [Source:HGNC Symbol;Acc:HGNC:2527]	ENSG00000164733.21	CTSB	1508	1.15	9.96	22.7	3.29e-05	0.00203	4.48
10	11920022	12043170	123149	-	ENSG00000151461	UPF2	protein_coding	chromosome	UPF2 regulator of nonsense mediated mRNA decay [Source:HGNC Symbol;Acc:HGNC:17854]	ENSG00000151461.20	UPF2	26019	-0.503	4.92	22.7	3.3e-05	0.00203	4.48
17	3662895	3668679	5785	-	ENSG00000213977	TAX1BP3	protein_coding	chromosome	Tax1 binding protein 3 [Source:HGNC Symbol;Acc:HGNC:30684]	ENSG00000213977.8	TAX1BP3	30851	0.936	5.84	22.7	3.3e-05	0.00203	4.48
9	34650702	34661892	11191	+	ENSG00000137070	IL11RA	protein_coding	chromosome	interleukin 11 receptor subunit alpha [Source:HGNC Symbol;Acc:HGNC:5967]	ENSG00000137070.17	IL11RA	3590	-0.759	4.09	22.6	3.33e-05	0.00204	4.48
9	33025273	33039907	14635	+	ENSG00000086061	DNAJA1	protein_coding	chromosome	DnaJ heat shock protein family (Hsp40) member A1 [Source:HGNC Symbol;Acc:HGNC:5229]	ENSG00000086061.16	DNAJA1	3301	-0.826	7.48	22.6	3.39e-05	0.00205	4.47
1	22636628	22639678	3051	+	ENSG00000173372	C1QA	protein_coding	chromosome	complement C1q A chain [Source:HGNC Symbol;Acc:HGNC:1241]	ENSG00000173372.17	C1QA	712	1.56	4.98	22.6	3.39e-05	0.00205	4.47
CHR_HSCHR19_2_CTG3_1	34359480	34381539	22060	+	ENSG00000282019	GPI	protein_coding	chromosome	glucose-6-phosphate isomerase [Source:HGNC Symbol;Acc:HGNC:4458]	ENSG00000282019.1	GPI	2821	9.63	3.07	24.9	3.4e-05	0.00205	4.47
7	28299321	28825894	526574	+	ENSG00000146592	CREB5	protein_coding	chromosome	cAMP responsive element binding protein 5 [Source:HGNC Symbol;Acc:HGNC:16844]	ENSG00000146592.17	CREB5	9586	1.24	5.79	22.6	3.41e-05	0.00205	4.47
5	1050384	1112063	61680	-	ENSG00000113504	SLC12A7	protein_coding	chromosome	solute carrier family 12 member 7 [Source:HGNC Symbol;Acc:HGNC:10915]	ENSG00000113504.21	SLC12A7	10723	1.19	6	22.5	3.45e-05	0.00206	4.46
17	34961540	34963777	2238	+	ENSG00000198783	ZNF830	protein_coding	chromosome	zinc finger protein 830 [Source:HGNC Symbol;Acc:HGNC:28291]	ENSG00000198783.6	ZNF830	91603	-0.549	3.84	22.5	3.46e-05	0.00206	4.46
11	78215293	78418348	203056	-	ENSG00000033327	GAB2	protein_coding	chromosome	GRB2 associated binding protein 2 [Source:HGNC Symbol;Acc:HGNC:14458]	ENSG00000033327.13	GAB2	9846	1.09	4.42	22.5	3.48e-05	0.00206	4.46
7	50590063	50793462	203400	-	ENSG00000106070	GRB10	protein_coding	chromosome	growth factor receptor bound protein 10 [Source:HGNC Symbol;Acc:HGNC:4564]	ENSG00000106070.19	GRB10	2887	1.94	3.81	22.5	3.49e-05	0.00206	4.46
12	9752486	9760901	8416	-	ENSG00000110848	CD69	protein_coding	chromosome	CD69 molecule [Source:HGNC Symbol;Acc:HGNC:1694]	ENSG00000110848.8	CD69	969	-1.61	8.46	22.5	3.52e-05	0.00207	4.45
17	55751051	55842830	91780	+	ENSG00000141179	PCTP	protein_coding	chromosome	phosphatidylcholine transfer protein [Source:HGNC Symbol;Acc:HGNC:8752]	ENSG00000141179.14	PCTP	58488	0.653	4.6	22.4	3.57e-05	0.0021	4.45
3	69019827	69052339	32513	-	ENSG00000144747	TMF1	protein_coding	chromosome	TATA element modulatory factor 1 [Source:HGNC Symbol;Acc:HGNC:11870]	ENSG00000144747.17	TMF1	7110	-0.697	6.06	22.4	3.63e-05	0.00212	4.44
12	108645109	108731596	86488	-	ENSG00000110880	CORO1C	protein_coding	chromosome	coronin 1C [Source:HGNC Symbol;Acc:HGNC:2254]	ENSG00000110880.10	CORO1C	23603	0.947	7.91	22.3	3.69e-05	0.00213	4.43
6	11537749	11583524	45776	+	ENSG00000205269	TMEM170B	protein_coding	chromosome	transmembrane protein 170B [Source:HGNC Symbol;Acc:HGNC:34244]	ENSG00000205269.6	TMEM170B	100113407	0.975	6.37	22.3	3.69e-05	0.00213	4.43
12	121237675	121298308	60634	-	ENSG00000110931	CAMKK2	protein_coding	chromosome	calcium/calmodulin dependent protein kinase kinase 2 [Source:HGNC Symbol;Acc:HGNC:1470]	ENSG00000110931.19	CAMKK2	10645	0.739	6.49	22.3	3.73e-05	0.00213	4.43
X	15790472	15823260	32789	+	ENSG00000169249	ZRSR2	protein_coding	chromosome	zinc finger CCCH-type, RNA binding motif and serine/arginine rich 2 [Source:HGNC Symbol;Acc:HGNC:23019]	ENSG00000169249.12	ZRSR2	8233	-0.658	5.25	22.3	3.73e-05	0.00213	4.43
1	58780791	58784047	3257	-	ENSG00000177606	JUN	protein_coding	chromosome	Jun proto-oncogene, AP-1 transcription factor subunit [Source:HGNC Symbol;Acc:HGNC:6204]	ENSG00000177606.7	JUN	3725	-0.781	8.7	22.3	3.73e-05	0.00213	4.43
16	27402174	27452042	49869	+	ENSG00000103522	IL21R	protein_coding	chromosome	interleukin 21 receptor [Source:HGNC Symbol;Acc:HGNC:6006]	ENSG00000103522.16	IL21R	50615	-0.638	5.56	22.3	3.74e-05	0.00213	4.43
10	97498924	97571206	72283	+	ENSG00000165886	UBTD1	protein_coding	chromosome	ubiquitin domain containing 1 [Source:HGNC Symbol;Acc:HGNC:25683]	ENSG00000165886.5	UBTD1	80019	1.18	4.02	22.3	3.74e-05	0.00213	4.43
1	160997957	161038962	41006	-	ENSG00000270149	AL591806.4	protein_coding	chromosome	novel transcript, TSTD1 - F11R readthrough	ENSG00000270149.5	AL591806.4	NA	0.938	5.29	22.2	3.79e-05	0.00215	4.42
9	34638133	34651035	12903	+	ENSG00000213930	GALT	protein_coding	chromosome	galactose-1-phosphate uridylyltransferase [Source:HGNC Symbol;Acc:HGNC:4135]	ENSG00000213930.11	GALT	2592	-0.534	6.38	22.1	3.91e-05	0.0022	4.41
17	38869859	38921770	51912	+	ENSG00000002834	LASP1	protein_coding	chromosome	LIM and SH3 protein 1 [Source:HGNC Symbol;Acc:HGNC:6513]	ENSG00000002834.18	LASP1	3927	0.406	7.41	22.1	3.92e-05	0.0022	4.41
3	32481312	32502852	21541	-	ENSG00000091317	CMTM6	protein_coding	chromosome	CKLF like MARVEL transmembrane domain containing 6 [Source:HGNC Symbol;Acc:HGNC:19177]	ENSG00000091317.8	CMTM6	54918	0.377	7.92	22.1	3.92e-05	0.0022	4.41
19	11925068	11950773	25706	+	ENSG00000196757	ZNF700	protein_coding	chromosome	zinc finger protein 700 [Source:HGNC Symbol;Acc:HGNC:25292]	ENSG00000196757.8	ZNF700	90592	-0.6	3.41	22	4.04e-05	0.00225	4.39
1	36322031	36324154	2124	-	ENSG00000142694	EVA1B	protein_coding	chromosome	eva-1 homolog B [Source:HGNC Symbol;Acc:HGNC:25558]	ENSG00000142694.6	EVA1B	55194	0.943	2.78	22	4.05e-05	0.00225	4.39
2	74421678	74425755	4078	+	ENSG00000005448	WDR54	protein_coding	chromosome	WD repeat domain 54 [Source:HGNC Symbol;Acc:HGNC:25770]	ENSG00000005448.16	WDR54	84058	-0.651	4.79	22	4.11e-05	0.00227	4.39
13	46125920	46211871	85952	-	ENSG00000136167	LCP1	protein_coding	chromosome	lymphocyte cytosolic protein 1 [Source:HGNC Symbol;Acc:HGNC:6528]	ENSG00000136167.14	LCP1	3936	0.498	11.6	21.9	4.18e-05	0.0023	4.38
17	35464249	35522379	58131	-	ENSG00000205045	SLFN12L	protein_coding	chromosome	schlafen family member 12 like [Source:HGNC Symbol;Acc:HGNC:33920]	ENSG00000205045.9	SLFN12L	100506736	-0.887	3.06	21.9	4.24e-05	0.00233	4.37
3	143971798	144048719	76922	+	ENSG00000181744	DIPK2A	protein_coding	chromosome	divergent protein kinase domain 2A [Source:HGNC Symbol;Acc:HGNC:28490]	ENSG00000181744.8	DIPK2A	205428	0.638	5.59	21.8	4.27e-05	0.00234	4.37
5	95555101	95605102	50002	+	ENSG00000164291	ARSK	protein_coding	chromosome	arylsulfatase family member K [Source:HGNC Symbol;Acc:HGNC:25239]	ENSG00000164291.17	ARSK	153642	-0.668	2.82	21.8	4.3e-05	0.00234	4.37
21	43719094	43762307	43214	+	ENSG00000160209	PDXK	protein_coding	chromosome	pyridoxal kinase [Source:HGNC Symbol;Acc:HGNC:8819]	ENSG00000160209.19	PDXK	8566	0.52	6.87	21.8	4.35e-05	0.00235	4.36
12	96278261	96400480	122220	-	ENSG00000059758	CDK17	protein_coding	chromosome	cyclin dependent kinase 17 [Source:HGNC Symbol;Acc:HGNC:8750]	ENSG00000059758.8	CDK17	5128	-0.505	5.72	21.8	4.37e-05	0.00235	4.36
11	10305073	10307397	2325	+	ENSG00000148926	ADM	protein_coding	chromosome	adrenomedullin [Source:HGNC Symbol;Acc:HGNC:259]	ENSG00000148926.10	ADM	133	1.94	6.16	21.8	4.37e-05	0.00235	4.36
4	83292461	83335153	42693	-	ENSG00000173083	HPSE	protein_coding	chromosome	heparanase [Source:HGNC Symbol;Acc:HGNC:5164]	ENSG00000173083.15	HPSE	10855	0.9	5.04	21.8	4.37e-05	0.00235	4.36
22	37697048	37776556	79509	+	ENSG00000100106	TRIOBP	protein_coding	chromosome	TRIO and F-actin binding protein [Source:HGNC Symbol;Acc:HGNC:17009]	ENSG00000100106.22	TRIOBP	11078	0.635	7.1	21.7	4.42e-05	0.00236	4.35
3	184174689	184184091	9403	+	ENSG00000161203	AP2M1	protein_coding	chromosome	adaptor related protein complex 2 subunit mu 1 [Source:HGNC Symbol;Acc:HGNC:564]	ENSG00000161203.13	AP2M1	1173	0.273	8.63	21.7	4.47e-05	0.00237	4.35
1	200404940	200410056	5117	-	ENSG00000162702	ZNF281	protein_coding	chromosome	zinc finger protein 281 [Source:HGNC Symbol;Acc:HGNC:13075]	ENSG00000162702.8	ZNF281	23528	0.376	6.08	21.7	4.5e-05	0.00237	4.35
12	44508275	44921848	413574	-	ENSG00000184613	NELL2	protein_coding	chromosome	neural EGFL like 2 [Source:HGNC Symbol;Acc:HGNC:7751]	ENSG00000184613.10	NELL2	4753	-1.12	5.57	21.7	4.5e-05	0.00237	4.35
17	47253846	47311816	57971	+	ENSG00000259207	ITGB3	protein_coding	chromosome	integrin subunit beta 3 [Source:HGNC Symbol;Acc:HGNC:6156]	ENSG00000259207.7	ITGB3	3690	2.3	7.93	21.7	4.5e-05	0.00237	4.35
7	75185385	75237696	52312	-	ENSG00000277053	GTF2IP1	transcribed_unprocessed_pseudogene	chromosome	general transcription factor IIi pseudogene 1 [Source:HGNC Symbol;Acc:HGNC:4660]	ENSG00000277053.4	GTF2IP1	NA	0.572	5.68	21.7	4.52e-05	0.00238	4.34
13	76992598	77027195	34598	-	ENSG00000005812	FBXL3	protein_coding	chromosome	F-box and leucine rich repeat protein 3 [Source:HGNC Symbol;Acc:HGNC:13599]	ENSG00000005812.11	FBXL3	26224	-0.515	5.46	21.6	4.63e-05	0.00243	4.33
18	2847006	2916003	68998	+	ENSG00000132205	EMILIN2	protein_coding	chromosome	elastin microfibril interfacer 2 [Source:HGNC Symbol;Acc:HGNC:19881]	ENSG00000132205.11	EMILIN2	84034	0.98	7.88	21.6	4.68e-05	0.00243	4.33
14	21965451	21966061	611	+	ENSG00000211794	TRAV12-3	TR_V_gene	chromosome	T cell receptor alpha variable 12-3 [Source:HGNC Symbol;Acc:HGNC:12107]	ENSG00000211794.3	TRAV12-3	NA	-0.867	2.13	21.6	4.68e-05	0.00243	4.33
16	30199228	30204310	5083	+	ENSG00000261052	SULT1A3	protein_coding	chromosome	sulfotransferase family 1A member 3 [Source:HGNC Symbol;Acc:HGNC:11455]	ENSG00000261052.5	SULT1A3	6818	1.09	5.59	21.6	4.68e-05	0.00243	4.33
3	12287368	12434356	146989	+	ENSG00000132170	PPARG	protein_coding	chromosome	peroxisome proliferator activated receptor gamma [Source:HGNC Symbol;Acc:HGNC:9236]	ENSG00000132170.21	PPARG	5468	2.21	1.99	21.5	4.73e-05	0.00244	4.32
6	27450743	27473118	22376	-	ENSG00000096654	ZNF184	protein_coding	chromosome	zinc finger protein 184 [Source:HGNC Symbol;Acc:HGNC:12975]	ENSG00000096654.15	ZNF184	7738	-1.07	3.59	21.5	4.8e-05	0.00246	4.32
2	206765357	206796189	30833	+	ENSG00000118246	FASTKD2	protein_coding	chromosome	FAST kinase domains 2 [Source:HGNC Symbol;Acc:HGNC:29160]	ENSG00000118246.14	FASTKD2	22868	-0.463	4.9	21.5	4.81e-05	0.00246	4.32
12	66302545	66347645	45101	+	ENSG00000127311	HELB	protein_coding	chromosome	DNA helicase B [Source:HGNC Symbol;Acc:HGNC:17196]	ENSG00000127311.9	HELB	92797	-0.666	5.03	21.5	4.81e-05	0.00246	4.32
18	32018825	32073219	54395	+	ENSG00000101695	RNF125	protein_coding	chromosome	ring finger protein 125 [Source:HGNC Symbol;Acc:HGNC:21150]	ENSG00000101695.9	RNF125	54941	-0.677	5.29	21.4	4.87e-05	0.00248	4.31
5	175917873	176034680	116808	-	ENSG00000051596	THOC3	protein_coding	chromosome	THO complex 3 [Source:HGNC Symbol;Acc:HGNC:19072]	ENSG00000051596.9	THOC3	84321	-0.75	5.21	21.4	4.92e-05	0.00249	4.31
10	75397830	75401764	3935	-	ENSG00000165655	ZNF503	protein_coding	chromosome	zinc finger protein 503 [Source:HGNC Symbol;Acc:HGNC:23589]	ENSG00000165655.17	ZNF503	84858	0.954	1.78	21.4	4.95e-05	0.00249	4.31
19	7676628	7679826	3199	+	ENSG00000183019	MCEMP1	protein_coding	chromosome	mast cell expressed membrane protein 1 [Source:HGNC Symbol;Acc:HGNC:27291]	ENSG00000183019.7	MCEMP1	199675	1.99	6.36	21.4	4.95e-05	0.00249	4.31
1	220786913	220819659	32747	+	ENSG00000186205	MARC1	protein_coding	chromosome	mitochondrial amidoxime reducing component 1 [Source:HGNC Symbol;Acc:HGNC:26189]	ENSG00000186205.13	MARC1	64757	1.74	4.53	21.4	4.95e-05	0.00249	4.31
1	207496147	207641765	145619	+	ENSG00000203710	CR1	protein_coding	chromosome	complement C3b/C4b receptor 1 (Knops blood group) [Source:HGNC Symbol;Acc:HGNC:2334]	ENSG00000203710.11	CR1	1378	1.7	6.18	21.4	5e-05	0.0025	4.3
6	31575565	31578336	2772	+	ENSG00000232810	TNF	protein_coding	chromosome	tumor necrosis factor [Source:HGNC Symbol;Acc:HGNC:11892]	ENSG00000232810.4	TNF	7124	-1.7	4.71	21.3	5.06e-05	0.00252	4.3
7	135662496	135693418	30923	+	ENSG00000243317	STMP1	protein_coding	chromosome	short transmembrane mitochondrial protein 1 [Source:HGNC Symbol;Acc:HGNC:41909]	ENSG00000243317.8	STMP1	647087	0.438	6.2	21.3	5.06e-05	0.00252	4.3
3	52228612	52239158	10547	-	ENSG00000247596	TWF2	protein_coding	chromosome	twinfilin actin binding protein 2 [Source:HGNC Symbol;Acc:HGNC:9621]	ENSG00000247596.9	TWF2	11344	0.37	7.08	21.2	5.2e-05	0.00257	4.28
22	19875517	19941820	66304	-	ENSG00000184470	TXNRD2	protein_coding	chromosome	thioredoxin reductase 2 [Source:HGNC Symbol;Acc:HGNC:18155]	ENSG00000184470.21	TXNRD2	10587	0.47	5.02	21.2	5.21e-05	0.00257	4.28
CHR_HSCHR6_MHC_APD_CTG1	32973881	32992379	18499	-	ENSG00000242092	HLA-DMB	protein_coding	chromosome	major histocompatibility complex, class II, DM beta [Source:HGNC Symbol;Acc:HGNC:4935]	ENSG00000242092.8	HLA-DMB	3109	12.5	5.88	23.3	5.26e-05	0.00259	4.28
6	108211222	108261246	50025	-	ENSG00000112335	SNX3	protein_coding	chromosome	sorting nexin 3 [Source:HGNC Symbol;Acc:HGNC:11174]	ENSG00000112335.15	SNX3	8724	0.444	7.46	21.2	5.31e-05	0.0026	4.27
17	44372180	44389649	17470	-	ENSG00000005961	ITGA2B	protein_coding	chromosome	integrin subunit alpha 2b [Source:HGNC Symbol;Acc:HGNC:6138]	ENSG00000005961.19	ITGA2B	3674	2.4	8.85	21.2	5.33e-05	0.0026	4.27
7	44044640	44069456	24817	+	ENSG00000136279	DBNL	protein_coding	chromosome	drebrin like [Source:HGNC Symbol;Acc:HGNC:2696]	ENSG00000136279.20	DBNL	28988	0.4	8.57	21.1	5.36e-05	0.0026	4.27
22	43151547	43163242	11696	+	ENSG00000100300	TSPO	protein_coding	chromosome	translocator protein [Source:HGNC Symbol;Acc:HGNC:1158]	ENSG00000100300.18	TSPO	706	0.766	8.95	21.1	5.37e-05	0.0026	4.27
16	30267553	30335374	67822	-	ENSG00000183604	SMG1P5	transcribed_unprocessed_pseudogene	chromosome	SMG1 pseudogene 5 [Source:HGNC Symbol;Acc:HGNC:49862]	ENSG00000183604.14	SMG1P5	NA	-0.506	5.45	21.1	5.38e-05	0.0026	4.27
21	33266367	33310187	43821	+	ENSG00000243646	IL10RB	protein_coding	chromosome	interleukin 10 receptor subunit beta [Source:HGNC Symbol;Acc:HGNC:5965]	ENSG00000243646.10	IL10RB	3588	0.563	6.61	21.1	5.42e-05	0.0026	4.27
7	99876958	99919600	42643	-	ENSG00000146833	TRIM4	protein_coding	chromosome	tripartite motif containing 4 [Source:HGNC Symbol;Acc:HGNC:16275]	ENSG00000146833.15	TRIM4	89122	-0.475	5.07	21.1	5.45e-05	0.0026	4.26
11	78435968	78574874	138907	-	ENSG00000137513	NARS2	protein_coding	chromosome	asparaginyl-tRNA synthetase 2, mitochondrial [Source:HGNC Symbol;Acc:HGNC:26274]	ENSG00000137513.10	NARS2	79731	-0.64	3.45	21.1	5.46e-05	0.0026	4.26
3	49357176	49358358	1183	-	ENSG00000233276	GPX1	polymorphic_pseudogene	chromosome	glutathione peroxidase 1 [Source:HGNC Symbol;Acc:HGNC:4553]	ENSG00000233276.5	GPX1	2876	0.834	8.87	21.1	5.47e-05	0.0026	4.26
5	72956041	73090522	134482	+	ENSG00000157107	FCHO2	protein_coding	chromosome	FCH domain only 2 [Source:HGNC Symbol;Acc:HGNC:25180]	ENSG00000157107.14	FCHO2	115548	1.22	3.77	21.1	5.48e-05	0.0026	4.26
12	5948874	6124770	175897	-	ENSG00000110799	VWF	protein_coding	chromosome	von Willebrand factor [Source:HGNC Symbol;Acc:HGNC:12726]	ENSG00000110799.13	VWF	7450	1.73	3.45	21.1	5.5e-05	0.0026	4.26
6	36442767	36491143	48377	+	ENSG00000112078	KCTD20	protein_coding	chromosome	potassium channel tetramerization domain containing 20 [Source:HGNC Symbol;Acc:HGNC:21052]	ENSG00000112078.14	KCTD20	222658	0.55	7.07	21.1	5.5e-05	0.0026	4.26
6	2987987	3028869	40883	+	ENSG00000124588	NQO2	protein_coding	chromosome	N-ribosyldihydronicotinamide:quinone reductase 2 [Source:HGNC Symbol;Acc:HGNC:7856]	ENSG00000124588.20	NQO2	4835	0.96	6.14	21	5.55e-05	0.00262	4.26
19	11322068	11346270	24203	-	ENSG00000105514	RAB3D	protein_coding	chromosome	RAB3D, member RAS oncogene family [Source:HGNC Symbol;Acc:HGNC:9779]	ENSG00000105514.8	RAB3D	9545	0.952	6.17	21	5.56e-05	0.00262	4.25
20	63895126	63936031	40906	+	ENSG00000101152	DNAJC5	protein_coding	chromosome	DnaJ heat shock protein family (Hsp40) member C5 [Source:HGNC Symbol;Acc:HGNC:16235]	ENSG00000101152.11	DNAJC5	80331	0.497	5.11	21	5.63e-05	0.00263	4.25
22	19175581	19178739	3159	-	ENSG00000100075	SLC25A1	protein_coding	chromosome	solute carrier family 25 member 1 [Source:HGNC Symbol;Acc:HGNC:10979]	ENSG00000100075.10	SLC25A1	6576	0.267	6.09	21	5.64e-05	0.00263	4.25
19	8520778	8577577	56800	-	ENSG00000142347	MYO1F	protein_coding	chromosome	myosin IF [Source:HGNC Symbol;Acc:HGNC:7600]	ENSG00000142347.19	MYO1F	4542	0.493	9.62	21	5.68e-05	0.00264	4.25
19	4838341	4867694	29354	-	ENSG00000105355	PLIN3	protein_coding	chromosome	perilipin 3 [Source:HGNC Symbol;Acc:HGNC:16893]	ENSG00000105355.9	PLIN3	10226	0.937	7.45	21	5.69e-05	0.00264	4.24
12	10699089	10723323	24235	-	ENSG00000060138	YBX3	protein_coding	chromosome	Y-box binding protein 3 [Source:HGNC Symbol;Acc:HGNC:2428]	ENSG00000060138.13	YBX3	8531	0.858	7.72	20.9	5.71e-05	0.00264	4.24
22	37204237	37212477	8241	-	ENSG00000278195	SSTR3	protein_coding	chromosome	somatostatin receptor 3 [Source:HGNC Symbol;Acc:HGNC:11332]	ENSG00000278195.2	SSTR3	6753	-1.14	1.1	20.9	5.75e-05	0.00264	4.24
6	18387350	18468874	81525	+	ENSG00000137393	RNF144B	protein_coding	chromosome	ring finger protein 144B [Source:HGNC Symbol;Acc:HGNC:21578]	ENSG00000137393.9	RNF144B	255488	1.47	5.68	20.9	5.77e-05	0.00264	4.24
2	38066973	38109902	42930	-	ENSG00000138061	CYP1B1	protein_coding	chromosome	cytochrome P450 family 1 subfamily B member 1 [Source:HGNC Symbol;Acc:HGNC:2597]	ENSG00000138061.12	CYP1B1	1545	2.08	7.15	20.9	5.77e-05	0.00264	4.24
CHR_HSCHR5_1_CTG1_1	70312214	70368830	56617	-	ENSG00000276068	NAIP	protein_coding	chromosome	NLR family apoptosis inhibitory protein [Source:HGNC Symbol;Acc:HGNC:7634]	ENSG00000276068.4	NAIP	4671	2.08	5.56	20.9	5.77e-05	0.00264	4.24
10	102642310	102660680	18371	+	ENSG00000171206	TRIM8	protein_coding	chromosome	tripartite motif containing 8 [Source:HGNC Symbol;Acc:HGNC:15579]	ENSG00000171206.14	TRIM8	81603	0.491	7.23	20.9	5.83e-05	0.00265	4.23
15	77420412	77485607	65196	+	ENSG00000140382	HMG20A	protein_coding	chromosome	high mobility group 20A [Source:HGNC Symbol;Acc:HGNC:5001]	ENSG00000140382.15	HMG20A	10363	-0.369	5.08	20.9	5.84e-05	0.00265	4.23
5	179550554	179610012	59459	+	ENSG00000176783	RUFY1	protein_coding	chromosome	RUN and FYVE domain containing 1 [Source:HGNC Symbol;Acc:HGNC:19760]	ENSG00000176783.15	RUFY1	80230	1.08	6.99	20.9	5.86e-05	0.00265	4.23
X	129779949	129795201	15253	+	ENSG00000122122	SASH3	protein_coding	chromosome	SAM and SH3 domain containing 3 [Source:HGNC Symbol;Acc:HGNC:15975]	ENSG00000122122.10	SASH3	54440	0.298	8.93	20.8	5.89e-05	0.00266	4.23
19	42068477	42081552	13076	+	ENSG00000105732	ZNF574	protein_coding	chromosome	zinc finger protein 574 [Source:HGNC Symbol;Acc:HGNC:26166]	ENSG00000105732.13	ZNF574	64763	-0.707	5.06	20.8	5.96e-05	0.00266	4.22
1	11736084	11754802	18719	+	ENSG00000177674	AGTRAP	protein_coding	chromosome	angiotensin II receptor associated protein [Source:HGNC Symbol;Acc:HGNC:13539]	ENSG00000177674.16	AGTRAP	57085	0.658	7.91	20.8	5.97e-05	0.00266	4.22
14	24311450	24318036	6587	+	ENSG00000213903	LTB4R	protein_coding	chromosome	leukotriene B4 receptor [Source:HGNC Symbol;Acc:HGNC:6713]	ENSG00000213903.9	LTB4R	1241	1.16	5.53	20.8	6e-05	0.00266	4.22
9	136006537	136095289	88753	-	ENSG00000148411	NACC2	protein_coding	chromosome	NACC family member 2 [Source:HGNC Symbol;Acc:HGNC:23846]	ENSG00000148411.8	NACC2	138151	0.914	5.1	20.8	6.02e-05	0.00266	4.22
18	9708275	9862551	154277	+	ENSG00000168461	RAB31	protein_coding	chromosome	RAB31, member RAS oncogene family [Source:HGNC Symbol;Acc:HGNC:9771]	ENSG00000168461.13	RAB31	11031	0.9	7.44	20.8	6.02e-05	0.00266	4.22
6	89642498	89819794	177297	-	ENSG00000112159	MDN1	protein_coding	chromosome	midasin AAA ATPase 1 [Source:HGNC Symbol;Acc:HGNC:18302]	ENSG00000112159.12	MDN1	23195	-0.711	5.25	20.8	6.05e-05	0.00266	4.22
5	132822141	132830898	8758	-	ENSG00000164403	SHROOM1	protein_coding	chromosome	shroom family member 1 [Source:HGNC Symbol;Acc:HGNC:24084]	ENSG00000164403.14	SHROOM1	134549	1.36	4.19	20.8	6.05e-05	0.00266	4.22
4	73853296	73854483	1188	+	ENSG00000109272	PF4V1	protein_coding	chromosome	platelet factor 4 variant 1 [Source:HGNC Symbol;Acc:HGNC:8862]	ENSG00000109272.4	PF4V1	5197	2.24	4.63	20.7	6.11e-05	0.00266	4.21
1	26281328	26318363	37036	-	ENSG00000158062	UBXN11	protein_coding	chromosome	UBX domain protein 11 [Source:HGNC Symbol;Acc:HGNC:30600]	ENSG00000158062.20	UBXN11	91544	0.491	8.29	20.7	6.14e-05	0.00266	4.21
16	47077703	47143945	66243	-	ENSG00000171208	NETO2	protein_coding	chromosome	neuropilin and tolloid like 2 [Source:HGNC Symbol;Acc:HGNC:14644]	ENSG00000171208.10	NETO2	81831	0.815	4.5	20.7	6.14e-05	0.00266	4.21
3	153162226	153170627	8402	+	ENSG00000181467	RAP2B	protein_coding	chromosome	RAP2B, member of RAS oncogene family [Source:HGNC Symbol;Acc:HGNC:9862]	ENSG00000181467.5	RAP2B	5912	0.353	6.63	20.7	6.2e-05	0.00266	4.21
CHR_HSCHR6_MHC_DBB_CTG1	33277619	33292309	14691	-	ENSG00000236490	TAPBP	protein_coding	chromosome	TAP binding protein [Source:HGNC Symbol;Acc:HGNC:11566]	ENSG00000236490.9	TAPBP	6892	-2.45	6.15	20.7	6.2e-05	0.00266	4.21
5	35852695	35879603	26909	+	ENSG00000168685	IL7R	protein_coding	chromosome	interleukin 7 receptor [Source:HGNC Symbol;Acc:HGNC:6024]	ENSG00000168685.15	IL7R	3575	-1.12	7.22	20.7	6.23e-05	0.00266	4.21
1	27872543	27886685	14143	+	ENSG00000130775	THEMIS2	protein_coding	chromosome	thymocyte selection associated family member 2 [Source:HGNC Symbol;Acc:HGNC:16839]	ENSG00000130775.16	THEMIS2	9473	0.711	8.46	20.7	6.24e-05	0.00266	4.2
X	154778684	154821007	42324	-	ENSG00000130830	MPP1	protein_coding	chromosome	membrane palmitoylated protein 1 [Source:HGNC Symbol;Acc:HGNC:7219]	ENSG00000130830.15	MPP1	4354	1.04	7.44	20.7	6.24e-05	0.00266	4.2
7	38299811	38300322	512	-	ENSG00000211694	TRGV10	TR_V_gene	chromosome	T cell receptor gamma variable 10 (non-functional) [Source:HGNC Symbol;Acc:HGNC:12285]	ENSG00000211694.2	TRGV10	NA	-1.62	2.81	20.7	6.24e-05	0.00266	4.2
4	122923078	123319433	396356	+	ENSG00000145375	SPATA5	protein_coding	chromosome	spermatogenesis associated 5 [Source:HGNC Symbol;Acc:HGNC:18119]	ENSG00000145375.8	SPATA5	166378	-0.514	3.33	20.7	6.28e-05	0.00266	4.2
13	99254714	99261744	7031	-	ENSG00000125245	GPR18	protein_coding	chromosome	G protein-coupled receptor 18 [Source:HGNC Symbol;Acc:HGNC:4472]	ENSG00000125245.12	GPR18	2841	-0.945	3.45	20.7	6.29e-05	0.00266	4.2
19	16324817	16327874	3058	+	ENSG00000127528	KLF2	protein_coding	chromosome	Kruppel like factor 2 [Source:HGNC Symbol;Acc:HGNC:6347]	ENSG00000127528.5	KLF2	10365	-0.704	7.95	20.7	6.29e-05	0.00266	4.2
11	95976598	96343195	366598	-	ENSG00000184384	MAML2	protein_coding	chromosome	mastermind like transcriptional coactivator 2 [Source:HGNC Symbol;Acc:HGNC:16259]	ENSG00000184384.14	MAML2	84441	-0.628	4.41	20.6	6.3e-05	0.00266	4.2
6	159969099	160113507	144409	+	ENSG00000197081	IGF2R	protein_coding	chromosome	insulin like growth factor 2 receptor [Source:HGNC Symbol;Acc:HGNC:5467]	ENSG00000197081.14	IGF2R	3482	0.759	6.97	20.6	6.33e-05	0.00266	4.2
12	6942978	6946003	3026	+	ENSG00000111678	C12orf57	protein_coding	chromosome	chromosome 12 open reading frame 57 [Source:HGNC Symbol;Acc:HGNC:29521]	ENSG00000111678.11	C12orf57	113246	-0.635	5.16	20.6	6.36e-05	0.00266	4.2
2	177227595	177392697	165103	-	ENSG00000116044	NFE2L2	protein_coding	chromosome	nuclear factor, erythroid 2 like 2 [Source:HGNC Symbol;Acc:HGNC:7782]	ENSG00000116044.16	NFE2L2	4780	-0.657	6.23	20.6	6.36e-05	0.00266	4.2
2	61187463	61471087	283625	-	ENSG00000115464	USP34	protein_coding	chromosome	ubiquitin specific peptidase 34 [Source:HGNC Symbol;Acc:HGNC:20066]	ENSG00000115464.15	USP34	9736	-0.54	5.64	20.6	6.37e-05	0.00266	4.2
9	137062127	137070557	8431	-	ENSG00000186193	SAPCD2	protein_coding	chromosome	suppressor APC domain containing 2 [Source:HGNC Symbol;Acc:HGNC:28055]	ENSG00000186193.9	SAPCD2	89958	1.42	4.05	20.6	6.37e-05	0.00266	4.2
19	10836575	10869790	33216	+	ENSG00000214212	C19orf38	protein_coding	chromosome	chromosome 19 open reading frame 38 [Source:HGNC Symbol;Acc:HGNC:34073]	ENSG00000214212.9	C19orf38	255809	0.695	5.59	20.6	6.38e-05	0.00266	4.2
10	17228241	17237593	9353	+	ENSG00000026025	VIM	protein_coding	chromosome	vimentin [Source:HGNC Symbol;Acc:HGNC:12692]	ENSG00000026025.16	VIM	7431	0.481	9.55	20.6	6.39e-05	0.00266	4.19
19	19710472	19733112	22641	-	ENSG00000105708	ZNF14	protein_coding	chromosome	zinc finger protein 14 [Source:HGNC Symbol;Acc:HGNC:12924]	ENSG00000105708.9	ZNF14	7561	-1.41	3.28	20.6	6.42e-05	0.00266	4.19
9	98120975	98192637	71663	-	ENSG00000106789	CORO2A	protein_coding	chromosome	coronin 2A [Source:HGNC Symbol;Acc:HGNC:2255]	ENSG00000106789.13	CORO2A	7464	0.693	4.94	20.6	6.44e-05	0.00266	4.19
5	75674124	75717448	43325	-	ENSG00000152359	POC5	protein_coding	chromosome	POC5 centriolar protein [Source:HGNC Symbol;Acc:HGNC:26658]	ENSG00000152359.15	POC5	134359	-0.691	3.39	20.6	6.44e-05	0.00266	4.19
CHR_HSCHR22_1_CTG3	22413303	22413817	515	+	ENSG00000281565	IGLV1-41	IG_V_pseudogene	chromosome	immunoglobulin lambda variable 1-41 (pseudogene) [Source:HGNC Symbol;Acc:HGNC:5878]	ENSG00000281565.1	IGLV1-41	NA	-3.11	5.09	20.6	6.46e-05	0.00266	4.19
9	91409045	91423832	14788	-	ENSG00000165030	NFIL3	protein_coding	chromosome	nuclear factor, interleukin 3 regulated [Source:HGNC Symbol;Acc:HGNC:7787]	ENSG00000165030.4	NFIL3	4783	0.867	6.66	20.5	6.55e-05	0.00268	4.18
18	2916994	3013315	96322	-	ENSG00000101577	LPIN2	protein_coding	chromosome	lipin 2 [Source:HGNC Symbol;Acc:HGNC:14450]	ENSG00000101577.9	LPIN2	9663	-0.711	5.99	20.5	6.57e-05	0.00268	4.18
2	131104847	131353709	248863	+	ENSG00000115762	PLEKHB2	protein_coding	chromosome	pleckstrin homology domain containing B2 [Source:HGNC Symbol;Acc:HGNC:19236]	ENSG00000115762.16	PLEKHB2	55041	0.409	7.57	20.5	6.57e-05	0.00268	4.18
1	100345001	100520277	175277	+	ENSG00000079335	CDC14A	protein_coding	chromosome	cell division cycle 14A [Source:HGNC Symbol;Acc:HGNC:1718]	ENSG00000079335.20	CDC14A	8556	-0.638	5.44	20.5	6.58e-05	0.00268	4.18
3	152835131	152841439	6309	+	ENSG00000169860	P2RY1	protein_coding	chromosome	purinergic receptor P2Y1 [Source:HGNC Symbol;Acc:HGNC:8539]	ENSG00000169860.7	P2RY1	5028	1.47	2.89	20.5	6.62e-05	0.00269	4.18
8	126552443	126558478	6036	-	ENSG00000168672	LRATD2	protein_coding	chromosome	LRAT domain containing 2 [Source:HGNC Symbol;Acc:HGNC:24166]	ENSG00000168672.4	LRATD2	157638	-1.1	3.48	20.5	6.68e-05	0.00271	4.17
15	101961603	101976543	14941	+	ENSG00000185596	WASH3P	transcribed_unprocessed_pseudogene	chromosome	WASP family homolog 3, pseudogene [Source:HGNC Symbol;Acc:HGNC:24362]	ENSG00000185596.16	WASH3P	NA	-0.449	4.71	20.4	6.73e-05	0.00271	4.17
11	102317450	102339403	21954	+	ENSG00000023445	BIRC3	protein_coding	chromosome	baculoviral IAP repeat containing 3 [Source:HGNC Symbol;Acc:HGNC:591]	ENSG00000023445.14	BIRC3	330	-0.898	5.47	20.4	6.74e-05	0.00271	4.17
1	36339624	36385896	46273	-	ENSG00000196182	STK40	protein_coding	chromosome	serine/threonine kinase 40 [Source:HGNC Symbol;Acc:HGNC:21373]	ENSG00000196182.10	STK40	83931	0.451	7.43	20.4	6.74e-05	0.00271	4.17
3	180983709	180989774	6066	-	ENSG00000205981	DNAJC19	protein_coding	chromosome	DnaJ heat shock protein family (Hsp40) member C19 [Source:HGNC Symbol;Acc:HGNC:30528]	ENSG00000205981.8	DNAJC19	131118	-0.513	4.55	20.4	6.76e-05	0.00271	4.17
10	19816239	20289856	473618	+	ENSG00000120594	PLXDC2	protein_coding	chromosome	plexin domain containing 2 [Source:HGNC Symbol;Acc:HGNC:21013]	ENSG00000120594.17	PLXDC2	84898	0.931	6.92	20.4	6.88e-05	0.00274	4.16
2	99337371	99401326	63956	+	ENSG00000158417	EIF5B	protein_coding	chromosome	eukaryotic translation initiation factor 5B [Source:HGNC Symbol;Acc:HGNC:30793]	ENSG00000158417.11	EIF5B	9669	-0.435	5.13	20.4	6.88e-05	0.00274	4.16
X	154531391	154547572	16182	-	ENSG00000160211	G6PD	protein_coding	chromosome	glucose-6-phosphate dehydrogenase [Source:HGNC Symbol;Acc:HGNC:4057]	ENSG00000160211.19	G6PD	2539	0.705	5.05	20.4	6.88e-05	0.00274	4.16
2	42169353	42332548	163196	+	ENSG00000143924	EML4	protein_coding	chromosome	EMAP like 4 [Source:HGNC Symbol;Acc:HGNC:1316]	ENSG00000143924.19	EML4	27436	-0.591	6.91	20.4	6.92e-05	0.00275	4.16
15	75843307	75901078	57772	+	ENSG00000140367	UBE2Q2	protein_coding	chromosome	ubiquitin conjugating enzyme E2 Q2 [Source:HGNC Symbol;Acc:HGNC:19248]	ENSG00000140367.12	UBE2Q2	92912	-0.388	5.41	20.3	6.98e-05	0.00276	4.16
7	151232489	151238827	6339	+	ENSG00000033100	CHPF2	protein_coding	chromosome	chondroitin polymerizing factor 2 [Source:HGNC Symbol;Acc:HGNC:29270]	ENSG00000033100.16	CHPF2	54480	0.398	6.83	20.3	7.09e-05	0.00279	4.15
12	68154768	68159740	4973	-	ENSG00000111537	IFNG	protein_coding	chromosome	interferon gamma [Source:HGNC Symbol;Acc:HGNC:5438]	ENSG00000111537.5	IFNG	3458	-1.71	3.02	20.3	7.09e-05	0.00279	4.15
7	26667068	26995239	328172	-	ENSG00000005020	SKAP2	protein_coding	chromosome	src kinase associated phosphoprotein 2 [Source:HGNC Symbol;Acc:HGNC:15687]	ENSG00000005020.13	SKAP2	8935	0.851	6.72	20.3	7.1e-05	0.00279	4.15
7	80369575	80679277	309703	+	ENSG00000135218	CD36	protein_coding	chromosome	CD36 molecule [Source:HGNC Symbol;Acc:HGNC:1663]	ENSG00000135218.19	CD36	948	1.24	8.44	20.3	7.13e-05	0.00279	4.15
14	75427716	75474111	46396	+	ENSG00000140044	JDP2	protein_coding	chromosome	Jun dimerization protein 2 [Source:HGNC Symbol;Acc:HGNC:17546]	ENSG00000140044.13	JDP2	122953	1.31	5.11	20.2	7.3e-05	0.00284	4.14
5	121961975	122075570	113596	+	ENSG00000151304	SRFBP1	protein_coding	chromosome	serum response factor binding protein 1 [Source:HGNC Symbol;Acc:HGNC:26333]	ENSG00000151304.6	SRFBP1	153443	-0.553	3.27	20.2	7.31e-05	0.00284	4.14
14	77335029	77377094	42066	-	ENSG00000100580	TMED8	protein_coding	chromosome	transmembrane p24 trafficking protein family member 8 [Source:HGNC Symbol;Acc:HGNC:18633]	ENSG00000100580.8	TMED8	283578	0.748	4.48	20.2	7.33e-05	0.00284	4.14
10	100347233	100364826	17594	+	ENSG00000099194	SCD	protein_coding	chromosome	stearoyl-CoA desaturase [Source:HGNC Symbol;Acc:HGNC:10571]	ENSG00000099194.6	SCD	6319	0.919	4.07	20.2	7.37e-05	0.00285	4.13
8	109539711	109565996	26286	+	ENSG00000147654	EBAG9	protein_coding	chromosome	estrogen receptor binding site associated antigen 9 [Source:HGNC Symbol;Acc:HGNC:3123]	ENSG00000147654.15	EBAG9	9166	-0.486	4.06	20.1	7.44e-05	0.00287	4.13
17	7101322	7115700	14379	-	ENSG00000161944	ASGR2	protein_coding	chromosome	asialoglycoprotein receptor 2 [Source:HGNC Symbol;Acc:HGNC:743]	ENSG00000161944.16	ASGR2	433	1.54	5.96	20.1	7.47e-05	0.00287	4.13
7	107168961	107202522	33562	+	ENSG00000105856	HBP1	protein_coding	chromosome	HMG-box transcription factor 1 [Source:HGNC Symbol;Acc:HGNC:23200]	ENSG00000105856.14	HBP1	26959	-0.625	6.74	20.1	7.48e-05	0.00287	4.13
19	40447765	40465764	18000	-	ENSG00000090013	BLVRB	protein_coding	chromosome	biliverdin reductase B [Source:HGNC Symbol;Acc:HGNC:1063]	ENSG00000090013.11	BLVRB	645	0.844	7.16	20.1	7.49e-05	0.00287	4.13
CHR_HSCHR17_7_CTG4	38506329	38530590	24262	+	ENSG00000275851	MLLT6	protein_coding	chromosome	MLLT6, PHD finger containing [Source:HGNC Symbol;Acc:HGNC:7138]	ENSG00000275851.4	MLLT6	4302	-0.682	5.54	20.1	7.52e-05	0.00287	4.12
12	56266858	56270966	4109	+	ENSG00000135469	COQ10A	protein_coding	chromosome	coenzyme Q10A [Source:HGNC Symbol;Acc:HGNC:26515]	ENSG00000135469.13	COQ10A	93058	-0.846	3.65	20.1	7.53e-05	0.00287	4.12
7	151053815	151057897	4083	-	ENSG00000164885	CDK5	protein_coding	chromosome	cyclin dependent kinase 5 [Source:HGNC Symbol;Acc:HGNC:1774]	ENSG00000164885.13	CDK5	1020	0.54	4.33	20.1	7.58e-05	0.00288	4.12
CHR_HSCHR14_7_CTG1	94050920	94081245	30326	-	ENSG00000273761	DDX24	protein_coding	chromosome	DEAD-box helicase 24 [Source:HGNC Symbol;Acc:HGNC:13266]	ENSG00000273761.5	DDX24	57062	-0.596	7.47	20.1	7.64e-05	0.0029	4.12
19	43460787	43465608	4822	-	ENSG00000124466	LYPD3	protein_coding	chromosome	LY6/PLAUR domain containing 3 [Source:HGNC Symbol;Acc:HGNC:24880]	ENSG00000124466.9	LYPD3	27076	-1.85	2.26	20	7.68e-05	0.00291	4.11
1	226061851	226072007	10157	+	ENSG00000163041	H3F3A	protein_coding	chromosome	H3 histone family member 3A [Source:HGNC Symbol;Acc:HGNC:4764]	ENSG00000163041.11	H3F3A	3020	0.436	9.3	20	7.72e-05	0.00291	4.11
12	118032694	118062430	29737	-	ENSG00000176871	WSB2	protein_coding	chromosome	WD repeat and SOCS box containing 2 [Source:HGNC Symbol;Acc:HGNC:19222]	ENSG00000176871.8	WSB2	55884	0.367	5.58	20	7.75e-05	0.00292	4.11
3	36826820	36945098	118279	-	ENSG00000168016	TRANK1	protein_coding	chromosome	tetratricopeptide repeat and ankyrin repeat containing 1 [Source:HGNC Symbol;Acc:HGNC:29011]	ENSG00000168016.14	TRANK1	9881	-0.992	5.63	20	7.84e-05	0.00294	4.11
22	24540423	24555935	15513	-	ENSG00000138867	GUCD1	protein_coding	chromosome	guanylyl cyclase domain containing 1 [Source:HGNC Symbol;Acc:HGNC:14237]	ENSG00000138867.16	GUCD1	83606	0.536	6.91	20	7.9e-05	0.00295	4.1
3	48625723	48635493	9771	-	ENSG00000225697	SLC26A6	protein_coding	chromosome	solute carrier family 26 member 6 [Source:HGNC Symbol;Acc:HGNC:14472]	ENSG00000225697.13	SLC26A6	65010	0.544	5.8	20	7.91e-05	0.00295	4.1
15	64963022	64990310	27289	-	ENSG00000090487	SPG21	protein_coding	chromosome	SPG21 abhydrolase domain containing, maspardin [Source:HGNC Symbol;Acc:HGNC:20373]	ENSG00000090487.11	SPG21	51324	0.363	7.21	19.9	7.97e-05	0.00297	4.1
19	31149979	31349436	199458	-	ENSG00000121297	TSHZ3	protein_coding	chromosome	teashirt zinc finger homeobox 3 [Source:HGNC Symbol;Acc:HGNC:30700]	ENSG00000121297.8	TSHZ3	57616	0.756	3.48	19.9	8.04e-05	0.00298	4.09
10	63133247	63155031	21785	+	ENSG00000148572	NRBF2	protein_coding	chromosome	nuclear receptor binding factor 2 [Source:HGNC Symbol;Acc:HGNC:19692]	ENSG00000148572.16	NRBF2	29982	-0.602	4.65	19.9	8.04e-05	0.00298	4.09
6	89829894	89874436	44543	+	ENSG00000118412	CASP8AP2	protein_coding	chromosome	caspase 8 associated protein 2 [Source:HGNC Symbol;Acc:HGNC:1510]	ENSG00000118412.12	CASP8AP2	9994	-0.647	5.11	19.9	8.07e-05	0.00298	4.09
17	10697594	10711558	13965	+	ENSG00000170222	ADPRM	protein_coding	chromosome	ADP-ribose/CDP-alcohol diphosphatase, manganese dependent [Source:HGNC Symbol;Acc:HGNC:30925]	ENSG00000170222.12	ADPRM	56985	-0.606	3.57	19.9	8.08e-05	0.00298	4.09
X	153764196	153779346	15151	+	ENSG00000198753	PLXNB3	protein_coding	chromosome	plexin B3 [Source:HGNC Symbol;Acc:HGNC:9105]	ENSG00000198753.12	PLXNB3	5365	3.01	2.83	19.9	8.13e-05	0.00299	4.09
22	20999104	21002196	3093	-	ENSG00000184436	THAP7	protein_coding	chromosome	THAP domain containing 7 [Source:HGNC Symbol;Acc:HGNC:23190]	ENSG00000184436.12	THAP7	80764	-0.417	5.12	19.9	8.16e-05	0.00299	4.09
3	196739857	196832647	92791	+	ENSG00000180370	PAK2	protein_coding	chromosome	p21 (RAC1) activated kinase 2 [Source:HGNC Symbol;Acc:HGNC:8591]	ENSG00000180370.10	PAK2	5062	0.606	6.77	19.9	8.18e-05	0.00299	4.09
13	23979805	24307074	327270	+	ENSG00000182957	SPATA13	protein_coding	chromosome	spermatogenesis associated 13 [Source:HGNC Symbol;Acc:HGNC:23222]	ENSG00000182957.16	SPATA13	221178	-0.727	6.69	19.9	8.19e-05	0.00299	4.09
20	62642503	62685785	43283	+	ENSG00000101187	SLCO4A1	protein_coding	chromosome	solute carrier organic anion transporter family member 4A1 [Source:HGNC Symbol;Acc:HGNC:10953]	ENSG00000101187.16	SLCO4A1	28231	1.58	3.56	19.8	8.22e-05	0.00299	4.09
22	23971365	23979828	8464	-	ENSG00000099977	DDT	protein_coding	chromosome	D-dopachrome tautomerase [Source:HGNC Symbol;Acc:HGNC:2732]	ENSG00000099977.14	DDT	1652	0.373	5.12	19.8	8.3e-05	0.00301	4.08
17	21284672	21315232	30561	+	ENSG00000034152	MAP2K3	protein_coding	chromosome	mitogen-activated protein kinase kinase 3 [Source:HGNC Symbol;Acc:HGNC:6843]	ENSG00000034152.19	MAP2K3	5606	0.452	7.76	19.8	8.32e-05	0.00301	4.08
11	76860867	77026797	165931	+	ENSG00000078124	ACER3	protein_coding	chromosome	alkaline ceramidase 3 [Source:HGNC Symbol;Acc:HGNC:16066]	ENSG00000078124.12	ACER3	55331	0.804	5.4	19.8	8.33e-05	0.00301	4.08
16	3222325	3236221	13897	-	ENSG00000010539	ZNF200	protein_coding	chromosome	zinc finger protein 200 [Source:HGNC Symbol;Acc:HGNC:12993]	ENSG00000010539.11	ZNF200	7752	-0.743	3.2	19.8	8.34e-05	0.00301	4.08
5	145936578	146081791	145214	+	ENSG00000156463	SH3RF2	protein_coding	chromosome	SH3 domain containing ring finger 2 [Source:HGNC Symbol;Acc:HGNC:26299]	ENSG00000156463.18	SH3RF2	153769	-1.53	1.06	19.8	8.41e-05	0.00302	4.08
21	38805183	38824955	19773	+	ENSG00000157557	ETS2	protein_coding	chromosome	ETS proto-oncogene 2, transcription factor [Source:HGNC Symbol;Acc:HGNC:3489]	ENSG00000157557.13	ETS2	2114	1.37	7.05	19.8	8.42e-05	0.00302	4.07
11	13962723	14268133	305411	+	ENSG00000262655	SPON1	protein_coding	chromosome	spondin 1 [Source:HGNC Symbol;Acc:HGNC:11252]	ENSG00000262655.4	SPON1	10418	-1.43	1.77	19.8	8.46e-05	0.00303	4.07
20	38748460	38772520	24061	+	ENSG00000101442	ACTR5	protein_coding	chromosome	actin related protein 5 [Source:HGNC Symbol;Acc:HGNC:14671]	ENSG00000101442.10	ACTR5	79913	-0.366	4.65	19.7	8.52e-05	0.00303	4.07
10	127907061	128085855	178795	+	ENSG00000132334	PTPRE	protein_coding	chromosome	protein tyrosine phosphatase receptor type E [Source:HGNC Symbol;Acc:HGNC:9669]	ENSG00000132334.16	PTPRE	5791	0.599	7.81	19.7	8.56e-05	0.00303	4.07
X	49028726	49043410	14685	-	ENSG00000068323	TFE3	protein_coding	chromosome	transcription factor binding to IGHM enhancer 3 [Source:HGNC Symbol;Acc:HGNC:11752]	ENSG00000068323.17	TFE3	7030	0.641	5.86	19.7	8.57e-05	0.00303	4.07
1	95117355	95197607	80253	+	ENSG00000152078	TLCD4	protein_coding	chromosome	TLC domain containing 4 [Source:HGNC Symbol;Acc:HGNC:26477]	ENSG00000152078.10	TLCD4	148534	3.35	1.08	19.7	8.57e-05	0.00303	4.07
12	55681678	55684611	2934	+	ENSG00000170439	METTL7B	protein_coding	chromosome	methyltransferase like 7B [Source:HGNC Symbol;Acc:HGNC:28276]	ENSG00000170439.7	METTL7B	196410	4.04	4.08	19.7	8.58e-05	0.00303	4.07
2	68365282	68397453	32172	+	ENSG00000115956	PLEK	protein_coding	chromosome	pleckstrin [Source:HGNC Symbol;Acc:HGNC:9070]	ENSG00000115956.10	PLEK	5341	0.456	9.14	19.7	8.61e-05	0.00303	4.06
8	22440819	22541142	100324	+	ENSG00000120910	PPP3CC	protein_coding	chromosome	protein phosphatase 3 catalytic subunit gamma [Source:HGNC Symbol;Acc:HGNC:9316]	ENSG00000120910.14	PPP3CC	5533	-0.484	6.54	19.7	8.61e-05	0.00303	4.07
4	73986439	73988190	1752	-	ENSG00000163736	PPBP	protein_coding	chromosome	pro-platelet basic protein [Source:HGNC Symbol;Acc:HGNC:9240]	ENSG00000163736.4	PPBP	5473	1.97	8.69	19.7	8.71e-05	0.00306	4.06
8	66562175	66614247	52073	-	ENSG00000185697	MYBL1	protein_coding	chromosome	MYB proto-oncogene like 1 [Source:HGNC Symbol;Acc:HGNC:7547]	ENSG00000185697.16	MYBL1	4603	-0.899	4.63	19.6	8.91e-05	0.00312	4.05
16	30193887	30197561	3675	+	ENSG00000132207	SLX1A	protein_coding	chromosome	SLX1 homolog A, structure-specific endonuclease subunit [Source:HGNC Symbol;Acc:HGNC:20922]	ENSG00000132207.17	SLX1A	548593	0.381	6.51	19.6	8.95e-05	0.00313	4.05
5	78485215	78770021	284807	-	ENSG00000145685	LHFPL2	protein_coding	chromosome	LHFPL tetraspan subfamily member 2 [Source:HGNC Symbol;Acc:HGNC:6588]	ENSG00000145685.14	LHFPL2	10184	1.41	4.87	19.5	9.09e-05	0.00316	4.04
7	73683025	73705161	22137	+	ENSG00000071462	BUD23	protein_coding	chromosome	BUD23 rRNA methyltransferase and ribosome maturation factor [Source:HGNC Symbol;Acc:HGNC:16405]	ENSG00000071462.11	BUD23	114049	-0.394	6.16	19.5	9.15e-05	0.00316	4.04
16	29858357	29863414	5058	-	ENSG00000103502	CDIPT	protein_coding	chromosome	CDP-diacylglycerol--inositol 3-phosphatidyltransferase [Source:HGNC Symbol;Acc:HGNC:1769]	ENSG00000103502.14	CDIPT	10423	0.216	6.53	19.5	9.15e-05	0.00316	4.04
1	228208063	228378876	170814	+	ENSG00000154358	OBSCN	protein_coding	chromosome	obscurin, cytoskeletal calmodulin and titin-interacting RhoGEF [Source:HGNC Symbol;Acc:HGNC:15719]	ENSG00000154358.21	OBSCN	84033	-0.733	3.31	19.5	9.15e-05	0.00316	4.04
4	121667946	121696995	29050	-	ENSG00000164111	ANXA5	protein_coding	chromosome	annexin A5 [Source:HGNC Symbol;Acc:HGNC:543]	ENSG00000164111.15	ANXA5	308	0.481	8.69	19.5	9.15e-05	0.00316	4.04
11	57406954	57427580	20627	-	ENSG00000134802	SLC43A3	protein_coding	chromosome	solute carrier family 43 member 3 [Source:HGNC Symbol;Acc:HGNC:17466]	ENSG00000134802.17	SLC43A3	29015	0.53	6.82	19.5	9.16e-05	0.00316	4.04
11	35943981	36232136	288156	+	ENSG00000179241	LDLRAD3	protein_coding	chromosome	low density lipoprotein receptor class A domain containing 3 [Source:HGNC Symbol;Acc:HGNC:27046]	ENSG00000179241.13	LDLRAD3	143458	1.4	4.42	19.4	9.38e-05	0.00323	4.03
2	173075435	173268015	192581	+	ENSG00000091436	MAP3K20	protein_coding	chromosome	mitogen-activated protein kinase kinase kinase 20 [Source:HGNC Symbol;Acc:HGNC:17797]	ENSG00000091436.17	MAP3K20	51776	0.71	5.14	19.4	9.44e-05	0.00324	4.02
20	50190830	50192668	1839	+	ENSG00000172216	CEBPB	protein_coding	chromosome	CCAAT enhancer binding protein beta [Source:HGNC Symbol;Acc:HGNC:1834]	ENSG00000172216.6	CEBPB	1051	0.661	7.76	19.3	9.74e-05	0.00333	4.01
4	85475150	86002668	527519	+	ENSG00000138639	ARHGAP24	protein_coding	chromosome	Rho GTPase activating protein 24 [Source:HGNC Symbol;Acc:HGNC:25361]	ENSG00000138639.18	ARHGAP24	83478	1.17	4.66	19.3	9.79e-05	0.00334	4.01
22	44172956	44219533	46578	+	ENSG00000138964	PARVG	protein_coding	chromosome	parvin gamma [Source:HGNC Symbol;Acc:HGNC:14654]	ENSG00000138964.17	PARVG	64098	0.489	8.38	19.3	9.87e-05	0.00336	4.01
14	50857891	50944483	86593	-	ENSG00000100504	PYGL	protein_coding	chromosome	glycogen phosphorylase L [Source:HGNC Symbol;Acc:HGNC:9725]	ENSG00000100504.17	PYGL	5836	1.1	6.51	19.3	9.89e-05	0.00336	4
7	28995235	29195451	200217	-	ENSG00000106066	CPVL	protein_coding	chromosome	carboxypeptidase vitellogenic like [Source:HGNC Symbol;Acc:HGNC:14399]	ENSG00000106066.15	CPVL	54504	0.886	8.42	19.3	9.96e-05	0.00337	4
5	79236131	79327211	91081	+	ENSG00000152409	JMY	protein_coding	chromosome	junction mediating and regulatory protein, p53 cofactor [Source:HGNC Symbol;Acc:HGNC:28916]	ENSG00000152409.9	JMY	133746	-0.829	4.79	19.3	9.97e-05	0.00337	4
12	24810024	24949101	139078	-	ENSG00000060982	BCAT1	protein_coding	chromosome	branched chain amino acid transaminase 1 [Source:HGNC Symbol;Acc:HGNC:976]	ENSG00000060982.15	BCAT1	586	1.29	4.12	19.3	9.99e-05	0.00337	4
1	46340177	46365152	24976	+	ENSG00000117481	NSUN4	protein_coding	chromosome	NOP2/Sun RNA methyltransferase 4 [Source:HGNC Symbol;Acc:HGNC:31802]	ENSG00000117481.10	NSUN4	387338	-0.493	4.51	19.2	1e-04	0.00337	4
15	36579626	36810248	230623	+	ENSG00000186073	C15orf41	protein_coding	chromosome	chromosome 15 open reading frame 41 [Source:HGNC Symbol;Acc:HGNC:26929]	ENSG00000186073.14	C15orf41	84529	-1.58	2.26	19.3	1e-04	0.00337	4
7	151238764	151277896	39133	-	ENSG00000082014	SMARCD3	protein_coding	chromosome	SWI/SNF related, matrix associated, actin dependent regulator of chromatin, subfamily d, member 3 [Source:HGNC Symbol;Acc:HGNC:11108]	ENSG00000082014.16	SMARCD3	6604	0.706	5.87	19.2	0.000102	0.0034	3.99
22	38656636	38673854	17219	+	ENSG00000100211	CBY1	protein_coding	chromosome	chibby family member 1, beta catenin antagonist [Source:HGNC Symbol;Acc:HGNC:1307]	ENSG00000100211.10	CBY1	25776	-0.856	1.91	19.2	0.000102	0.0034	3.99
16	234521	272183	37663	+	ENSG00000167930	FAM234A	protein_coding	chromosome	family with sequence similarity 234 member A [Source:HGNC Symbol;Acc:HGNC:14163]	ENSG00000167930.17	FAM234A	83986	0.32	6.01	19.2	0.000102	0.0034	3.99
2	89117342	89117844	503	-	ENSG00000240382	IGKV1-17	IG_V_gene	chromosome	immunoglobulin kappa variable 1-17 [Source:HGNC Symbol;Acc:HGNC:5733]	ENSG00000240382.3	IGKV1-17	NA	-2.22	5.54	19.2	0.000103	0.00344	3.99
1	182789293	182830384	41092	+	ENSG00000135838	NPL	protein_coding	chromosome	N-acetylneuraminate pyruvate lyase [Source:HGNC Symbol;Acc:HGNC:16781]	ENSG00000135838.13	NPL	80896	1.02	5.84	19.1	0.000104	0.00344	3.98
18	11981025	12030877	49853	+	ENSG00000141401	IMPA2	protein_coding	chromosome	inositol monophosphatase 2 [Source:HGNC Symbol;Acc:HGNC:6051]	ENSG00000141401.12	IMPA2	3613	1.05	5.84	19.1	0.000104	0.00344	3.98
5	151212150	151270440	58291	+	ENSG00000196743	GM2A	protein_coding	chromosome	GM2 ganglioside activator [Source:HGNC Symbol;Acc:HGNC:4367]	ENSG00000196743.9	GM2A	2760	1.12	6.58	19.2	0.000104	0.00344	3.98
19	676392	683392	7001	+	ENSG00000070404	FSTL3	protein_coding	chromosome	follistatin like 3 [Source:HGNC Symbol;Acc:HGNC:3973]	ENSG00000070404.10	FSTL3	10272	1.15	3.28	19.1	0.000105	0.00346	3.98
4	77713387	77819615	106229	-	ENSG00000138767	CNOT6L	protein_coding	chromosome	CCR4-NOT transcription complex subunit 6 like [Source:HGNC Symbol;Acc:HGNC:18042]	ENSG00000138767.13	CNOT6L	246175	-0.641	5.27	19.1	0.000105	0.00346	3.98
15	90868588	90883458	14871	+	ENSG00000140564	FURIN	protein_coding	chromosome	furin, paired basic amino acid cleaving enzyme [Source:HGNC Symbol;Acc:HGNC:8568]	ENSG00000140564.12	FURIN	5045	0.783	7.53	19.1	0.000105	0.00346	3.98
3	43354859	43691594	336736	-	ENSG00000160746	ANO10	protein_coding	chromosome	anoctamin 10 [Source:HGNC Symbol;Acc:HGNC:25519]	ENSG00000160746.13	ANO10	55129	0.707	4.17	19.1	0.000105	0.00346	3.98
20	2692878	2760108	67231	+	ENSG00000088881	EBF4	protein_coding	chromosome	EBF family member 4 [Source:HGNC Symbol;Acc:HGNC:29278]	ENSG00000088881.20	EBF4	57593	-1.63	0.112	19.1	0.000106	0.00346	3.98
16	31259967	31332892	72926	+	ENSG00000169896	ITGAM	protein_coding	chromosome	integrin subunit alpha M [Source:HGNC Symbol;Acc:HGNC:6149]	ENSG00000169896.18	ITGAM	3684	0.925	7.56	19	0.000108	0.00353	3.97
20	63865228	63891545	26318	+	ENSG00000101150	TPD52L2	protein_coding	chromosome	TPD52 like 2 [Source:HGNC Symbol;Acc:HGNC:12007]	ENSG00000101150.17	TPD52L2	7165	0.475	7.27	19	0.000109	0.00354	3.96
16	28974221	28984548	10328	+	ENSG00000169682	SPNS1	protein_coding	chromosome	sphingolipid transporter 1 (putative) [Source:HGNC Symbol;Acc:HGNC:30621]	ENSG00000169682.18	SPNS1	83985	0.385	6.74	19	0.00011	0.00358	3.96
19	57363551	57365405	1855	+	ENSG00000256060	TRAPPC2B	protein_coding	chromosome	trafficking protein particle complex 2B [Source:HGNC Symbol;Acc:HGNC:10710]	ENSG00000256060.3	TRAPPC2B	10597	-0.819	2.07	19	0.00011	0.00358	3.96
2	10302889	10427617	124729	+	ENSG00000115756	HPCAL1	protein_coding	chromosome	hippocalcin like 1 [Source:HGNC Symbol;Acc:HGNC:5145]	ENSG00000115756.13	HPCAL1	3241	0.348	6.96	18.9	0.000111	0.0036	3.95
6	157289386	157323601	34216	-	ENSG00000215712	TMEM242	protein_coding	chromosome	transmembrane protein 242 [Source:HGNC Symbol;Acc:HGNC:17206]	ENSG00000215712.10	TMEM242	729515	-0.419	4.35	18.9	0.000111	0.0036	3.95
20	3927309	4015558	88250	-	ENSG00000101236	RNF24	protein_coding	chromosome	ring finger protein 24 [Source:HGNC Symbol;Acc:HGNC:13779]	ENSG00000101236.17	RNF24	11237	0.825	5.88	18.9	0.000112	0.00361	3.95
9	134317098	134440585	123488	+	ENSG00000186350	RXRA	protein_coding	chromosome	retinoid X receptor alpha [Source:HGNC Symbol;Acc:HGNC:10477]	ENSG00000186350.12	RXRA	6256	0.669	5.9	18.9	0.000113	0.00363	3.95
5	177403204	177442901	39698	+	ENSG00000198055	GRK6	protein_coding	chromosome	G protein-coupled receptor kinase 6 [Source:HGNC Symbol;Acc:HGNC:4545]	ENSG00000198055.11	GRK6	2870	0.283	8.53	18.9	0.000113	0.00364	3.95
12	26971579	27014434	42856	-	ENSG00000064115	TM7SF3	protein_coding	chromosome	transmembrane 7 superfamily member 3 [Source:HGNC Symbol;Acc:HGNC:23049]	ENSG00000064115.11	TM7SF3	51768	0.584	6.34	18.8	0.000115	0.00367	3.94
X	101408222	101414133	5912	+	ENSG00000126945	HNRNPH2	protein_coding	chromosome	heterogeneous nuclear ribonucleoprotein H2 [Source:HGNC Symbol;Acc:HGNC:5042]	ENSG00000126945.9	HNRNPH2	3188	0.373	7.38	18.8	0.000115	0.00367	3.94
19	17351450	17377342	25893	-	ENSG00000130300	PLVAP	protein_coding	chromosome	plasmalemma vesicle associated protein [Source:HGNC Symbol;Acc:HGNC:13635]	ENSG00000130300.9	PLVAP	83483	-1.52	0.787	18.8	0.000115	0.00367	3.94
15	81007033	81149179	142147	+	ENSG00000156206	CFAP161	protein_coding	chromosome	cilia and flagella associated protein 161 [Source:HGNC Symbol;Acc:HGNC:26782]	ENSG00000156206.14	CFAP161	161502	1.77	0.833	18.8	0.000115	0.00367	3.94
9	90801787	90898549	96763	+	ENSG00000165025	SYK	protein_coding	chromosome	spleen associated tyrosine kinase [Source:HGNC Symbol;Acc:HGNC:11491]	ENSG00000165025.15	SYK	6850	0.764	8.38	18.8	0.000116	0.00367	3.94
10	31318495	31529814	211320	+	ENSG00000148516	ZEB1	protein_coding	chromosome	zinc finger E-box binding homeobox 1 [Source:HGNC Symbol;Acc:HGNC:11642]	ENSG00000148516.21	ZEB1	6935	-0.738	4.79	18.8	0.000117	0.00369	3.93
19	5993164	6199572	206409	-	ENSG00000087903	RFX2	protein_coding	chromosome	regulatory factor X2 [Source:HGNC Symbol;Acc:HGNC:9983]	ENSG00000087903.13	RFX2	5990	1.16	4.21	18.8	0.000118	0.00369	3.93
2	136114349	136118165	3817	-	ENSG00000121966	CXCR4	protein_coding	chromosome	C-X-C motif chemokine receptor 4 [Source:HGNC Symbol;Acc:HGNC:2561]	ENSG00000121966.6	CXCR4	7852	-0.92	8.31	18.8	0.000118	0.00369	3.93
3	58332880	58426127	93248	+	ENSG00000168297	PXK	protein_coding	chromosome	PX domain containing serine/threonine kinase like [Source:HGNC Symbol;Acc:HGNC:23326]	ENSG00000168297.16	PXK	54899	0.54	5.94	18.8	0.000118	0.00369	3.93
CHR_HSCHR7_2_CTG6	142472647	142473148	502	+	ENSG00000277110	TRBV6-5	TR_V_gene	chromosome	T cell receptor beta variable 6-5 [Source:HGNC Symbol;Acc:HGNC:12230]	ENSG00000277110.3	TRBV6-5	NA	-1.16	3	18.8	0.000118	0.00369	3.93
1	153990762	153992155	1394	+	ENSG00000177954	RPS27	protein_coding	chromosome	ribosomal protein S27 [Source:HGNC Symbol;Acc:HGNC:10416]	ENSG00000177954.14	RPS27	6232	-0.572	8.46	18.7	0.000119	0.00369	3.92
19	58126248	58155110	28863	-	ENSG00000181894	ZNF329	protein_coding	chromosome	zinc finger protein 329 [Source:HGNC Symbol;Acc:HGNC:14209]	ENSG00000181894.15	ZNF329	79673	-0.849	2.15	18.7	0.000119	0.00369	3.92
CHR_HSCHR6_MHC_MCF_CTG1	32663658	32684403	20746	+	ENSG00000228284	HLA-DQA1	protein_coding	chromosome	major histocompatibility complex, class II, DQ alpha 1 [Source:HGNC Symbol;Acc:HGNC:4942]	ENSG00000228284.8	HLA-DQA1	3117	-1.61	5.79	18.8	0.000119	0.00369	3.93
2	96010551	96023380	12830	+	ENSG00000231584	FAHD2CP	transcribed_unprocessed_pseudogene	chromosome	fumarylacetoacetate hydrolase domain containing 2C, pseudogene [Source:HGNC Symbol;Acc:HGNC:44135]	ENSG00000231584.8	FAHD2CP	NA	-0.899	1.5	18.7	0.000119	0.00369	3.92
17	64319415	64413776	94362	-	ENSG00000261371	PECAM1	protein_coding	chromosome	platelet and endothelial cell adhesion molecule 1 [Source:HGNC Symbol;Acc:HGNC:8823]	ENSG00000261371.6	PECAM1	5175	0.696	8.78	18.7	0.000119	0.00369	3.92
16	30075978	30085376	9399	+	ENSG00000149923	PPP4C	protein_coding	chromosome	protein phosphatase 4 catalytic subunit [Source:HGNC Symbol;Acc:HGNC:9319]	ENSG00000149923.14	PPP4C	5531	0.297	7.81	18.7	0.00012	0.00372	3.92
15	34525207	34588503	63297	-	ENSG00000215252	GOLGA8B	protein_coding	chromosome	golgin A8 family member B [Source:HGNC Symbol;Acc:HGNC:31973]	ENSG00000215252.11	GOLGA8B	440270	-0.793	6.29	18.7	0.000121	0.00375	3.92
16	366969	371289	4321	-	ENSG00000086504	MRPL28	protein_coding	chromosome	mitochondrial ribosomal protein L28 [Source:HGNC Symbol;Acc:HGNC:14484]	ENSG00000086504.17	MRPL28	10573	0.334	6.07	18.7	0.000123	0.00378	3.91
12	12715058	12722369	7312	+	ENSG00000111276	CDKN1B	protein_coding	chromosome	cyclin dependent kinase inhibitor 1B [Source:HGNC Symbol;Acc:HGNC:1785]	ENSG00000111276.11	CDKN1B	1027	-0.6	3.44	18.6	0.000123	0.00378	3.91
5	149141483	149260542	119060	+	ENSG00000173210	ABLIM3	protein_coding	chromosome	actin binding LIM protein family member 3 [Source:HGNC Symbol;Acc:HGNC:29132]	ENSG00000173210.19	ABLIM3	22885	2.03	4.53	18.6	0.000123	0.00378	3.91
14	20684560	20701216	16657	+	ENSG00000258818	RNASE4	protein_coding	chromosome	ribonuclease A family member 4 [Source:HGNC Symbol;Acc:HGNC:10047]	ENSG00000258818.4	RNASE4	6038	1.18	3.57	18.6	0.000123	0.00378	3.91
14	77672404	77708023	35620	-	ENSG00000100601	ALKBH1	protein_coding	chromosome	alkB homolog 1, histone H2A dioxygenase [Source:HGNC Symbol;Acc:HGNC:17911]	ENSG00000100601.10	ALKBH1	8846	-0.721	3.08	18.6	0.000124	0.00378	3.91
18	23992773	24135610	142838	+	ENSG00000168234	TTC39C	protein_coding	chromosome	tetratricopeptide repeat domain 39C [Source:HGNC Symbol;Acc:HGNC:26595]	ENSG00000168234.13	TTC39C	125488	-0.587	5.35	18.6	0.000124	0.00378	3.91
1	100133150	100150498	17349	+	ENSG00000122435	TRMT13	protein_coding	chromosome	tRNA methyltransferase 13 homolog [Source:HGNC Symbol;Acc:HGNC:25502]	ENSG00000122435.10	TRMT13	54482	-0.767	3.33	18.6	0.000125	0.00381	3.9
12	124324415	124567589	243175	-	ENSG00000196498	NCOR2	protein_coding	chromosome	nuclear receptor corepressor 2 [Source:HGNC Symbol;Acc:HGNC:7673]	ENSG00000196498.13	NCOR2	9612	0.62	7.12	18.6	0.000125	0.0038	3.9
17	7558292	7561608	3317	+	ENSG00000161955	TNFSF13	protein_coding	chromosome	TNF superfamily member 13 [Source:HGNC Symbol;Acc:HGNC:11928]	ENSG00000161955.16	TNFSF13	8741	0.821	7.2	18.6	0.000127	0.00384	3.9
8	25184689	25418082	233394	+	ENSG00000147459	DOCK5	protein_coding	chromosome	dedicator of cytokinesis 5 [Source:HGNC Symbol;Acc:HGNC:23476]	ENSG00000147459.18	DOCK5	80005	0.662	5.76	18.5	0.000128	0.00388	3.89
5	150485818	150558211	72394	+	ENSG00000070614	NDST1	protein_coding	chromosome	N-deacetylase and N-sulfotransferase 1 [Source:HGNC Symbol;Acc:HGNC:7680]	ENSG00000070614.15	NDST1	3340	1.1	5.09	18.5	0.000131	0.00394	3.88
19	48965309	48966879	1571	+	ENSG00000087086	FTL	protein_coding	chromosome	ferritin light chain [Source:HGNC Symbol;Acc:HGNC:3999]	ENSG00000087086.15	FTL	2512	0.501	12.5	18.5	0.000131	0.00394	3.88
8	31033788	31175916	142129	+	ENSG00000165392	WRN	protein_coding	chromosome	WRN RecQ like helicase [Source:HGNC Symbol;Acc:HGNC:12791]	ENSG00000165392.10	WRN	7486	-0.917	3.16	18.5	0.000131	0.00394	3.88
19	2274631	2282175	7545	-	ENSG00000188305	PEAK3	protein_coding	chromosome	PEAK family member 3 [Source:HGNC Symbol;Acc:HGNC:24793]	ENSG00000188305.6	PEAK3	374872	0.987	3.52	18.5	0.000131	0.00394	3.88
11	6603708	6610874	7167	+	ENSG00000166333	ILK	protein_coding	chromosome	integrin linked kinase [Source:HGNC Symbol;Acc:HGNC:6040]	ENSG00000166333.13	ILK	3611	0.55	7.98	18.5	0.000132	0.00394	3.88
4	76021118	76023497	2380	-	ENSG00000169245	CXCL10	protein_coding	chromosome	C-X-C motif chemokine ligand 10 [Source:HGNC Symbol;Acc:HGNC:10637]	ENSG00000169245.6	CXCL10	3627	-2.41	3.66	18.4	0.000132	0.00396	3.88
4	38867677	38945739	78063	+	ENSG00000197712	FAM114A1	protein_coding	chromosome	family with sequence similarity 114 member A1 [Source:HGNC Symbol;Acc:HGNC:25087]	ENSG00000197712.12	FAM114A1	92689	0.998	2.56	18.4	0.000132	0.00396	3.88
7	108569867	108574850	4984	+	ENSG00000128590	DNAJB9	protein_coding	chromosome	DnaJ heat shock protein family (Hsp40) member B9 [Source:HGNC Symbol;Acc:HGNC:6968]	ENSG00000128590.5	DNAJB9	4189	-0.767	5.49	18.4	0.000133	0.00396	3.88
1	52408282	52553487	145206	-	ENSG00000134744	TUT4	protein_coding	chromosome	terminal uridylyl transferase 4 [Source:HGNC Symbol;Acc:HGNC:28981]	ENSG00000134744.14	TUT4	23318	-0.566	5.19	18.4	0.000134	0.00399	3.87
12	117038923	117099479	60557	-	ENSG00000088992	TESC	protein_coding	chromosome	tescalcin [Source:HGNC Symbol;Acc:HGNC:26065]	ENSG00000088992.18	TESC	54997	0.668	5.36	18.4	0.000135	0.004	3.87
11	57703714	57712323	8610	-	ENSG00000156603	MED19	protein_coding	chromosome	mediator complex subunit 19 [Source:HGNC Symbol;Acc:HGNC:29600]	ENSG00000156603.18	MED19	219541	-0.526	3.52	18.4	0.000135	0.00401	3.87
3	44421127	44439946	18820	-	ENSG00000225873	C3orf86	transcribed_unitary_pseudogene	chromosome	chromosome 3 open reading frame 86 [Source:HGNC Symbol;Acc:HGNC:44570]	ENSG00000225873.4	C3orf86	102724231	1.52	0.625	18.3	0.000138	0.00408	3.86
Y	10197256	10199103	1848	-	ENSG00000225840	AC010970.1	processed_pseudogene	chromosome	RNA, 18S ribosomal pseudogene	ENSG00000225840.2	AC010970.1	NA	-0.621	8.51	18.3	0.000139	0.0041	3.86
6	41267926	41286682	18757	-	ENSG00000124731	TREM1	protein_coding	chromosome	triggering receptor expressed on myeloid cells 1 [Source:HGNC Symbol;Acc:HGNC:17760]	ENSG00000124731.13	TREM1	54210	0.999	6.94	18.3	0.00014	0.00411	3.85
17	50110040	50129882	19843	-	ENSG00000167100	SAMD14	protein_coding	chromosome	sterile alpha motif domain containing 14 [Source:HGNC Symbol;Acc:HGNC:27312]	ENSG00000167100.14	SAMD14	201191	3.48	2.37	18.3	0.00014	0.00411	3.85
12	45215987	45440404	224418	+	ENSG00000177119	ANO6	protein_coding	chromosome	anoctamin 6 [Source:HGNC Symbol;Acc:HGNC:25240]	ENSG00000177119.16	ANO6	196527	0.879	6.8	18.3	0.00014	0.00411	3.85
X	53082367	53088540	6174	+	ENSG00000184205	TSPYL2	protein_coding	chromosome	TSPY like 2 [Source:HGNC Symbol;Acc:HGNC:24358]	ENSG00000184205.14	TSPYL2	64061	-0.969	5.42	18.3	0.000141	0.00412	3.85
1	160343316	160358952	15637	+	ENSG00000162736	NCSTN	protein_coding	chromosome	nicastrin [Source:HGNC Symbol;Acc:HGNC:17091]	ENSG00000162736.17	NCSTN	23385	0.488	7.77	18.2	0.000142	0.00413	3.85
2	227472152	227561214	89063	+	ENSG00000173744	AGFG1	protein_coding	chromosome	ArfGAP with FG repeats 1 [Source:HGNC Symbol;Acc:HGNC:5175]	ENSG00000173744.17	AGFG1	3267	0.947	6.74	18.2	0.000142	0.00415	3.85
3	50226292	50259362	33071	+	ENSG00000114353	GNAI2	protein_coding	chromosome	G protein subunit alpha i2 [Source:HGNC Symbol;Acc:HGNC:4385]	ENSG00000114353.17	GNAI2	2771	0.361	10.2	18.2	0.000143	0.00415	3.84
9	99821855	99866891	45037	+	ENSG00000119508	NR4A3	protein_coding	chromosome	nuclear receptor subfamily 4 group A member 3 [Source:HGNC Symbol;Acc:HGNC:7982]	ENSG00000119508.18	NR4A3	8013	-1.92	3.51	18.2	0.000143	0.00415	3.84
14	54474484	54489026	14543	-	ENSG00000197045	GMFB	protein_coding	chromosome	glia maturation factor beta [Source:HGNC Symbol;Acc:HGNC:4373]	ENSG00000197045.13	GMFB	2764	0.404	5.71	18.2	0.000143	0.00415	3.84
19	51410020	51417803	7784	-	ENSG00000142512	SIGLEC10	protein_coding	chromosome	sialic acid binding Ig like lectin 10 [Source:HGNC Symbol;Acc:HGNC:15620]	ENSG00000142512.15	SIGLEC10	89790	0.88	6.84	18.2	0.000145	0.0042	3.84
22	21754500	21867680	113181	-	ENSG00000100030	MAPK1	protein_coding	chromosome	mitogen-activated protein kinase 1 [Source:HGNC Symbol;Acc:HGNC:6871]	ENSG00000100030.14	MAPK1	5594	0.415	7.61	18.1	0.000147	0.00423	3.83
2	233210051	233295674	85624	+	ENSG00000085978	ATG16L1	protein_coding	chromosome	autophagy related 16 like 1 [Source:HGNC Symbol;Acc:HGNC:21498]	ENSG00000085978.22	ATG16L1	55054	-0.629	5.61	18.1	0.000148	0.00426	3.83
19	2269509	2273490	3982	+	ENSG00000104904	OAZ1	protein_coding	chromosome	ornithine decarboxylase antizyme 1 [Source:HGNC Symbol;Acc:HGNC:8095]	ENSG00000104904.12	OAZ1	4946	0.475	10.1	18.1	0.000148	0.00426	3.83
12	52168996	52192014	23019	-	ENSG00000167767	KRT80	protein_coding	chromosome	keratin 80 [Source:HGNC Symbol;Acc:HGNC:27056]	ENSG00000167767.14	KRT80	144501	2.61	0.477	18.1	0.00015	0.0043	3.82
1	86346824	86396342	49519	-	ENSG00000122417	ODF2L	protein_coding	chromosome	outer dense fiber of sperm tails 2 like [Source:HGNC Symbol;Acc:HGNC:29225]	ENSG00000122417.15	ODF2L	57489	-0.637	5.61	18	0.000151	0.0043	3.82
5	146113034	146182650	69617	-	ENSG00000133706	LARS	protein_coding	chromosome	leucyl-tRNA synthetase [Source:HGNC Symbol;Acc:HGNC:6512]	ENSG00000133706.18	LARS	51520	-0.337	6.6	18	0.000151	0.0043	3.82
1	101236865	101243713	6849	+	ENSG00000170989	S1PR1	protein_coding	chromosome	sphingosine-1-phosphate receptor 1 [Source:HGNC Symbol;Acc:HGNC:3165]	ENSG00000170989.9	S1PR1	1901	-0.899	6.35	18.1	0.000151	0.0043	3.82
1	89633072	89769903	136832	+	ENSG00000171488	LRRC8C	protein_coding	chromosome	leucine rich repeat containing 8 VRAC subunit C [Source:HGNC Symbol;Acc:HGNC:25075]	ENSG00000171488.15	LRRC8C	84230	-0.491	6.1	18	0.000151	0.0043	3.82
12	16347142	16609259	262118	+	ENSG00000008394	MGST1	protein_coding	chromosome	microsomal glutathione S-transferase 1 [Source:HGNC Symbol;Acc:HGNC:7061]	ENSG00000008394.13	MGST1	4257	1.81	5.02	18	0.000152	0.0043	3.82
22	29327680	29423179	95500	-	ENSG00000100280	AP1B1	protein_coding	chromosome	adaptor related protein complex 1 subunit beta 1 [Source:HGNC Symbol;Acc:HGNC:554]	ENSG00000100280.16	AP1B1	162	0.588	7.56	18	0.000152	0.0043	3.82
16	3432414	3443504	11091	-	ENSG00000167981	ZNF597	protein_coding	chromosome	zinc finger protein 597 [Source:HGNC Symbol;Acc:HGNC:26573]	ENSG00000167981.7	ZNF597	146434	-0.833	1.75	18	0.000153	0.00432	3.82
19	51752026	51770531	18506	+	ENSG00000171049	FPR2	protein_coding	chromosome	formyl peptide receptor 2 [Source:HGNC Symbol;Acc:HGNC:3827]	ENSG00000171049.9	FPR2	2358	1.69	6.03	18	0.000153	0.00432	3.82
2	218398256	218405941	7686	+	ENSG00000144579	CTDSP1	protein_coding	chromosome	CTD small phosphatase 1 [Source:HGNC Symbol;Acc:HGNC:21614]	ENSG00000144579.7	CTDSP1	58190	0.43	6.21	18	0.000155	0.00437	3.81
12	7470813	7503893	33081	-	ENSG00000177575	CD163	protein_coding	chromosome	CD163 molecule [Source:HGNC Symbol;Acc:HGNC:1631]	ENSG00000177575.12	CD163	9332	2.42	8.15	18	0.000156	0.00439	3.81
2	191029576	191151596	122021	-	ENSG00000138378	STAT4	protein_coding	chromosome	signal transducer and activator of transcription 4 [Source:HGNC Symbol;Acc:HGNC:11365]	ENSG00000138378.19	STAT4	6775	-0.905	6.35	17.9	0.000158	0.00443	3.8
1	35869808	35930532	60725	+	ENSG00000092847	AGO1	protein_coding	chromosome	argonaute RISC component 1 [Source:HGNC Symbol;Acc:HGNC:3262]	ENSG00000092847.12	AGO1	26523	0.705	5.59	17.9	0.00016	0.00449	3.8
11	130159782	130210362	50581	+	ENSG00000149418	ST14	protein_coding	chromosome	suppression of tumorigenicity 14 [Source:HGNC Symbol;Acc:HGNC:11344]	ENSG00000149418.11	ST14	6768	1.52	6.74	17.9	0.000161	0.00449	3.79
5	176880869	176899346	18478	-	ENSG00000160883	HK3	protein_coding	chromosome	hexokinase 3 [Source:HGNC Symbol;Acc:HGNC:4925]	ENSG00000160883.11	HK3	3101	1.13	8.46	17.9	0.000162	0.00451	3.79
5	83471618	83582303	110686	+	ENSG00000038427	VCAN	protein_coding	chromosome	versican [Source:HGNC Symbol;Acc:HGNC:2464]	ENSG00000038427.16	VCAN	1462	1.38	10.2	17.8	0.000163	0.00454	3.79
5	180784782	180815652	30871	-	ENSG00000131446	MGAT1	protein_coding	chromosome	mannosyl (alpha-1,3-)-glycoprotein beta-1,2-N-acetylglucosaminyltransferase [Source:HGNC Symbol;Acc:HGNC:7044]	ENSG00000131446.16	MGAT1	4245	0.607	8.47	17.8	0.000164	0.00457	3.78
14	55124110	55145423	21314	+	ENSG00000131981	LGALS3	protein_coding	chromosome	galectin 3 [Source:HGNC Symbol;Acc:HGNC:6563]	ENSG00000131981.16	LGALS3	3958	0.581	7.36	17.8	0.000164	0.00457	3.78
1	88852633	88891944	39312	-	ENSG00000137947	GTF2B	protein_coding	chromosome	general transcription factor IIB [Source:HGNC Symbol;Acc:HGNC:4648]	ENSG00000137947.12	GTF2B	2959	-0.58	5.01	17.8	0.000165	0.00457	3.78
11	1734821	1763954	29134	-	ENSG00000250644	AC068580.4	protein_coding	chromosome	novel protein	ENSG00000250644.3	AC068580.4	NA	1.26	2.93	17.8	0.000166	0.0046	3.78
22	40044817	40335808	290992	+	ENSG00000100354	TNRC6B	protein_coding	chromosome	trinucleotide repeat containing adaptor 6B [Source:HGNC Symbol;Acc:HGNC:29190]	ENSG00000100354.21	TNRC6B	23112	-0.571	6.44	17.8	0.000167	0.0046	3.78
19	10566460	10569059	2600	-	ENSG00000129355	CDKN2D	protein_coding	chromosome	cyclin dependent kinase inhibitor 2D [Source:HGNC Symbol;Acc:HGNC:1790]	ENSG00000129355.7	CDKN2D	1032	0.467	7.16	17.8	0.000167	0.00462	3.78
1	192575763	192580024	4262	+	ENSG00000090104	RGS1	protein_coding	chromosome	regulator of G protein signaling 1 [Source:HGNC Symbol;Acc:HGNC:9991]	ENSG00000090104.12	RGS1	5996	-1.45	6.74	17.7	0.000168	0.00462	3.78
12	57229573	57234935	5363	+	ENSG00000182199	SHMT2	protein_coding	chromosome	serine hydroxymethyltransferase 2 [Source:HGNC Symbol;Acc:HGNC:10852]	ENSG00000182199.11	SHMT2	6472	0.335	5.91	17.7	0.00017	0.00468	3.77
18	48919853	48952052	32200	-	ENSG00000101665	SMAD7	protein_coding	chromosome	SMAD family member 7 [Source:HGNC Symbol;Acc:HGNC:6773]	ENSG00000101665.9	SMAD7	4092	-1.31	4.68	17.7	0.000172	0.0047	3.77
9	136658856	136672678	13823	+	ENSG00000172889	EGFL7	protein_coding	chromosome	EGF like domain multiple 7 [Source:HGNC Symbol;Acc:HGNC:20594]	ENSG00000172889.16	EGFL7	51162	1.68	3.12	17.7	0.000172	0.0047	3.76
15	44728988	44767829	38842	+	ENSG00000185880	TRIM69	protein_coding	chromosome	tripartite motif containing 69 [Source:HGNC Symbol;Acc:HGNC:17857]	ENSG00000185880.13	TRIM69	140691	-0.653	3.95	17.7	0.000172	0.0047	3.76
1	15409888	15430339	20452	+	ENSG00000142634	EFHD2	protein_coding	chromosome	EF-hand domain family member D2 [Source:HGNC Symbol;Acc:HGNC:28670]	ENSG00000142634.13	EFHD2	79180	0.329	9.55	17.7	0.000173	0.00471	3.76
19	49976468	50025946	49479	-	ENSG00000105053	VRK3	protein_coding	chromosome	VRK serine/threonine kinase 3 [Source:HGNC Symbol;Acc:HGNC:18996]	ENSG00000105053.11	VRK3	51231	-0.291	6.35	17.6	0.000174	0.00472	3.76
11	289126	296107	6982	+	ENSG00000142102	PGGHG	protein_coding	chromosome	protein-glucosylgalactosylhydroxylysine glucosidase [Source:HGNC Symbol;Acc:HGNC:26210]	ENSG00000142102.16	PGGHG	80162	-0.8	7.14	17.6	0.000174	0.00472	3.76
9	15163622	15307360	143739	-	ENSG00000155158	TTC39B	protein_coding	chromosome	tetratricopeptide repeat domain 39B [Source:HGNC Symbol;Acc:HGNC:23704]	ENSG00000155158.20	TTC39B	158219	-0.705	4.87	17.6	0.000174	0.00472	3.76
13	21372573	21459370	86798	-	ENSG00000180776	ZDHHC20	protein_coding	chromosome	zinc finger DHHC-type containing 20 [Source:HGNC Symbol;Acc:HGNC:20749]	ENSG00000180776.15	ZDHHC20	253832	0.785	5.91	17.6	0.000175	0.00473	3.76
12	128853427	128984968	131542	+	ENSG00000151948	GLT1D1	protein_coding	chromosome	glycosyltransferase 1 domain containing 1 [Source:HGNC Symbol;Acc:HGNC:26483]	ENSG00000151948.12	GLT1D1	144423	1.04	5.42	17.6	0.000176	0.00474	3.75
2	184598529	184939492	340964	+	ENSG00000170396	ZNF804A	protein_coding	chromosome	zinc finger protein 804A [Source:HGNC Symbol;Acc:HGNC:21711]	ENSG00000170396.8	ZNF804A	91752	0.618	3.3	17.6	0.000176	0.00474	3.75
X	136848004	136880764	32761	-	ENSG00000147274	RBMX	protein_coding	chromosome	RNA binding motif protein X-linked [Source:HGNC Symbol;Acc:HGNC:9910]	ENSG00000147274.14	RBMX	27316	-0.324	7.56	17.6	0.000177	0.00475	3.75
15	90265659	90278141	12483	+	ENSG00000182768	NGRN	protein_coding	chromosome	neugrin, neurite outgrowth associated [Source:HGNC Symbol;Acc:HGNC:18077]	ENSG00000182768.8	NGRN	51335	-0.411	5.78	17.6	0.000177	0.00475	3.75
7	38335041	38335514	474	-	ENSG00000249978	TRGV7	TR_V_pseudogene	chromosome	T cell receptor gamma variable 7 (pseudogene) [Source:HGNC Symbol;Acc:HGNC:12293]	ENSG00000249978.1	TRGV7	NA	-1.45	0.919	17.6	0.000177	0.00475	3.75
4	78551747	78610451	58705	+	ENSG00000138772	ANXA3	protein_coding	chromosome	annexin A3 [Source:HGNC Symbol;Acc:HGNC:541]	ENSG00000138772.13	ANXA3	306	3.25	1.77	17.6	0.000178	0.00476	3.75
9	94603133	94640249	37117	-	ENSG00000165140	FBP1	protein_coding	chromosome	fructose-bisphosphatase 1 [Source:HGNC Symbol;Acc:HGNC:3606]	ENSG00000165140.10	FBP1	2203	0.904	6.12	17.6	0.000178	0.00476	3.75
1	93079235	93139079	59845	+	ENSG00000143033	MTF2	protein_coding	chromosome	metal response element binding transcription factor 2 [Source:HGNC Symbol;Acc:HGNC:29535]	ENSG00000143033.18	MTF2	22823	-0.297	5.84	17.6	0.000179	0.00477	3.75
14	102080738	102139699	58962	-	ENSG00000080824	HSP90AA1	protein_coding	chromosome	heat shock protein 90 alpha family class A member 1 [Source:HGNC Symbol;Acc:HGNC:5253]	ENSG00000080824.18	HSP90AA1	3320	-0.584	8.27	17.5	0.000181	0.00482	3.74
5	135333900	135399914	66015	-	ENSG00000113648	H2AFY	protein_coding	chromosome	H2A histone family member Y [Source:HGNC Symbol;Acc:HGNC:4740]	ENSG00000113648.16	H2AFY	9555	0.495	8.31	17.5	0.000181	0.00482	3.74
2	183117513	183161680	44168	+	ENSG00000163002	NUP35	protein_coding	chromosome	nucleoporin 35 [Source:HGNC Symbol;Acc:HGNC:29797]	ENSG00000163002.13	NUP35	129401	-0.849	2.63	17.5	0.000182	0.00483	3.74
1	8861000	8879190	18191	-	ENSG00000074800	ENO1	protein_coding	chromosome	enolase 1 [Source:HGNC Symbol;Acc:HGNC:3350]	ENSG00000074800.16	ENO1	2023	0.52	10.1	17.5	0.000183	0.00483	3.74
2	38743599	38751494	7896	-	ENSG00000115875	SRSF7	protein_coding	chromosome	serine and arginine rich splicing factor 7 [Source:HGNC Symbol;Acc:HGNC:10789]	ENSG00000115875.19	SRSF7	6432	-0.503	8.52	17.5	0.000183	0.00483	3.74
15	101297142	101525202	228061	-	ENSG00000140479	PCSK6	protein_coding	chromosome	proprotein convertase subtilisin/kexin type 6 [Source:HGNC Symbol;Acc:HGNC:8569]	ENSG00000140479.17	PCSK6	5046	2.12	4.66	17.5	0.000183	0.00483	3.74
17	4733533	4739928	6396	-	ENSG00000161921	CXCL16	protein_coding	chromosome	C-X-C motif chemokine ligand 16 [Source:HGNC Symbol;Acc:HGNC:16642]	ENSG00000161921.15	CXCL16	58191	0.95	6.79	17.5	0.000183	0.00483	3.74
17	82228397	82261129	32733	+	ENSG00000141526	SLC16A3	protein_coding	chromosome	solute carrier family 16 member 3 [Source:HGNC Symbol;Acc:HGNC:10924]	ENSG00000141526.16	SLC16A3	9123	0.884	5.45	17.5	0.000185	0.00486	3.73
19	48630030	48637379	7350	-	ENSG00000105516	DBP	protein_coding	chromosome	D-box binding PAR bZIP transcription factor [Source:HGNC Symbol;Acc:HGNC:2697]	ENSG00000105516.11	DBP	1628	-0.688	4.65	17.5	0.000186	0.00488	3.73
12	64713445	64759431	45987	-	ENSG00000135677	GNS	protein_coding	chromosome	glucosamine (N-acetyl)-6-sulfatase [Source:HGNC Symbol;Acc:HGNC:4422]	ENSG00000135677.11	GNS	2799	0.842	8.56	17.4	0.000187	0.00488	3.73
19	52269587	52296046	26460	+	ENSG00000196214	ZNF766	protein_coding	chromosome	zinc finger protein 766 [Source:HGNC Symbol;Acc:HGNC:28063]	ENSG00000196214.11	ZNF766	90321	-0.615	4.95	17.4	0.000187	0.00488	3.73
X	79144663	79175315	30653	+	ENSG00000147138	GPR174	protein_coding	chromosome	G protein-coupled receptor 174 [Source:HGNC Symbol;Acc:HGNC:30245]	ENSG00000147138.2	GPR174	84636	-1.02	3.55	17.4	0.000188	0.00489	3.73
13	113491021	113554590	63570	+	ENSG00000150403	TMCO3	protein_coding	chromosome	transmembrane and coiled-coil domains 3 [Source:HGNC Symbol;Acc:HGNC:20329]	ENSG00000150403.18	TMCO3	55002	0.518	5.39	17.4	0.000188	0.00489	3.73
1	36466043	36483278	17236	-	ENSG00000119535	CSF3R	protein_coding	chromosome	colony stimulating factor 3 receptor [Source:HGNC Symbol;Acc:HGNC:2439]	ENSG00000119535.17	CSF3R	1441	0.882	8.67	17.4	0.00019	0.00493	3.72
2	69897688	69942945	45258	+	ENSG00000059728	MXD1	protein_coding	chromosome	MAX dimerization protein 1 [Source:HGNC Symbol;Acc:HGNC:6761]	ENSG00000059728.11	MXD1	4084	0.751	6.98	17.4	0.000193	0.005	3.72
8	94895767	95116455	220689	+	ENSG00000156170	NDUFAF6	protein_coding	chromosome	NADH:ubiquinone oxidoreductase complex assembly factor 6 [Source:HGNC Symbol;Acc:HGNC:28625]	ENSG00000156170.13	NDUFAF6	137682	-0.465	3.42	17.3	0.000195	0.00505	3.71
20	36605779	36612557	6779	+	ENSG00000101084	RAB5IF	protein_coding	chromosome	RAB5 interacting factor [Source:HGNC Symbol;Acc:HGNC:15870]	ENSG00000101084.18	RAB5IF	55969	0.527	7.88	17.3	0.000196	0.00506	3.71
2	156324437	156342348	17912	-	ENSG00000153234	NR4A2	protein_coding	chromosome	nuclear receptor subfamily 4 group A member 2 [Source:HGNC Symbol;Acc:HGNC:7981]	ENSG00000153234.14	NR4A2	4929	-1.58	7.76	17.3	0.000196	0.00507	3.71
17	44345246	44353106	7861	+	ENSG00000030582	GRN	protein_coding	chromosome	granulin precursor [Source:HGNC Symbol;Acc:HGNC:4601]	ENSG00000030582.18	GRN	2896	0.942	10.7	17.3	0.000197	0.00508	3.71
19	2427638	2456959	29322	-	ENSG00000176619	LMNB2	protein_coding	chromosome	lamin B2 [Source:HGNC Symbol;Acc:HGNC:6638]	ENSG00000176619.13	LMNB2	84823	0.485	4.9	17.3	0.000198	0.00509	3.7
CHR_HSCHR6_MHC_SSTO_CTG1	30563598	30589402	25805	+	ENSG00000225989	ABCF1	protein_coding	chromosome	ATP binding cassette subfamily F member 1 [Source:HGNC Symbol;Acc:HGNC:70]	ENSG00000225989.9	ABCF1	23	-0.429	5.66	17.3	0.000198	0.00509	3.7
20	58995185	59007254	12070	-	ENSG00000101160	CTSZ	protein_coding	chromosome	cathepsin Z [Source:HGNC Symbol;Acc:HGNC:2547]	ENSG00000101160.14	CTSZ	1522	0.67	3.66	17.2	2e-04	0.00513	3.7
7	6022247	6059175	36929	-	ENSG00000086232	EIF2AK1	protein_coding	chromosome	eukaryotic translation initiation factor 2 alpha kinase 1 [Source:HGNC Symbol;Acc:HGNC:24921]	ENSG00000086232.13	EIF2AK1	27102	0.564	7.8	17.2	0.000201	0.00514	3.7
19	44846175	44889223	43049	+	ENSG00000130202	NECTIN2	protein_coding	chromosome	nectin cell adhesion molecule 2 [Source:HGNC Symbol;Acc:HGNC:9707]	ENSG00000130202.10	NECTIN2	5819	1	4.54	17.2	0.000201	0.00514	3.7
12	6534512	6538374	3863	+	ENSG00000111640	GAPDH	protein_coding	chromosome	glyceraldehyde-3-phosphate dehydrogenase [Source:HGNC Symbol;Acc:HGNC:4141]	ENSG00000111640.15	GAPDH	2597	0.596	11.3	17.2	0.000202	0.00514	3.7
3	146069440	146163653	94214	-	ENSG00000152952	PLOD2	protein_coding	chromosome	procollagen-lysine,2-oxoglutarate 5-dioxygenase 2 [Source:HGNC Symbol;Acc:HGNC:9082]	ENSG00000152952.12	PLOD2	5352	1.74	1.55	17.2	0.000202	0.00514	3.69
10	125719515	125764143	44629	+	ENSG00000107938	EDRF1	protein_coding	chromosome	erythroid differentiation regulatory factor 1 [Source:HGNC Symbol;Acc:HGNC:24640]	ENSG00000107938.18	EDRF1	26098	-0.481	5.13	17.2	0.000203	0.00516	3.69
6	110424687	110476641	51955	-	ENSG00000004809	SLC22A16	protein_coding	chromosome	solute carrier family 22 member 16 [Source:HGNC Symbol;Acc:HGNC:20302]	ENSG00000004809.14	SLC22A16	85413	2.09	3.03	17.2	0.000204	0.00517	3.69
11	72085895	72103297	17403	-	ENSG00000149357	LAMTOR1	protein_coding	chromosome	late endosomal/lysosomal adaptor, MAPK and MTOR activator 1 [Source:HGNC Symbol;Acc:HGNC:26068]	ENSG00000149357.10	LAMTOR1	55004	0.515	7.1	17.2	0.000204	0.00517	3.69
21	45493572	45573365	79794	-	ENSG00000173638	SLC19A1	protein_coding	chromosome	solute carrier family 19 member 1 [Source:HGNC Symbol;Acc:HGNC:10937]	ENSG00000173638.19	SLC19A1	6573	0.729	5.51	17.2	0.000204	0.00517	3.69
8	18055992	18084998	29007	-	ENSG00000104763	ASAH1	protein_coding	chromosome	N-acylsphingosine amidohydrolase 1 [Source:HGNC Symbol;Acc:HGNC:735]	ENSG00000104763.19	ASAH1	427	0.637	8.39	17.1	0.000208	0.00525	3.68
3	93873033	93980003	106971	-	ENSG00000184500	PROS1	protein_coding	chromosome	protein S [Source:HGNC Symbol;Acc:HGNC:9456]	ENSG00000184500.15	PROS1	5627	1.85	3.78	17.1	0.000208	0.00524	3.68
19	57351307	57359898	8592	+	ENSG00000131845	ZNF304	protein_coding	chromosome	zinc finger protein 304 [Source:HGNC Symbol;Acc:HGNC:13505]	ENSG00000131845.14	ZNF304	57343	-1.02	1.83	17.1	0.000211	0.00531	3.68
7	65751142	65763354	12213	+	ENSG00000228409	CCT6P1	transcribed_unprocessed_pseudogene	chromosome	chaperonin containing TCP1 subunit 6 pseudogene 1 [Source:HGNC Symbol;Acc:HGNC:33094]	ENSG00000228409.6	CCT6P1	NA	-0.616	2.29	17.1	0.000211	0.0053	3.68
6	137867214	137883312	16099	+	ENSG00000118503	TNFAIP3	protein_coding	chromosome	TNF alpha induced protein 3 [Source:HGNC Symbol;Acc:HGNC:11896]	ENSG00000118503.15	TNFAIP3	7128	-1.35	9.58	17.1	0.000212	0.00533	3.67
14	35044907	35113130	68224	+	ENSG00000151327	FAM177A1	protein_coding	chromosome	family with sequence similarity 177 member A1 [Source:HGNC Symbol;Acc:HGNC:19829]	ENSG00000151327.12	FAM177A1	283635	-0.552	5.17	17.1	0.000214	0.00535	3.67
14	21941128	21941657	530	+	ENSG00000211793	TRAV9-2	TR_V_gene	chromosome	T cell receptor alpha variable 9-2 [Source:HGNC Symbol;Acc:HGNC:12154]	ENSG00000211793.2	TRAV9-2	NA	-1.21	2.57	17.1	0.000214	0.00535	3.67
1	169588849	169630193	41345	-	ENSG00000174175	SELP	protein_coding	chromosome	selectin P [Source:HGNC Symbol;Acc:HGNC:10721]	ENSG00000174175.17	SELP	6403	1.97	5.82	17	0.000215	0.00536	3.67
6	32968594	32981505	12912	+	ENSG00000204256	BRD2	protein_coding	chromosome	bromodomain containing 2 [Source:HGNC Symbol;Acc:HGNC:1103]	ENSG00000204256.13	BRD2	6046	-0.851	6.32	17	0.000215	0.00536	3.67
6	112070663	112087529	16867	-	ENSG00000074935	TUBE1	protein_coding	chromosome	tubulin epsilon 1 [Source:HGNC Symbol;Acc:HGNC:20775]	ENSG00000074935.14	TUBE1	51175	-0.588	3.73	17	0.000218	0.00541	3.66
13	30617693	30660770	43078	+	ENSG00000132952	USPL1	protein_coding	chromosome	ubiquitin specific peptidase like 1 [Source:HGNC Symbol;Acc:HGNC:20294]	ENSG00000132952.12	USPL1	10208	-0.596	4.83	17	0.000218	0.0054	3.66
2	46901870	46941855	39986	-	ENSG00000180398	MCFD2	protein_coding	chromosome	multiple coagulation factor deficiency 2 [Source:HGNC Symbol;Acc:HGNC:18451]	ENSG00000180398.12	MCFD2	90411	0.472	5.93	17	0.000218	0.0054	3.66
11	747415	765012	17598	+	ENSG00000177156	TALDO1	protein_coding	chromosome	transaldolase 1 [Source:HGNC Symbol;Acc:HGNC:11559]	ENSG00000177156.11	TALDO1	6888	0.595	8.33	16.9	0.000224	0.00555	3.65
3	9649433	9702393	52961	+	ENSG00000163719	MTMR14	protein_coding	chromosome	myotubularin related protein 14 [Source:HGNC Symbol;Acc:HGNC:26190]	ENSG00000163719.19	MTMR14	64419	0.364	7.48	16.9	0.000226	0.00557	3.65
19	45467995	45475179	7185	+	ENSG00000125740	FOSB	protein_coding	chromosome	FosB proto-oncogene, AP-1 transcription factor subunit [Source:HGNC Symbol;Acc:HGNC:3797]	ENSG00000125740.14	FOSB	2354	-1.12	8.01	16.9	0.000227	0.0056	3.64
17	80991598	81009517	17920	+	ENSG00000176108	CHMP6	protein_coding	chromosome	charged multivesicular body protein 6 [Source:HGNC Symbol;Acc:HGNC:25675]	ENSG00000176108.9	CHMP6	79643	0.305	5.9	16.9	0.000227	0.0056	3.64
12	80792520	80937925	145406	-	ENSG00000111052	LIN7A	protein_coding	chromosome	lin-7 homolog A, crumbs cell polarity complex component [Source:HGNC Symbol;Acc:HGNC:17787]	ENSG00000111052.7	LIN7A	8825	1.6	2.73	16.9	0.000228	0.0056	3.64
1	22652762	22661637	8876	+	ENSG00000173369	C1QB	protein_coding	chromosome	complement C1q B chain [Source:HGNC Symbol;Acc:HGNC:1242]	ENSG00000173369.16	C1QB	713	1.58	5.16	16.9	0.00023	0.00563	3.64
3	157259742	157533619	273878	-	ENSG00000197415	VEPH1	protein_coding	chromosome	ventricular zone expressed PH domain containing 1 [Source:HGNC Symbol;Acc:HGNC:25735]	ENSG00000197415.12	VEPH1	79674	2.22	1.88	16.8	0.000231	0.00566	3.64
15	55202966	55319113	116148	-	ENSG00000069974	RAB27A	protein_coding	chromosome	RAB27A, member RAS oncogene family [Source:HGNC Symbol;Acc:HGNC:9766]	ENSG00000069974.16	RAB27A	5873	0.491	6.18	16.8	0.000232	0.00566	3.63
3	51971426	51981199	9774	+	ENSG00000248487	ABHD14A	protein_coding	chromosome	abhydrolase domain containing 14A [Source:HGNC Symbol;Acc:HGNC:24538]	ENSG00000248487.9	ABHD14A	25864	-0.511	5.11	16.8	0.000232	0.00566	3.64
14	101761798	101927989	166192	+	ENSG00000078304	PPP2R5C	protein_coding	chromosome	protein phosphatase 2 regulatory subunit B'gamma [Source:HGNC Symbol;Acc:HGNC:9311]	ENSG00000078304.19	PPP2R5C	5527	-0.636	7.66	16.8	0.000233	0.00569	3.63
1	153981605	153986358	4754	-	ENSG00000143545	RAB13	protein_coding	chromosome	RAB13, member RAS oncogene family [Source:HGNC Symbol;Acc:HGNC:9762]	ENSG00000143545.9	RAB13	5872	1.79	1.45	16.7	0.000239	0.0058	3.62
13	28003274	28100592	97319	-	ENSG00000122025	FLT3	protein_coding	chromosome	fms related tyrosine kinase 3 [Source:HGNC Symbol;Acc:HGNC:3765]	ENSG00000122025.14	FLT3	2322	2.1	5.13	16.7	0.00024	0.00583	3.62
1	92299059	92402056	102998	+	ENSG00000122484	RPAP2	protein_coding	chromosome	RNA polymerase II associated protein 2 [Source:HGNC Symbol;Acc:HGNC:25791]	ENSG00000122484.9	RPAP2	79871	-0.459	6.32	16.7	0.000244	0.00591	3.61
1	12567910	12618210	50301	-	ENSG00000162496	DHRS3	protein_coding	chromosome	dehydrogenase/reductase 3 [Source:HGNC Symbol;Acc:HGNC:17693]	ENSG00000162496.9	DHRS3	9249	-0.77	4.5	16.7	0.000245	0.00593	3.61
7	98252379	98310441	58063	+	ENSG00000164713	BRI3	protein_coding	chromosome	brain protein I3 [Source:HGNC Symbol;Acc:HGNC:1109]	ENSG00000164713.10	BRI3	25798	0.601	5.35	16.7	0.000245	0.00592	3.61
14	24138959	24141591	2633	-	ENSG00000100908	EMC9	protein_coding	chromosome	ER membrane protein complex subunit 9 [Source:HGNC Symbol;Acc:HGNC:20273]	ENSG00000100908.14	EMC9	51016	-0.523	3.54	16.6	0.000247	0.00597	3.61
6	83859656	83967423	107768	+	ENSG00000065615	CYB5R4	protein_coding	chromosome	cytochrome b5 reductase 4 [Source:HGNC Symbol;Acc:HGNC:20147]	ENSG00000065615.14	CYB5R4	51167	0.4	6.41	16.6	0.000248	0.00598	3.61
17	73192632	73208507	15876	+	ENSG00000166685	COG1	protein_coding	chromosome	component of oligomeric golgi complex 1 [Source:HGNC Symbol;Acc:HGNC:6545]	ENSG00000166685.12	COG1	9382	-0.362	5.74	16.6	0.000251	0.00602	3.6
7	77696459	77783022	86564	+	ENSG00000187257	RSBN1L	protein_coding	chromosome	round spermatid basic protein 1 like [Source:HGNC Symbol;Acc:HGNC:24765]	ENSG00000187257.16	RSBN1L	222194	-0.51	4.84	16.6	0.000251	0.00602	3.6
2	30447226	30644225	197000	+	ENSG00000172954	LCLAT1	protein_coding	chromosome	lysocardiolipin acyltransferase 1 [Source:HGNC Symbol;Acc:HGNC:26756]	ENSG00000172954.13	LCLAT1	253558	-0.649	4.63	16.6	0.000252	0.00605	3.6
9	136992422	136993984	1563	+	ENSG00000148362	PAXX	protein_coding	chromosome	PAXX non-homologous end joining factor [Source:HGNC Symbol;Acc:HGNC:27849]	ENSG00000148362.11	PAXX	286257	-0.466	6.18	16.6	0.000254	0.00605	3.59
5	43039081	43043170	4090	-	ENSG00000177721	ANXA2R	protein_coding	chromosome	annexin A2 receptor [Source:HGNC Symbol;Acc:HGNC:33463]	ENSG00000177721.4	ANXA2R	389289	-0.58	4.26	16.6	0.000254	0.00605	3.6
22	42617840	42649392	31553	-	ENSG00000100243	CYB5R3	protein_coding	chromosome	cytochrome b5 reductase 3 [Source:HGNC Symbol;Acc:HGNC:2873]	ENSG00000100243.21	CYB5R3	1727	0.574	7.69	16.6	0.000255	0.00605	3.59
6	36027677	36111236	83560	+	ENSG00000112062	MAPK14	protein_coding	chromosome	mitogen-activated protein kinase 14 [Source:HGNC Symbol;Acc:HGNC:6876]	ENSG00000112062.10	MAPK14	1432	0.649	6.97	16.6	0.000255	0.00605	3.59
7	102363872	102426676	62805	+	ENSG00000128563	PRKRIP1	protein_coding	chromosome	PRKR interacting protein 1 [Source:HGNC Symbol;Acc:HGNC:21894]	ENSG00000128563.13	PRKRIP1	79706	-0.353	5.4	16.6	0.000255	0.00605	3.59
X	30827442	30975084	147643	-	ENSG00000157625	TAB3	protein_coding	chromosome	TGF-beta activated kinase 1 (MAP3K7) binding protein 3 [Source:HGNC Symbol;Acc:HGNC:30681]	ENSG00000157625.15	TAB3	257397	0.375	5.01	16.6	0.000255	0.00605	3.59
9	87497228	87708634	211407	+	ENSG00000196730	DAPK1	protein_coding	chromosome	death associated protein kinase 1 [Source:HGNC Symbol;Acc:HGNC:2674]	ENSG00000196730.13	DAPK1	1612	0.948	6.16	16.6	0.000255	0.00605	3.59
7	107044705	107161811	117107	+	ENSG00000005249	PRKAR2B	protein_coding	chromosome	protein kinase cAMP-dependent type II regulatory subunit beta [Source:HGNC Symbol;Acc:HGNC:9392]	ENSG00000005249.13	PRKAR2B	5577	1.71	6.75	16.5	0.000256	0.00607	3.59
1	150809713	150876708	66996	-	ENSG00000143437	ARNT	protein_coding	chromosome	aryl hydrocarbon receptor nuclear translocator [Source:HGNC Symbol;Acc:HGNC:700]	ENSG00000143437.21	ARNT	405	0.402	5.83	16.5	0.000257	0.00607	3.59
22	35299275	35347992	48718	+	ENSG00000100284	TOM1	protein_coding	chromosome	target of myb1 membrane trafficking protein [Source:HGNC Symbol;Acc:HGNC:11982]	ENSG00000100284.21	TOM1	10043	0.468	6.94	16.5	0.000259	0.0061	3.59
22	42380410	42432395	51986	-	ENSG00000235568	NFAM1	protein_coding	chromosome	NFAT activating protein with ITAM motif 1 [Source:HGNC Symbol;Acc:HGNC:29872]	ENSG00000235568.6	NFAM1	150372	0.939	7.08	16.5	0.000259	0.0061	3.59
19	36334453	36379201	44749	-	ENSG00000142065	ZFP14	protein_coding	chromosome	ZFP14 zinc finger protein [Source:HGNC Symbol;Acc:HGNC:29312]	ENSG00000142065.14	ZFP14	57677	-0.71	2.69	16.5	0.00026	0.0061	3.59
17	29255839	29294148	38310	-	ENSG00000108256	NUFIP2	protein_coding	chromosome	nuclear FMR1 interacting protein 2 [Source:HGNC Symbol;Acc:HGNC:17634]	ENSG00000108256.9	NUFIP2	57532	-0.428	5.06	16.5	0.000261	0.0061	3.58
6	41208713	41217947	9235	-	ENSG00000184106	TREML3P	transcribed_unprocessed_pseudogene	chromosome	triggering receptor expressed on myeloid cells like 3, pseudogene [Source:HGNC Symbol;Acc:HGNC:30806]	ENSG00000184106.8	TREML3P	NA	1.51	0.707	16.5	0.000261	0.0061	3.58
3	69739435	69968337	228903	+	ENSG00000187098	MITF	protein_coding	chromosome	melanocyte inducing transcription factor [Source:HGNC Symbol;Acc:HGNC:7105]	ENSG00000187098.15	MITF	4286	1.04	3.9	16.5	0.000261	0.0061	3.58
15	44711487	44718877	7391	+	ENSG00000166710	B2M	protein_coding	chromosome	beta-2-microglobulin [Source:HGNC Symbol;Acc:HGNC:914]	ENSG00000166710.20	B2M	567	-0.519	13.3	16.5	0.000263	0.00614	3.58
15	22495570	22590815	95246	+	ENSG00000276550	HERC2P2	transcribed_unprocessed_pseudogene	chromosome	hect domain and RLD 2 pseudogene 2 [Source:HGNC Symbol;Acc:HGNC:4870]	ENSG00000276550.4	HERC2P2	NA	-1.62	4.42	16.5	0.000263	0.00614	3.58
11	62832319	62832803	485	-	ENSG00000283268	TEX54	protein_coding	chromosome	testis expressed 54 [Source:HGNC Symbol;Acc:HGNC:53729]	ENSG00000283268.1	TEX54	NA	-0.847	0.712	16.5	0.000264	0.00614	3.58
20	19212642	19722926	510285	+	ENSG00000185052	SLC24A3	protein_coding	chromosome	solute carrier family 24 member 3 [Source:HGNC Symbol;Acc:HGNC:10977]	ENSG00000185052.12	SLC24A3	57419	1.75	2.47	16.4	0.000265	0.00616	3.58
22	29306582	29312785	6204	+	ENSG00000185340	GAS2L1	protein_coding	chromosome	growth arrest specific 2 like 1 [Source:HGNC Symbol;Acc:HGNC:16955]	ENSG00000185340.15	GAS2L1	10634	1.47	5.94	16.5	0.000265	0.00616	3.58
4	40423267	40630875	207609	-	ENSG00000163694	RBM47	protein_coding	chromosome	RNA binding motif protein 47 [Source:HGNC Symbol;Acc:HGNC:30358]	ENSG00000163694.15	RBM47	54502	1.11	6.72	16.4	0.000267	0.00618	3.57
11	118893875	118925608	31734	-	ENSG00000186174	BCL9L	protein_coding	chromosome	BCL9 like [Source:HGNC Symbol;Acc:HGNC:23688]	ENSG00000186174.12	BCL9L	283149	-0.937	2.77	16.4	0.000268	0.00619	3.57
5	111223653	111494886	271234	+	ENSG00000152495	CAMK4	protein_coding	chromosome	calcium/calmodulin dependent protein kinase IV [Source:HGNC Symbol;Acc:HGNC:1464]	ENSG00000152495.11	CAMK4	814	-1.05	5.4	16.4	0.000269	0.00621	3.57
4	6909242	7033118	123877	+	ENSG00000132405	TBC1D14	protein_coding	chromosome	TBC1 domain family member 14 [Source:HGNC Symbol;Acc:HGNC:29246]	ENSG00000132405.19	TBC1D14	57533	0.471	6.96	16.4	0.00027	0.00622	3.57
9	19108375	19149290	40916	-	ENSG00000147872	PLIN2	protein_coding	chromosome	perilipin 2 [Source:HGNC Symbol;Acc:HGNC:248]	ENSG00000147872.10	PLIN2	123	0.913	7.41	16.4	0.000271	0.00624	3.57
2	38666081	38741237	75157	+	ENSG00000143891	GALM	protein_coding	chromosome	galactose mutarotase [Source:HGNC Symbol;Acc:HGNC:24063]	ENSG00000143891.17	GALM	130589	-0.627	5.14	16.4	0.000274	0.00629	3.56
16	21597218	21657473	60256	+	ENSG00000197006	METTL9	protein_coding	chromosome	methyltransferase like 9 [Source:HGNC Symbol;Acc:HGNC:24586]	ENSG00000197006.14	METTL9	51108	0.734	7.11	16.4	0.000274	0.00629	3.56
19	49889654	49929539	39886	-	ENSG00000104951	IL4I1	protein_coding	chromosome	interleukin 4 induced 1 [Source:HGNC Symbol;Acc:HGNC:19094]	ENSG00000104951.16	IL4I1	259307	-0.92	2.42	16.3	0.000277	0.00634	3.56
15	90883695	90895776	12082	+	ENSG00000182511	FES	protein_coding	chromosome	FES proto-oncogene, tyrosine kinase [Source:HGNC Symbol;Acc:HGNC:3657]	ENSG00000182511.12	FES	2242	0.885	7.5	16.3	0.000277	0.00634	3.56
16	84565596	84618078	52483	-	ENSG00000103187	COTL1	protein_coding	chromosome	coactosin like F-actin binding protein 1 [Source:HGNC Symbol;Acc:HGNC:18304]	ENSG00000103187.8	COTL1	23406	0.489	10.6	16.3	0.000278	0.00635	3.56
19	6772708	6857366	84659	+	ENSG00000141968	VAV1	protein_coding	chromosome	vav guanine nucleotide exchange factor 1 [Source:HGNC Symbol;Acc:HGNC:12657]	ENSG00000141968.8	VAV1	7409	0.284	6.12	16.3	0.000279	0.00637	3.55
4	184755595	184826818	71224	-	ENSG00000151726	ACSL1	protein_coding	chromosome	acyl-CoA synthetase long chain family member 1 [Source:HGNC Symbol;Acc:HGNC:3569]	ENSG00000151726.14	ACSL1	2180	1.64	7.71	16.3	0.000282	0.00643	3.55
15	60488284	61229302	741019	-	ENSG00000069667	RORA	protein_coding	chromosome	RAR related orphan receptor A [Source:HGNC Symbol;Acc:HGNC:10258]	ENSG00000069667.16	RORA	6095	-0.89	6.18	16.3	0.000284	0.00646	3.55
19	17292131	17310236	18106	-	ENSG00000127220	ABHD8	protein_coding	chromosome	abhydrolase domain containing 8 [Source:HGNC Symbol;Acc:HGNC:23759]	ENSG00000127220.6	ABHD8	79575	0.554	4.12	16.3	0.000284	0.00646	3.55
5	157142933	157255191	112259	+	ENSG00000113263	ITK	protein_coding	chromosome	IL2 inducible T cell kinase [Source:HGNC Symbol;Acc:HGNC:6171]	ENSG00000113263.12	ITK	3702	-0.728	7.4	16.3	0.000285	0.00646	3.55
21	32592079	32612603	20525	-	ENSG00000159079	CFAP298	protein_coding	chromosome	cilia and flagella associated protein 298 [Source:HGNC Symbol;Acc:HGNC:1301]	ENSG00000159079.19	CFAP298	56683	-0.275	5.68	16.2	0.000286	0.00649	3.54
8	22138020	22141951	3932	-	ENSG00000168476	REEP4	protein_coding	chromosome	receptor accessory protein 4 [Source:HGNC Symbol;Acc:HGNC:26176]	ENSG00000168476.12	REEP4	80346	0.447	6.02	16.2	0.000288	0.0065	3.54
6	28080568	28089563	8996	+	ENSG00000197279	ZNF165	protein_coding	chromosome	zinc finger protein 165 [Source:HGNC Symbol;Acc:HGNC:12953]	ENSG00000197279.4	ZNF165	7718	-1.36	2.5	16.2	0.000288	0.0065	3.54
6	31718594	31726714	8121	+	ENSG00000204420	MPIG6B	protein_coding	chromosome	megakaryocyte and platelet inhibitory receptor G6b [Source:HGNC Symbol;Acc:HGNC:13937]	ENSG00000204420.10	MPIG6B	80739	2.62	2.7	16.2	0.000289	0.00652	3.54
5	172325000	172454525	129526	-	ENSG00000174705	SH3PXD2B	protein_coding	chromosome	SH3 and PX domains 2B [Source:HGNC Symbol;Acc:HGNC:29242]	ENSG00000174705.13	SH3PXD2B	285590	2.97	1.51	16.2	0.00029	0.00654	3.54
11	65773898	65780976	7079	-	ENSG00000254470	AP5B1	protein_coding	chromosome	adaptor related protein complex 5 subunit beta 1 [Source:HGNC Symbol;Acc:HGNC:25104]	ENSG00000254470.3	AP5B1	91056	0.715	7.18	16.2	0.000292	0.00656	3.53
CHR_HSCHR6_MHC_DBB_CTG1	31809921	31812441	2521	+	ENSG00000231555	HSPA1B	protein_coding	chromosome	heat shock protein family A (Hsp70) member 1B [Source:HGNC Symbol;Acc:HGNC:5233]	ENSG00000231555.4	HSPA1B	3304	-4.04	4.9	16.2	0.000294	0.0066	3.53
16	11254405	11256200	1796	-	ENSG00000185338	SOCS1	protein_coding	chromosome	suppressor of cytokine signaling 1 [Source:HGNC Symbol;Acc:HGNC:19383]	ENSG00000185338.5	SOCS1	8651	-0.965	4.36	16.1	0.000298	0.00668	3.53
1	37681570	37692249	10680	-	ENSG00000116922	C1orf109	protein_coding	chromosome	chromosome 1 open reading frame 109 [Source:HGNC Symbol;Acc:HGNC:26039]	ENSG00000116922.14	C1orf109	54955	-0.618	3.09	16.1	0.000299	0.00668	3.52
7	142352819	142353358	540	+	ENSG00000282939	TRBV7-2	TR_V_gene	chromosome	T cell receptor beta variable 7-2 [Source:HGNC Symbol;Acc:HGNC:12236]	ENSG00000282939.1	TRBV7-2	NA	-1.41	3.87	16.1	0.000299	0.00668	3.53
11	6211335	6234711	23377	-	ENSG00000051009	FAM160A2	protein_coding	chromosome	family with sequence similarity 160 member A2 [Source:HGNC Symbol;Acc:HGNC:25378]	ENSG00000051009.10	FAM160A2	84067	0.41	6.29	16.1	3e-04	0.0067	3.52
19	44228729	44305046	76318	-	ENSG00000159917	ZNF235	protein_coding	chromosome	zinc finger protein 235 [Source:HGNC Symbol;Acc:HGNC:12866]	ENSG00000159917.17	ZNF235	9310	-1.12	2.17	16.1	0.000301	0.00671	3.52
6	41149342	41154337	4996	-	ENSG00000161911	TREML1	protein_coding	chromosome	triggering receptor expressed on myeloid cells like 1 [Source:HGNC Symbol;Acc:HGNC:20434]	ENSG00000161911.11	TREML1	340205	1.89	6.41	16	0.000309	0.00687	3.51
14	23376773	23379772	3000	+	ENSG00000166091	CMTM5	protein_coding	chromosome	CKLF like MARVEL transmembrane domain containing 5 [Source:HGNC Symbol;Acc:HGNC:19176]	ENSG00000166091.21	CMTM5	116173	1.91	4.16	16	0.000309	0.00687	3.51
9	35104112	35116341	12230	-	ENSG00000005238	FAM214B	protein_coding	chromosome	family with sequence similarity 214 member B [Source:HGNC Symbol;Acc:HGNC:25666]	ENSG00000005238.19	FAM214B	80256	0.579	5.54	16	0.000311	0.00689	3.51
8	130052104	130443674	391571	-	ENSG00000153317	ASAP1	protein_coding	chromosome	ArfGAP with SH3 domain, ankyrin repeat and PH domain 1 [Source:HGNC Symbol;Acc:HGNC:2720]	ENSG00000153317.15	ASAP1	50807	0.527	6.36	16	0.000314	0.00694	3.5
7	106248298	106286326	38029	-	ENSG00000105835	NAMPT	protein_coding	chromosome	nicotinamide phosphoribosyltransferase [Source:HGNC Symbol;Acc:HGNC:30092]	ENSG00000105835.12	NAMPT	10135	0.953	8.48	16	0.000316	0.00698	3.5
CHR_HSCHR19LRC_COX1_CTG3_1	54201241	54249371	48131	+	ENSG00000274646	RPS9	protein_coding	chromosome	ribosomal protein S9 [Source:HGNC Symbol;Acc:HGNC:10442]	ENSG00000274646.4	RPS9	6203	3.35	4.37	16	0.000317	0.00699	3.5
2	85318020	85328296	10277	-	ENSG00000152291	TGOLN2	protein_coding	chromosome	trans-golgi network protein 2 [Source:HGNC Symbol;Acc:HGNC:15450]	ENSG00000152291.14	TGOLN2	10618	0.588	8.39	15.9	0.000318	0.00702	3.5
16	74999024	75110994	111971	+	ENSG00000186187	ZNRF1	protein_coding	chromosome	zinc and ring finger 1 [Source:HGNC Symbol;Acc:HGNC:18452]	ENSG00000186187.12	ZNRF1	84937	0.661	3.57	15.9	0.000322	0.00709	3.49
12	55684568	55716043	31476	-	ENSG00000135424	ITGA7	protein_coding	chromosome	integrin subunit alpha 7 [Source:HGNC Symbol;Acc:HGNC:6143]	ENSG00000135424.16	ITGA7	3679	1.88	1.87	15.9	0.000323	0.00711	3.49
2	101991960	102028544	36585	+	ENSG00000115590	IL1R2	protein_coding	chromosome	interleukin 1 receptor type 2 [Source:HGNC Symbol;Acc:HGNC:5994]	ENSG00000115590.14	IL1R2	7850	4.62	5.31	15.9	0.000325	0.00712	3.49
21	17788974	17819386	30413	-	ENSG00000154642	C21orf91	protein_coding	chromosome	chromosome 21 open reading frame 91 [Source:HGNC Symbol;Acc:HGNC:16459]	ENSG00000154642.11	C21orf91	54149	-0.515	4.25	15.9	0.000326	0.00714	3.49
11	47354860	47378576	23717	-	ENSG00000066336	SPI1	protein_coding	chromosome	Spi-1 proto-oncogene [Source:HGNC Symbol;Acc:HGNC:11241]	ENSG00000066336.11	SPI1	6688	0.73	8.28	15.9	0.000327	0.00715	3.49
4	67468762	67545503	76742	-	ENSG00000145241	CENPC	protein_coding	chromosome	centromere protein C [Source:HGNC Symbol;Acc:HGNC:1854]	ENSG00000145241.11	CENPC	1060	-0.47	5.28	15.9	0.000328	0.00715	3.48
3	14402576	14489349	86774	+	ENSG00000131389	SLC6A6	protein_coding	chromosome	solute carrier family 6 member 6 [Source:HGNC Symbol;Acc:HGNC:11052]	ENSG00000131389.17	SLC6A6	6533	0.657	6.13	15.9	0.000329	0.00717	3.48
X	57118551	57121546	2996	-	ENSG00000186787	SPIN2B	protein_coding	chromosome	spindlin family member 2B [Source:HGNC Symbol;Acc:HGNC:33147]	ENSG00000186787.8	SPIN2B	474343	-0.526	3.17	15.8	0.00033	0.00717	3.48
15	78104606	78131535	26930	-	ENSG00000136425	CIB2	protein_coding	chromosome	calcium and integrin binding family member 2 [Source:HGNC Symbol;Acc:HGNC:24579]	ENSG00000136425.14	CIB2	10518	-1.1	0.492	15.8	0.000333	0.00723	3.48
22	19714503	19724224	9722	+	ENSG00000184702	SEPTIN5	protein_coding	chromosome	septin 5 [Source:HGNC Symbol;Acc:HGNC:9164]	ENSG00000184702.20	SEPTIN5	5413	1.59	3.89	15.8	0.000333	0.00723	3.48
10	69630247	69633596	3350	+	ENSG00000171224	FAM241B	protein_coding	chromosome	family with sequence similarity 241 member B [Source:HGNC Symbol;Acc:HGNC:23519]	ENSG00000171224.9	FAM241B	219738	-1.1	1.41	15.8	0.000335	0.00726	3.47
20	5937228	5950558	13331	-	ENSG00000089195	TRMT6	protein_coding	chromosome	tRNA methyltransferase 6 [Source:HGNC Symbol;Acc:HGNC:20900]	ENSG00000089195.15	TRMT6	51605	0.814	5.38	15.8	0.000339	0.00734	3.47
3	158732198	158829719	97522	+	ENSG00000118855	MFSD1	protein_coding	chromosome	major facilitator superfamily domain containing 1 [Source:HGNC Symbol;Acc:HGNC:25874]	ENSG00000118855.20	MFSD1	64747	0.581	7.51	15.8	0.00034	0.00735	3.47
1	23506438	23531233	24796	-	ENSG00000007968	E2F2	protein_coding	chromosome	E2F transcription factor 2 [Source:HGNC Symbol;Acc:HGNC:3114]	ENSG00000007968.7	E2F2	1870	0.686	4.8	15.8	0.000341	0.00735	3.47
7	37683843	37951936	268094	+	ENSG00000086289	EPDR1	protein_coding	chromosome	ependymin related 1 [Source:HGNC Symbol;Acc:HGNC:17572]	ENSG00000086289.12	EPDR1	54749	1.47	2.26	15.7	0.000344	0.0074	3.46
19	17555649	17583162	27514	+	ENSG00000130309	COLGALT1	protein_coding	chromosome	collagen beta(1-O)galactosyltransferase 1 [Source:HGNC Symbol;Acc:HGNC:26182]	ENSG00000130309.11	COLGALT1	79709	0.661	6.96	15.7	0.000344	0.0074	3.46
12	9715860	9733299	17440	-	ENSG00000184293	CLECL1	protein_coding	chromosome	C-type lectin like 1 [Source:HGNC Symbol;Acc:HGNC:24462]	ENSG00000184293.7	CLECL1	160365	-0.782	1.5	15.7	0.000344	0.0074	3.46
11	47617315	47642607	25293	-	ENSG00000109919	MTCH2	protein_coding	chromosome	mitochondrial carrier 2 [Source:HGNC Symbol;Acc:HGNC:17587]	ENSG00000109919.10	MTCH2	23788	0.411	6.02	15.7	0.000345	0.0074	3.46
19	49635292	49640143	4852	-	ENSG00000126458	RRAS	protein_coding	chromosome	RAS related [Source:HGNC Symbol;Acc:HGNC:10447]	ENSG00000126458.4	RRAS	6237	0.583	6.06	15.7	0.000347	0.00743	3.46
9	121207794	121332843	125050	+	ENSG00000148180	GSN	protein_coding	chromosome	gelsolin [Source:HGNC Symbol;Acc:HGNC:4620]	ENSG00000148180.19	GSN	2934	0.64	7.36	15.7	0.000349	0.00744	3.46
13	52012398	52033600	21203	+	ENSG00000253710	ALG11	protein_coding	chromosome	ALG11 alpha-1,2-mannosyltransferase [Source:HGNC Symbol;Acc:HGNC:32456]	ENSG00000253710.4	ALG11	440138	-0.306	5.27	15.7	0.000349	0.00744	3.46
19	2933218	2944971	11754	-	ENSG00000175691	ZNF77	protein_coding	chromosome	zinc finger protein 77 [Source:HGNC Symbol;Acc:HGNC:13150]	ENSG00000175691.9	ZNF77	58492	-0.703	1.57	15.7	0.00035	0.00746	3.46
CHR_HSCHR15_3_CTG8	44711489	44718888	7400	+	ENSG00000273686	B2M	protein_coding	chromosome	beta-2-microglobulin [Source:HGNC Symbol;Acc:HGNC:914]	ENSG00000273686.4	B2M	567	2.43	10.4	15.7	0.00035	0.00746	3.46
2	42762481	42764261	1781	-	ENSG00000162881	OXER1	protein_coding	chromosome	oxoeicosanoid receptor 1 [Source:HGNC Symbol;Acc:HGNC:24884]	ENSG00000162881.6	OXER1	165140	0.827	1.78	15.7	0.000352	0.00748	3.45
15	60347134	60402883	55750	-	ENSG00000182718	ANXA2	protein_coding	chromosome	annexin A2 [Source:HGNC Symbol;Acc:HGNC:537]	ENSG00000182718.16	ANXA2	302	0.582	10.1	15.7	0.000352	0.00748	3.45
12	48935723	48957487	21765	-	ENSG00000134287	ARF3	protein_coding	chromosome	ADP ribosylation factor 3 [Source:HGNC Symbol;Acc:HGNC:654]	ENSG00000134287.10	ARF3	377	0.47	6.04	15.6	0.000355	0.00754	3.45
17	5419641	5432876	13236	+	ENSG00000129197	RPAIN	protein_coding	chromosome	RPA interacting protein [Source:HGNC Symbol;Acc:HGNC:28641]	ENSG00000129197.14	RPAIN	84268	-0.403	5.09	15.6	0.000356	0.00754	3.45
13	77895481	77975529	80049	-	ENSG00000136160	EDNRB	protein_coding	chromosome	endothelin receptor type B [Source:HGNC Symbol;Acc:HGNC:3180]	ENSG00000136160.17	EDNRB	1910	2.68	0.429	15.6	0.000358	0.00756	3.45
7	66205317	66420543	215227	+	ENSG00000169902	TPST1	protein_coding	chromosome	tyrosylprotein sulfotransferase 1 [Source:HGNC Symbol;Acc:HGNC:12020]	ENSG00000169902.15	TPST1	8460	2.4	4.24	15.6	0.000359	0.00757	3.44
12	39550033	39619803	69771	-	ENSG00000173208	ABCD2	protein_coding	chromosome	ATP binding cassette subfamily D member 2 [Source:HGNC Symbol;Acc:HGNC:66]	ENSG00000173208.4	ABCD2	225	-0.933	3.42	15.6	0.000359	0.00757	3.45
7	35632659	35695571	62913	-	ENSG00000122557	HERPUD2	protein_coding	chromosome	HERPUD family member 2 [Source:HGNC Symbol;Acc:HGNC:21915]	ENSG00000122557.10	HERPUD2	64224	-0.383	6.43	15.6	0.000363	0.00763	3.44
15	32765545	33194733	429189	-	ENSG00000248905	FMN1	protein_coding	chromosome	formin 1 [Source:HGNC Symbol;Acc:HGNC:3768]	ENSG00000248905.9	FMN1	342184	1.42	3.68	15.6	0.000363	0.00763	3.44
3	52681156	52694497	13342	+	ENSG00000163938	GNL3	protein_coding	chromosome	G protein nucleolar 3 [Source:HGNC Symbol;Acc:HGNC:29931]	ENSG00000163938.17	GNL3	26354	-0.485	6.13	15.6	0.000364	0.00765	3.44
CHR_HG2030_PATCH	133460113	133470996	10884	+	ENSG00000280479	CACFD1	protein_coding	chromosome	calcium channel flower domain containing 1 [Source:HGNC Symbol;Acc:HGNC:1365]	ENSG00000280479.2	CACFD1	11094	0.67	3.21	15.6	0.000366	0.00766	3.44
7	105014190	105115019	100830	+	ENSG00000005483	KMT2E	protein_coding	chromosome	lysine methyltransferase 2E [Source:HGNC Symbol;Acc:HGNC:18541]	ENSG00000005483.21	KMT2E	55904	-0.354	7.75	15.5	0.000369	0.00773	3.43
6	44246166	44253888	7723	+	ENSG00000096384	HSP90AB1	protein_coding	chromosome	heat shock protein 90 alpha family class B member 1 [Source:HGNC Symbol;Acc:HGNC:5258]	ENSG00000096384.20	HSP90AB1	3326	-0.333	8.57	15.5	0.00037	0.00773	3.43
X	77910739	78129295	218557	+	ENSG00000102144	PGK1	protein_coding	chromosome	phosphoglycerate kinase 1 [Source:HGNC Symbol;Acc:HGNC:8896]	ENSG00000102144.15	PGK1	5230	0.382	9.47	15.5	0.00037	0.00773	3.43
CHR_HSCHR7_2_CTG6	142862134	142863838	1705	+	ENSG00000276849	TRBC2	TR_C_gene	chromosome	T cell receptor beta constant 2 [Source:HGNC Symbol;Acc:HGNC:12157]	ENSG00000276849.6	TRBC2	NA	-0.827	8.77	15.5	0.000371	0.00774	3.43
22	41699503	41799456	99954	+	ENSG00000167077	MEI1	protein_coding	chromosome	meiotic double-stranded break formation protein 1 [Source:HGNC Symbol;Acc:HGNC:28613]	ENSG00000167077.13	MEI1	150365	-0.567	5.64	15.5	0.000373	0.00777	3.43
1	21217247	21345572	128326	-	ENSG00000117298	ECE1	protein_coding	chromosome	endothelin converting enzyme 1 [Source:HGNC Symbol;Acc:HGNC:3146]	ENSG00000117298.16	ECE1	1889	0.522	7.08	15.5	0.000375	0.00779	3.43
17	50543058	50555852	12795	+	ENSG00000006282	SPATA20	protein_coding	chromosome	spermatogenesis associated 20 [Source:HGNC Symbol;Acc:HGNC:26125]	ENSG00000006282.21	SPATA20	64847	-1.08	4.62	15.5	0.000376	0.0078	3.42
7	73220624	73235945	15322	+	ENSG00000182487	NCF1B	transcribed_unprocessed_pseudogene	chromosome	neutrophil cytosolic factor 1B pseudogene [Source:HGNC Symbol;Acc:HGNC:32522]	ENSG00000182487.12	NCF1B	NA	0.81	6.22	15.5	0.000376	0.0078	3.42
11	130068147	130144811	76665	+	ENSG00000084234	APLP2	protein_coding	chromosome	amyloid beta precursor like protein 2 [Source:HGNC Symbol;Acc:HGNC:598]	ENSG00000084234.17	APLP2	334	0.914	9.55	15.5	0.000378	0.00782	3.42
17	54968727	55173632	204906	+	ENSG00000166263	STXBP4	protein_coding	chromosome	syntaxin binding protein 4 [Source:HGNC Symbol;Acc:HGNC:19694]	ENSG00000166263.13	STXBP4	252983	-0.853	2.7	15.5	0.000378	0.00782	3.42
1	40040233	40072649	32417	+	ENSG00000131236	CAP1	protein_coding	chromosome	cyclase associated actin cytoskeleton regulatory protein 1 [Source:HGNC Symbol;Acc:HGNC:20040]	ENSG00000131236.17	CAP1	10487	0.337	10	15.5	0.000379	0.00782	3.42
19	36139953	36150353	10401	+	ENSG00000126247	CAPNS1	protein_coding	chromosome	calpain small subunit 1 [Source:HGNC Symbol;Acc:HGNC:1481]	ENSG00000126247.11	CAPNS1	826	0.348	7.39	15.4	0.000382	0.00787	3.42
2	219434843	219493629	58787	+	ENSG00000072195	SPEG	protein_coding	chromosome	striated muscle enriched protein kinase [Source:HGNC Symbol;Acc:HGNC:16901]	ENSG00000072195.15	SPEG	10290	-1.33	1.15	15.4	0.000383	0.00787	3.42
16	28553915	28591790	37876	+	ENSG00000176476	SGF29	protein_coding	chromosome	SAGA complex associated factor 29 [Source:HGNC Symbol;Acc:HGNC:25156]	ENSG00000176476.9	SGF29	112869	-0.423	4.89	15.4	0.000383	0.00787	3.42
2	74958643	74970128	11486	+	ENSG00000115350	POLE4	protein_coding	chromosome	DNA polymerase epsilon 4, accessory subunit [Source:HGNC Symbol;Acc:HGNC:18755]	ENSG00000115350.12	POLE4	56655	0.305	5.62	15.4	0.000384	0.00788	3.42
16	71464555	71565089	100535	-	ENSG00000157429	ZNF19	protein_coding	chromosome	zinc finger protein 19 [Source:HGNC Symbol;Acc:HGNC:12981]	ENSG00000157429.16	ZNF19	7567	-1.12	0.977	15.4	0.000384	0.00787	3.42
2	26190635	26244672	54038	-	ENSG00000084754	HADHA	protein_coding	chromosome	hydroxyacyl-CoA dehydrogenase trifunctional multienzyme complex subunit alpha [Source:HGNC Symbol;Acc:HGNC:4801]	ENSG00000084754.12	HADHA	3030	0.425	7.97	15.4	0.00039	0.00798	3.41
CHR_HSCHR6_MHC_COX_CTG1	31699739	31701215	1477	-	ENSG00000224708	LY6G6E	protein_coding	chromosome	lymphocyte antigen 6 family member G6E [Source:HGNC Symbol;Acc:HGNC:13934]	ENSG00000224708.8	LY6G6E	NA	1.97	0.687	15.4	0.000391	0.00799	3.41
CHR_HSCHR17_7_CTG4	36088598	36090511	1914	-	ENSG00000274221	CCL3	protein_coding	chromosome	C-C motif chemokine ligand 3 [Source:HGNC Symbol;Acc:HGNC:10627]	ENSG00000274221.2	CCL3	6348	8.52	2.01	16.5	0.000392	0.00799	3.41
1	231363797	231528603	164807	-	ENSG00000287856	AL445524.2	protein_coding	chromosome	novel protein	ENSG00000287856.1	AL445524.2	NA	1.06	2.02	15.4	0.000392	0.00799	3.41
12	15911302	16037381	126080	+	ENSG00000023697	DERA	protein_coding	chromosome	deoxyribose-phosphate aldolase [Source:HGNC Symbol;Acc:HGNC:24269]	ENSG00000023697.13	DERA	51071	0.434	5.28	15.4	0.000393	0.00799	3.41
3	3066326	3126613	60288	-	ENSG00000091181	IL5RA	protein_coding	chromosome	interleukin 5 receptor subunit alpha [Source:HGNC Symbol;Acc:HGNC:6017]	ENSG00000091181.19	IL5RA	3568	-1.44	0.744	15.4	0.000393	0.00799	3.41
1	111483348	111563962	80615	-	ENSG00000121933	TMIGD3	protein_coding	chromosome	transmembrane and immunoglobulin domain containing 3 [Source:HGNC Symbol;Acc:HGNC:51375]	ENSG00000121933.19	TMIGD3	57413	3.02	1.02	15.3	0.000395	0.00803	3.4
16	396725	410367	13643	+	ENSG00000103202	NME4	protein_coding	chromosome	NME/NM23 nucleoside diphosphate kinase 4 [Source:HGNC Symbol;Acc:HGNC:7852]	ENSG00000103202.13	NME4	4833	0.505	5.15	15.3	0.000398	0.00807	3.4
9	36136536	36163913	27378	+	ENSG00000122694	GLIPR2	protein_coding	chromosome	GLI pathogenesis related 2 [Source:HGNC Symbol;Acc:HGNC:18007]	ENSG00000122694.16	GLIPR2	152007	0.563	8.19	15.3	0.000398	0.00807	3.4
10	11453946	11611754	157809	-	ENSG00000148429	USP6NL	protein_coding	chromosome	USP6 N-terminal like [Source:HGNC Symbol;Acc:HGNC:16858]	ENSG00000148429.14	USP6NL	9712	0.439	4.98	15.3	0.000399	0.00807	3.4
17	56978105	57006768	28664	+	ENSG00000121064	SCPEP1	protein_coding	chromosome	serine carboxypeptidase 1 [Source:HGNC Symbol;Acc:HGNC:29507]	ENSG00000121064.12	SCPEP1	59342	0.764	7.85	15.3	4e-04	0.00807	3.4
3	142449007	142578733	129727	-	ENSG00000175054	ATR	protein_coding	chromosome	ATR serine/threonine kinase [Source:HGNC Symbol;Acc:HGNC:882]	ENSG00000175054.16	ATR	545	-0.453	5.51	15.3	0.000401	0.00808	3.4
3	124761948	124901418	139471	-	ENSG00000082781	ITGB5	protein_coding	chromosome	integrin subunit beta 5 [Source:HGNC Symbol;Acc:HGNC:6160]	ENSG00000082781.12	ITGB5	3693	1.87	5.67	15.3	0.000402	0.0081	3.4
X	47582408	47586789	4382	+	ENSG00000102265	TIMP1	protein_coding	chromosome	TIMP metallopeptidase inhibitor 1 [Source:HGNC Symbol;Acc:HGNC:11820]	ENSG00000102265.12	TIMP1	7076	0.842	8.08	15.3	0.000405	0.00815	3.39
3	48599002	48610976	11975	-	ENSG00000010256	UQCRC1	protein_coding	chromosome	ubiquinol-cytochrome c reductase core protein 1 [Source:HGNC Symbol;Acc:HGNC:12585]	ENSG00000010256.11	UQCRC1	7384	0.338	8.36	15.3	0.000407	0.00818	3.39
22	21957025	21982816	25792	-	ENSG00000100038	TOP3B	protein_coding	chromosome	DNA topoisomerase III beta [Source:HGNC Symbol;Acc:HGNC:11993]	ENSG00000100038.19	TOP3B	8940	-0.256	5.61	15.3	0.000409	0.0082	3.39
3	45082277	45146422	64146	-	ENSG00000163814	CDCP1	protein_coding	chromosome	CUB domain containing protein 1 [Source:HGNC Symbol;Acc:HGNC:24357]	ENSG00000163814.8	CDCP1	64866	1.29	2.36	15.2	0.000411	0.00822	3.39
CHR_HSCHR6_MHC_DBB_CTG1	32818694	32822680	3987	-	ENSG00000230034	PSMB8	protein_coding	chromosome	proteasome subunit beta 8 [Source:HGNC Symbol;Acc:HGNC:9545]	ENSG00000230034.8	PSMB8	5696	11.7	5.13	16.4	0.000411	0.00822	3.39
8	55879835	56014169	134335	+	ENSG00000254087	LYN	protein_coding	chromosome	LYN proto-oncogene, Src family tyrosine kinase [Source:HGNC Symbol;Acc:HGNC:6735]	ENSG00000254087.8	LYN	4067	0.562	8.4	15.2	0.000412	0.00822	3.39
16	53010	57669	4660	+	ENSG00000161981	SNRNP25	protein_coding	chromosome	small nuclear ribonucleoprotein U11/U12 subunit 25 [Source:HGNC Symbol;Acc:HGNC:14161]	ENSG00000161981.10	SNRNP25	79622	0.606	4.97	15.2	0.000413	0.00824	3.38
3	122384176	122412334	28159	+	ENSG00000114023	FAM162A	protein_coding	chromosome	family with sequence similarity 162 member A [Source:HGNC Symbol;Acc:HGNC:17865]	ENSG00000114023.15	FAM162A	26355	-0.492	4.31	15.2	0.000417	0.0083	3.38
2	27370496	27377535	7040	+	ENSG00000115234	SNX17	protein_coding	chromosome	sorting nexin 17 [Source:HGNC Symbol;Acc:HGNC:14979]	ENSG00000115234.11	SNX17	9784	0.296	7.92	15.2	0.000418	0.00831	3.38
6	43509702	43562419	52718	+	ENSG00000171453	POLR1C	protein_coding	chromosome	RNA polymerase I and III subunit C [Source:HGNC Symbol;Acc:HGNC:20194]	ENSG00000171453.20	POLR1C	9533	-0.616	4.68	15.2	0.000421	0.00836	3.38
12	98453835	98457145	3311	-	ENSG00000227825	SLC9A7P1	transcribed_processed_pseudogene	chromosome	solute carrier family 9 member 7 pseudogene 1 [Source:HGNC Symbol;Acc:HGNC:32679]	ENSG00000227825.4	SLC9A7P1	NA	1.25	4.46	15.2	0.000421	0.00836	3.38
10	101570560	101609662	39103	+	ENSG00000166171	DPCD	protein_coding	chromosome	deleted in primary ciliary dyskinesia homolog (mouse) [Source:HGNC Symbol;Acc:HGNC:24542]	ENSG00000166171.13	DPCD	25911	0.751	2.46	15.2	0.000424	0.00839	3.37
9	137077517	137084539	7023	+	ENSG00000197355	UAP1L1	protein_coding	chromosome	UDP-N-acetylglucosamine pyrophosphorylase 1 like 1 [Source:HGNC Symbol;Acc:HGNC:28082]	ENSG00000197355.11	UAP1L1	91373	0.777	5.17	15.2	0.000424	0.00839	3.37
7	142812586	142813399	814	-	ENSG00000237254	TRBV30	TR_V_gene	chromosome	T cell receptor beta variable 30 (gene/pseudogene) [Source:HGNC Symbol;Acc:HGNC:12214]	ENSG00000237254.2	TRBV30	NA	-3.11	1.18	15.1	0.000426	0.00843	3.37
19	19201416	19203424	2009	-	ENSG00000184162	NR2C2AP	protein_coding	chromosome	nuclear receptor 2C2 associated protein [Source:HGNC Symbol;Acc:HGNC:30763]	ENSG00000184162.14	NR2C2AP	126382	-0.536	3.64	15.1	0.000434	0.00855	3.36
18	63871692	63903888	32197	+	ENSG00000197632	SERPINB2	protein_coding	chromosome	serpin family B member 2 [Source:HGNC Symbol;Acc:HGNC:8584]	ENSG00000197632.9	SERPINB2	5055	1.77	3.38	15.1	0.000434	0.00855	3.36
2	119759922	119984899	224978	+	ENSG00000088179	PTPN4	protein_coding	chromosome	protein tyrosine phosphatase non-receptor type 4 [Source:HGNC Symbol;Acc:HGNC:9656]	ENSG00000088179.9	PTPN4	5775	-0.73	5.98	15.1	0.000435	0.00855	3.36
19	17231883	17245940	14058	-	ENSG00000160113	NR2F6	protein_coding	chromosome	nuclear receptor subfamily 2 group F member 6 [Source:HGNC Symbol;Acc:HGNC:7977]	ENSG00000160113.5	NR2F6	2063	0.631	2.6	15.1	0.000435	0.00855	3.36
19	14091688	14118084	26397	-	ENSG00000072062	PRKACA	protein_coding	chromosome	protein kinase cAMP-activated catalytic subunit alpha [Source:HGNC Symbol;Acc:HGNC:9380]	ENSG00000072062.14	PRKACA	5566	0.777	3.6	15.1	0.000437	0.00857	3.36
2	206274663	206314427	39765	+	ENSG00000204186	ZDBF2	protein_coding	chromosome	zinc finger DBF-type containing 2 [Source:HGNC Symbol;Acc:HGNC:29313]	ENSG00000204186.10	ZDBF2	57683	-1.05	2.93	15.1	0.000438	0.00859	3.36
5	76818933	76835315	16383	+	ENSG00000164251	F2RL1	protein_coding	chromosome	F2R like trypsin receptor 1 [Source:HGNC Symbol;Acc:HGNC:3538]	ENSG00000164251.5	F2RL1	2150	1.19	3.21	15.1	0.00044	0.0086	3.36
11	313506	315272	1767	+	ENSG00000185885	IFITM1	protein_coding	chromosome	interferon induced transmembrane protein 1 [Source:HGNC Symbol;Acc:HGNC:5412]	ENSG00000185885.16	IFITM1	8519	-1.19	9.5	15.1	0.00044	0.0086	3.36
19	49659569	49665875	6307	-	ENSG00000126456	IRF3	protein_coding	chromosome	interferon regulatory factor 3 [Source:HGNC Symbol;Acc:HGNC:6118]	ENSG00000126456.16	IRF3	3661	-0.363	5.64	15.1	0.000441	0.0086	3.36
2	174348022	174395712	47691	-	ENSG00000138433	CIR1	protein_coding	chromosome	corepressor interacting with RBPJ, 1 [Source:HGNC Symbol;Acc:HGNC:24217]	ENSG00000138433.16	CIR1	9541	-0.326	4.93	15	0.000443	0.00864	3.35
9	122370530	122395703	25174	+	ENSG00000095303	PTGS1	protein_coding	chromosome	prostaglandin-endoperoxide synthase 1 [Source:HGNC Symbol;Acc:HGNC:9604]	ENSG00000095303.17	PTGS1	5742	1.41	7.45	15	0.000444	0.00864	3.35
19	48900312	48923372	23061	+	ENSG00000104805	NUCB1	protein_coding	chromosome	nucleobindin 1 [Source:HGNC Symbol;Acc:HGNC:8043]	ENSG00000104805.16	NUCB1	4924	0.362	7.66	15	0.000444	0.00864	3.35
CHR_HSCHR19_4_CTG3_1	54190536	54194332	3797	+	ENSG00000278605	TSEN34	protein_coding	chromosome	tRNA splicing endonuclease subunit 34 [Source:HGNC Symbol;Acc:HGNC:15506]	ENSG00000278605.4	TSEN34	79042	10.2	3.44	16.1	0.000446	0.00866	3.35
14	22271968	22272563	596	+	ENSG00000211816	TRAV38-1	TR_V_gene	chromosome	T cell receptor alpha variable 38-1 [Source:HGNC Symbol;Acc:HGNC:12137]	ENSG00000211816.2	TRAV38-1	NA	-1.1	0.852	15	0.000448	0.00869	3.35
18	12661833	12702777	40945	-	ENSG00000101624	CEP76	protein_coding	chromosome	centrosomal protein 76 [Source:HGNC Symbol;Acc:HGNC:25727]	ENSG00000101624.11	CEP76	79959	-0.663	2.74	15	0.000449	0.00869	3.35
7	142313184	142313666	483	+	ENSG00000211710	TRBV4-1	TR_V_gene	chromosome	T cell receptor beta variable 4-1 [Source:HGNC Symbol;Acc:HGNC:12215]	ENSG00000211710.3	TRBV4-1	NA	-1.22	2.26	15	0.000451	0.00871	3.35
1	54849627	54887195	37569	-	ENSG00000116133	DHCR24	protein_coding	chromosome	24-dehydrocholesterol reductase [Source:HGNC Symbol;Acc:HGNC:2859]	ENSG00000116133.13	DHCR24	1718	1.25	5.67	15	0.000454	0.00876	3.34
5	140332843	140346603	13761	-	ENSG00000113070	HBEGF	protein_coding	chromosome	heparin binding EGF like growth factor [Source:HGNC Symbol;Acc:HGNC:3059]	ENSG00000113070.8	HBEGF	1839	1.34	6.38	15	0.000455	0.00876	3.34
1	150960583	150975004	14422	-	ENSG00000143418	CERS2	protein_coding	chromosome	ceramide synthase 2 [Source:HGNC Symbol;Acc:HGNC:14076]	ENSG00000143418.19	CERS2	29956	0.245	7.13	15	0.000455	0.00876	3.34
16	29820394	29848039	27646	+	ENSG00000013364	MVP	protein_coding	chromosome	major vault protein [Source:HGNC Symbol;Acc:HGNC:7531]	ENSG00000013364.19	MVP	9961	0.366	8.82	15	0.000456	0.00876	3.34
22	36281277	36388067	106791	-	ENSG00000100345	MYH9	protein_coding	chromosome	myosin heavy chain 9 [Source:HGNC Symbol;Acc:HGNC:7579]	ENSG00000100345.21	MYH9	4627	0.549	10.7	15	0.000456	0.00876	3.34
18	3411608	3459978	48371	+	ENSG00000177426	TGIF1	protein_coding	chromosome	TGFB induced factor homeobox 1 [Source:HGNC Symbol;Acc:HGNC:11776]	ENSG00000177426.20	TGIF1	7050	-0.794	4.81	14.9	0.000459	0.0088	3.34
X	111665811	111760649	94839	+	ENSG00000101901	ALG13	protein_coding	chromosome	ALG13 UDP-N-acetylglucosaminyltransferase subunit [Source:HGNC Symbol;Acc:HGNC:30881]	ENSG00000101901.12	ALG13	79868	-0.398	4.81	14.9	0.00046	0.0088	3.34
22	30635781	30669016	33236	+	ENSG00000100036	SLC35E4	protein_coding	chromosome	solute carrier family 35 member E4 [Source:HGNC Symbol;Acc:HGNC:17058]	ENSG00000100036.13	SLC35E4	339665	0.813	3.51	14.9	0.000461	0.0088	3.34
17	75318076	75405709	87634	-	ENSG00000177885	GRB2	protein_coding	chromosome	growth factor receptor bound protein 2 [Source:HGNC Symbol;Acc:HGNC:4566]	ENSG00000177885.15	GRB2	2885	0.405	8.56	14.9	0.000461	0.0088	3.34
15	34978341	34988287	9947	-	ENSG00000198146	ZNF770	protein_coding	chromosome	zinc finger protein 770 [Source:HGNC Symbol;Acc:HGNC:26061]	ENSG00000198146.4	ZNF770	54989	-0.528	4.97	14.9	0.000461	0.0088	3.34
CHR_HSCHR19_4_CTG3_1	54094679	54102746	8068	-	ENSG00000275736	OSCAR	protein_coding	chromosome	osteoclast associated Ig-like receptor [Source:HGNC Symbol;Acc:HGNC:29960]	ENSG00000275736.4	OSCAR	126014	1.28	5.16	14.9	0.000461	0.0088	3.34
8	67062426	67196263	133838	+	ENSG00000104218	CSPP1	protein_coding	chromosome	centrosome and spindle pole associated protein 1 [Source:HGNC Symbol;Acc:HGNC:26193]	ENSG00000104218.14	CSPP1	79848	-0.676	3.53	14.9	0.000463	0.00882	3.33
CHR_HSCHR19KIR_FH05_B_HAP_CTG3_1	54945648	54961872	16225	+	ENSG00000276985	FCAR	protein_coding	chromosome	Fc fragment of IgA receptor [Source:HGNC Symbol;Acc:HGNC:3608]	ENSG00000276985.4	FCAR	2204	2.16	3.96	14.9	0.000464	0.00882	3.33
22	19941607	19969975	28369	+	ENSG00000093010	COMT	protein_coding	chromosome	catechol-O-methyltransferase [Source:HGNC Symbol;Acc:HGNC:2228]	ENSG00000093010.13	COMT	1312	0.449	7.25	14.9	0.000468	0.00888	3.33
8	37762595	37779768	17174	+	ENSG00000147471	PLPBP	protein_coding	chromosome	pyridoxal phosphate binding protein [Source:HGNC Symbol;Acc:HGNC:9457]	ENSG00000147471.12	PLPBP	11212	0.587	6.27	14.9	0.000468	0.00888	3.33
19	3136033	3163749	27717	+	ENSG00000060558	GNA15	protein_coding	chromosome	G protein subunit alpha 15 [Source:HGNC Symbol;Acc:HGNC:4383]	ENSG00000060558.4	GNA15	2769	0.931	5.84	14.9	0.00047	0.00888	3.33
9	117704175	117724735	20561	+	ENSG00000136869	TLR4	protein_coding	chromosome	toll like receptor 4 [Source:HGNC Symbol;Acc:HGNC:11850]	ENSG00000136869.16	TLR4	7099	1.12	7.12	14.9	0.00047	0.00888	3.33
14	21894433	21895030	598	+	ENSG00000211790	TRAV8-4	TR_V_gene	chromosome	T cell receptor alpha variable 8-4 [Source:HGNC Symbol;Acc:HGNC:12149]	ENSG00000211790.2	TRAV8-4	NA	-1.21	3.05	14.9	0.00047	0.00888	3.33
18	9136228	9285985	149758	+	ENSG00000101745	ANKRD12	protein_coding	chromosome	ankyrin repeat domain 12 [Source:HGNC Symbol;Acc:HGNC:29135]	ENSG00000101745.17	ANKRD12	23253	-0.507	6.9	14.9	0.000471	0.00889	3.33
19	11355386	11365698	10313	+	ENSG00000105520	PLPPR2	protein_coding	chromosome	phospholipid phosphatase related 2 [Source:HGNC Symbol;Acc:HGNC:29566]	ENSG00000105520.10	PLPPR2	64748	0.918	5.7	14.9	0.000474	0.00893	3.32
9	111661605	111670226	8622	+	ENSG00000242616	GNG10	protein_coding	chromosome	G protein subunit gamma 10 [Source:HGNC Symbol;Acc:HGNC:4402]	ENSG00000242616.4	GNG10	2790	0.856	4.83	14.9	0.000475	0.00894	3.32
3	44915257	44976185	60929	-	ENSG00000163812	ZDHHC3	protein_coding	chromosome	zinc finger DHHC-type containing 3 [Source:HGNC Symbol;Acc:HGNC:18470]	ENSG00000163812.15	ZDHHC3	51304	0.416	6.21	14.8	0.000476	0.00894	3.32
19	19785839	19821751	35913	-	ENSG00000081665	ZNF506	protein_coding	chromosome	zinc finger protein 506 [Source:HGNC Symbol;Acc:HGNC:23780]	ENSG00000081665.14	ZNF506	440515	-0.599	4.21	14.8	0.000477	0.00894	3.32
14	22070557	22071208	652	+	ENSG00000211802	TRAV22	TR_V_gene	chromosome	T cell receptor alpha variable 22 [Source:HGNC Symbol;Acc:HGNC:12119]	ENSG00000211802.3	TRAV22	NA	-1.5	1.61	14.8	0.000478	0.00897	3.32
1	155208699	155213824	5126	+	ENSG00000173171	MTX1	protein_coding	chromosome	metaxin 1 [Source:HGNC Symbol;Acc:HGNC:7504]	ENSG00000173171.14	MTX1	4580	0.459	5.82	14.8	0.000479	0.00897	3.32
3	23945286	23980617	35332	+	ENSG00000174738	NR1D2	protein_coding	chromosome	nuclear receptor subfamily 1 group D member 2 [Source:HGNC Symbol;Acc:HGNC:7963]	ENSG00000174738.13	NR1D2	9975	-0.654	5.78	14.8	0.000482	0.00901	3.32
19	10221433	10231331	9899	-	ENSG00000267534	S1PR2	protein_coding	chromosome	sphingosine-1-phosphate receptor 2 [Source:HGNC Symbol;Acc:HGNC:3169]	ENSG00000267534.4	S1PR2	9294	-0.608	2.69	14.8	0.000483	0.00901	3.32
12	47079603	47236662	157060	+	ENSG00000179715	PCED1B	protein_coding	chromosome	PC-esterase domain containing 1B [Source:HGNC Symbol;Acc:HGNC:28255]	ENSG00000179715.13	PCED1B	91523	-0.839	5.51	14.8	0.000488	0.00908	3.31
11	93144174	93197991	53818	-	ENSG00000180773	SLC36A4	protein_coding	chromosome	solute carrier family 36 member 4 [Source:HGNC Symbol;Acc:HGNC:19660]	ENSG00000180773.15	SLC36A4	120103	0.504	4.96	14.8	0.000488	0.00908	3.31
12	124993645	125031231	37587	+	ENSG00000184992	BRI3BP	protein_coding	chromosome	BRI3 binding protein [Source:HGNC Symbol;Acc:HGNC:14251]	ENSG00000184992.12	BRI3BP	140707	0.41	5.04	14.8	0.000488	0.00908	3.31
X	16946658	17153272	206615	+	ENSG00000169891	REPS2	protein_coding	chromosome	RALBP1 associated Eps domain containing 2 [Source:HGNC Symbol;Acc:HGNC:9963]	ENSG00000169891.18	REPS2	9185	1.5	2.5	14.8	0.000489	0.00908	3.31
2	37342827	37373322	30496	+	ENSG00000115828	QPCT	protein_coding	chromosome	glutaminyl-peptide cyclotransferase [Source:HGNC Symbol;Acc:HGNC:9753]	ENSG00000115828.17	QPCT	25797	0.979	5.73	14.8	0.000492	0.00912	3.31
19	14517085	14565980	48896	+	ENSG00000099797	TECR	protein_coding	chromosome	trans-2,3-enoyl-CoA reductase [Source:HGNC Symbol;Acc:HGNC:4551]	ENSG00000099797.15	TECR	9524	-0.367	7.28	14.8	0.000493	0.00912	3.31
10	69088103	69104805	16703	+	ENSG00000122862	SRGN	protein_coding	chromosome	serglycin [Source:HGNC Symbol;Acc:HGNC:9361]	ENSG00000122862.5	SRGN	5552	0.535	9.3	14.8	0.000493	0.00912	3.31
2	88966262	88966767	506	-	ENSG00000239855	IGKV1-6	IG_V_gene	chromosome	immunoglobulin kappa variable 1-6 [Source:HGNC Symbol;Acc:HGNC:5742]	ENSG00000239855.1	IGKV1-6	NA	-1.29	3.71	14.8	0.000493	0.00912	3.31
1	161215234	161220699	5466	+	ENSG00000158869	FCER1G	protein_coding	chromosome	Fc fragment of IgE receptor Ig [Source:HGNC Symbol;Acc:HGNC:3611]	ENSG00000158869.11	FCER1G	2207	0.563	9.21	14.7	0.000495	0.00913	3.31
5	132369752	132395614	25863	+	ENSG00000197375	SLC22A5	protein_coding	chromosome	solute carrier family 22 member 5 [Source:HGNC Symbol;Acc:HGNC:10969]	ENSG00000197375.12	SLC22A5	6584	0.686	3.1	14.7	0.000495	0.00913	3.31
17	9910609	10198551	287943	-	ENSG00000007237	GAS7	protein_coding	chromosome	growth arrest specific 7 [Source:HGNC Symbol;Acc:HGNC:4169]	ENSG00000007237.18	GAS7	8522	0.937	6.65	14.7	0.000497	0.00914	3.3
20	3846799	3876123	29325	+	ENSG00000088888	MAVS	protein_coding	chromosome	mitochondrial antiviral signaling protein [Source:HGNC Symbol;Acc:HGNC:29233]	ENSG00000088888.18	MAVS	57506	0.342	6.15	14.7	0.000497	0.00914	3.3
14	49782083	49852821	70739	-	ENSG00000165525	NEMF	protein_coding	chromosome	nuclear export mediator factor [Source:HGNC Symbol;Acc:HGNC:10663]	ENSG00000165525.18	NEMF	9147	-0.354	5.96	14.7	0.000498	0.00914	3.3
12	108778191	108857590	79400	-	ENSG00000084112	SSH1	protein_coding	chromosome	slingshot protein phosphatase 1 [Source:HGNC Symbol;Acc:HGNC:30579]	ENSG00000084112.15	SSH1	54434	0.614	5.1	14.7	0.000499	0.00915	3.3
1	30732469	30757774	25306	-	ENSG00000162511	LAPTM5	protein_coding	chromosome	lysosomal protein transmembrane 5 [Source:HGNC Symbol;Acc:HGNC:29612]	ENSG00000162511.8	LAPTM5	7805	0.496	10.5	14.7	5e-04	0.00916	3.3
10	48009873	48031640	21768	-	ENSG00000265018	AGAP12P	transcribed_unprocessed_pseudogene	chromosome	ArfGAP with GTPase domain, ankyrin repeat and PH domain 12, pseudogene [Source:HGNC Symbol;Acc:HGNC:23661]	ENSG00000265018.6	AGAP12P	NA	3.1	0.044	14.7	0.000503	0.0092	3.3
17	42950526	42964498	13973	-	ENSG00000266967	AARSD1	protein_coding	chromosome	alanyl-tRNA synthetase domain containing 1 [Source:HGNC Symbol;Acc:HGNC:28417]	ENSG00000266967.7	AARSD1	80755	-0.365	4.45	14.7	0.000503	0.0092	3.3
11	124115404	124147721	32318	+	ENSG00000110002	VWA5A	protein_coding	chromosome	von Willebrand factor A domain containing 5A [Source:HGNC Symbol;Acc:HGNC:6658]	ENSG00000110002.16	VWA5A	4013	0.63	4.98	14.7	0.000509	0.00928	3.29
CHR_HSCHR19LRC_PGF1_CTG3_1	54239108	54243457	4350	-	ENSG00000275539	LILRA6	protein_coding	chromosome	leukocyte immunoglobulin like receptor A6 [Source:HGNC Symbol;Acc:HGNC:15495]	ENSG00000275539.5	LILRA6	79168	8.28	1.78	15.7	0.000509	0.00928	3.29
7	91940867	92110673	169807	+	ENSG00000127914	AKAP9	protein_coding	chromosome	A-kinase anchoring protein 9 [Source:HGNC Symbol;Acc:HGNC:379]	ENSG00000127914.16	AKAP9	10142	-0.387	6.45	14.7	0.000511	0.0093	3.29
6	26365159	26378320	13162	+	ENSG00000186470	BTN3A2	protein_coding	chromosome	butyrophilin subfamily 3 member A2 [Source:HGNC Symbol;Acc:HGNC:1139]	ENSG00000186470.14	BTN3A2	11118	-0.693	7.18	14.6	0.000513	0.00931	3.29
CHR_HSCHR6_MHC_MANN_CTG1	32207600	32217484	9885	-	ENSG00000227642	AGPAT1	protein_coding	chromosome	1-acylglycerol-3-phosphate O-acyltransferase 1 [Source:HGNC Symbol;Acc:HGNC:324]	ENSG00000227642.9	AGPAT1	10554	9.34	2.8	15.7	0.000513	0.00931	3.29
CHR_HSCHR19LRC_COX2_CTG3_1	54314055	54320118	6064	-	ENSG00000278355	LILRA5	protein_coding	chromosome	leukocyte immunoglobulin like receptor A5 [Source:HGNC Symbol;Acc:HGNC:16309]	ENSG00000278355.4	LILRA5	353514	1.3	3.62	14.6	0.000513	0.00931	3.29
19	49506816	49526428	19613	+	ENSG00000104870	FCGRT	protein_coding	chromosome	Fc fragment of IgG receptor and transporter [Source:HGNC Symbol;Acc:HGNC:3621]	ENSG00000104870.13	FCGRT	2217	0.584	8.28	14.6	0.000514	0.00932	3.29
7	2251770	2354318	102549	-	ENSG00000106266	SNX8	protein_coding	chromosome	sorting nexin 8 [Source:HGNC Symbol;Acc:HGNC:14972]	ENSG00000106266.11	SNX8	29886	0.457	4.06	14.6	0.000517	0.00935	3.29
16	30064164	30070457	6294	+	ENSG00000149925	ALDOA	protein_coding	chromosome	aldolase, fructose-bisphosphate A [Source:HGNC Symbol;Acc:HGNC:414]	ENSG00000149925.20	ALDOA	226	0.366	10.3	14.6	0.000517	0.00935	3.29
3	49359145	49412998	53854	-	ENSG00000067560	RHOA	protein_coding	chromosome	ras homolog family member A [Source:HGNC Symbol;Acc:HGNC:667]	ENSG00000067560.12	RHOA	387	0.328	9.5	14.6	0.000518	0.00935	3.29
X	55452127	55453566	1440	+	ENSG00000187601	MAGEH1	protein_coding	chromosome	MAGE family member H1 [Source:HGNC Symbol;Acc:HGNC:24092]	ENSG00000187601.5	MAGEH1	28986	-0.447	3.96	14.6	0.000518	0.00935	3.29
19	58551566	58555105	3540	-	ENSG00000130724	CHMP2A	protein_coding	chromosome	charged multivesicular body protein 2A [Source:HGNC Symbol;Acc:HGNC:30216]	ENSG00000130724.9	CHMP2A	27243	0.372	7.17	14.6	0.000519	0.00935	3.28
1	65147549	65232145	84597	+	ENSG00000162433	AK4	protein_coding	chromosome	adenylate kinase 4 [Source:HGNC Symbol;Acc:HGNC:363]	ENSG00000162433.15	AK4	205	1.37	2.42	14.6	0.000524	0.00943	3.28
1	153543613	153550136	6524	-	ENSG00000196154	S100A4	protein_coding	chromosome	S100 calcium binding protein A4 [Source:HGNC Symbol;Acc:HGNC:10494]	ENSG00000196154.12	S100A4	6275	0.392	9.95	14.6	0.000525	0.00943	3.28
8	56067295	56074581	7287	-	ENSG00000008988	RPS20	protein_coding	chromosome	ribosomal protein S20 [Source:HGNC Symbol;Acc:HGNC:10405]	ENSG00000008988.9	RPS20	6224	-0.459	6.8	14.6	0.000526	0.00943	3.28
6	121079494	121334745	255252	-	ENSG00000146350	TBC1D32	protein_coding	chromosome	TBC1 domain family member 32 [Source:HGNC Symbol;Acc:HGNC:21485]	ENSG00000146350.14	TBC1D32	221322	-0.643	2.86	14.6	0.000527	0.00943	3.28
11	65375192	65383701	8510	-	ENSG00000162241	SLC25A45	protein_coding	chromosome	solute carrier family 25 member 45 [Source:HGNC Symbol;Acc:HGNC:27442]	ENSG00000162241.12	SLC25A45	283130	-0.733	4.49	14.6	0.000527	0.00943	3.28
15	73560014	73634134	74121	-	ENSG00000156642	NPTN	protein_coding	chromosome	neuroplastin [Source:HGNC Symbol;Acc:HGNC:17867]	ENSG00000156642.17	NPTN	27020	0.482	6.46	14.6	0.000528	0.00943	3.28
X	154010506	154019902	9397	-	ENSG00000184216	IRAK1	protein_coding	chromosome	interleukin 1 receptor associated kinase 1 [Source:HGNC Symbol;Acc:HGNC:6112]	ENSG00000184216.14	IRAK1	3654	0.337	7.7	14.5	0.000532	0.0095	3.27
17	75827225	75844717	17493	-	ENSG00000092929	UNC13D	protein_coding	chromosome	unc-13 homolog D [Source:HGNC Symbol;Acc:HGNC:23147]	ENSG00000092929.11	UNC13D	201294	0.368	8.06	14.5	0.000533	0.0095	3.27
10	124007668	124093598	85931	-	ENSG00000182022	CHST15	protein_coding	chromosome	carbohydrate sulfotransferase 15 [Source:HGNC Symbol;Acc:HGNC:18137]	ENSG00000182022.18	CHST15	51363	0.849	6.7	14.5	0.000534	0.00952	3.27
7	139561570	139777998	216429	-	ENSG00000064393	HIPK2	protein_coding	chromosome	homeodomain interacting protein kinase 2 [Source:HGNC Symbol;Acc:HGNC:14402]	ENSG00000064393.16	HIPK2	28996	0.466	5.45	14.5	0.000535	0.00952	3.27
X	154487306	154490690	3385	-	ENSG00000126903	SLC10A3	protein_coding	chromosome	solute carrier family 10 member 3 [Source:HGNC Symbol;Acc:HGNC:22979]	ENSG00000126903.16	SLC10A3	8273	0.246	6.13	14.5	0.000536	0.00953	3.27
1	11919591	11926428	6838	-	ENSG00000116685	KIAA2013	protein_coding	chromosome	KIAA2013 [Source:HGNC Symbol;Acc:HGNC:28513]	ENSG00000116685.16	KIAA2013	90231	0.288	7.64	14.5	0.000539	0.00956	3.27
12	68842197	68971570	129374	-	ENSG00000135678	CPM	protein_coding	chromosome	carboxypeptidase M [Source:HGNC Symbol;Acc:HGNC:2311]	ENSG00000135678.12	CPM	1368	1.37	4.2	14.5	0.000539	0.00956	3.27
5	75356345	75512138	155794	-	ENSG00000113163	CERT1	protein_coding	chromosome	ceramide transporter 1 [Source:HGNC Symbol;Acc:HGNC:2205]	ENSG00000113163.16	CERT1	10087	0.423	5.86	14.5	0.000541	0.00959	3.27
17	15944917	15975746	30830	+	ENSG00000170425	ADORA2B	protein_coding	chromosome	adenosine A2b receptor [Source:HGNC Symbol;Acc:HGNC:264]	ENSG00000170425.3	ADORA2B	136	0.94	3.19	14.5	0.000544	0.00962	3.26
14	64449106	64505213	56108	-	ENSG00000089775	ZBTB25	protein_coding	chromosome	zinc finger and BTB domain containing 25 [Source:HGNC Symbol;Acc:HGNC:13112]	ENSG00000089775.11	ZBTB25	7597	-0.537	4.91	14.5	0.000545	0.00963	3.26
15	63276018	63309126	33109	+	ENSG00000138613	APH1B	protein_coding	chromosome	aph-1 homolog B, gamma-secretase subunit [Source:HGNC Symbol;Acc:HGNC:24080]	ENSG00000138613.14	APH1B	83464	0.639	4.2	14.5	0.000547	0.00965	3.26
1	77944055	77979110	35056	-	ENSG00000162613	FUBP1	protein_coding	chromosome	far upstream element binding protein 1 [Source:HGNC Symbol;Acc:HGNC:4004]	ENSG00000162613.16	FUBP1	8880	-0.571	5.89	14.5	0.000548	0.00966	3.26
15	101281510	101295282	13773	-	ENSG00000131876	SNRPA1	protein_coding	chromosome	small nuclear ribonucleoprotein polypeptide A' [Source:HGNC Symbol;Acc:HGNC:11152]	ENSG00000131876.17	SNRPA1	6627	-0.315	5.89	14.4	0.000553	0.00973	3.26
20	4780023	4823608	43586	-	ENSG00000101265	RASSF2	protein_coding	chromosome	Ras association domain family member 2 [Source:HGNC Symbol;Acc:HGNC:9883]	ENSG00000101265.16	RASSF2	9770	0.812	8.06	14.4	0.000555	0.00974	3.26
1	150574551	150579738	5188	-	ENSG00000143384	MCL1	protein_coding	chromosome	MCL1 apoptosis regulator, BCL2 family member [Source:HGNC Symbol;Acc:HGNC:6943]	ENSG00000143384.13	MCL1	4170	0.517	9.64	14.4	0.000555	0.00974	3.26
10	96593315	96720514	127200	-	ENSG00000155629	PIK3AP1	protein_coding	chromosome	phosphoinositide-3-kinase adaptor protein 1 [Source:HGNC Symbol;Acc:HGNC:30034]	ENSG00000155629.15	PIK3AP1	118788	0.672	8.32	14.4	0.000558	0.00978	3.25
11	71865509	71928654	63146	-	ENSG00000254469	AP002495.1	protein_coding	chromosome	Putative short transient receptor potential channel 2-like protein [Source:UniProtKB/Swiss-Prot;Acc:Q6ZNB5]	ENSG00000254469.7	AP002495.1	NA	-0.684	1.43	14.4	0.000559	0.0098	3.25
1	160608106	160647295	39190	-	ENSG00000117090	SLAMF1	protein_coding	chromosome	signaling lymphocytic activation molecule family member 1 [Source:HGNC Symbol;Acc:HGNC:10903]	ENSG00000117090.15	SLAMF1	6504	-0.818	3.94	14.4	0.00056	0.00981	3.25
11	60850933	60855950	5018	-	ENSG00000183134	PTGDR2	protein_coding	chromosome	prostaglandin D2 receptor 2 [Source:HGNC Symbol;Acc:HGNC:4502]	ENSG00000183134.5	PTGDR2	11251	-1.67	2.13	14.4	0.000562	0.00982	3.25
2	95836919	95991831	154913	-	ENSG00000174501	ANKRD36C	protein_coding	chromosome	ankyrin repeat domain 36C [Source:HGNC Symbol;Acc:HGNC:32946]	ENSG00000174501.14	ANKRD36C	400986	-0.623	6.25	14.4	0.000563	0.00982	3.25
4	185399537	185425979	26443	-	ENSG00000109775	UFSP2	protein_coding	chromosome	UFM1 specific peptidase 2 [Source:HGNC Symbol;Acc:HGNC:25640]	ENSG00000109775.11	UFSP2	55325	-0.611	4.26	14.4	0.000564	0.00984	3.25
3	172630249	172711218	80970	-	ENSG00000144959	NCEH1	protein_coding	chromosome	neutral cholesterol ester hydrolase 1 [Source:HGNC Symbol;Acc:HGNC:29260]	ENSG00000144959.10	NCEH1	57552	0.81	4.58	14.4	0.000566	0.00986	3.25
1	110672465	110674940	2476	-	ENSG00000177272	KCNA3	protein_coding	chromosome	potassium voltage-gated channel subfamily A member 3 [Source:HGNC Symbol;Acc:HGNC:6221]	ENSG00000177272.9	KCNA3	3738	-0.486	6.5	14.4	0.000567	0.00986	3.25
7	149547154	149624752	77599	-	ENSG00000133624	ZNF767P	transcribed_unprocessed_pseudogene	chromosome	zinc finger family member 767, pseudogene [Source:HGNC Symbol;Acc:HGNC:21884]	ENSG00000133624.13	ZNF767P	NA	-0.578	3.75	14.4	0.000568	0.00988	3.25
19	52397849	52418412	20564	+	ENSG00000167555	ZNF528	protein_coding	chromosome	zinc finger protein 528 [Source:HGNC Symbol;Acc:HGNC:29384]	ENSG00000167555.14	ZNF528	84436	-0.824	2.62	14.4	0.00057	0.00989	3.24
22	24594811	24629005	34195	+	ENSG00000100031	GGT1	protein_coding	chromosome	gamma-glutamyltransferase 1 [Source:HGNC Symbol;Acc:HGNC:4250]	ENSG00000100031.19	GGT1	2678	0.97	3.59	14.4	0.000572	0.00992	3.24
12	6444867	6451718	6852	+	ENSG00000139193	CD27	protein_coding	chromosome	CD27 molecule [Source:HGNC Symbol;Acc:HGNC:11922]	ENSG00000139193.3	CD27	939	-0.538	6.73	14.3	0.000574	0.00994	3.24
3	18345377	18445588	100212	-	ENSG00000182568	SATB1	protein_coding	chromosome	SATB homeobox 1 [Source:HGNC Symbol;Acc:HGNC:10541]	ENSG00000182568.17	SATB1	6304	-0.644	6.54	14.3	0.000581	0.01	3.24
12	66189195	66254622	65428	+	ENSG00000090376	IRAK3	protein_coding	chromosome	interleukin 1 receptor associated kinase 3 [Source:HGNC Symbol;Acc:HGNC:17020]	ENSG00000090376.11	IRAK3	11213	0.978	5.86	14.3	0.000582	0.01	3.24
1	161314257	161375340	61084	+	ENSG00000143252	SDHC	protein_coding	chromosome	succinate dehydrogenase complex subunit C [Source:HGNC Symbol;Acc:HGNC:10682]	ENSG00000143252.14	SDHC	6391	0.408	6.42	14.3	0.000583	0.0101	3.23
6	107702154	107824317	122164	-	ENSG00000146285	SCML4	protein_coding	chromosome	Scm polycomb group protein like 4 [Source:HGNC Symbol;Acc:HGNC:21397]	ENSG00000146285.14	SCML4	256380	-0.861	5.73	14.3	0.000583	0.0101	3.23
7	21428043	21514822	86780	+	ENSG00000105866	SP4	protein_coding	chromosome	Sp4 transcription factor [Source:HGNC Symbol;Acc:HGNC:11209]	ENSG00000105866.15	SP4	6671	-0.911	4.43	14.3	0.000585	0.0101	3.23
CHR_HSCHR19_4_CTG3_1	54581134	54595774	14641	+	ENSG00000275290	LILRA2	protein_coding	chromosome	leukocyte immunoglobulin like receptor A2 [Source:HGNC Symbol;Acc:HGNC:6603]	ENSG00000275290.4	LILRA2	11027	11.2	4.59	15.3	0.000585	0.0101	3.23
X	48913182	48919024	5843	-	ENSG00000102096	PIM2	protein_coding	chromosome	Pim-2 proto-oncogene, serine/threonine kinase [Source:HGNC Symbol;Acc:HGNC:8987]	ENSG00000102096.9	PIM2	11040	-0.502	8.27	14.3	0.000587	0.0101	3.23
1	181088700	181092900	4201	+	ENSG00000162783	IER5	protein_coding	chromosome	immediate early response 5 [Source:HGNC Symbol;Acc:HGNC:5393]	ENSG00000162783.11	IER5	51278	-0.596	6.99	14.3	0.000589	0.0101	3.23
7	139043515	139109720	66206	-	ENSG00000105939	ZC3HAV1	protein_coding	chromosome	zinc finger CCCH-type containing, antiviral 1 [Source:HGNC Symbol;Acc:HGNC:23721]	ENSG00000105939.13	ZC3HAV1	56829	-0.42	7.72	14.3	0.00059	0.0101	3.23
11	6612768	6619448	6681	-	ENSG00000166340	TPP1	protein_coding	chromosome	tripeptidyl peptidase 1 [Source:HGNC Symbol;Acc:HGNC:2073]	ENSG00000166340.17	TPP1	1200	0.559	9.33	14.3	0.000592	0.0101	3.23
11	66016752	66026479	9728	-	ENSG00000175294	CATSPER1	protein_coding	chromosome	cation channel sperm associated 1 [Source:HGNC Symbol;Acc:HGNC:17116]	ENSG00000175294.6	CATSPER1	117144	0.663	2.59	14.3	0.000595	0.0102	3.23
20	2652593	2658393	5801	+	ENSG00000101361	NOP56	protein_coding	chromosome	NOP56 ribonucleoprotein [Source:HGNC Symbol;Acc:HGNC:15911]	ENSG00000101361.17	NOP56	10528	-0.359	7.04	14.2	0.000596	0.0102	3.22
CHR_HSCHR19_4_CTG3_1	54237215	54243458	6244	-	ENSG00000274148	LILRA6	protein_coding	chromosome	leukocyte immunoglobulin like receptor A6 [Source:HGNC Symbol;Acc:HGNC:15495]	ENSG00000274148.5	LILRA6	79168	1.38	5.6	14.2	0.000599	0.0102	3.22
2	24049701	24063681	13981	+	ENSG00000119782	FKBP1B	protein_coding	chromosome	FKBP prolyl isomerase 1B [Source:HGNC Symbol;Acc:HGNC:3712]	ENSG00000119782.14	FKBP1B	2281	0.948	2.31	14.2	6e-04	0.0102	3.22
3	196988621	197029817	41197	-	ENSG00000163975	MELTF	protein_coding	chromosome	melanotransferrin [Source:HGNC Symbol;Acc:HGNC:7037]	ENSG00000163975.12	MELTF	4241	1.12	1.02	14.2	6e-04	0.0102	3.22
10	7818505	8016631	198127	+	ENSG00000165632	TAF3	protein_coding	chromosome	TATA-box binding protein associated factor 3 [Source:HGNC Symbol;Acc:HGNC:17303]	ENSG00000165632.8	TAF3	83860	-0.343	5.43	14.2	0.000601	0.0102	3.22
1	52633168	52669683	36516	+	ENSG00000182183	SHISAL2A	protein_coding	chromosome	shisa like 2A [Source:HGNC Symbol;Acc:HGNC:28757]	ENSG00000182183.15	SHISAL2A	348378	-0.877	1.36	14.2	0.000604	0.0102	3.22
1	169511953	169586588	74636	-	ENSG00000198734	F5	protein_coding	chromosome	coagulation factor V [Source:HGNC Symbol;Acc:HGNC:3542]	ENSG00000198734.11	F5	2153	1.12	6.11	14.2	0.000605	0.0102	3.22
X	77504878	77786233	281356	-	ENSG00000085224	ATRX	protein_coding	chromosome	ATRX chromatin remodeler [Source:HGNC Symbol;Acc:HGNC:886]	ENSG00000085224.22	ATRX	546	-0.358	6.92	14.2	0.000607	0.0102	3.22
1	234391313	234479179	87867	-	ENSG00000059588	TARBP1	protein_coding	chromosome	TAR (HIV-1) RNA binding protein 1 [Source:HGNC Symbol;Acc:HGNC:11568]	ENSG00000059588.10	TARBP1	6894	-0.524	4.98	14.2	0.000608	0.0102	3.22
5	52787916	52959209	171294	+	ENSG00000213949	ITGA1	protein_coding	chromosome	integrin subunit alpha 1 [Source:HGNC Symbol;Acc:HGNC:6134]	ENSG00000213949.10	ITGA1	3672	1.19	4.02	14.2	0.000608	0.0102	3.22
6	136922301	136925660	3360	+	ENSG00000182747	SLC35D3	protein_coding	chromosome	solute carrier family 35 member D3 [Source:HGNC Symbol;Acc:HGNC:15621]	ENSG00000182747.5	SLC35D3	340146	2.15	0.835	14.2	0.000609	0.0102	3.22
7	43875894	43926411	50518	-	ENSG00000106608	URGCP	protein_coding	chromosome	upregulator of cell proliferation [Source:HGNC Symbol;Acc:HGNC:30890]	ENSG00000106608.16	URGCP	55665	-0.498	4.75	14.2	0.000611	0.0102	3.21
20	57603846	57620576	16731	-	ENSG00000124256	ZBP1	protein_coding	chromosome	Z-DNA binding protein 1 [Source:HGNC Symbol;Acc:HGNC:16176]	ENSG00000124256.15	ZBP1	81030	-0.943	5.67	14.2	0.000611	0.0102	3.21
3	111292719	111665750	373032	+	ENSG00000153283	CD96	protein_coding	chromosome	CD96 molecule [Source:HGNC Symbol;Acc:HGNC:16892]	ENSG00000153283.13	CD96	10225	-0.825	7.21	14.2	0.000611	0.0102	3.21
X	41514934	41923645	408712	-	ENSG00000147044	CASK	protein_coding	chromosome	calcium/calmodulin dependent serine protein kinase [Source:HGNC Symbol;Acc:HGNC:1497]	ENSG00000147044.21	CASK	8573	-0.621	4.91	14.2	0.000612	0.0102	3.21
22	19722945	19724771	1827	+	ENSG00000203618	GP1BB	protein_coding	chromosome	glycoprotein Ib platelet subunit beta [Source:HGNC Symbol;Acc:HGNC:4440]	ENSG00000203618.5	GP1BB	2812	1.8	7.46	14.2	0.000613	0.0102	3.21
2	212999691	213152427	152737	-	ENSG00000030419	IKZF2	protein_coding	chromosome	IKAROS family zinc finger 2 [Source:HGNC Symbol;Acc:HGNC:13177]	ENSG00000030419.16	IKZF2	22807	-1.12	2.58	14.2	0.000614	0.0102	3.21
6	132814569	132817564	2996	+	ENSG00000112306	RPS12	protein_coding	chromosome	ribosomal protein S12 [Source:HGNC Symbol;Acc:HGNC:10385]	ENSG00000112306.8	RPS12	6206	-0.578	6.76	14.2	0.000614	0.0102	3.21
2	86503430	86563479	60050	-	ENSG00000115561	CHMP3	protein_coding	chromosome	charged multivesicular body protein 3 [Source:HGNC Symbol;Acc:HGNC:29865]	ENSG00000115561.16	CHMP3	51652	0.288	6.19	14.2	0.000614	0.0102	3.21
19	10086122	10093252	7131	+	ENSG00000130813	SHFL	protein_coding	chromosome	shiftless antiviral inhibitor of ribosomal frameshifting [Source:HGNC Symbol;Acc:HGNC:25649]	ENSG00000130813.18	SHFL	55337	-0.626	6.7	14.2	0.000614	0.0102	3.21
14	20891399	20892348	950	+	ENSG00000169397	RNASE3	protein_coding	chromosome	ribonuclease A family member 3 [Source:HGNC Symbol;Acc:HGNC:10046]	ENSG00000169397.3	RNASE3	6037	2.48	2.74	14.2	0.000614	0.0102	3.21
1	108692310	108702928	10619	+	ENSG00000134186	PRPF38B	protein_coding	chromosome	pre-mRNA processing factor 38B [Source:HGNC Symbol;Acc:HGNC:25512]	ENSG00000134186.12	PRPF38B	55119	-0.37	6.18	14.2	0.000615	0.0102	3.21
7	7566875	7608932	42058	+	ENSG00000164654	MIOS	protein_coding	chromosome	meiosis regulator for oocyte development [Source:HGNC Symbol;Acc:HGNC:21905]	ENSG00000164654.16	MIOS	54468	0.316	5.13	14.2	0.000615	0.0102	3.21
X	78945332	78963727	18396	+	ENSG00000078589	P2RY10	protein_coding	chromosome	P2Y receptor family member 10 [Source:HGNC Symbol;Acc:HGNC:19906]	ENSG00000078589.13	P2RY10	27334	-0.678	4.97	14.2	0.000616	0.0102	3.21
20	1368978	1393172	24195	-	ENSG00000088832	FKBP1A	protein_coding	chromosome	FKBP prolyl isomerase 1A [Source:HGNC Symbol;Acc:HGNC:3711]	ENSG00000088832.17	FKBP1A	2280	0.457	7.29	14.2	0.000617	0.0102	3.21
6	87674860	87702233	27374	-	ENSG00000135334	AKIRIN2	protein_coding	chromosome	akirin 2 [Source:HGNC Symbol;Acc:HGNC:21407]	ENSG00000135334.9	AKIRIN2	55122	0.419	6.62	14.2	0.000618	0.0102	3.21
3	49121114	49133118	12005	-	ENSG00000172037	LAMB2	protein_coding	chromosome	laminin subunit beta 2 [Source:HGNC Symbol;Acc:HGNC:6487]	ENSG00000172037.14	LAMB2	3913	1.38	3.28	14.2	0.000618	0.0102	3.21
9	6011025	6015625	4601	-	ENSG00000137040	RANBP6	protein_coding	chromosome	RAN binding protein 6 [Source:HGNC Symbol;Acc:HGNC:9851]	ENSG00000137040.10	RANBP6	26953	0.326	5.19	14.1	0.00062	0.0103	3.21
4	3503612	3532446	28835	-	ENSG00000163956	LRPAP1	protein_coding	chromosome	LDL receptor related protein associated protein 1 [Source:HGNC Symbol;Acc:HGNC:6701]	ENSG00000163956.13	LRPAP1	4043	0.42	7.77	14.1	0.000625	0.0103	3.2
17	81556887	81648465	91579	-	ENSG00000182446	NPLOC4	protein_coding	chromosome	NPL4 homolog, ubiquitin recognition factor [Source:HGNC Symbol;Acc:HGNC:18261]	ENSG00000182446.14	NPLOC4	55666	0.475	7.41	14.1	0.000625	0.0103	3.2
14	102932380	103057549	125170	-	ENSG00000198752	CDC42BPB	protein_coding	chromosome	CDC42 binding protein kinase beta [Source:HGNC Symbol;Acc:HGNC:1738]	ENSG00000198752.11	CDC42BPB	9578	0.925	3.47	14.1	0.000626	0.0103	3.2
6	44809317	45377953	568637	-	ENSG00000196284	SUPT3H	protein_coding	chromosome	SPT3 homolog, SAGA and STAGA complex component [Source:HGNC Symbol;Acc:HGNC:11466]	ENSG00000196284.16	SUPT3H	8464	-0.683	2.84	14.1	0.00063	0.0104	3.2
1	161166056	161178013	11958	+	ENSG00000143224	PPOX	protein_coding	chromosome	protoporphyrinogen oxidase [Source:HGNC Symbol;Acc:HGNC:9280]	ENSG00000143224.18	PPOX	5498	-0.455	4.93	14.1	0.000632	0.0104	3.2
5	55424854	55534969	110116	-	ENSG00000067113	PLPP1	protein_coding	chromosome	phospholipid phosphatase 1 [Source:HGNC Symbol;Acc:HGNC:9228]	ENSG00000067113.17	PLPP1	8611	-0.533	2.89	14.1	0.000633	0.0104	3.2
2	65227753	65271253	43501	+	ENSG00000138071	ACTR2	protein_coding	chromosome	actin related protein 2 [Source:HGNC Symbol;Acc:HGNC:169]	ENSG00000138071.13	ACTR2	10097	0.319	8.81	14.1	0.000633	0.0104	3.2
X	40049815	40177329	127515	-	ENSG00000183337	BCOR	protein_coding	chromosome	BCL6 corepressor [Source:HGNC Symbol;Acc:HGNC:20893]	ENSG00000183337.17	BCOR	54880	-0.56	4.62	14.1	0.000633	0.0104	3.2
5	10679230	10761272	82043	-	ENSG00000112977	DAP	protein_coding	chromosome	death associated protein [Source:HGNC Symbol;Acc:HGNC:2672]	ENSG00000112977.15	DAP	1611	0.437	7.11	14.1	0.00064	0.0105	3.19
19	19865882	19894674	28793	+	ENSG00000256771	ZNF253	protein_coding	chromosome	zinc finger protein 253 [Source:HGNC Symbol;Acc:HGNC:13497]	ENSG00000256771.4	ZNF253	56242	-1.29	2.61	14.1	0.00064	0.0105	3.19
1	85649417	85708433	59017	-	ENSG00000117174	ZNHIT6	protein_coding	chromosome	zinc finger HIT-type containing 6 [Source:HGNC Symbol;Acc:HGNC:26089]	ENSG00000117174.11	ZNHIT6	54680	-0.389	4.18	14.1	0.000641	0.0105	3.19
12	56521820	56596193	74374	+	ENSG00000076067	RBMS2	protein_coding	chromosome	RNA binding motif single stranded interacting protein 2 [Source:HGNC Symbol;Acc:HGNC:9909]	ENSG00000076067.13	RBMS2	5939	2.44	4.23	14	0.000645	0.0105	3.19
22	44668547	44737681	69135	+	ENSG00000186654	PRR5	protein_coding	chromosome	proline rich 5 [Source:HGNC Symbol;Acc:HGNC:31682]	ENSG00000186654.21	PRR5	55615	-0.455	5.5	14	0.000649	0.0106	3.19
12	113358566	113391629	33064	+	ENSG00000151176	PLBD2	protein_coding	chromosome	phospholipase B domain containing 2 [Source:HGNC Symbol;Acc:HGNC:27283]	ENSG00000151176.8	PLBD2	196463	0.508	5.65	14	0.000651	0.0106	3.19
15	22867052	22981063	114012	-	ENSG00000273749	CYFIP1	protein_coding	chromosome	cytoplasmic FMR1 interacting protein 1 [Source:HGNC Symbol;Acc:HGNC:13759]	ENSG00000273749.5	CYFIP1	23191	0.893	5.87	14	0.000653	0.0106	3.19
X	37685791	37732130	46340	+	ENSG00000047597	XK	protein_coding	chromosome	X-linked Kx blood group [Source:HGNC Symbol;Acc:HGNC:12811]	ENSG00000047597.7	XK	7504	1.94	3.82	14	0.000654	0.0106	3.18
11	72285495	72434680	149186	-	ENSG00000162129	CLPB	protein_coding	chromosome	ClpB homolog, mitochondrial AAA ATPase chaperonin [Source:HGNC Symbol;Acc:HGNC:30664]	ENSG00000162129.14	CLPB	81570	0.685	5.03	14	0.000655	0.0106	3.18
7	47275154	47582558	307405	-	ENSG00000136205	TNS3	protein_coding	chromosome	tensin 3 [Source:HGNC Symbol;Acc:HGNC:21616]	ENSG00000136205.17	TNS3	64759	0.753	4.94	14	0.000656	0.0106	3.18
6	152987362	153002709	15348	-	ENSG00000112031	MTRF1L	protein_coding	chromosome	mitochondrial translational release factor 1 like [Source:HGNC Symbol;Acc:HGNC:21051]	ENSG00000112031.16	MTRF1L	54516	0.506	5.1	14	0.000657	0.0106	3.18
9	111631386	111670229	38844	+	ENSG00000244115	DNAJC25-GNG10	protein_coding	chromosome	DNAJC25-GNG10 readthrough [Source:HGNC Symbol;Acc:HGNC:37501]	ENSG00000244115.1	DNAJC25-GNG10	552891	0.64	3.39	14	0.000661	0.0107	3.18
1	207043849	207052980	9132	-	ENSG00000180667	YOD1	protein_coding	chromosome	YOD1 deubiquitinase [Source:HGNC Symbol;Acc:HGNC:25035]	ENSG00000180667.10	YOD1	55432	1.03	4.39	14	0.000663	0.0107	3.18
17	6996049	7010754	14706	+	ENSG00000108839	ALOX12	protein_coding	chromosome	arachidonate 12-lipoxygenase, 12S type [Source:HGNC Symbol;Acc:HGNC:429]	ENSG00000108839.12	ALOX12	239	1.48	4.86	13.9	0.00067	0.0108	3.17
3	3700814	4467273	766460	-	ENSG00000144455	SUMF1	protein_coding	chromosome	sulfatase modifying factor 1 [Source:HGNC Symbol;Acc:HGNC:20376]	ENSG00000144455.14	SUMF1	285362	0.444	5.8	13.9	0.00067	0.0108	3.17
19	7112255	7294414	182160	-	ENSG00000171105	INSR	protein_coding	chromosome	insulin receptor [Source:HGNC Symbol;Acc:HGNC:6091]	ENSG00000171105.14	INSR	3643	0.699	4.1	13.9	0.000676	0.0109	3.17
12	106977277	106987160	9884	-	ENSG00000120832	MTERF2	protein_coding	chromosome	mitochondrial transcription termination factor 2 [Source:HGNC Symbol;Acc:HGNC:30779]	ENSG00000120832.10	MTERF2	80298	-0.767	3.61	13.9	0.000677	0.0109	3.17
19	12163064	12189871	26808	+	ENSG00000196646	ZNF136	protein_coding	chromosome	zinc finger protein 136 [Source:HGNC Symbol;Acc:HGNC:12920]	ENSG00000196646.12	ZNF136	7695	-0.735	4.13	13.9	0.000677	0.0109	3.17
15	91853708	92172435	318728	+	ENSG00000176463	SLCO3A1	protein_coding	chromosome	solute carrier organic anion transporter family member 3A1 [Source:HGNC Symbol;Acc:HGNC:10952]	ENSG00000176463.14	SLCO3A1	28232	0.317	6.73	13.9	0.000684	0.011	3.16
7	23310209	23470491	160283	-	ENSG00000136231	IGF2BP3	protein_coding	chromosome	insulin like growth factor 2 mRNA binding protein 3 [Source:HGNC Symbol;Acc:HGNC:28868]	ENSG00000136231.14	IGF2BP3	10643	1.34	2.45	13.9	0.000687	0.011	3.16
1	34981535	34985353	3819	-	ENSG00000243749	TMEM35B	protein_coding	chromosome	transmembrane protein 35B [Source:HGNC Symbol;Acc:HGNC:40021]	ENSG00000243749.1	TMEM35B	100506144	-0.577	5.17	13.9	0.00069	0.0111	3.16
2	203936748	203961577	24830	+	ENSG00000163600	ICOS	protein_coding	chromosome	inducible T cell costimulator [Source:HGNC Symbol;Acc:HGNC:5351]	ENSG00000163600.12	ICOS	29851	-1.38	5.29	13.8	0.000693	0.0111	3.16
6	116249964	116254075	4112	-	ENSG00000187189	TSPYL4	protein_coding	chromosome	TSPY like 4 [Source:HGNC Symbol;Acc:HGNC:21559]	ENSG00000187189.11	TSPYL4	23270	-0.733	4.83	13.8	0.000695	0.0111	3.16
11	124865432	124881471	16040	+	ENSG00000154134	ROBO3	protein_coding	chromosome	roundabout guidance receptor 3 [Source:HGNC Symbol;Acc:HGNC:13433]	ENSG00000154134.15	ROBO3	64221	-1	2.76	13.8	0.000699	0.0112	3.16
3	14651746	14672659	20914	+	ENSG00000154781	CCDC174	protein_coding	chromosome	coiled-coil domain containing 174 [Source:HGNC Symbol;Acc:HGNC:28033]	ENSG00000154781.16	CCDC174	51244	-0.474	4.36	13.8	0.000701	0.0112	3.15
5	134286350	134371047	84698	-	ENSG00000006837	CDKL3	protein_coding	chromosome	cyclin dependent kinase like 3 [Source:HGNC Symbol;Acc:HGNC:15483]	ENSG00000006837.12	CDKL3	51265	-0.908	0.569	13.8	0.000702	0.0112	3.15
11	85694224	85811159	116936	-	ENSG00000137501	SYTL2	protein_coding	chromosome	synaptotagmin like 2 [Source:HGNC Symbol;Acc:HGNC:15585]	ENSG00000137501.17	SYTL2	54843	-0.689	5.6	13.8	0.000703	0.0112	3.15
12	109999186	110039763	40578	+	ENSG00000076513	ANKRD13A	protein_coding	chromosome	ankyrin repeat domain 13A [Source:HGNC Symbol;Acc:HGNC:21268]	ENSG00000076513.17	ANKRD13A	88455	0.36	6.9	13.8	0.000704	0.0112	3.15
10	73995193	74121363	126171	+	ENSG00000035403	VCL	protein_coding	chromosome	vinculin [Source:HGNC Symbol;Acc:HGNC:12665]	ENSG00000035403.17	VCL	7414	0.9	8.63	13.8	0.000706	0.0112	3.15
4	185396021	185400628	4608	+	ENSG00000186352	ANKRD37	protein_coding	chromosome	ankyrin repeat domain 37 [Source:HGNC Symbol;Acc:HGNC:29593]	ENSG00000186352.9	ANKRD37	353322	-0.805	3.06	13.8	0.000708	0.0112	3.15
19	12791486	12793315	1830	+	ENSG00000171223	JUNB	protein_coding	chromosome	JunB proto-oncogene, AP-1 transcription factor subunit [Source:HGNC Symbol;Acc:HGNC:6205]	ENSG00000171223.6	JUNB	3726	-0.6	11.1	13.8	0.000709	0.0112	3.15
12	54497752	54548243	50492	+	ENSG00000123338	NCKAP1L	protein_coding	chromosome	NCK associated protein 1 like [Source:HGNC Symbol;Acc:HGNC:4862]	ENSG00000123338.13	NCKAP1L	3071	0.39	8.24	13.8	0.00071	0.0112	3.15
16	31201486	31203450	1965	-	ENSG00000103490	PYCARD	protein_coding	chromosome	PYD and CARD domain containing [Source:HGNC Symbol;Acc:HGNC:16608]	ENSG00000103490.14	PYCARD	29108	0.465	6.87	13.8	0.000713	0.0113	3.15
19	49766968	49807113	40146	+	ENSG00000196961	AP2A1	protein_coding	chromosome	adaptor related protein complex 2 subunit alpha 1 [Source:HGNC Symbol;Acc:HGNC:561]	ENSG00000196961.12	AP2A1	160	0.449	5.99	13.8	0.000718	0.0113	3.14
2	218450251	218568351	118101	-	ENSG00000135913	USP37	protein_coding	chromosome	ubiquitin specific peptidase 37 [Source:HGNC Symbol;Acc:HGNC:20063]	ENSG00000135913.11	USP37	57695	-0.494	4.03	13.7	0.00072	0.0114	3.14
3	71771655	71785206	13552	-	ENSG00000163421	PROK2	protein_coding	chromosome	prokineticin 2 [Source:HGNC Symbol;Acc:HGNC:18455]	ENSG00000163421.9	PROK2	60675	1.45	3.89	13.7	0.000723	0.0114	3.14
3	50329782	50340980	11199	-	ENSG00000068028	RASSF1	protein_coding	chromosome	Ras association domain family member 1 [Source:HGNC Symbol;Acc:HGNC:9882]	ENSG00000068028.17	RASSF1	11186	-0.503	7.25	13.7	0.000725	0.0114	3.14
X	155881345	155943769	62425	+	ENSG00000124333	VAMP7	protein_coding	chromosome	vesicle associated membrane protein 7 [Source:HGNC Symbol;Acc:HGNC:11486]	ENSG00000124333.16	VAMP7	6845	0.344	5.85	13.7	0.000725	0.0114	3.14
10	72059034	72089032	29999	-	ENSG00000107742	SPOCK2	protein_coding	chromosome	SPARC (osteonectin), cwcv and kazal like domains proteoglycan 2 [Source:HGNC Symbol;Acc:HGNC:13564]	ENSG00000107742.13	SPOCK2	9806	-0.827	7.15	13.7	0.00073	0.0115	3.14
X	106611930	106679439	67510	+	ENSG00000147231	RADX	protein_coding	chromosome	RPA1 related single stranded DNA binding protein, X-linked [Source:HGNC Symbol;Acc:HGNC:25486]	ENSG00000147231.14	RADX	55086	-0.694	2.31	13.7	0.00073	0.0115	3.14
12	112570380	112898881	328502	+	ENSG00000089169	RPH3A	protein_coding	chromosome	rabphilin 3A [Source:HGNC Symbol;Acc:HGNC:17056]	ENSG00000089169.15	RPH3A	22895	2.02	3.42	13.7	0.000731	0.0115	3.14
2	31234152	31269451	35300	+	ENSG00000013016	EHD3	protein_coding	chromosome	EH domain containing 3 [Source:HGNC Symbol;Acc:HGNC:3244]	ENSG00000013016.16	EHD3	30845	1.36	5.93	13.7	0.000732	0.0115	3.14
1	33323623	33431052	107430	-	ENSG00000134686	PHC2	protein_coding	chromosome	polyhomeotic homolog 2 [Source:HGNC Symbol;Acc:HGNC:3183]	ENSG00000134686.18	PHC2	1912	0.969	7.29	13.7	0.000734	0.0115	3.13
6	79631329	79703655	72327	+	ENSG00000198478	SH3BGRL2	protein_coding	chromosome	SH3 domain binding glutamate rich protein like 2 [Source:HGNC Symbol;Acc:HGNC:15567]	ENSG00000198478.8	SH3BGRL2	83699	1.59	5.57	13.7	0.000735	0.0115	3.13
17	46511511	46555650	44140	+	ENSG00000238083	LRRC37A2	protein_coding	chromosome	leucine rich repeat containing 37 member A2 [Source:HGNC Symbol;Acc:HGNC:32404]	ENSG00000238083.7	LRRC37A2	474170	-0.711	4.69	13.7	0.000736	0.0115	3.13
12	121626550	121642677	16128	+	ENSG00000276045	ORAI1	protein_coding	chromosome	ORAI calcium release-activated calcium modulator 1 [Source:HGNC Symbol;Acc:HGNC:25896]	ENSG00000276045.3	ORAI1	84876	-0.361	7.12	13.7	0.00074	0.0116	3.13
5	181193924	181205293	11370	-	ENSG00000146054	TRIM7	protein_coding	chromosome	tripartite motif containing 7 [Source:HGNC Symbol;Acc:HGNC:16278]	ENSG00000146054.18	TRIM7	81786	1.05	3.65	13.7	0.000742	0.0116	3.13
7	43582758	43650713	67956	+	ENSG00000164543	STK17A	protein_coding	chromosome	serine/threonine kinase 17a [Source:HGNC Symbol;Acc:HGNC:11395]	ENSG00000164543.7	STK17A	9263	-0.652	6.49	13.6	0.00075	0.0117	3.12
3	185914558	185938103	23546	-	ENSG00000136527	TRA2B	protein_coding	chromosome	transformer 2 beta homolog [Source:HGNC Symbol;Acc:HGNC:10781]	ENSG00000136527.18	TRA2B	6434	-0.432	7.41	13.6	0.000755	0.0117	3.12
6	137197484	137219449	21966	-	ENSG00000027697	IFNGR1	protein_coding	chromosome	interferon gamma receptor 1 [Source:HGNC Symbol;Acc:HGNC:5439]	ENSG00000027697.14	IFNGR1	3459	0.776	7.6	13.6	0.000757	0.0118	3.12
2	230167293	230225729	58437	-	ENSG00000135899	SP110	protein_coding	chromosome	SP110 nuclear body protein [Source:HGNC Symbol;Acc:HGNC:5401]	ENSG00000135899.17	SP110	3431	-0.598	6.95	13.6	0.000757	0.0118	3.12
8	38728186	38853028	124843	+	ENSG00000147526	TACC1	protein_coding	chromosome	transforming acidic coiled-coil containing protein 1 [Source:HGNC Symbol;Acc:HGNC:11522]	ENSG00000147526.20	TACC1	6867	0.444	6.91	13.6	0.000769	0.0119	3.11
19	47290023	47322066	32044	+	ENSG00000197405	C5AR1	protein_coding	chromosome	complement C5a receptor 1 [Source:HGNC Symbol;Acc:HGNC:1338]	ENSG00000197405.8	C5AR1	728	0.986	8.17	13.6	0.00077	0.0119	3.11
15	40323692	40326715	3024	+	ENSG00000259330	INAFM2	protein_coding	chromosome	InaF motif containing 2 [Source:HGNC Symbol;Acc:HGNC:35165]	ENSG00000259330.3	INAFM2	100505573	0.767	5.36	13.6	0.00077	0.0119	3.11
1	203765177	203776372	11196	+	ENSG00000122188	LAX1	protein_coding	chromosome	lymphocyte transmembrane adaptor 1 [Source:HGNC Symbol;Acc:HGNC:26005]	ENSG00000122188.13	LAX1	54900	-0.693	4.72	13.6	0.000772	0.0119	3.11
19	49555468	49590262	34795	-	ENSG00000142546	NOSIP	protein_coding	chromosome	nitric oxide synthase interacting protein [Source:HGNC Symbol;Acc:HGNC:17946]	ENSG00000142546.14	NOSIP	51070	-0.465	7.34	13.6	0.000772	0.0119	3.11
11	67483026	67491103	8078	+	ENSG00000110711	AIP	protein_coding	chromosome	aryl hydrocarbon receptor interacting protein [Source:HGNC Symbol;Acc:HGNC:358]	ENSG00000110711.10	AIP	9049	-0.279	6.53	13.6	0.000774	0.0119	3.11
7	111726110	112206411	480302	-	ENSG00000128512	DOCK4	protein_coding	chromosome	dedicator of cytokinesis 4 [Source:HGNC Symbol;Acc:HGNC:19192]	ENSG00000128512.22	DOCK4	9732	1.12	2.76	13.6	0.000775	0.0119	3.11
22	17137511	17165287	27777	-	ENSG00000069998	HDHD5	protein_coding	chromosome	haloacid dehalogenase like hydrolase domain containing 5 [Source:HGNC Symbol;Acc:HGNC:1843]	ENSG00000069998.12	HDHD5	27440	0.387	6.11	13.6	0.000776	0.0119	3.11
12	8533305	8540905	7601	-	ENSG00000166523	CLEC4E	protein_coding	chromosome	C-type lectin domain family 4 member E [Source:HGNC Symbol;Acc:HGNC:14555]	ENSG00000166523.8	CLEC4E	26253	1.14	4.99	13.5	0.000778	0.012	3.11
1	161505430	161524013	18584	+	ENSG00000143226	FCGR2A	protein_coding	chromosome	Fc fragment of IgG receptor IIa [Source:HGNC Symbol;Acc:HGNC:3616]	ENSG00000143226.13	FCGR2A	2212	0.766	7.77	13.5	0.000785	0.0121	3.11
9	121038	179147	58110	-	ENSG00000172785	CBWD1	protein_coding	chromosome	COBW domain containing 1 [Source:HGNC Symbol;Acc:HGNC:17134]	ENSG00000172785.18	CBWD1	55871	0.45	5.73	13.5	0.000786	0.0121	3.1
X	119399336	119454478	55143	+	ENSG00000077713	SLC25A43	protein_coding	chromosome	solute carrier family 25 member 43 [Source:HGNC Symbol;Acc:HGNC:30557]	ENSG00000077713.19	SLC25A43	203427	0.61	3.8	13.5	0.000789	0.0121	3.1
2	37201612	37231596	29985	-	ENSG00000115816	CEBPZ	protein_coding	chromosome	CCAAT enhancer binding protein zeta [Source:HGNC Symbol;Acc:HGNC:24218]	ENSG00000115816.15	CEBPZ	10153	-0.378	5.6	13.5	0.000792	0.0121	3.1
22	17116297	17121367	5071	-	ENSG00000183307	TMEM121B	protein_coding	chromosome	transmembrane protein 121B [Source:HGNC Symbol;Acc:HGNC:1844]	ENSG00000183307.4	TMEM121B	27439	1.16	2.18	13.5	0.000792	0.0121	3.1
12	47753916	47782751	28836	+	ENSG00000211584	SLC48A1	protein_coding	chromosome	solute carrier family 48 member 1 [Source:HGNC Symbol;Acc:HGNC:26035]	ENSG00000211584.14	SLC48A1	55652	0.433	4.53	13.5	0.000793	0.0121	3.1
7	87196160	87220587	24428	-	ENSG00000135185	TMEM243	protein_coding	chromosome	transmembrane protein 243 [Source:HGNC Symbol;Acc:HGNC:21707]	ENSG00000135185.12	TMEM243	79161	-0.468	5.32	13.5	0.000795	0.0121	3.1
22	41673933	41690504	16572	-	ENSG00000100138	SNU13	protein_coding	chromosome	small nuclear ribonucleoprotein 13 [Source:HGNC Symbol;Acc:HGNC:7819]	ENSG00000100138.15	SNU13	4809	-0.294	6.84	13.5	0.000798	0.0122	3.1
15	78921058	78949574	28517	-	ENSG00000103811	CTSH	protein_coding	chromosome	cathepsin H [Source:HGNC Symbol;Acc:HGNC:2535]	ENSG00000103811.16	CTSH	1512	0.549	7.55	13.5	8e-04	0.0122	3.1
14	92513781	92688994	175214	+	ENSG00000100599	RIN3	protein_coding	chromosome	Ras and Rab interactor 3 [Source:HGNC Symbol;Acc:HGNC:18751]	ENSG00000100599.16	RIN3	79890	0.511	7.64	13.5	0.000801	0.0122	3.1
4	155758992	155807774	48783	+	ENSG00000061918	GUCY1B1	protein_coding	chromosome	guanylate cyclase 1 soluble subunit beta 1 [Source:HGNC Symbol;Acc:HGNC:4687]	ENSG00000061918.13	GUCY1B1	2983	1.36	4.17	13.5	0.000806	0.0123	3.09
3	155821024	155854456	33433	-	ENSG00000169359	SLC33A1	protein_coding	chromosome	solute carrier family 33 member 1 [Source:HGNC Symbol;Acc:HGNC:95]	ENSG00000169359.16	SLC33A1	9197	-0.384	5.29	13.4	0.000807	0.0123	3.09
20	32109714	32167258	57545	+	ENSG00000101337	TM9SF4	protein_coding	chromosome	transmembrane 9 superfamily member 4 [Source:HGNC Symbol;Acc:HGNC:30797]	ENSG00000101337.16	TM9SF4	9777	0.387	6.93	13.4	0.000808	0.0123	3.09
6	122399551	122433119	33569	+	ENSG00000025156	HSF2	protein_coding	chromosome	heat shock transcription factor 2 [Source:HGNC Symbol;Acc:HGNC:5225]	ENSG00000025156.13	HSF2	3298	-0.687	3.63	13.4	0.000809	0.0123	3.09
13	44939249	44989471	50223	-	ENSG00000083635	NUFIP1	protein_coding	chromosome	nuclear FMR1 interacting protein 1 [Source:HGNC Symbol;Acc:HGNC:8057]	ENSG00000083635.8	NUFIP1	26747	-0.534	2.51	13.4	0.000814	0.0123	3.09
3	184299198	184309050	9853	+	ENSG00000175166	PSMD2	protein_coding	chromosome	proteasome 26S subunit, non-ATPase 2 [Source:HGNC Symbol;Acc:HGNC:9559]	ENSG00000175166.17	PSMD2	5708	0.273	8.59	13.4	0.000818	0.0124	3.09
6	5261044	5829192	568149	+	ENSG00000145982	FARS2	protein_coding	chromosome	phenylalanyl-tRNA synthetase 2, mitochondrial [Source:HGNC Symbol;Acc:HGNC:21062]	ENSG00000145982.12	FARS2	10667	-0.376	4.58	13.4	0.000822	0.0124	3.09
4	158124474	158173318	48845	-	ENSG00000164125	GASK1B	protein_coding	chromosome	golgi associated kinase 1B [Source:HGNC Symbol;Acc:HGNC:25312]	ENSG00000164125.15	GASK1B	51313	1.43	6.58	13.4	0.000823	0.0124	3.08
15	80152490	80186946	34457	+	ENSG00000103876	FAH	protein_coding	chromosome	fumarylacetoacetate hydrolase [Source:HGNC Symbol;Acc:HGNC:3579]	ENSG00000103876.12	FAH	2184	1.02	4.43	13.4	0.000824	0.0124	3.08
20	62708836	62762771	53936	+	ENSG00000101188	NTSR1	protein_coding	chromosome	neurotensin receptor 1 [Source:HGNC Symbol;Acc:HGNC:8039]	ENSG00000101188.5	NTSR1	4923	1.98	1.73	13.4	0.000827	0.0125	3.08
5	36606355	36688334	81980	+	ENSG00000079215	SLC1A3	protein_coding	chromosome	solute carrier family 1 member 3 [Source:HGNC Symbol;Acc:HGNC:10941]	ENSG00000079215.14	SLC1A3	6507	1.9	2.15	13.4	0.000831	0.0125	3.08
1	90915298	91022272	106975	-	ENSG00000122482	ZNF644	protein_coding	chromosome	zinc finger protein 644 [Source:HGNC Symbol;Acc:HGNC:29222]	ENSG00000122482.21	ZNF644	84146	-0.493	5.73	13.4	0.000833	0.0125	3.08
17	42101404	42112714	11311	-	ENSG00000108771	DHX58	protein_coding	chromosome	DExH-box helicase 58 [Source:HGNC Symbol;Acc:HGNC:29517]	ENSG00000108771.13	DHX58	79132	-1.33	4.95	13.4	0.000836	0.0125	3.08
12	54948015	54984762	36748	-	ENSG00000135426	TESPA1	protein_coding	chromosome	thymocyte expressed, positive selection associated 1 [Source:HGNC Symbol;Acc:HGNC:29109]	ENSG00000135426.16	TESPA1	9840	-0.841	5.87	13.4	0.000838	0.0125	3.08
CHR_HSCHR19LRC_COX1_CTG3_1	54548949	54569575	20627	+	ENSG00000274669	LILRB1	protein_coding	chromosome	leukocyte immunoglobulin like receptor B1 [Source:HGNC Symbol;Acc:HGNC:6605]	ENSG00000274669.5	LILRB1	10859	1.1	4.77	13.4	0.000838	0.0125	3.08
7	6374527	6403967	29441	+	ENSG00000136238	RAC1	protein_coding	chromosome	Rac family small GTPase 1 [Source:HGNC Symbol;Acc:HGNC:9801]	ENSG00000136238.18	RAC1	5879	0.36	8.06	13.3	0.000839	0.0125	3.08
1	248906196	248919946	13751	+	ENSG00000185220	PGBD2	protein_coding	chromosome	piggyBac transposable element derived 2 [Source:HGNC Symbol;Acc:HGNC:19399]	ENSG00000185220.12	PGBD2	267002	-0.88	3.47	13.3	0.000839	0.0125	3.08
6	143450805	143490616	39812	+	ENSG00000034693	PEX3	protein_coding	chromosome	peroxisomal biogenesis factor 3 [Source:HGNC Symbol;Acc:HGNC:8858]	ENSG00000034693.15	PEX3	8504	-0.525	4.03	13.3	0.00084	0.0125	3.08
17	60177327	60422470	245144	-	ENSG00000170832	USP32	protein_coding	chromosome	ubiquitin specific peptidase 32 [Source:HGNC Symbol;Acc:HGNC:19143]	ENSG00000170832.13	USP32	84669	0.456	5.46	13.3	0.00084	0.0125	3.08
19	19629476	19643657	14182	-	ENSG00000089639	GMIP	protein_coding	chromosome	GEM interacting protein [Source:HGNC Symbol;Acc:HGNC:24852]	ENSG00000089639.11	GMIP	51291	0.402	7.8	13.3	0.000841	0.0125	3.08
4	70902326	71022449	120124	+	ENSG00000173542	MOB1B	protein_coding	chromosome	MOB kinase activator 1B [Source:HGNC Symbol;Acc:HGNC:29801]	ENSG00000173542.8	MOB1B	92597	1.13	3.32	13.3	0.000842	0.0125	3.07
5	137937960	138051961	114002	-	ENSG00000031003	FAM13B	protein_coding	chromosome	family with sequence similarity 13 member B [Source:HGNC Symbol;Acc:HGNC:1335]	ENSG00000031003.10	FAM13B	51306	-0.426	4.75	13.3	0.000844	0.0125	3.07
1	155749662	155859400	109739	-	ENSG00000116580	GON4L	protein_coding	chromosome	gon-4 like [Source:HGNC Symbol;Acc:HGNC:25973]	ENSG00000116580.18	GON4L	54856	-0.472	6.15	13.3	0.000844	0.0125	3.07
1	77979175	78017964	38790	+	ENSG00000162616	DNAJB4	protein_coding	chromosome	DnaJ heat shock protein family (Hsp40) member B4 [Source:HGNC Symbol;Acc:HGNC:14886]	ENSG00000162616.9	DNAJB4	11080	-1.04	2.39	13.3	0.000846	0.0125	3.07
1	111755245	111768000	12756	+	ENSG00000064703	DDX20	protein_coding	chromosome	DEAD-box helicase 20 [Source:HGNC Symbol;Acc:HGNC:2743]	ENSG00000064703.12	DDX20	11218	-0.504	4.61	13.3	0.000847	0.0125	3.07
8	27490781	27545564	54784	+	ENSG00000120915	EPHX2	protein_coding	chromosome	epoxide hydrolase 2 [Source:HGNC Symbol;Acc:HGNC:3402]	ENSG00000120915.14	EPHX2	2053	-0.994	4.32	13.3	0.000847	0.0125	3.07
4	108047545	108168956	121412	-	ENSG00000138795	LEF1	protein_coding	chromosome	lymphoid enhancer binding factor 1 [Source:HGNC Symbol;Acc:HGNC:6551]	ENSG00000138795.10	LEF1	51176	-0.867	7.09	13.3	0.000847	0.0125	3.07
21	44885953	44931989	46037	-	ENSG00000160255	ITGB2	protein_coding	chromosome	integrin subunit beta 2 [Source:HGNC Symbol;Acc:HGNC:6155]	ENSG00000160255.18	ITGB2	3689	0.605	11.4	13.3	0.000847	0.0125	3.07
14	35538352	35809304	270953	-	ENSG00000174373	RALGAPA1	protein_coding	chromosome	Ral GTPase activating protein catalytic alpha subunit 1 [Source:HGNC Symbol;Acc:HGNC:17770]	ENSG00000174373.16	RALGAPA1	253959	-0.636	5.34	13.3	0.000847	0.0125	3.07
3	50611520	50649291	37772	+	ENSG00000114738	MAPKAPK3	protein_coding	chromosome	MAPK activated protein kinase 3 [Source:HGNC Symbol;Acc:HGNC:6888]	ENSG00000114738.11	MAPKAPK3	7867	0.454	7.49	13.3	0.000853	0.0126	3.07
1	203305491	203309602	4112	+	ENSG00000159388	BTG2	protein_coding	chromosome	BTG anti-proliferation factor 2 [Source:HGNC Symbol;Acc:HGNC:1131]	ENSG00000159388.6	BTG2	7832	-0.811	8.44	13.3	0.000856	0.0126	3.07
1	167721192	167791919	70728	+	ENSG00000197965	MPZL1	protein_coding	chromosome	myelin protein zero like 1 [Source:HGNC Symbol;Acc:HGNC:7226]	ENSG00000197965.12	MPZL1	9019	0.72	5.49	13.3	0.000856	0.0126	3.07
1	25242249	25338213	95965	-	ENSG00000117616	RSRP1	protein_coding	chromosome	arginine and serine rich protein 1 [Source:HGNC Symbol;Acc:HGNC:25234]	ENSG00000117616.18	RSRP1	57035	-0.543	8.23	13.3	0.000861	0.0127	3.07
14	21918188	21918756	569	+	ENSG00000211791	TRAV13-2	TR_V_gene	chromosome	T cell receptor alpha variable 13-2 [Source:HGNC Symbol;Acc:HGNC:12109]	ENSG00000211791.2	TRAV13-2	NA	-1.14	1.83	13.3	0.000861	0.0127	3.06
5	132410832	132646079	235248	+	ENSG00000283782	AC116366.3	protein_coding	chromosome	novel protein	ENSG00000283782.2	AC116366.3	NA	-0.761	3.83	13.3	0.000862	0.0127	3.06
19	10133345	10231286	97942	-	ENSG00000130816	DNMT1	protein_coding	chromosome	DNA methyltransferase 1 [Source:HGNC Symbol;Acc:HGNC:2976]	ENSG00000130816.16	DNMT1	1786	-0.451	6.59	13.3	0.000863	0.0127	3.06
X	21940709	21994837	54129	+	ENSG00000102172	SMS	protein_coding	chromosome	spermine synthase [Source:HGNC Symbol;Acc:HGNC:11123]	ENSG00000102172.16	SMS	6611	0.208	5.88	13.3	0.000867	0.0127	3.06
17	65528563	65561648	33086	-	ENSG00000168646	AXIN2	protein_coding	chromosome	axin 2 [Source:HGNC Symbol;Acc:HGNC:904]	ENSG00000168646.13	AXIN2	8313	-1.18	2.89	13.2	0.000871	0.0128	3.06
2	74152528	74178898	26371	-	ENSG00000114978	MOB1A	protein_coding	chromosome	MOB kinase activator 1A [Source:HGNC Symbol;Acc:HGNC:16015]	ENSG00000114978.18	MOB1A	55233	0.349	8.26	13.2	0.000873	0.0128	3.06
16	87383953	87404779	20827	+	ENSG00000140941	MAP1LC3B	protein_coding	chromosome	microtubule associated protein 1 light chain 3 beta [Source:HGNC Symbol;Acc:HGNC:13352]	ENSG00000140941.14	MAP1LC3B	81631	0.334	7.97	13.2	0.000873	0.0128	3.06
11	85957175	86069882	112708	-	ENSG00000073921	PICALM	protein_coding	chromosome	phosphatidylinositol binding clathrin assembly protein [Source:HGNC Symbol;Acc:HGNC:15514]	ENSG00000073921.18	PICALM	8301	0.472	6.3	13.2	0.000876	0.0128	3.06
10	94402541	94536332	133792	+	ENSG00000108239	TBC1D12	protein_coding	chromosome	TBC1 domain family member 12 [Source:HGNC Symbol;Acc:HGNC:29082]	ENSG00000108239.9	TBC1D12	23232	0.778	3.45	13.2	0.000876	0.0128	3.06
17	67825503	67984378	158876	+	ENSG00000171634	BPTF	protein_coding	chromosome	bromodomain PHD finger transcription factor [Source:HGNC Symbol;Acc:HGNC:3581]	ENSG00000171634.18	BPTF	2186	-0.466	6.27	13.2	0.000877	0.0128	3.06
12	48904110	48931840	27731	+	ENSG00000139537	CCDC65	protein_coding	chromosome	coiled-coil domain containing 65 [Source:HGNC Symbol;Acc:HGNC:29937]	ENSG00000139537.11	CCDC65	85478	-0.942	2.71	13.2	0.000883	0.0128	3.05
14	22040594	22041153	560	+	ENSG00000211800	TRAV20	TR_V_gene	chromosome	T cell receptor alpha variable 20 [Source:HGNC Symbol;Acc:HGNC:12117]	ENSG00000211800.3	TRAV20	NA	-1.01	1.67	13.2	0.000884	0.0129	3.05
1	235131183	235161283	30101	-	ENSG00000188739	RBM34	protein_coding	chromosome	RNA binding motif protein 34 [Source:HGNC Symbol;Acc:HGNC:28965]	ENSG00000188739.15	RBM34	23029	-0.363	5.38	13.2	0.000886	0.0129	3.05
12	55716036	55724703	8668	+	ENSG00000258311	AC009779.3	protein_coding	chromosome	novel protein	ENSG00000258311.5	AC009779.3	NA	0.74	2.9	13.2	0.000886	0.0129	3.05
17	3636468	3661542	25075	+	ENSG00000040531	CTNS	protein_coding	chromosome	cystinosin, lysosomal cystine transporter [Source:HGNC Symbol;Acc:HGNC:2518]	ENSG00000040531.14	CTNS	1497	0.49	4.07	13.2	0.000894	0.0129	3.05
2	159318979	159616569	297591	-	ENSG00000123636	BAZ2B	protein_coding	chromosome	bromodomain adjacent to zinc finger domain 2B [Source:HGNC Symbol;Acc:HGNC:963]	ENSG00000123636.18	BAZ2B	29994	0.288	6.44	13.2	0.000894	0.0129	3.05
22	31944522	31957603	13082	+	ENSG00000128245	YWHAH	protein_coding	chromosome	tyrosine 3-monooxygenase/tryptophan 5-monooxygenase activation protein eta [Source:HGNC Symbol;Acc:HGNC:12853]	ENSG00000128245.15	YWHAH	7533	0.572	7.71	13.2	0.000894	0.0129	3.05
17	78787381	78841441	54061	-	ENSG00000055483	USP36	protein_coding	chromosome	ubiquitin specific peptidase 36 [Source:HGNC Symbol;Acc:HGNC:20062]	ENSG00000055483.19	USP36	57602	-0.525	6.36	13.2	0.000895	0.0129	3.05
15	51723011	51751585	28575	-	ENSG00000140280	LYSMD2	protein_coding	chromosome	LysM domain containing 2 [Source:HGNC Symbol;Acc:HGNC:28571]	ENSG00000140280.14	LYSMD2	256586	-0.539	4.61	13.2	0.000898	0.013	3.05
3	16265160	16350299	85140	+	ENSG00000154814	OXNAD1	protein_coding	chromosome	oxidoreductase NAD binding domain containing 1 [Source:HGNC Symbol;Acc:HGNC:25128]	ENSG00000154814.14	OXNAD1	92106	-0.734	5.59	13.2	9e-04	0.013	3.05
17	35498218	35499175	958	+	ENSG00000267369	AC015911.7	processed_pseudogene	chromosome	TAF5-like RNA polymerase II, p300/CBP-associated factor (PCAF)-associated factor, 65kDa (TAF5L) pseudogene	ENSG00000267369.1	AC015911.7	NA	-0.849	1.51	13.2	9e-04	0.013	3.05
5	94703741	95284575	580835	-	ENSG00000175471	MCTP1	protein_coding	chromosome	multiple C2 and transmembrane domain containing 1 [Source:HGNC Symbol;Acc:HGNC:26183]	ENSG00000175471.19	MCTP1	79772	0.653	5.83	13.2	0.000901	0.013	3.05
X	118974614	119018355	43742	+	ENSG00000175556	LONRF3	protein_coding	chromosome	LON peptidase N-terminal domain and ring finger 3 [Source:HGNC Symbol;Acc:HGNC:21152]	ENSG00000175556.17	LONRF3	79836	0.876	2.9	13.2	0.000901	0.013	3.05
17	42124976	42155044	30069	-	ENSG00000108774	RAB5C	protein_coding	chromosome	RAB5C, member RAS oncogene family [Source:HGNC Symbol;Acc:HGNC:9785]	ENSG00000108774.14	RAB5C	5878	0.557	5.21	13.2	0.000905	0.013	3.04
11	9664077	9752993	88917	+	ENSG00000133789	SWAP70	protein_coding	chromosome	switching B cell complex subunit SWAP70 [Source:HGNC Symbol;Acc:HGNC:17070]	ENSG00000133789.15	SWAP70	23075	0.585	6.41	13.2	0.000905	0.013	3.04
9	120388869	120580170	191302	-	ENSG00000136861	CDK5RAP2	protein_coding	chromosome	CDK5 regulatory subunit associated protein 2 [Source:HGNC Symbol;Acc:HGNC:18672]	ENSG00000136861.18	CDK5RAP2	55755	-0.495	5.1	13.1	0.00091	0.013	3.04
8	30063003	30083208	20206	-	ENSG00000133872	SARAF	protein_coding	chromosome	store-operated calcium entry associated regulatory factor [Source:HGNC Symbol;Acc:HGNC:28789]	ENSG00000133872.14	SARAF	51669	-0.398	9.49	13.1	0.000911	0.013	3.04
1	150508062	150513789	5728	+	ENSG00000143369	ECM1	protein_coding	chromosome	extracellular matrix protein 1 [Source:HGNC Symbol;Acc:HGNC:3153]	ENSG00000143369.15	ECM1	1893	1.44	0.832	13.1	0.000911	0.013	3.04
11	45929323	46121178	191856	-	ENSG00000135365	PHF21A	protein_coding	chromosome	PHD finger protein 21A [Source:HGNC Symbol;Acc:HGNC:24156]	ENSG00000135365.15	PHF21A	51317	0.465	5.65	13.1	0.000914	0.0131	3.04
4	88257620	88284769	27150	-	ENSG00000163644	PPM1K	protein_coding	chromosome	protein phosphatase, Mg2+/Mn2+ dependent 1K [Source:HGNC Symbol;Acc:HGNC:25415]	ENSG00000163644.15	PPM1K	152926	-0.732	5.19	13.1	0.000921	0.0132	3.04
7	105532169	105567677	35509	+	ENSG00000135249	RINT1	protein_coding	chromosome	RAD50 interactor 1 [Source:HGNC Symbol;Acc:HGNC:21876]	ENSG00000135249.8	RINT1	60561	-0.54	4.17	13.1	0.000923	0.0132	3.03
7	16916359	17346152	429794	+	ENSG00000106546	AHR	protein_coding	chromosome	aryl hydrocarbon receptor [Source:HGNC Symbol;Acc:HGNC:348]	ENSG00000106546.14	AHR	196	0.908	6.71	13.1	0.000924	0.0132	3.03
CHR_HG926_PATCH	22625708	22681332	55625	-	ENSG00000284548	METTL9	protein_coding	chromosome	methyltransferase like 9 [Source:HGNC Symbol;Acc:HGNC:24586]	ENSG00000284548.3	METTL9	51108	0.65	4.58	13.1	0.000924	0.0132	3.03
15	88877288	88895626	18339	-	ENSG00000140511	HAPLN3	protein_coding	chromosome	hyaluronan and proteoglycan link protein 3 [Source:HGNC Symbol;Acc:HGNC:21446]	ENSG00000140511.11	HAPLN3	145864	-0.873	4.4	13.1	0.000928	0.0132	3.03
11	125883614	125900648	17035	+	ENSG00000198331	HYLS1	protein_coding	chromosome	HYLS1 centriolar and ciliogenesis associated [Source:HGNC Symbol;Acc:HGNC:26558]	ENSG00000198331.10	HYLS1	219844	-0.692	2.54	13.1	0.000935	0.0133	3.03
14	87837820	87993665	155846	-	ENSG00000054983	GALC	protein_coding	chromosome	galactosylceramidase [Source:HGNC Symbol;Acc:HGNC:4115]	ENSG00000054983.17	GALC	2581	0.482	5.82	13.1	0.000939	0.0133	3.03
12	56158161	56163496	5336	+	ENSG00000092841	MYL6	protein_coding	chromosome	myosin light chain 6 [Source:HGNC Symbol;Acc:HGNC:7587]	ENSG00000092841.18	MYL6	4637	0.363	10	13.1	0.000939	0.0133	3.03
12	82358528	82479239	120712	+	ENSG00000127720	METTL25	protein_coding	chromosome	methyltransferase like 25 [Source:HGNC Symbol;Acc:HGNC:26228]	ENSG00000127720.8	METTL25	84190	-0.599	2.93	13	0.000948	0.0134	3.02
11	107502726	107565746	63021	-	ENSG00000137760	ALKBH8	protein_coding	chromosome	alkB homolog 8, tRNA methyltransferase [Source:HGNC Symbol;Acc:HGNC:25189]	ENSG00000137760.14	ALKBH8	91801	-0.605	3.17	13	0.000952	0.0135	3.02
19	15640897	15662825	21929	+	ENSG00000186529	CYP4F3	protein_coding	chromosome	cytochrome P450 family 4 subfamily F member 3 [Source:HGNC Symbol;Acc:HGNC:2646]	ENSG00000186529.16	CYP4F3	4051	2.09	0.232	13	0.000952	0.0135	3.02
16	53491040	53504411	13372	-	ENSG00000166971	AKTIP	protein_coding	chromosome	AKT interacting protein [Source:HGNC Symbol;Acc:HGNC:16710]	ENSG00000166971.17	AKTIP	64400	-0.522	4.99	13	0.000955	0.0135	3.02
1	46432129	46482493	50365	+	ENSG00000232022	FAAHP1	transcribed_unprocessed_pseudogene	chromosome	fatty acid amide hydrolase pseudogene 1 [Source:HGNC Symbol;Acc:HGNC:50679]	ENSG00000232022.7	FAAHP1	NA	-1.3	0.951	13	0.000956	0.0135	3.02
5	177301461	177312757	11297	-	ENSG00000213347	MXD3	protein_coding	chromosome	MAX dimerization protein 3 [Source:HGNC Symbol;Acc:HGNC:14008]	ENSG00000213347.10	MXD3	83463	0.589	4.43	13	0.000957	0.0135	3.02
CHR_HSCHR6_MHC_SSTO_CTG1	33550562	33556643	6082	+	ENSG00000225553	PHF1	protein_coding	chromosome	PHD finger protein 1 [Source:HGNC Symbol;Acc:HGNC:8919]	ENSG00000225553.7	PHF1	5252	-0.654	5.4	13	0.000957	0.0135	3.02
19	10701430	10713437	12008	+	ENSG00000213339	QTRT1	protein_coding	chromosome	queuine tRNA-ribosyltransferase catalytic subunit 1 [Source:HGNC Symbol;Acc:HGNC:23797]	ENSG00000213339.9	QTRT1	81890	-0.36	5.39	13	0.000958	0.0135	3.02
17	35578046	35726413	148368	+	ENSG00000006125	AP2B1	protein_coding	chromosome	adaptor related protein complex 2 subunit beta 1 [Source:HGNC Symbol;Acc:HGNC:563]	ENSG00000006125.18	AP2B1	163	0.27	6.57	13	0.000959	0.0135	3.02
6	41683978	41736259	52282	-	ENSG00000112561	TFEB	protein_coding	chromosome	transcription factor EB [Source:HGNC Symbol;Acc:HGNC:11753]	ENSG00000112561.18	TFEB	7942	0.516	6.25	13	0.000959	0.0135	3.02
3	15427598	15450635	23038	+	ENSG00000144597	EAF1	protein_coding	chromosome	ELL associated factor 1 [Source:HGNC Symbol;Acc:HGNC:20907]	ENSG00000144597.14	EAF1	85403	1.11	5.97	13	0.000959	0.0135	3.02
4	6707701	6709865	2165	-	ENSG00000178988	MRFAP1L1	protein_coding	chromosome	Morf4 family associated protein 1 like 1 [Source:HGNC Symbol;Acc:HGNC:28796]	ENSG00000178988.11	MRFAP1L1	114932	-0.614	5.53	13	0.000959	0.0135	3.02
10	34109560	34815325	705766	-	ENSG00000148498	PARD3	protein_coding	chromosome	par-3 family cell polarity regulator [Source:HGNC Symbol;Acc:HGNC:16051]	ENSG00000148498.16	PARD3	56288	1.57	3	13	0.000963	0.0135	3.02
12	106955719	106978778	23060	+	ENSG00000151135	TMEM263	protein_coding	chromosome	transmembrane protein 263 [Source:HGNC Symbol;Acc:HGNC:28281]	ENSG00000151135.10	TMEM263	90488	-0.521	4.18	13	0.000963	0.0135	3.02
7	72969696	73005922	36227	-	ENSG00000174353	STAG3L3	transcribed_unprocessed_pseudogene	chromosome	stromal antigen 3-like 3 (pseudogene) [Source:HGNC Symbol;Acc:HGNC:33845]	ENSG00000174353.17	STAG3L3	378108	-0.431	5.64	13	0.000964	0.0135	3.02
22	31064105	31104757	40653	+	ENSG00000183963	SMTN	protein_coding	chromosome	smoothelin [Source:HGNC Symbol;Acc:HGNC:11126]	ENSG00000183963.18	SMTN	6525	1.12	3.42	13	0.000964	0.0135	3.02
12	9985642	10013424	27783	-	ENSG00000165682	CLEC1B	protein_coding	chromosome	C-type lectin domain family 1 member B [Source:HGNC Symbol;Acc:HGNC:24356]	ENSG00000165682.14	CLEC1B	51266	1.79	3.98	13	0.000966	0.0135	3.02
19	57389850	57402992	13143	+	ENSG00000188785	ZNF548	protein_coding	chromosome	zinc finger protein 548 [Source:HGNC Symbol;Acc:HGNC:26561]	ENSG00000188785.12	ZNF548	147694	-0.541	4.29	13	0.000967	0.0135	3.01
11	69653076	69675416	22341	-	ENSG00000149716	LTO1	protein_coding	chromosome	LTO1 maturation factor of ABCE1 [Source:HGNC Symbol;Acc:HGNC:17589]	ENSG00000149716.12	LTO1	220064	-0.426	3.6	13	0.000969	0.0135	3.01
21	13909574	13980437	70864	-	ENSG00000215559	ANKRD20A11P	transcribed_unprocessed_pseudogene	chromosome	ankyrin repeat domain 20 family member A11, pseudogene [Source:HGNC Symbol;Acc:HGNC:42024]	ENSG00000215559.8	ANKRD20A11P	NA	-1.39	1.8	13	0.000973	0.0135	3.01
16	74377878	74392080	14203	+	ENSG00000196436	NPIPB15	protein_coding	chromosome	nuclear pore complex interacting protein family member B15 [Source:HGNC Symbol;Acc:HGNC:34409]	ENSG00000196436.8	NPIPB15	440348	-0.766	2.32	13	0.000975	0.0136	3.01
5	80111651	80256048	144398	-	ENSG00000164300	SERINC5	protein_coding	chromosome	serine incorporator 5 [Source:HGNC Symbol;Acc:HGNC:18825]	ENSG00000164300.17	SERINC5	256987	-0.438	4.97	13	0.000977	0.0136	3.01
6	145864245	145964423	100179	-	ENSG00000146414	SHPRH	protein_coding	chromosome	SNF2 histone linker PHD RING helicase [Source:HGNC Symbol;Acc:HGNC:19336]	ENSG00000146414.16	SHPRH	257218	-0.451	5.14	12.9	0.000981	0.0136	3.01
3	128153481	128408646	255166	+	ENSG00000132394	EEFSEC	protein_coding	chromosome	eukaryotic elongation factor, selenocysteine-tRNA specific [Source:HGNC Symbol;Acc:HGNC:24614]	ENSG00000132394.11	EEFSEC	60678	2.57	3.11	12.9	0.000982	0.0136	3.01
1	169463909	169485944	22036	-	ENSG00000117479	SLC19A2	protein_coding	chromosome	solute carrier family 19 member 2 [Source:HGNC Symbol;Acc:HGNC:10938]	ENSG00000117479.15	SLC19A2	10560	-0.848	1.48	12.9	0.000983	0.0136	3.01
12	94148577	94307675	159099	+	ENSG00000136040	PLXNC1	protein_coding	chromosome	plexin C1 [Source:HGNC Symbol;Acc:HGNC:9106]	ENSG00000136040.9	PLXNC1	10154	0.736	7.03	12.9	0.000983	0.0136	3.01
17	37514807	37609472	94666	-	ENSG00000275066	SYNRG	protein_coding	chromosome	synergin gamma [Source:HGNC Symbol;Acc:HGNC:557]	ENSG00000275066.5	SYNRG	11276	-0.545	6.13	12.9	0.000984	0.0136	3.01
6	31727038	31730617	3580	-	ENSG00000213722	DDAH2	protein_coding	chromosome	dimethylarginine dimethylaminohydrolase 2 [Source:HGNC Symbol;Acc:HGNC:2716]	ENSG00000213722.9	DDAH2	23564	0.694	4.54	12.9	0.000987	0.0136	3.01
12	29337352	29381189	43838	-	ENSG00000087502	ERGIC2	protein_coding	chromosome	ERGIC and golgi 2 [Source:HGNC Symbol;Acc:HGNC:30208]	ENSG00000087502.18	ERGIC2	51290	-0.55	5.11	12.9	0.000988	0.0136	3.01
15	40844018	40858207	14190	+	ENSG00000166145	SPINT1	protein_coding	chromosome	serine peptidase inhibitor, Kunitz type 1 [Source:HGNC Symbol;Acc:HGNC:11246]	ENSG00000166145.14	SPINT1	6692	0.817	4.99	12.9	0.000991	0.0137	3
14	21797287	21797886	600	+	ENSG00000211782	TRAV8-1	TR_V_gene	chromosome	T cell receptor alpha variable 8-1 [Source:HGNC Symbol;Acc:HGNC:12146]	ENSG00000211782.2	TRAV8-1	NA	-1.18	1.35	12.9	0.000992	0.0137	3
CHR_HSCHR17_1_CTG9	83077507	83097050	19544	+	ENSG00000275031	METRNL	protein_coding	chromosome	meteorin like, glial cell differentiation regulator [Source:HGNC Symbol;Acc:HGNC:27584]	ENSG00000275031.2	METRNL	284207	0.917	5.07	12.9	0.000992	0.0137	3
11	57712593	57740973	28381	+	ENSG00000213593	TMX2	protein_coding	chromosome	thioredoxin related transmembrane protein 2 [Source:HGNC Symbol;Acc:HGNC:30739]	ENSG00000213593.10	TMX2	51075	-0.25	6.24	12.9	0.000996	0.0137	3
14	73237497	73274640	37144	+	ENSG00000100767	PAPLN	protein_coding	chromosome	papilin, proteoglycan like sulfated glycoprotein [Source:HGNC Symbol;Acc:HGNC:19262]	ENSG00000100767.16	PAPLN	89932	0.763	2.39	12.9	0.000999	0.0137	3
19	10350529	10380572	30044	-	ENSG00000105397	TYK2	protein_coding	chromosome	tyrosine kinase 2 [Source:HGNC Symbol;Acc:HGNC:12440]	ENSG00000105397.14	TYK2	7297	0.344	7.97	12.9	0.00101	0.0139	2.99
17	28719985	28724359	4375	+	ENSG00000198242	RPL23A	protein_coding	chromosome	ribosomal protein L23a [Source:HGNC Symbol;Acc:HGNC:10317]	ENSG00000198242.14	RPL23A	6147	-0.444	8.53	12.9	0.00101	0.0139	2.99
16	11555	14090	2536	+	ENSG00000233614	DDX11L10	transcribed_unprocessed_pseudogene	chromosome	DEAD/H-box helicase 11 like 10 [Source:HGNC Symbol;Acc:HGNC:14125]	ENSG00000233614.6	DDX11L10	NA	-1.7	2.62	12.9	0.00101	0.0138	3
3	45224466	45226287	1822	-	ENSG00000249992	TMEM158	protein_coding	chromosome	transmembrane protein 158 (gene/pseudogene) [Source:HGNC Symbol;Acc:HGNC:30293]	ENSG00000249992.2	TMEM158	25907	1.39	2.93	12.9	0.00101	0.0139	3
7	151341699	151378449	36751	+	ENSG00000013374	NUB1	protein_coding	chromosome	negative regulator of ubiquitin like proteins 1 [Source:HGNC Symbol;Acc:HGNC:17623]	ENSG00000013374.16	NUB1	51667	-0.421	5.91	12.8	0.00102	0.0139	2.99
2	64453969	64461381	7413	+	ENSG00000119862	LGALSL	protein_coding	chromosome	galectin like [Source:HGNC Symbol;Acc:HGNC:25012]	ENSG00000119862.13	LGALSL	29094	1.45	3.55	12.8	0.00102	0.0139	2.99
19	33386950	33521791	134842	-	ENSG00000124299	PEPD	protein_coding	chromosome	peptidase D [Source:HGNC Symbol;Acc:HGNC:8840]	ENSG00000124299.15	PEPD	5184	0.431	7.12	12.8	0.00102	0.0139	2.99
1	154983338	154993111	9774	+	ENSG00000160688	FLAD1	protein_coding	chromosome	flavin adenine dinucleotide synthetase 1 [Source:HGNC Symbol;Acc:HGNC:24671]	ENSG00000160688.19	FLAD1	80308	-0.294	6.24	12.8	0.00102	0.0139	2.99
11	62337448	62393412	55965	+	ENSG00000162174	ASRGL1	protein_coding	chromosome	asparaginase and isoaspartyl peptidase 1 [Source:HGNC Symbol;Acc:HGNC:16448]	ENSG00000162174.12	ASRGL1	80150	0.533	4.25	12.8	0.00102	0.0139	2.99
17	4932277	4935023	2747	+	ENSG00000185245	GP1BA	protein_coding	chromosome	glycoprotein Ib platelet subunit alpha [Source:HGNC Symbol;Acc:HGNC:4439]	ENSG00000185245.8	GP1BA	2811	1.6	4.77	12.8	0.00102	0.0139	2.99
16	30761745	30776307	14563	+	ENSG00000103549	RNF40	protein_coding	chromosome	ring finger protein 40 [Source:HGNC Symbol;Acc:HGNC:16867]	ENSG00000103549.21	RNF40	9810	0.293	6.91	12.8	0.00103	0.014	2.99
3	37861880	37984469	122590	+	ENSG00000144677	CTDSPL	protein_coding	chromosome	CTD small phosphatase like [Source:HGNC Symbol;Acc:HGNC:16890]	ENSG00000144677.15	CTDSPL	10217	1.56	3.94	12.8	0.00103	0.014	2.99
5	43376645	43412391	35747	-	ENSG00000151882	CCL28	protein_coding	chromosome	C-C motif chemokine ligand 28 [Source:HGNC Symbol;Acc:HGNC:17700]	ENSG00000151882.11	CCL28	56477	-0.577	2.62	12.8	0.00103	0.014	2.99
11	66362521	66372214	9694	-	ENSG00000174669	SLC29A2	protein_coding	chromosome	solute carrier family 29 member 2 [Source:HGNC Symbol;Acc:HGNC:11004]	ENSG00000174669.12	SLC29A2	3177	-0.571	2.6	12.8	0.00103	0.014	2.99
7	22812628	22822852	10225	-	ENSG00000196683	TOMM7	protein_coding	chromosome	translocase of outer mitochondrial membrane 7 [Source:HGNC Symbol;Acc:HGNC:21648]	ENSG00000196683.10	TOMM7	54543	-0.486	5.02	12.8	0.00103	0.014	2.99
2	219219380	219229717	10338	-	ENSG00000198925	ATG9A	protein_coding	chromosome	autophagy related 9A [Source:HGNC Symbol;Acc:HGNC:22408]	ENSG00000198925.12	ATG9A	79065	0.478	6.3	12.8	0.00103	0.014	2.99
CHR_HSCHR6_MHC_DBB_CTG1	30678308	30681681	3374	-	ENSG00000236843	NRM	protein_coding	chromosome	nurim [Source:HGNC Symbol;Acc:HGNC:8003]	ENSG00000236843.8	NRM	11270	0.38	3.9	12.8	0.00103	0.014	2.99
5	146203550	146339251	135702	+	ENSG00000275740	AC091959.3	protein_coding	chromosome	novel readthrough transcript	ENSG00000275740.1	AC091959.3	NA	-0.304	5.62	12.8	0.00103	0.014	2.99
3	43286512	43424764	138253	+	ENSG00000163788	SNRK	protein_coding	chromosome	SNF related kinase [Source:HGNC Symbol;Acc:HGNC:30598]	ENSG00000163788.14	SNRK	54861	-0.435	5.85	12.8	0.00104	0.014	2.98
18	68673688	68715108	41421	-	ENSG00000166479	TMX3	protein_coding	chromosome	thioredoxin related transmembrane protein 3 [Source:HGNC Symbol;Acc:HGNC:24718]	ENSG00000166479.10	TMX3	54495	-0.365	5.08	12.8	0.00104	0.0141	2.98
20	50118254	50153734	35481	-	ENSG00000240849	TMEM189	protein_coding	chromosome	transmembrane protein 189 [Source:HGNC Symbol;Acc:HGNC:16735]	ENSG00000240849.11	TMEM189	387521	0.243	5.69	12.8	0.00104	0.0141	2.98
15	64841883	64868002	26120	+	ENSG00000241839	PLEKHO2	protein_coding	chromosome	pleckstrin homology domain containing O2 [Source:HGNC Symbol;Acc:HGNC:30026]	ENSG00000241839.10	PLEKHO2	80301	0.61	7.32	12.8	0.00104	0.014	2.98
10	68901286	68946847	45562	+	ENSG00000107625	DDX50	protein_coding	chromosome	DExD-box helicase 50 [Source:HGNC Symbol;Acc:HGNC:17906]	ENSG00000107625.13	DDX50	79009	-0.373	4.92	12.8	0.00105	0.0141	2.98
10	87751512	87841343	89832	-	ENSG00000138138	ATAD1	protein_coding	chromosome	ATPase family AAA domain containing 1 [Source:HGNC Symbol;Acc:HGNC:25903]	ENSG00000138138.13	ATAD1	84896	-0.449	5.25	12.8	0.00105	0.0141	2.98
12	75480753	75503863	23111	+	ENSG00000139278	GLIPR1	protein_coding	chromosome	GLI pathogenesis related 1 [Source:HGNC Symbol;Acc:HGNC:17001]	ENSG00000139278.10	GLIPR1	11010	0.417	7.62	12.8	0.00105	0.0141	2.98
9	83739425	83829516	90092	-	ENSG00000165113	GKAP1	protein_coding	chromosome	G kinase anchoring protein 1 [Source:HGNC Symbol;Acc:HGNC:17496]	ENSG00000165113.13	GKAP1	80318	-1.22	1.11	12.8	0.00105	0.0141	2.98
X	101390824	101396154	5331	+	ENSG00000241343	RPL36A	protein_coding	chromosome	ribosomal protein L36a [Source:HGNC Symbol;Acc:HGNC:10359]	ENSG00000241343.9	RPL36A	6173	-0.464	6.15	12.8	0.00105	0.0141	2.98
1	169849631	169894267	44637	-	ENSG00000000457	SCYL3	protein_coding	chromosome	SCY1 like pseudokinase 3 [Source:HGNC Symbol;Acc:HGNC:19285]	ENSG00000000457.14	SCYL3	57147	-0.448	4.34	12.8	0.00106	0.0142	2.98
19	7636881	7647873	10993	+	ENSG00000076944	STXBP2	protein_coding	chromosome	syntaxin binding protein 2 [Source:HGNC Symbol;Acc:HGNC:11445]	ENSG00000076944.16	STXBP2	6813	0.487	8.44	12.7	0.00107	0.0143	2.97
1	109309568	109397918	88351	-	ENSG00000134243	SORT1	protein_coding	chromosome	sortilin 1 [Source:HGNC Symbol;Acc:HGNC:11186]	ENSG00000134243.12	SORT1	6272	0.982	6.26	12.7	0.00107	0.0143	2.97
12	55743122	55757264	14143	+	ENSG00000135414	GDF11	protein_coding	chromosome	growth differentiation factor 11 [Source:HGNC Symbol;Acc:HGNC:4216]	ENSG00000135414.10	GDF11	10220	-1.03	1.57	12.7	0.00107	0.0143	2.97
1	45016399	45306209	289811	-	ENSG00000162415	ZSWIM5	protein_coding	chromosome	zinc finger SWIM-type containing 5 [Source:HGNC Symbol;Acc:HGNC:29299]	ENSG00000162415.7	ZSWIM5	57643	-1.16	1.81	12.7	0.00107	0.0143	2.97
11	1554051	1572271	18221	-	ENSG00000184545	DUSP8	protein_coding	chromosome	dual specificity phosphatase 8 [Source:HGNC Symbol;Acc:HGNC:3074]	ENSG00000184545.11	DUSP8	1850	-2.79	1.63	12.7	0.00107	0.0143	2.97
3	190514051	190659750	145700	+	ENSG00000196083	IL1RAP	protein_coding	chromosome	interleukin 1 receptor accessory protein [Source:HGNC Symbol;Acc:HGNC:5995]	ENSG00000196083.10	IL1RAP	3556	1.04	4.18	12.7	0.00107	0.0143	2.97
16	67562467	67639177	76711	+	ENSG00000102974	CTCF	protein_coding	chromosome	CCCTC-binding factor [Source:HGNC Symbol;Acc:HGNC:13723]	ENSG00000102974.16	CTCF	10664	-0.441	6.13	12.7	0.00108	0.0144	2.96
5	10249929	10266389	16461	+	ENSG00000150753	CCT5	protein_coding	chromosome	chaperonin containing TCP1 subunit 5 [Source:HGNC Symbol;Acc:HGNC:1618]	ENSG00000150753.12	CCT5	22948	0.265	7.73	12.7	0.00108	0.0143	2.97
13	78614289	78659155	44867	-	ENSG00000152193	OBI1	protein_coding	chromosome	ORC ubiquitin ligase 1 [Source:HGNC Symbol;Acc:HGNC:20308]	ENSG00000152193.8	OBI1	79596	-0.654	3.21	12.7	0.00108	0.0144	2.97
5	111496033	111512590	16558	-	ENSG00000164211	STARD4	protein_coding	chromosome	StAR related lipid transfer domain containing 4 [Source:HGNC Symbol;Acc:HGNC:18058]	ENSG00000164211.13	STARD4	134429	0.659	4.66	12.7	0.00108	0.0144	2.97
1	114567557	114581629	14073	-	ENSG00000116752	BCAS2	protein_coding	chromosome	BCAS2 pre-mRNA processing factor [Source:HGNC Symbol;Acc:HGNC:975]	ENSG00000116752.6	BCAS2	10286	-0.541	5.45	12.7	0.00109	0.0145	2.96
3	196946356	196969060	22705	-	ENSG00000119227	PIGZ	protein_coding	chromosome	phosphatidylinositol glycan anchor biosynthesis class Z [Source:HGNC Symbol;Acc:HGNC:30596]	ENSG00000119227.8	PIGZ	80235	0.863	1.55	12.7	0.00109	0.0145	2.96
1	110947190	110963965	16776	-	ENSG00000121931	LRIF1	protein_coding	chromosome	ligand dependent nuclear receptor interacting factor 1 [Source:HGNC Symbol;Acc:HGNC:30299]	ENSG00000121931.16	LRIF1	55791	-0.52	3.93	12.7	0.00109	0.0144	2.96
1	24415802	24472976	57175	+	ENSG00000001461	NIPAL3	protein_coding	chromosome	NIPA like domain containing 3 [Source:HGNC Symbol;Acc:HGNC:25233]	ENSG00000001461.17	NIPAL3	57185	-0.405	5.84	12.6	0.0011	0.0145	2.96
2	202265736	202303661	37926	+	ENSG00000055044	NOP58	protein_coding	chromosome	NOP58 ribonucleoprotein [Source:HGNC Symbol;Acc:HGNC:29926]	ENSG00000055044.11	NOP58	51602	-0.518	6.36	12.6	0.0011	0.0146	2.96
19	2732204	2740028	7825	-	ENSG00000141873	SLC39A3	protein_coding	chromosome	solute carrier family 39 member 3 [Source:HGNC Symbol;Acc:HGNC:17128]	ENSG00000141873.11	SLC39A3	29985	0.436	5.75	12.6	0.0011	0.0146	2.96
CHR_HSCHR6_MHC_QBL_CTG1	33200834	33205337	4504	+	ENSG00000096150	RPS18	protein_coding	chromosome	ribosomal protein S18 [Source:HGNC Symbol;Acc:HGNC:10401]	ENSG00000096150.9	RPS18	6222	-0.453	6.8	12.6	0.00111	0.0146	2.96
2	97113218	97264434	151217	+	ENSG00000135976	ANKRD36	protein_coding	chromosome	ankyrin repeat domain 36 [Source:HGNC Symbol;Acc:HGNC:24079]	ENSG00000135976.19	ANKRD36	375248	-0.568	6.42	12.6	0.00111	0.0146	2.95
15	72474330	72602987	128658	+	ENSG00000166233	ARIH1	protein_coding	chromosome	ariadne RBR E3 ubiquitin protein ligase 1 [Source:HGNC Symbol;Acc:HGNC:689]	ENSG00000166233.15	ARIH1	25820	-0.492	5.33	12.6	0.00111	0.0146	2.96
CHR_HSCHR7_2_CTG6	142429379	142429843	465	+	ENSG00000282711	TRBV11-1	TR_V_gene	chromosome	T cell receptor beta variable 11-1 [Source:HGNC Symbol;Acc:HGNC:12180]	ENSG00000282711.1	TRBV11-1	NA	-1.32	1.01	12.6	0.00111	0.0146	2.96
1	24502351	24541040	38690	+	ENSG00000117602	RCAN3	protein_coding	chromosome	RCAN family member 3 [Source:HGNC Symbol;Acc:HGNC:3042]	ENSG00000117602.12	RCAN3	11123	-0.537	5.76	12.6	0.00112	0.0148	2.95
17	75087727	75106162	18436	+	ENSG00000170190	SLC16A5	protein_coding	chromosome	solute carrier family 16 member 5 [Source:HGNC Symbol;Acc:HGNC:10926]	ENSG00000170190.16	SLC16A5	9121	0.618	4.49	12.6	0.00112	0.0148	2.95
19	571277	583493	12217	+	ENSG00000172270	BSG	protein_coding	chromosome	basigin (Ok blood group) [Source:HGNC Symbol;Acc:HGNC:1116]	ENSG00000172270.19	BSG	682	0.378	8.52	12.6	0.00112	0.0147	2.95
10	119167720	119178812	11093	-	ENSG00000165672	PRDX3	protein_coding	chromosome	peroxiredoxin 3 [Source:HGNC Symbol;Acc:HGNC:9354]	ENSG00000165672.7	PRDX3	10935	0.506	7.24	12.6	0.00113	0.0149	2.95
17	78852977	78925387	72411	-	ENSG00000035862	TIMP2	protein_coding	chromosome	TIMP metallopeptidase inhibitor 2 [Source:HGNC Symbol;Acc:HGNC:11821]	ENSG00000035862.12	TIMP2	7077	0.724	4.4	12.6	0.00114	0.0149	2.94
7	116287380	116508541	221162	+	ENSG00000105971	CAV2	protein_coding	chromosome	caveolin 2 [Source:HGNC Symbol;Acc:HGNC:1528]	ENSG00000105971.15	CAV2	858	1.88	1.99	12.6	0.00114	0.0149	2.94
6	108559835	108684774	124940	+	ENSG00000118689	FOXO3	protein_coding	chromosome	forkhead box O3 [Source:HGNC Symbol;Acc:HGNC:3821]	ENSG00000118689.15	FOXO3	2309	0.59	7.04	12.6	0.00114	0.0149	2.94
CHR_HSCHR19_4_CTG3_1	55021820	55046379	24560	-	ENSG00000277439	GP6	protein_coding	chromosome	glycoprotein VI platelet [Source:HGNC Symbol;Acc:HGNC:14388]	ENSG00000277439.4	GP6	51206	1.81	4.42	12.6	0.00114	0.0149	2.94
CHR_HG2247_PATCH	122078746	122143107	64362	+	ENSG00000281178	MLXIP	protein_coding	chromosome	MLX interacting protein [Source:HGNC Symbol;Acc:HGNC:17055]	ENSG00000281178.4	MLXIP	22877	0.401	5.95	12.6	0.00114	0.0149	2.94
11	47331406	47352702	21297	-	ENSG00000134571	MYBPC3	protein_coding	chromosome	myosin binding protein C, cardiac [Source:HGNC Symbol;Acc:HGNC:7551]	ENSG00000134571.11	MYBPC3	4607	1.1	0.634	12.5	0.00115	0.015	2.94
12	31959370	31993107	33738	+	ENSG00000174718	RESF1	protein_coding	chromosome	retroelement silencing factor 1 [Source:HGNC Symbol;Acc:HGNC:25559]	ENSG00000174718.12	RESF1	55196	-0.481	8.02	12.5	0.00115	0.015	2.94
22	41688877	41698136	9260	+	ENSG00000184208	C22orf46	unitary_pseudogene	chromosome	chromosome 22 open reading frame 46 [Source:HGNC Symbol;Acc:HGNC:26294]	ENSG00000184208.12	C22orf46	79640	-0.634	2.61	12.5	0.00115	0.015	2.94
X	13712244	13734635	22392	-	ENSG00000196459	TRAPPC2	protein_coding	chromosome	trafficking protein particle complex 2 [Source:HGNC Symbol;Acc:HGNC:23068]	ENSG00000196459.14	TRAPPC2	6399	-0.298	4.97	12.5	0.00115	0.015	2.94
17	18244815	18258738	13924	-	ENSG00000177731	FLII	protein_coding	chromosome	FLII actin remodeling protein [Source:HGNC Symbol;Acc:HGNC:3750]	ENSG00000177731.16	FLII	2314	0.32	8.66	12.5	0.00116	0.0151	2.93
14	99971449	100144236	172788	+	ENSG00000196405	EVL	protein_coding	chromosome	Enah/Vasp-like [Source:HGNC Symbol;Acc:HGNC:20234]	ENSG00000196405.13	EVL	51466	-0.718	7.25	12.5	0.00116	0.0151	2.93
CHR_HSCHR17_1_CTG5	45871009	46068204	197196	+	ENSG00000275867	KANSL1	protein_coding	chromosome	KAT8 regulatory NSL complex subunit 1 [Source:HGNC Symbol;Acc:HGNC:24565]	ENSG00000275867.3	KANSL1	284058	-2.98	1.92	12.5	0.00116	0.015	2.94
22	30291990	30327046	35057	-	ENSG00000099992	TBC1D10A	protein_coding	chromosome	TBC1 domain family member 10A [Source:HGNC Symbol;Acc:HGNC:23609]	ENSG00000099992.15	TBC1D10A	83874	-0.467	5.54	12.5	0.00117	0.0151	2.93
7	7156934	7248651	91718	+	ENSG00000106392	C1GALT1	protein_coding	chromosome	core 1 synthase, glycoprotein-N-acetylgalactosamine 3-beta-galactosyltransferase 1 [Source:HGNC Symbol;Acc:HGNC:24337]	ENSG00000106392.10	C1GALT1	56913	-0.429	5.45	12.5	0.00117	0.0152	2.93
19	38409051	38426305	17255	-	ENSG00000171777	RASGRP4	protein_coding	chromosome	RAS guanyl releasing protein 4 [Source:HGNC Symbol;Acc:HGNC:18958]	ENSG00000171777.16	RASGRP4	115727	0.764	5.94	12.5	0.00117	0.0152	2.93
1	201982372	202006147	23776	+	ENSG00000176393	RNPEP	protein_coding	chromosome	arginyl aminopeptidase [Source:HGNC Symbol;Acc:HGNC:10078]	ENSG00000176393.11	RNPEP	6051	0.48	7.03	12.5	0.00117	0.0151	2.93
12	6772512	6778455	5944	+	ENSG00000089692	LAG3	protein_coding	chromosome	lymphocyte activating 3 [Source:HGNC Symbol;Acc:HGNC:6476]	ENSG00000089692.9	LAG3	3902	-0.971	4.87	12.5	0.00118	0.0152	2.93
5	128257909	128659185	401277	-	ENSG00000138829	FBN2	protein_coding	chromosome	fibrillin 2 [Source:HGNC Symbol;Acc:HGNC:3604]	ENSG00000138829.12	FBN2	2201	1.23	3.2	12.5	0.00118	0.0152	2.93
1	221701424	221742089	40666	-	ENSG00000143507	DUSP10	protein_coding	chromosome	dual specificity phosphatase 10 [Source:HGNC Symbol;Acc:HGNC:3065]	ENSG00000143507.18	DUSP10	11221	-1	4.81	12.5	0.00118	0.0152	2.93
5	75068275	75236878	168604	-	ENSG00000145700	ANKRD31	protein_coding	chromosome	ankyrin repeat domain 31 [Source:HGNC Symbol;Acc:HGNC:26853]	ENSG00000145700.9	ANKRD31	256006	-0.959	0.196	12.5	0.00118	0.0152	2.93
3	44712643	44723831	11189	+	ENSG00000196653	ZNF502	protein_coding	chromosome	zinc finger protein 502 [Source:HGNC Symbol;Acc:HGNC:23718]	ENSG00000196653.12	ZNF502	91392	-0.718	1.27	12.5	0.00118	0.0152	2.93
11	63536808	63546462	9655	+	ENSG00000133321	PLAAT4	protein_coding	chromosome	phospholipase A and acyltransferase 4 [Source:HGNC Symbol;Acc:HGNC:9869]	ENSG00000133321.11	PLAAT4	5920	-0.714	5.92	12.4	0.00119	0.0153	2.92
1	155897808	155911404	13597	-	ENSG00000143622	RIT1	protein_coding	chromosome	Ras like without CAAX 1 [Source:HGNC Symbol;Acc:HGNC:10023]	ENSG00000143622.11	RIT1	6016	0.492	4.92	12.4	0.00119	0.0153	2.92
9	124257606	124353307	95702	+	ENSG00000119408	NEK6	protein_coding	chromosome	NIMA related kinase 6 [Source:HGNC Symbol;Acc:HGNC:7749]	ENSG00000119408.16	NEK6	10783	0.753	5.11	12.4	0.0012	0.0154	2.92
7	88270892	88306891	36000	-	ENSG00000127954	STEAP4	protein_coding	chromosome	STEAP4 metalloreductase [Source:HGNC Symbol;Acc:HGNC:21923]	ENSG00000127954.12	STEAP4	79689	1.17	4.52	12.4	0.0012	0.0153	2.92
22	23070519	23125032	54514	+	ENSG00000128266	GNAZ	protein_coding	chromosome	G protein subunit alpha z [Source:HGNC Symbol;Acc:HGNC:4395]	ENSG00000128266.9	GNAZ	2781	1.25	4.01	12.4	0.0012	0.0154	2.92
19	58305319	58315663	10345	+	ENSG00000142396	ERVK3-1	protein_coding	chromosome	endogenous retrovirus group K3 member 1 [Source:HGNC Symbol;Acc:HGNC:30466]	ENSG00000142396.10	ERVK3-1	NA	-0.41	5.69	12.4	0.0012	0.0154	2.92
11	124739942	124747210	7269	+	ENSG00000154146	NRGN	protein_coding	chromosome	neurogranin [Source:HGNC Symbol;Acc:HGNC:8000]	ENSG00000154146.13	NRGN	4900	1.38	7.51	12.4	0.0012	0.0154	2.92
CHR_HG2030_PATCH	133361598	133376314	14717	-	ENSG00000280951	SURF4	protein_coding	chromosome	surfeit 4 [Source:HGNC Symbol;Acc:HGNC:11476]	ENSG00000280951.3	SURF4	6836	0.335	8.02	12.4	0.0012	0.0154	2.92
9	120600811	120714470	113660	-	ENSG00000106780	MEGF9	protein_coding	chromosome	multiple EGF like domains 9 [Source:HGNC Symbol;Acc:HGNC:3234]	ENSG00000106780.9	MEGF9	1955	0.959	6.78	12.4	0.00121	0.0154	2.92
17	65009289	65056740	47452	-	ENSG00000120063	GNA13	protein_coding	chromosome	G protein subunit alpha 13 [Source:HGNC Symbol;Acc:HGNC:4381]	ENSG00000120063.10	GNA13	10672	0.439	7.28	12.4	0.00121	0.0155	2.92
5	173607145	173616659	9515	-	ENSG00000145919	BOD1	protein_coding	chromosome	biorientation of chromosomes in cell division 1 [Source:HGNC Symbol;Acc:HGNC:25114]	ENSG00000145919.11	BOD1	91272	-0.561	3.08	12.4	0.00121	0.0154	2.92
1	11980181	12013514	33334	+	ENSG00000116688	MFN2	protein_coding	chromosome	mitofusin 2 [Source:HGNC Symbol;Acc:HGNC:16877]	ENSG00000116688.16	MFN2	9927	0.434	6.97	12.4	0.00122	0.0155	2.91
21	28872191	28885371	13181	-	ENSG00000156239	N6AMT1	protein_coding	chromosome	N-6 adenine-specific DNA methyltransferase 1 [Source:HGNC Symbol;Acc:HGNC:16021]	ENSG00000156239.12	N6AMT1	29104	-0.772	2.63	12.4	0.00122	0.0155	2.91
8	96239398	96261610	22213	-	ENSG00000156469	MTERF3	protein_coding	chromosome	mitochondrial transcription termination factor 3 [Source:HGNC Symbol;Acc:HGNC:24258]	ENSG00000156469.9	MTERF3	51001	-0.534	3.47	12.4	0.00122	0.0155	2.91
1	119031216	119140671	109456	-	ENSG00000116874	WARS2	protein_coding	chromosome	tryptophanyl tRNA synthetase 2, mitochondrial [Source:HGNC Symbol;Acc:HGNC:12730]	ENSG00000116874.11	WARS2	10352	-0.454	3.31	12.4	0.00123	0.0156	2.91
2	105038069	105099960	61892	+	ENSG00000135972	MRPS9	protein_coding	chromosome	mitochondrial ribosomal protein S9 [Source:HGNC Symbol;Acc:HGNC:14501]	ENSG00000135972.9	MRPS9	64965	-0.353	4.38	12.4	0.00123	0.0156	2.91
1	150996086	151008375	12290	-	ENSG00000143409	MINDY1	protein_coding	chromosome	MINDY lysine 48 deubiquitinase 1 [Source:HGNC Symbol;Acc:HGNC:25648]	ENSG00000143409.15	MINDY1	55793	0.851	4.94	12.4	0.00123	0.0156	2.91
10	101784443	101818465	34023	-	ENSG00000198408	OGA	protein_coding	chromosome	O-GlcNAcase [Source:HGNC Symbol;Acc:HGNC:7056]	ENSG00000198408.14	OGA	10724	-0.301	7.48	12.4	0.00123	0.0156	2.91
4	128809700	128875224	65525	+	ENSG00000077684	JADE1	protein_coding	chromosome	jade family PHD finger 1 [Source:HGNC Symbol;Acc:HGNC:30027]	ENSG00000077684.16	JADE1	79960	-0.473	5.96	12.3	0.00124	0.0157	2.91
18	79902420	79951657	49238	-	ENSG00000122490	SLC66A2	protein_coding	chromosome	solute carrier family 66 member 2 [Source:HGNC Symbol;Acc:HGNC:26188]	ENSG00000122490.19	SLC66A2	80148	0.441	6.1	12.4	0.00124	0.0156	2.91
16	1938210	1943326	5117	-	ENSG00000198736	MSRB1	protein_coding	chromosome	methionine sulfoxide reductase B1 [Source:HGNC Symbol;Acc:HGNC:14133]	ENSG00000198736.11	MSRB1	51734	0.843	6.78	12.3	0.00124	0.0157	2.91
5	140537340	140558252	20913	-	ENSG00000213523	SRA1	protein_coding	chromosome	steroid receptor RNA activator 1 [Source:HGNC Symbol;Acc:HGNC:11281]	ENSG00000213523.10	SRA1	10011	0.437	6.36	12.3	0.00124	0.0157	2.91
6	43054029	43059438	5410	-	ENSG00000112651	MRPL2	protein_coding	chromosome	mitochondrial ribosomal protein L2 [Source:HGNC Symbol;Acc:HGNC:14056]	ENSG00000112651.12	MRPL2	51069	-0.363	4.28	12.3	0.00125	0.0157	2.9
1	109711780	109775428	63649	+	ENSG00000134201	GSTM5	protein_coding	chromosome	glutathione S-transferase mu 5 [Source:HGNC Symbol;Acc:HGNC:4637]	ENSG00000134201.12	GSTM5	2949	2.22	0.744	12.3	0.00125	0.0157	2.9
2	208236227	208266074	29848	-	ENSG00000138413	IDH1	protein_coding	chromosome	isocitrate dehydrogenase (NADP(+)) 1, cytosolic [Source:HGNC Symbol;Acc:HGNC:5382]	ENSG00000138413.13	IDH1	3417	1.02	6.12	12.3	0.00125	0.0157	2.9
15	43804492	43824690	20199	-	ENSG00000140259	MFAP1	protein_coding	chromosome	microfibril associated protein 1 [Source:HGNC Symbol;Acc:HGNC:7032]	ENSG00000140259.7	MFAP1	4236	-0.585	3.73	12.3	0.00125	0.0157	2.9
22	43999211	44172949	173739	+	ENSG00000188677	PARVB	protein_coding	chromosome	parvin beta [Source:HGNC Symbol;Acc:HGNC:14653]	ENSG00000188677.14	PARVB	29780	0.993	5.23	12.3	0.00125	0.0157	2.9
17	77959240	78108835	149596	+	ENSG00000078687	TNRC6C	protein_coding	chromosome	trinucleotide repeat containing adaptor 6C [Source:HGNC Symbol;Acc:HGNC:29318]	ENSG00000078687.17	TNRC6C	57690	-0.754	4.69	12.3	0.00126	0.0158	2.9
14	20989770	20997035	7266	+	ENSG00000165792	METTL17	protein_coding	chromosome	methyltransferase like 17 [Source:HGNC Symbol;Acc:HGNC:19280]	ENSG00000165792.17	METTL17	64745	-0.365	6.08	12.3	0.00126	0.0158	2.9
X	101882288	101932079	49792	-	ENSG00000166432	ZMAT1	protein_coding	chromosome	zinc finger matrin-type 1 [Source:HGNC Symbol;Acc:HGNC:29377]	ENSG00000166432.15	ZMAT1	84460	-0.531	2.71	12.3	0.00126	0.0158	2.9
3	49171598	49176486	4889	+	ENSG00000185909	KLHDC8B	protein_coding	chromosome	kelch domain containing 8B [Source:HGNC Symbol;Acc:HGNC:28557]	ENSG00000185909.15	KLHDC8B	200942	1.17	3.7	12.3	0.00126	0.0158	2.9
22	42058334	42070842	12509	-	ENSG00000198951	NAGA	protein_coding	chromosome	alpha-N-acetylgalactosaminidase [Source:HGNC Symbol;Acc:HGNC:7631]	ENSG00000198951.12	NAGA	4668	0.525	7.56	12.3	0.00126	0.0158	2.9
19	16185380	16192046	6667	+	ENSG00000105058	FAM32A	protein_coding	chromosome	family with sequence similarity 32 member A [Source:HGNC Symbol;Acc:HGNC:24563]	ENSG00000105058.12	FAM32A	26017	0.252	7.28	12.3	0.00127	0.0159	2.9
5	140647058	140662480	15423	+	ENSG00000113141	IK	protein_coding	chromosome	IK cytokine [Source:HGNC Symbol;Acc:HGNC:5958]	ENSG00000113141.18	IK	3550	-0.272	7.33	12.3	0.00127	0.0159	2.9
10	71747556	71773520	25965	-	ENSG00000107738	VSIR	protein_coding	chromosome	V-set immunoregulatory receptor [Source:HGNC Symbol;Acc:HGNC:30085]	ENSG00000107738.20	VSIR	64115	0.568	10.2	12.3	0.00128	0.016	2.89
13	26557683	26688948	131266	+	ENSG00000132970	WASF3	protein_coding	chromosome	WASP family member 3 [Source:HGNC Symbol;Acc:HGNC:12734]	ENSG00000132970.14	WASF3	10810	1.88	0.934	12.3	0.00128	0.016	2.89
19	37554782	37594792	40011	-	ENSG00000180479	ZNF571	protein_coding	chromosome	zinc finger protein 571 [Source:HGNC Symbol;Acc:HGNC:25000]	ENSG00000180479.14	ZNF571	51276	-0.896	2.45	12.3	0.00128	0.016	2.89
CHR_HSCHR6_MHC_MANN_CTG1	29930208	29934849	4642	+	ENSG00000231834	HLA-A	protein_coding	chromosome	major histocompatibility complex, class I, A [Source:HGNC Symbol;Acc:HGNC:4931]	ENSG00000231834.10	HLA-A	3105	-3.48	7.45	12.3	0.00128	0.016	2.89
7	150400702	150412470	11769	+	ENSG00000284691	AC073111.4	protein_coding	chromosome	novel zinc finger protein	ENSG00000284691.1	AC073111.4	NA	-0.666	4.37	12.3	0.00128	0.016	2.89
2	38293954	38377285	83332	-	ENSG00000119787	ATL2	protein_coding	chromosome	atlastin GTPase 2 [Source:HGNC Symbol;Acc:HGNC:24047]	ENSG00000119787.14	ATL2	64225	-0.528	4.22	12.2	0.00129	0.016	2.89
6	28124609	28130082	5474	+	ENSG00000196812	ZSCAN16	protein_coding	chromosome	zinc finger and SCAN domain containing 16 [Source:HGNC Symbol;Acc:HGNC:20813]	ENSG00000196812.5	ZSCAN16	80345	-0.502	3.12	12.2	0.00129	0.016	2.89
22	22322472	22322969	498	+	ENSG00000211644	IGLV1-51	IG_V_gene	chromosome	immunoglobulin lambda variable 1-51 [Source:HGNC Symbol;Acc:HGNC:5882]	ENSG00000211644.3	IGLV1-51	NA	-1.93	8.15	12.2	0.00129	0.016	2.89
7	132123332	132648688	525357	-	ENSG00000221866	PLXNA4	protein_coding	chromosome	plexin A4 [Source:HGNC Symbol;Acc:HGNC:9102]	ENSG00000221866.9	PLXNA4	91584	-1.09	2.27	12.2	0.00129	0.016	2.89
1	178006136	178037950	31815	-	ENSG00000242193	CRYZL2P	transcribed_unitary_pseudogene	chromosome	crystallin zeta like 2, pseudogene [Source:HGNC Symbol;Acc:HGNC:52164]	ENSG00000242193.11	CRYZL2P	NA	0.659	2.64	12.2	0.00129	0.016	2.89
16	21796106	21820410	24305	-	ENSG00000248124	RRN3P1	transcribed_unprocessed_pseudogene	chromosome	RRN3 homolog, RNA polymerase I transcription factor pseudogene 1 [Source:HGNC Symbol;Acc:HGNC:30548]	ENSG00000248124.7	RRN3P1	NA	-0.626	3.33	12.2	0.00129	0.016	2.89
CHR_HSCHR7_2_CTG6	142484618	142485283	666	+	ENSG00000282466	TRBV5-4	TR_V_gene	chromosome	T cell receptor beta variable 5-4 [Source:HGNC Symbol;Acc:HGNC:12221]	ENSG00000282466.1	TRBV5-4	NA	-1.77	0.6	12.2	0.00129	0.016	2.89
1	150321479	150353233	31755	+	ENSG00000117360	PRPF3	protein_coding	chromosome	pre-mRNA processing factor 3 [Source:HGNC Symbol;Acc:HGNC:17348]	ENSG00000117360.13	PRPF3	9129	-0.284	5.71	12.2	0.0013	0.016	2.89
1	167529117	167553805	24689	-	ENSG00000143162	CREG1	protein_coding	chromosome	cellular repressor of E1A stimulated genes 1 [Source:HGNC Symbol;Acc:HGNC:2351]	ENSG00000143162.9	CREG1	8804	0.796	7.31	12.2	0.0013	0.016	2.89
15	66386817	66492312	105496	+	ENSG00000169032	MAP2K1	protein_coding	chromosome	mitogen-activated protein kinase kinase 1 [Source:HGNC Symbol;Acc:HGNC:6840]	ENSG00000169032.9	MAP2K1	5604	0.439	6.95	12.2	0.0013	0.016	2.89
19	36817428	36850787	33360	-	ENSG00000197863	ZNF790	protein_coding	chromosome	zinc finger protein 790 [Source:HGNC Symbol;Acc:HGNC:33114]	ENSG00000197863.9	ZNF790	388536	-0.647	1.63	12.2	0.0013	0.016	2.89
16	8621683	8649654	27972	+	ENSG00000067365	METTL22	protein_coding	chromosome	methyltransferase like 22 [Source:HGNC Symbol;Acc:HGNC:28368]	ENSG00000067365.14	METTL22	79091	0.549	4.68	12.2	0.00131	0.0161	2.88
5	175658030	175710756	52727	+	ENSG00000113749	HRH2	protein_coding	chromosome	histamine receptor H2 [Source:HGNC Symbol;Acc:HGNC:5183]	ENSG00000113749.7	HRH2	3274	0.948	5.98	12.2	0.00131	0.0161	2.88
5	70925030	70953942	28913	+	ENSG00000172062	SMN1	protein_coding	chromosome	survival of motor neuron 1, telomeric [Source:HGNC Symbol;Acc:HGNC:11117]	ENSG00000172062.16	SMN1	6606	-0.972	4.28	12.2	0.00131	0.0161	2.88
22	19523024	19527545	4522	-	ENSG00000184113	CLDN5	protein_coding	chromosome	claudin 5 [Source:HGNC Symbol;Acc:HGNC:2047]	ENSG00000184113.9	CLDN5	7122	1.54	4.68	12.2	0.00131	0.0161	2.88
1	184790724	184974508	183785	-	ENSG00000135842	NIBAN1	protein_coding	chromosome	niban apoptosis regulator 1 [Source:HGNC Symbol;Acc:HGNC:16784]	ENSG00000135842.17	NIBAN1	116496	0.492	6.28	12.2	0.00133	0.0163	2.87
1	228100726	228105411	4686	-	ENSG00000143793	C1orf35	protein_coding	chromosome	chromosome 1 open reading frame 35 [Source:HGNC Symbol;Acc:HGNC:19032]	ENSG00000143793.13	C1orf35	79169	-0.379	4.45	12.2	0.00133	0.0163	2.88
6	57946074	57961501	15428	-	ENSG00000215190	LINC00680	transcribed_unprocessed_pseudogene	chromosome	long intergenic non-protein coding RNA 680 [Source:HGNC Symbol;Acc:HGNC:44417]	ENSG00000215190.9	LINC00680	728411	-1.66	3.81	12.2	0.00133	0.0163	2.88
CHR_HSCHR5_3_CTG5	177875522	177950732	75211	+	ENSG00000278666	AC106795.4	transcribed_unprocessed_pseudogene	chromosome	THO complex 3 (THOC3) pseudogene	ENSG00000278666.3	AC106795.4	NA	-0.61	3.84	12.2	0.00133	0.0163	2.88
22	37675636	37679802	4167	+	ENSG00000100097	LGALS1	protein_coding	chromosome	galectin 1 [Source:HGNC Symbol;Acc:HGNC:6561]	ENSG00000100097.12	LGALS1	3956	0.662	8.21	12.1	0.00134	0.0164	2.87
17	43800799	43833170	32372	-	ENSG00000161647	MPP3	protein_coding	chromosome	membrane palmitoylated protein 3 [Source:HGNC Symbol;Acc:HGNC:7221]	ENSG00000161647.18	MPP3	4356	1.31	0.454	12.1	0.00134	0.0164	2.87
1	211571568	211579161	7594	-	ENSG00000170385	SLC30A1	protein_coding	chromosome	solute carrier family 30 member 1 [Source:HGNC Symbol;Acc:HGNC:11012]	ENSG00000170385.10	SLC30A1	7779	0.592	5.28	12.1	0.00134	0.0164	2.87
9	19409009	19452505	43497	+	ENSG00000177076	ACER2	protein_coding	chromosome	alkaline ceramidase 2 [Source:HGNC Symbol;Acc:HGNC:23675]	ENSG00000177076.6	ACER2	340485	1.97	1.62	12.2	0.00134	0.0164	2.87
2	24010081	24063321	53241	+	ENSG00000205639	MFSD2B	protein_coding	chromosome	major facilitator superfamily domain containing 2B [Source:HGNC Symbol;Acc:HGNC:37207]	ENSG00000205639.11	MFSD2B	388931	1.59	3.59	12.1	0.00134	0.0164	2.87
19	51124908	51136651	11744	+	ENSG00000129450	SIGLEC9	protein_coding	chromosome	sialic acid binding Ig like lectin 9 [Source:HGNC Symbol;Acc:HGNC:10878]	ENSG00000129450.8	SIGLEC9	27180	0.808	6.43	12.1	0.00136	0.0165	2.87
12	51951699	51997078	45380	+	ENSG00000135503	ACVR1B	protein_coding	chromosome	activin A receptor type 1B [Source:HGNC Symbol;Acc:HGNC:172]	ENSG00000135503.13	ACVR1B	91	1.26	2.36	12.1	0.00136	0.0165	2.87
1	168576605	168582069	5465	+	ENSG00000143184	XCL1	protein_coding	chromosome	X-C motif chemokine ligand 1 [Source:HGNC Symbol;Acc:HGNC:10645]	ENSG00000143184.5	XCL1	6375	-1.61	0.824	12.1	0.00136	0.0165	2.87
2	231056864	231172827	115964	+	ENSG00000173692	PSMD1	protein_coding	chromosome	proteasome 26S subunit, non-ATPase 1 [Source:HGNC Symbol;Acc:HGNC:9554]	ENSG00000173692.13	PSMD1	5707	0.323	7.04	12.1	0.00136	0.0165	2.87
3	129278828	129306186	27359	+	ENSG00000183624	HMCES	protein_coding	chromosome	5-hydroxymethylcytosine binding, ES cell specific [Source:HGNC Symbol;Acc:HGNC:24446]	ENSG00000183624.14	HMCES	56941	-0.379	5.89	12.1	0.00136	0.0165	2.87
14	24161265	24166565	5301	+	ENSG00000213928	IRF9	protein_coding	chromosome	interferon regulatory factor 9 [Source:HGNC Symbol;Acc:HGNC:6131]	ENSG00000213928.9	IRF9	10379	-0.518	7.62	12.1	0.00136	0.0166	2.86
17	4937130	4940053	2924	-	ENSG00000108528	SLC25A11	protein_coding	chromosome	solute carrier family 25 member 11 [Source:HGNC Symbol;Acc:HGNC:10981]	ENSG00000108528.14	SLC25A11	8402	0.258	6.53	12.1	0.00137	0.0166	2.86
12	6821624	6829972	8349	+	ENSG00000250510	GPR162	protein_coding	chromosome	G protein-coupled receptor 162 [Source:HGNC Symbol;Acc:HGNC:16693]	ENSG00000250510.8	GPR162	27239	1.15	2.99	12.1	0.00137	0.0166	2.86
7	138460259	138589996	129738	+	ENSG00000122779	TRIM24	protein_coding	chromosome	tripartite motif containing 24 [Source:HGNC Symbol;Acc:HGNC:11812]	ENSG00000122779.18	TRIM24	8805	0.35	4.82	12.1	0.00138	0.0167	2.86
7	26152198	26187137	34940	+	ENSG00000050344	NFE2L3	protein_coding	chromosome	nuclear factor, erythroid 2 like 3 [Source:HGNC Symbol;Acc:HGNC:7783]	ENSG00000050344.9	NFE2L3	9603	-0.863	3.72	12.1	0.00139	0.0167	2.86
8	100150623	100154003	3381	+	ENSG00000147669	POLR2K	protein_coding	chromosome	RNA polymerase II subunit K [Source:HGNC Symbol;Acc:HGNC:9198]	ENSG00000147669.11	POLR2K	5440	-0.356	4.65	12.1	0.00139	0.0167	2.86
14	102501767	102509799	8033	-	ENSG00000156381	ANKRD9	protein_coding	chromosome	ankyrin repeat domain 9 [Source:HGNC Symbol;Acc:HGNC:20096]	ENSG00000156381.9	ANKRD9	122416	1.22	4.54	12.1	0.00139	0.0167	2.86
14	91779746	91867536	87791	-	ENSG00000165929	TC2N	protein_coding	chromosome	tandem C2 domains, nuclear [Source:HGNC Symbol;Acc:HGNC:19859]	ENSG00000165929.13	TC2N	123036	-0.838	5.35	12.1	0.00139	0.0167	2.86
22	31104772	31120069	15298	-	ENSG00000198832	SELENOM	protein_coding	chromosome	selenoprotein M [Source:HGNC Symbol;Acc:HGNC:30397]	ENSG00000198832.10	SELENOM	140606	-0.719	4.06	12.1	0.00139	0.0167	2.86
14	21887857	21888502	646	+	ENSG00000211789	TRAV12-2	TR_V_gene	chromosome	T cell receptor alpha variable 12-2 [Source:HGNC Symbol;Acc:HGNC:12106]	ENSG00000211789.2	TRAV12-2	NA	-1.06	2.88	12.1	0.00139	0.0167	2.86
3	46201711	46208313	6603	-	ENSG00000163823	CCR1	protein_coding	chromosome	C-C motif chemokine receptor 1 [Source:HGNC Symbol;Acc:HGNC:1602]	ENSG00000163823.4	CCR1	1230	0.895	7.42	12	0.0014	0.0168	2.86
22	41833079	41907307	74229	+	ENSG00000198911	SREBF2	protein_coding	chromosome	sterol regulatory element binding transcription factor 2 [Source:HGNC Symbol;Acc:HGNC:11290]	ENSG00000198911.12	SREBF2	6721	0.385	7.28	12	0.0014	0.0169	2.85
12	51391317	51515763	124447	+	ENSG00000050438	SLC4A8	protein_coding	chromosome	solute carrier family 4 member 8 [Source:HGNC Symbol;Acc:HGNC:11034]	ENSG00000050438.17	SLC4A8	9498	-1.12	3.75	12	0.00141	0.0169	2.85
1	40344850	40423326	78477	+	ENSG00000084070	SMAP2	protein_coding	chromosome	small ArfGAP2 [Source:HGNC Symbol;Acc:HGNC:25082]	ENSG00000084070.12	SMAP2	64744	0.645	9.08	12	0.00141	0.0169	2.85
9	134903232	134917912	14681	-	ENSG00000085265	FCN1	protein_coding	chromosome	ficolin 1 [Source:HGNC Symbol;Acc:HGNC:3623]	ENSG00000085265.11	FCN1	2219	0.606	11.4	12	0.00142	0.017	2.85
14	22946228	22957161	10934	-	ENSG00000092036	HAUS4	protein_coding	chromosome	HAUS augmin like complex subunit 4 [Source:HGNC Symbol;Acc:HGNC:20163]	ENSG00000092036.18	HAUS4	54930	0.527	5.13	12	0.00142	0.017	2.85
20	32819954	32850405	30452	+	ENSG00000101367	MAPRE1	protein_coding	chromosome	microtubule associated protein RP/EB family member 1 [Source:HGNC Symbol;Acc:HGNC:6890]	ENSG00000101367.9	MAPRE1	22919	0.281	7.3	12	0.00143	0.0171	2.84
20	34872146	34927962	55817	+	ENSG00000131069	ACSS2	protein_coding	chromosome	acyl-CoA synthetase short chain family member 2 [Source:HGNC Symbol;Acc:HGNC:15814]	ENSG00000131069.20	ACSS2	55902	0.696	5.38	12	0.00143	0.0171	2.84
8	58552924	58582859	29936	+	ENSG00000137575	SDCBP	protein_coding	chromosome	syndecan binding protein [Source:HGNC Symbol;Acc:HGNC:10662]	ENSG00000137575.12	SDCBP	6386	0.62	8.81	12	0.00143	0.0171	2.84
10	124748149	124791887	43739	-	ENSG00000203791	EEF1AKMT2	protein_coding	chromosome	EEF1A lysine methyltransferase 2 [Source:HGNC Symbol;Acc:HGNC:33787]	ENSG00000203791.15	EEF1AKMT2	399818	-0.433	3.78	12	0.00143	0.0171	2.84
14	80476983	80959517	482535	-	ENSG00000100629	CEP128	protein_coding	chromosome	centrosomal protein 128 [Source:HGNC Symbol;Acc:HGNC:20359]	ENSG00000100629.17	CEP128	145508	-0.459	3.79	12	0.00144	0.0172	2.84
16	3500976	3539048	38073	+	ENSG00000103351	CLUAP1	protein_coding	chromosome	clusterin associated protein 1 [Source:HGNC Symbol;Acc:HGNC:19009]	ENSG00000103351.13	CLUAP1	23059	-0.68	3.6	12	0.00145	0.0173	2.84
12	89519412	89524796	5385	-	ENSG00000257594	GALNT4	protein_coding	chromosome	polypeptide N-acetylgalactosaminyltransferase 4 [Source:HGNC Symbol;Acc:HGNC:4126]	ENSG00000257594.4	GALNT4	8693	0.638	4.16	11.9	0.00145	0.0173	2.84
7	44606572	44709066	102495	+	ENSG00000105953	OGDH	protein_coding	chromosome	oxoglutarate dehydrogenase [Source:HGNC Symbol;Acc:HGNC:8124]	ENSG00000105953.15	OGDH	4967	0.323	6.94	11.9	0.00146	0.0173	2.84
5	179797597	179806952	9356	-	ENSG00000161013	MGAT4B	protein_coding	chromosome	alpha-1,3-mannosyl-glycoprotein 4-beta-N-acetylglucosaminyltransferase B [Source:HGNC Symbol;Acc:HGNC:7048]	ENSG00000161013.17	MGAT4B	11282	0.669	6.42	11.9	0.00146	0.0173	2.84
8	144051266	144063965	12700	-	ENSG00000178814	OPLAH	protein_coding	chromosome	5-oxoprolinase, ATP-hydrolysing [Source:HGNC Symbol;Acc:HGNC:8149]	ENSG00000178814.17	OPLAH	26873	0.946	3.07	11.9	0.00146	0.0174	2.84
6	110099819	110180004	80186	-	ENSG00000112290	WASF1	protein_coding	chromosome	WASP family member 1 [Source:HGNC Symbol;Acc:HGNC:12732]	ENSG00000112290.13	WASF1	8936	1.12	3.11	11.9	0.00147	0.0175	2.83
12	10116777	10130258	13482	-	ENSG00000172243	CLEC7A	protein_coding	chromosome	C-type lectin domain containing 7A [Source:HGNC Symbol;Acc:HGNC:14558]	ENSG00000172243.17	CLEC7A	64581	0.402	6.46	11.9	0.00147	0.0174	2.83
19	37007857	37130368	122512	+	ENSG00000197050	ZNF420	protein_coding	chromosome	zinc finger protein 420 [Source:HGNC Symbol;Acc:HGNC:20649]	ENSG00000197050.11	ZNF420	147923	-0.698	3.44	11.9	0.00147	0.0174	2.83
CHR_HSCHR19LRC_COX1_CTG3_1	54250781	54257977	7197	-	ENSG00000277414	LILRB5	protein_coding	chromosome	leukocyte immunoglobulin like receptor B5 [Source:HGNC Symbol;Acc:HGNC:6609]	ENSG00000277414.4	LILRB5	10990	3.48	2.52	11.9	0.00147	0.0174	2.83
16	57758217	57863053	104837	-	ENSG00000140859	KIFC3	protein_coding	chromosome	kinesin family member C3 [Source:HGNC Symbol;Acc:HGNC:6326]	ENSG00000140859.16	KIFC3	3801	0.89	3.91	11.9	0.00148	0.0175	2.83
4	73869393	73871308	1916	+	ENSG00000163739	CXCL1	protein_coding	chromosome	C-X-C motif chemokine ligand 1 [Source:HGNC Symbol;Acc:HGNC:4602]	ENSG00000163739.5	CXCL1	2919	1.91	2.35	11.9	0.00148	0.0175	2.83
14	102362941	102502477	139537	+	ENSG00000196663	TECPR2	protein_coding	chromosome	tectonin beta-propeller repeat containing 2 [Source:HGNC Symbol;Acc:HGNC:19957]	ENSG00000196663.16	TECPR2	9895	1.32	4.12	11.9	0.00148	0.0175	2.83
7	143244093	143270854	26762	+	ENSG00000197448	GSTK1	protein_coding	chromosome	glutathione S-transferase kappa 1 [Source:HGNC Symbol;Acc:HGNC:16906]	ENSG00000197448.14	GSTK1	373156	-0.289	8.27	11.9	0.00148	0.0175	2.83
X	56818298	56995827	177530	-	ENSG00000204271	SPIN3	protein_coding	chromosome	spindlin family member 3 [Source:HGNC Symbol;Acc:HGNC:27272]	ENSG00000204271.13	SPIN3	169981	-0.733	4.23	11.9	0.00148	0.0175	2.83
1	113761832	113812476	50645	-	ENSG00000081019	RSBN1	protein_coding	chromosome	round spermatid basic protein 1 [Source:HGNC Symbol;Acc:HGNC:25642]	ENSG00000081019.13	RSBN1	54665	-0.39	5.25	11.9	0.00149	0.0176	2.83
20	2481817	2524702	42886	-	ENSG00000088876	ZNF343	protein_coding	chromosome	zinc finger protein 343 [Source:HGNC Symbol;Acc:HGNC:16017]	ENSG00000088876.12	ZNF343	79175	-0.584	2.78	11.9	0.00149	0.0176	2.83
10	122849078	122879641	30564	-	ENSG00000213185	FAM24B	protein_coding	chromosome	family with sequence similarity 24 member B [Source:HGNC Symbol;Acc:HGNC:23475]	ENSG00000213185.7	FAM24B	196792	-0.979	1.73	11.9	0.00149	0.0176	2.83
CHR_HSCHR12_4_CTG2	31282857	31329331	46475	-	ENSG00000276371	SINHCAF	protein_coding	chromosome	SIN3-HDAC complex associated factor [Source:HGNC Symbol;Acc:HGNC:30702]	ENSG00000276371.2	SINHCAF	58516	-0.679	4.63	11.9	0.00149	0.0176	2.83
2	224378698	224402107	23410	-	ENSG00000124019	FAM124B	protein_coding	chromosome	family with sequence similarity 124 member B [Source:HGNC Symbol;Acc:HGNC:26224]	ENSG00000124019.10	FAM124B	79843	0.9	1.48	11.9	0.0015	0.0176	2.82
1	89407679	89426243	18565	+	ENSG00000225492	GBP1P1	transcribed_unprocessed_pseudogene	chromosome	guanylate binding protein 1 pseudogene 1 [Source:HGNC Symbol;Acc:HGNC:39561]	ENSG00000225492.6	GBP1P1	NA	-1.61	1.44	11.9	0.0015	0.0176	2.83
6	154154496	154356792	202297	-	ENSG00000074706	IPCEF1	protein_coding	chromosome	interaction protein for cytohesin exchange factors 1 [Source:HGNC Symbol;Acc:HGNC:21204]	ENSG00000074706.13	IPCEF1	26034	-0.521	5.55	11.9	0.00151	0.0177	2.82
2	26243170	26290465	47296	+	ENSG00000138029	HADHB	protein_coding	chromosome	hydroxyacyl-CoA dehydrogenase trifunctional multienzyme complex subunit beta [Source:HGNC Symbol;Acc:HGNC:4803]	ENSG00000138029.14	HADHB	3032	0.339	6.85	11.8	0.00151	0.0177	2.82
12	47135498	47138370	2873	-	ENSG00000258352	AC119044.1	transcribed_processed_pseudogene	chromosome	interferon induced transmembrane protein 3 (1-8U) (IFITM3) pseudogene	ENSG00000258352.1	AC119044.1	NA	-0.869	2.49	11.9	0.00151	0.0177	2.82
19	13099033	13103161	4129	-	ENSG00000104903	LYL1	protein_coding	chromosome	LYL1 basic helix-loop-helix family member [Source:HGNC Symbol;Acc:HGNC:6734]	ENSG00000104903.5	LYL1	4066	0.63	5.38	11.8	0.00152	0.0178	2.82
10	100529072	100559998	30927	+	ENSG00000166135	HIF1AN	protein_coding	chromosome	hypoxia inducible factor 1 subunit alpha inhibitor [Source:HGNC Symbol;Acc:HGNC:17113]	ENSG00000166135.14	HIF1AN	55662	0.335	6.12	11.8	0.00152	0.0178	2.82
21	34446688	34512210	65523	-	ENSG00000180509	KCNE1	protein_coding	chromosome	potassium voltage-gated channel subfamily E regulatory subunit 1 [Source:HGNC Symbol;Acc:HGNC:6240]	ENSG00000180509.12	KCNE1	3753	1.27	2.65	11.8	0.00152	0.0178	2.82
12	57243453	57251188	7736	-	ENSG00000185482	STAC3	protein_coding	chromosome	SH3 and cysteine rich domain 3 [Source:HGNC Symbol;Acc:HGNC:28423]	ENSG00000185482.8	STAC3	246329	1.06	1.93	11.8	0.00152	0.0178	2.82
9	98199011	98255649	56639	-	ENSG00000095383	TBC1D2	protein_coding	chromosome	TBC1 domain family member 2 [Source:HGNC Symbol;Acc:HGNC:18026]	ENSG00000095383.20	TBC1D2	55357	0.996	5.62	11.8	0.00153	0.0178	2.82
16	57999546	58021618	22073	+	ENSG00000103005	USB1	protein_coding	chromosome	U6 snRNA biogenesis phosphodiesterase 1 [Source:HGNC Symbol;Acc:HGNC:25792]	ENSG00000103005.11	USB1	79650	0.406	6.77	11.8	0.00153	0.0178	2.81
17	50719565	50756219	36655	+	ENSG00000108848	LUC7L3	protein_coding	chromosome	LUC7 like 3 pre-mRNA splicing factor [Source:HGNC Symbol;Acc:HGNC:24309]	ENSG00000108848.16	LUC7L3	51747	-0.55	6.41	11.8	0.00153	0.0178	2.82
14	59460363	59484408	24046	-	ENSG00000126790	L3HYPDH	protein_coding	chromosome	trans-L-3-hydroxyproline dehydratase [Source:HGNC Symbol;Acc:HGNC:20488]	ENSG00000126790.12	L3HYPDH	112849	-0.588	4.09	11.8	0.00153	0.0178	2.82
17	78130770	78142968	12199	+	ENSG00000167895	TMC8	protein_coding	chromosome	transmembrane channel like 8 [Source:HGNC Symbol;Acc:HGNC:20474]	ENSG00000167895.14	TMC8	147138	-0.604	8.11	11.8	0.00153	0.0178	2.82
16	85027751	85094230	66480	+	ENSG00000135709	KIAA0513	protein_coding	chromosome	KIAA0513 [Source:HGNC Symbol;Acc:HGNC:29058]	ENSG00000135709.12	KIAA0513	9764	0.677	5.73	11.8	0.00154	0.0179	2.81
2	73762184	73780157	17974	-	ENSG00000144048	DUSP11	protein_coding	chromosome	dual specificity phosphatase 11 [Source:HGNC Symbol;Acc:HGNC:3066]	ENSG00000144048.10	DUSP11	8446	-0.376	4.72	11.8	0.00154	0.0179	2.81
22	20017014	20067164	50151	+	ENSG00000183597	TANGO2	protein_coding	chromosome	transport and golgi organization 2 homolog [Source:HGNC Symbol;Acc:HGNC:25439]	ENSG00000183597.16	TANGO2	128989	0.563	6.78	11.8	0.00154	0.0179	2.81
12	14774383	14778002	3620	+	ENSG00000246705	H2AFJ	protein_coding	chromosome	H2A histone family member J [Source:HGNC Symbol;Acc:HGNC:14456]	ENSG00000246705.4	H2AFJ	55766	0.621	5.29	11.8	0.00154	0.0179	2.81
11	111927144	112022653	95510	+	ENSG00000150764	DIXDC1	protein_coding	chromosome	DIX domain containing 1 [Source:HGNC Symbol;Acc:HGNC:23695]	ENSG00000150764.14	DIXDC1	85458	-1.35	0.905	11.8	0.00155	0.0179	2.81
10	74824927	75032624	207698	+	ENSG00000156650	KAT6B	protein_coding	chromosome	lysine acetyltransferase 6B [Source:HGNC Symbol;Acc:HGNC:17582]	ENSG00000156650.14	KAT6B	23522	-0.53	6.04	11.8	0.00155	0.0179	2.81
4	94451857	94668227	216371	+	ENSG00000163110	PDLIM5	protein_coding	chromosome	PDZ and LIM domain 5 [Source:HGNC Symbol;Acc:HGNC:17468]	ENSG00000163110.15	PDLIM5	10611	0.365	5.87	11.8	0.00155	0.0179	2.81
5	176595802	176610156	14355	-	ENSG00000169258	GPRIN1	protein_coding	chromosome	G protein regulated inducer of neurite outgrowth 1 [Source:HGNC Symbol;Acc:HGNC:24835]	ENSG00000169258.7	GPRIN1	114787	0.734	1.78	11.8	0.00155	0.0179	2.81
6	149446795	149485014	38220	-	ENSG00000178199	ZC3H12D	protein_coding	chromosome	zinc finger CCCH-type containing 12D [Source:HGNC Symbol;Acc:HGNC:21175]	ENSG00000178199.14	ZC3H12D	340152	-0.737	4.17	11.8	0.00155	0.0179	2.81
20	13389392	13638932	249541	-	ENSG00000089123	TASP1	protein_coding	chromosome	taspase 1 [Source:HGNC Symbol;Acc:HGNC:15859]	ENSG00000089123.16	TASP1	55617	-0.483	3.93	11.8	0.00156	0.018	2.81
12	21526296	21541249	14954	+	ENSG00000134548	SPX	protein_coding	chromosome	spexin hormone [Source:HGNC Symbol;Acc:HGNC:28139]	ENSG00000134548.11	SPX	80763	1.62	2.84	11.8	0.00156	0.018	2.81
1	229516582	229558707	42126	-	ENSG00000135776	ABCB10	protein_coding	chromosome	ATP binding cassette subfamily B member 10 [Source:HGNC Symbol;Acc:HGNC:41]	ENSG00000135776.5	ABCB10	23456	0.287	5.48	11.8	0.00156	0.018	2.81
7	72829425	72836701	7277	+	ENSG00000225648	SBDSP1	transcribed_unprocessed_pseudogene	chromosome	SBDS pseudogene 1 [Source:HGNC Symbol;Acc:HGNC:21646]	ENSG00000225648.5	SBDSP1	NA	-0.624	4.58	11.8	0.00156	0.018	2.81
2	87031815	87052992	21178	-	ENSG00000231259	AC125232.1	unprocessed_pseudogene	chromosome	anaphase promoting complex subunit 1 (ANAPC1) pseudogene	ENSG00000231259.5	AC125232.1	NA	-0.326	4.77	11.8	0.00156	0.018	2.81
20	50510321	50585241	74921	+	ENSG00000196396	PTPN1	protein_coding	chromosome	protein tyrosine phosphatase non-receptor type 1 [Source:HGNC Symbol;Acc:HGNC:9642]	ENSG00000196396.10	PTPN1	5770	0.323	6.5	11.7	0.00157	0.0181	2.8
11	47980558	48170841	190284	+	ENSG00000149177	PTPRJ	protein_coding	chromosome	protein tyrosine phosphatase receptor type J [Source:HGNC Symbol;Acc:HGNC:9673]	ENSG00000149177.13	PTPRJ	5795	0.489	6.58	11.7	0.00158	0.0181	2.8
17	8159149	8163546	4398	-	ENSG00000220205	VAMP2	protein_coding	chromosome	vesicle associated membrane protein 2 [Source:HGNC Symbol;Acc:HGNC:12643]	ENSG00000220205.9	VAMP2	6844	-0.44	6.74	11.7	0.00158	0.0181	2.8
CHR_HSCHR5_2_CTG1_1	69602550	69659159	56610	+	ENSG00000278613	NAIP	protein_coding	chromosome	NLR family apoptosis inhibitory protein [Source:HGNC Symbol;Acc:HGNC:7634]	ENSG00000278613.4	NAIP	4671	1.1	5.86	11.7	0.00158	0.0182	2.8
19	10543895	10553418	9524	+	ENSG00000130734	ATG4D	protein_coding	chromosome	autophagy related 4D cysteine peptidase [Source:HGNC Symbol;Acc:HGNC:20789]	ENSG00000130734.10	ATG4D	84971	-0.352	4.96	11.7	0.00159	0.0182	2.8
11	61799627	61829318	29692	-	ENSG00000149485	FADS1	protein_coding	chromosome	fatty acid desaturase 1 [Source:HGNC Symbol;Acc:HGNC:3574]	ENSG00000149485.19	FADS1	3992	0.846	5.43	11.7	0.00159	0.0182	2.8
3	108822770	108855005	32236	+	ENSG00000163519	TRAT1	protein_coding	chromosome	T cell receptor associated transmembrane adaptor 1 [Source:HGNC Symbol;Acc:HGNC:30698]	ENSG00000163519.14	TRAT1	50852	-0.862	5.88	11.7	0.00159	0.0182	2.8
10	35247025	35572669	325645	+	ENSG00000108100	CCNY	protein_coding	chromosome	cyclin Y [Source:HGNC Symbol;Acc:HGNC:23354]	ENSG00000108100.18	CCNY	219771	0.542	7.34	11.7	0.0016	0.0183	2.8
11	66638617	66668374	29758	+	ENSG00000173933	RBM4	protein_coding	chromosome	RNA binding motif protein 4 [Source:HGNC Symbol;Acc:HGNC:9901]	ENSG00000173933.20	RBM4	5936	-0.233	6.91	11.7	0.0016	0.0183	2.8
21	45405165	45513720	108556	+	ENSG00000182871	COL18A1	protein_coding	chromosome	collagen type XVIII alpha 1 chain [Source:HGNC Symbol;Acc:HGNC:2195]	ENSG00000182871.16	COL18A1	80781	-1.38	3.79	11.7	0.0016	0.0183	2.79
17	81509971	81523847	13877	-	ENSG00000184009	ACTG1	protein_coding	chromosome	actin gamma 1 [Source:HGNC Symbol;Acc:HGNC:144]	ENSG00000184009.12	ACTG1	71	0.341	10.8	11.7	0.0016	0.0183	2.8
17	41866917	41930542	63626	-	ENSG00000131473	ACLY	protein_coding	chromosome	ATP citrate lyase [Source:HGNC Symbol;Acc:HGNC:115]	ENSG00000131473.17	ACLY	47	0.319	7.35	11.7	0.00161	0.0183	2.79
16	87949244	88077318	128075	+	ENSG00000172530	BANP	protein_coding	chromosome	BTG3 associated nuclear protein [Source:HGNC Symbol;Acc:HGNC:13450]	ENSG00000172530.20	BANP	54971	-0.302	4.5	11.7	0.00161	0.0183	2.79
8	23102590	23117437	14848	+	ENSG00000173535	TNFRSF10C	protein_coding	chromosome	TNF receptor superfamily member 10c [Source:HGNC Symbol;Acc:HGNC:11906]	ENSG00000173535.14	TNFRSF10C	8794	1.05	3.05	11.7	0.00161	0.0183	2.79
12	88049014	88142088	93075	-	ENSG00000198707	CEP290	protein_coding	chromosome	centrosomal protein 290 [Source:HGNC Symbol;Acc:HGNC:29021]	ENSG00000198707.16	CEP290	80184	-0.592	3.18	11.7	0.00161	0.0183	2.79
13	71437966	71867204	429239	-	ENSG00000276644	DACH1	protein_coding	chromosome	dachshund family transcription factor 1 [Source:HGNC Symbol;Acc:HGNC:2663]	ENSG00000276644.5	DACH1	1602	1.3	0.751	11.7	0.00161	0.0183	2.79
1	12166991	12209228	42238	+	ENSG00000028137	TNFRSF1B	protein_coding	chromosome	TNF receptor superfamily member 1B [Source:HGNC Symbol;Acc:HGNC:11917]	ENSG00000028137.19	TNFRSF1B	7133	0.529	10.3	11.7	0.00162	0.0184	2.79
4	108620566	108630412	9847	+	ENSG00000109475	RPL34	protein_coding	chromosome	ribosomal protein L34 [Source:HGNC Symbol;Acc:HGNC:10340]	ENSG00000109475.16	RPL34	6164	-0.434	7.42	11.7	0.00162	0.0184	2.79
8	109240919	109334118	93200	-	ENSG00000120526	NUDCD1	protein_coding	chromosome	NudC domain containing 1 [Source:HGNC Symbol;Acc:HGNC:24306]	ENSG00000120526.11	NUDCD1	84955	-0.34	4.06	11.7	0.00162	0.0184	2.79
16	4958330	5019157	60828	+	ENSG00000103184	SEC14L5	protein_coding	chromosome	SEC14 like lipid binding 5 [Source:HGNC Symbol;Acc:HGNC:29032]	ENSG00000103184.12	SEC14L5	9717	2.17	2.52	11.7	0.00163	0.0184	2.79
11	65122183	65127371	5189	+	ENSG00000149792	MRPL49	protein_coding	chromosome	mitochondrial ribosomal protein L49 [Source:HGNC Symbol;Acc:HGNC:1176]	ENSG00000149792.9	MRPL49	740	-0.26	5.76	11.7	0.00163	0.0184	2.79
2	218663892	218672002	8111	-	ENSG00000163481	RNF25	protein_coding	chromosome	ring finger protein 25 [Source:HGNC Symbol;Acc:HGNC:14662]	ENSG00000163481.8	RNF25	64320	-0.451	4.28	11.7	0.00163	0.0185	2.79
19	18391137	18397622	6486	-	ENSG00000175489	LRRC25	protein_coding	chromosome	leucine rich repeat containing 25 [Source:HGNC Symbol;Acc:HGNC:29806]	ENSG00000175489.10	LRRC25	126364	0.712	8.39	11.7	0.00163	0.0185	2.79
1	108134043	108200849	66807	-	ENSG00000085491	SLC25A24	protein_coding	chromosome	solute carrier family 25 member 24 [Source:HGNC Symbol;Acc:HGNC:20662]	ENSG00000085491.17	SLC25A24	29957	0.525	5.5	11.6	0.00164	0.0185	2.78
3	50558025	50571027	13003	-	ENSG00000088543	C3orf18	protein_coding	chromosome	chromosome 3 open reading frame 18 [Source:HGNC Symbol;Acc:HGNC:24837]	ENSG00000088543.15	C3orf18	51161	-0.663	3.61	11.6	0.00164	0.0185	2.79
17	76734115	76737374	3260	-	ENSG00000161547	SRSF2	protein_coding	chromosome	serine and arginine rich splicing factor 2 [Source:HGNC Symbol;Acc:HGNC:10783]	ENSG00000161547.16	SRSF2	6427	-0.397	7.88	11.6	0.00164	0.0185	2.78
6	170554302	170572870	18569	+	ENSG00000112592	TBP	protein_coding	chromosome	TATA-box binding protein [Source:HGNC Symbol;Acc:HGNC:11588]	ENSG00000112592.14	TBP	6908	-0.342	4.36	11.6	0.00165	0.0186	2.78
10	97713173	97718150	4978	+	ENSG00000155254	MARVELD1	protein_coding	chromosome	MARVEL domain containing 1 [Source:HGNC Symbol;Acc:HGNC:28674]	ENSG00000155254.13	MARVELD1	83742	0.933	4.92	11.6	0.00165	0.0186	2.78
14	34709113	34714823	5711	-	ENSG00000165410	CFL2	protein_coding	chromosome	cofilin 2 [Source:HGNC Symbol;Acc:HGNC:1875]	ENSG00000165410.15	CFL2	1073	-0.794	2.7	11.6	0.00165	0.0186	2.78
1	13892792	15118043	1225252	+	ENSG00000189337	KAZN	protein_coding	chromosome	kazrin, periplakin interacting protein [Source:HGNC Symbol;Acc:HGNC:29173]	ENSG00000189337.17	KAZN	23254	1.82	0.332	11.6	0.00165	0.0185	2.78
1	109616104	109632053	15950	+	ENSG00000116337	AMPD2	protein_coding	chromosome	adenosine monophosphate deaminase 2 [Source:HGNC Symbol;Acc:HGNC:469]	ENSG00000116337.18	AMPD2	271	0.623	7.55	11.6	0.00166	0.0186	2.78
12	133037292	133063304	26013	+	ENSG00000198040	ZNF84	protein_coding	chromosome	zinc finger protein 84 [Source:HGNC Symbol;Acc:HGNC:13159]	ENSG00000198040.10	ZNF84	7637	-0.498	4.41	11.6	0.00166	0.0186	2.78
4	102751401	102752641	1241	+	ENSG00000251288	AC018797.2	processed_pseudogene	chromosome	WD repeat domain 12 (WDR12) pseudogene	ENSG00000251288.2	AC018797.2	NA	0.895	0.747	11.6	0.00166	0.0186	2.78
16	70010751	70065945	55195	-	ENSG00000255185	PDXDC2P	transcribed_unprocessed_pseudogene	chromosome	pyridoxal dependent decarboxylase domain containing 2, pseudogene [Source:HGNC Symbol;Acc:HGNC:27559]	ENSG00000255185.5	PDXDC2P	NA	-0.576	3.45	11.6	0.00166	0.0186	2.78
19	35902529	35904377	1849	+	ENSG00000126264	HCST	protein_coding	chromosome	hematopoietic cell signal transducer [Source:HGNC Symbol;Acc:HGNC:16977]	ENSG00000126264.10	HCST	10870	-0.405	7.19	11.6	0.00167	0.0187	2.78
6	27146418	27146798	381	-	ENSG00000197903	HIST1H2BK	protein_coding	chromosome	histone cluster 1 H2B family member k [Source:HGNC Symbol;Acc:HGNC:13954]	ENSG00000197903.7	HIST1H2BK	85236	0.727	3.49	11.6	0.00167	0.0187	2.78
22	46360834	46537170	176337	-	ENSG00000075275	CELSR1	protein_coding	chromosome	cadherin EGF LAG seven-pass G-type receptor 1 [Source:HGNC Symbol;Acc:HGNC:1850]	ENSG00000075275.16	CELSR1	9620	1.68	2.44	11.6	0.00168	0.0187	2.77
10	103088017	103193306	105290	-	ENSG00000076685	NT5C2	protein_coding	chromosome	5'-nucleotidase, cytosolic II [Source:HGNC Symbol;Acc:HGNC:8022]	ENSG00000076685.18	NT5C2	22978	0.416	6.74	11.6	0.00168	0.0187	2.77
20	4120980	4187747	66768	+	ENSG00000088826	SMOX	protein_coding	chromosome	spermine oxidase [Source:HGNC Symbol;Acc:HGNC:15862]	ENSG00000088826.18	SMOX	54498	1.48	5.66	11.6	0.00168	0.0187	2.77
2	189746660	189763227	16568	-	ENSG00000128694	OSGEPL1	protein_coding	chromosome	O-sialoglycoprotein endopeptidase like 1 [Source:HGNC Symbol;Acc:HGNC:23075]	ENSG00000128694.12	OSGEPL1	64172	-0.619	2.77	11.6	0.00168	0.0187	2.78
12	48653401	48682238	28838	-	ENSG00000139620	KANSL2	protein_coding	chromosome	KAT8 regulatory NSL complex subunit 2 [Source:HGNC Symbol;Acc:HGNC:26024]	ENSG00000139620.12	KANSL2	54934	-0.731	5.82	11.6	0.00168	0.0187	2.78
11	62665309	62668496	3188	+	ENSG00000214756	CSKMT	protein_coding	chromosome	citrate synthase lysine methyltransferase [Source:HGNC Symbol;Acc:HGNC:33113]	ENSG00000214756.8	CSKMT	751071	-1.04	1.55	11.6	0.00168	0.0187	2.77
2	85394753	85418432	23680	-	ENSG00000042493	CAPG	protein_coding	chromosome	capping actin protein, gelsolin like [Source:HGNC Symbol;Acc:HGNC:1474]	ENSG00000042493.16	CAPG	822	0.654	8.44	11.6	0.00169	0.0188	2.77
12	92770637	92929331	158695	-	ENSG00000102189	EEA1	protein_coding	chromosome	early endosome antigen 1 [Source:HGNC Symbol;Acc:HGNC:3185]	ENSG00000102189.17	EEA1	8411	-0.37	4.72	11.6	0.00169	0.0188	2.77
2	108534355	108687246	152892	+	ENSG00000169756	LIMS1	protein_coding	chromosome	LIM zinc finger domain containing 1 [Source:HGNC Symbol;Acc:HGNC:6616]	ENSG00000169756.16	LIMS1	3987	0.639	7.73	11.6	0.00169	0.0188	2.77
X	154401236	154412112	10877	-	ENSG00000013563	DNASE1L1	protein_coding	chromosome	deoxyribonuclease 1 like 1 [Source:HGNC Symbol;Acc:HGNC:2957]	ENSG00000013563.14	DNASE1L1	1774	0.776	4.52	11.6	0.0017	0.0188	2.77
2	120240064	120294710	54647	+	ENSG00000144118	RALB	protein_coding	chromosome	RAS like proto-oncogene B [Source:HGNC Symbol;Acc:HGNC:9840]	ENSG00000144118.14	RALB	5899	0.482	6.43	11.6	0.0017	0.0189	2.77
2	6917412	7068286	150875	+	ENSG00000151692	RNF144A	protein_coding	chromosome	ring finger protein 144A [Source:HGNC Symbol;Acc:HGNC:20457]	ENSG00000151692.15	RNF144A	9781	-0.669	3.37	11.6	0.0017	0.0188	2.77
1	24745382	24844321	98940	+	ENSG00000169504	CLIC4	protein_coding	chromosome	chloride intracellular channel 4 [Source:HGNC Symbol;Acc:HGNC:13518]	ENSG00000169504.15	CLIC4	25932	0.771	5.57	11.6	0.0017	0.0189	2.77
5	170246233	170297818	51586	-	ENSG00000043462	LCP2	protein_coding	chromosome	lymphocyte cytosolic protein 2 [Source:HGNC Symbol;Acc:HGNC:6529]	ENSG00000043462.12	LCP2	3937	-0.25	7.8	11.5	0.00171	0.0189	2.77
4	8182072	8241803	59732	+	ENSG00000125089	SH3TC1	protein_coding	chromosome	SH3 domain and tetratricopeptide repeats 1 [Source:HGNC Symbol;Acc:HGNC:26009]	ENSG00000125089.17	SH3TC1	54436	0.695	6.74	11.5	0.00171	0.019	2.77
1	228735479	228746664	11186	+	ENSG00000116574	RHOU	protein_coding	chromosome	ras homolog family member U [Source:HGNC Symbol;Acc:HGNC:17794]	ENSG00000116574.6	RHOU	58480	0.594	3.9	11.5	0.00172	0.019	2.77
1	39678648	39691485	12838	-	ENSG00000116983	HPCAL4	protein_coding	chromosome	hippocalcin like 4 [Source:HGNC Symbol;Acc:HGNC:18212]	ENSG00000116983.13	HPCAL4	51440	-0.995	2.41	11.5	0.00172	0.019	2.76
16	47154387	47464149	309763	-	ENSG00000129636	ITFG1	protein_coding	chromosome	integrin alpha FG-GAP repeat containing 1 [Source:HGNC Symbol;Acc:HGNC:30697]	ENSG00000129636.13	ITFG1	81533	0.385	6.26	11.5	0.00172	0.019	2.76
12	29500840	29784759	283920	-	ENSG00000133687	TMTC1	protein_coding	chromosome	transmembrane O-mannosyltransferase targeting cadherins 1 [Source:HGNC Symbol;Acc:HGNC:24099]	ENSG00000133687.16	TMTC1	83857	1.5	3.35	11.5	0.00172	0.019	2.76
5	6633427	6674386	40960	+	ENSG00000145545	SRD5A1	protein_coding	chromosome	steroid 5 alpha-reductase 1 [Source:HGNC Symbol;Acc:HGNC:11284]	ENSG00000145545.12	SRD5A1	6715	0.537	4.65	11.5	0.00172	0.019	2.77
14	44924319	45042322	118004	-	ENSG00000179454	KLHL28	protein_coding	chromosome	kelch like family member 28 [Source:HGNC Symbol;Acc:HGNC:19741]	ENSG00000179454.13	KLHL28	54813	-0.495	5.22	11.5	0.00172	0.019	2.76
5	57173948	57264679	90732	+	ENSG00000062194	GPBP1	protein_coding	chromosome	GC-rich promoter binding protein 1 [Source:HGNC Symbol;Acc:HGNC:29520]	ENSG00000062194.16	GPBP1	65056	-0.333	6.78	11.5	0.00173	0.019	2.76
X	16786432	16844519	58088	+	ENSG00000086712	TXLNG	protein_coding	chromosome	taxilin gamma [Source:HGNC Symbol;Acc:HGNC:18578]	ENSG00000086712.13	TXLNG	55787	-0.47	4.23	11.5	0.00173	0.019	2.76
2	200908977	200963680	54704	-	ENSG00000115942	ORC2	protein_coding	chromosome	origin recognition complex subunit 2 [Source:HGNC Symbol;Acc:HGNC:8488]	ENSG00000115942.9	ORC2	4999	-0.467	3.26	11.5	0.00173	0.019	2.76
11	4598672	4608231	9560	-	ENSG00000167333	TRIM68	protein_coding	chromosome	tripartite motif containing 68 [Source:HGNC Symbol;Acc:HGNC:21161]	ENSG00000167333.13	TRIM68	55128	-0.562	3.7	11.5	0.00173	0.019	2.76
17	1646145	1649866	3722	-	ENSG00000167705	RILP	protein_coding	chromosome	Rab interacting lysosomal protein [Source:HGNC Symbol;Acc:HGNC:30266]	ENSG00000167705.12	RILP	83547	0.497	4.23	11.5	0.00173	0.019	2.76
6	3231403	3303373	71971	+	ENSG00000180822	PSMG4	protein_coding	chromosome	proteasome assembly chaperone 4 [Source:HGNC Symbol;Acc:HGNC:21108]	ENSG00000180822.11	PSMG4	389362	-0.474	4.22	11.5	0.00173	0.019	2.76
19	46838136	46850992	12857	-	ENSG00000042753	AP2S1	protein_coding	chromosome	adaptor related protein complex 2 subunit sigma 1 [Source:HGNC Symbol;Acc:HGNC:565]	ENSG00000042753.11	AP2S1	1175	0.415	5.68	11.5	0.00174	0.019	2.76
20	43914852	44069616	154765	+	ENSG00000124191	TOX2	protein_coding	chromosome	TOX high mobility group box family member 2 [Source:HGNC Symbol;Acc:HGNC:16095]	ENSG00000124191.18	TOX2	84969	0.906	2.54	11.5	0.00174	0.0191	2.76
20	2835314	2841190	5877	-	ENSG00000132635	PCED1A	protein_coding	chromosome	PC-esterase domain containing 1A [Source:HGNC Symbol;Acc:HGNC:16212]	ENSG00000132635.17	PCED1A	64773	-0.343	4.61	11.5	0.00174	0.0191	2.76
1	151982915	151993859	10945	-	ENSG00000197747	S100A10	protein_coding	chromosome	S100 calcium binding protein A10 [Source:HGNC Symbol;Acc:HGNC:10487]	ENSG00000197747.9	S100A10	6281	0.406	8.79	11.5	0.00174	0.0191	2.76
11	117314557	117413266	98710	+	ENSG00000110274	CEP164	protein_coding	chromosome	centrosomal protein 164 [Source:HGNC Symbol;Acc:HGNC:29182]	ENSG00000110274.16	CEP164	22897	-0.411	4.33	11.5	0.00175	0.0191	2.76
21	29004384	29019360	14977	-	ENSG00000156253	RWDD2B	protein_coding	chromosome	RWD domain containing 2B [Source:HGNC Symbol;Acc:HGNC:1302]	ENSG00000156253.7	RWDD2B	10069	-0.485	2.98	11.5	0.00175	0.0191	2.76
2	189784085	189877629	93545	+	ENSG00000064933	PMS1	protein_coding	chromosome	PMS1 homolog 1, mismatch repair system component [Source:HGNC Symbol;Acc:HGNC:9121]	ENSG00000064933.17	PMS1	5378	-0.423	4.68	11.5	0.00176	0.0191	2.76
10	24583609	24723887	140279	-	ENSG00000107863	ARHGAP21	protein_coding	chromosome	Rho GTPase activating protein 21 [Source:HGNC Symbol;Acc:HGNC:23725]	ENSG00000107863.18	ARHGAP21	57584	0.753	4.73	11.5	0.00176	0.0192	2.75
3	50606490	50611831	5342	-	ENSG00000114737	CISH	protein_coding	chromosome	cytokine inducible SH2 containing protein [Source:HGNC Symbol;Acc:HGNC:1984]	ENSG00000114737.15	CISH	1154	-0.99	5.76	11.5	0.00176	0.0191	2.76
4	88725955	89111398	385444	-	ENSG00000138640	FAM13A	protein_coding	chromosome	family with sequence similarity 13 member A [Source:HGNC Symbol;Acc:HGNC:19367]	ENSG00000138640.15	FAM13A	10144	-0.494	4.97	11.5	0.00176	0.0192	2.75
CHR_HSCHR19_4_CTG3_1	54315100	54321156	6057	-	ENSG00000274113	LILRA5	protein_coding	chromosome	leukocyte immunoglobulin like receptor A5 [Source:HGNC Symbol;Acc:HGNC:16309]	ENSG00000274113.4	LILRA5	353514	1.12	2.41	11.5	0.00176	0.0192	2.75
2	205993721	206086303	92583	-	ENSG00000114933	INO80D	protein_coding	chromosome	INO80 complex subunit D [Source:HGNC Symbol;Acc:HGNC:25997]	ENSG00000114933.16	INO80D	54891	-0.397	5.09	11.4	0.00177	0.0193	2.75
11	34438934	34472060	33127	+	ENSG00000121691	CAT	protein_coding	chromosome	catalase [Source:HGNC Symbol;Acc:HGNC:1516]	ENSG00000121691.7	CAT	847	0.48	7.66	11.5	0.00177	0.0192	2.75
1	230057990	230282122	224133	+	ENSG00000143641	GALNT2	protein_coding	chromosome	polypeptide N-acetylgalactosaminyltransferase 2 [Source:HGNC Symbol;Acc:HGNC:4124]	ENSG00000143641.10	GALNT2	2590	0.627	6.1	11.4	0.00178	0.0193	2.75
19	37696371	37719761	23391	-	ENSG00000198182	ZNF607	protein_coding	chromosome	zinc finger protein 607 [Source:HGNC Symbol;Acc:HGNC:28192]	ENSG00000198182.13	ZNF607	84775	-1.14	1.47	11.4	0.00178	0.0193	2.75
6	32844136	32859851	15716	+	ENSG00000240065	PSMB9	protein_coding	chromosome	proteasome subunit beta 9 [Source:HGNC Symbol;Acc:HGNC:9546]	ENSG00000240065.8	PSMB9	5698	-0.587	5.67	11.4	0.00178	0.0193	2.75
1	206203345	206464443	261099	+	ENSG00000266028	SRGAP2	protein_coding	chromosome	SLIT-ROBO Rho GTPase activating protein 2 [Source:HGNC Symbol;Acc:HGNC:19751]	ENSG00000266028.7	SRGAP2	23380	0.485	6.12	11.4	0.00178	0.0193	2.75
3	139005806	139357223	351418	+	ENSG00000175110	MRPS22	protein_coding	chromosome	mitochondrial ribosomal protein S22 [Source:HGNC Symbol;Acc:HGNC:14508]	ENSG00000175110.11	MRPS22	56945	-0.337	4.84	11.4	0.00179	0.0193	2.75
1	6460786	6466195	5410	-	ENSG00000215788	TNFRSF25	protein_coding	chromosome	TNF receptor superfamily member 25 [Source:HGNC Symbol;Acc:HGNC:11910]	ENSG00000215788.10	TNFRSF25	8718	-0.947	5.99	11.4	0.00179	0.0193	2.75
7	39950121	40099580	149460	+	ENSG00000065883	CDK13	protein_coding	chromosome	cyclin dependent kinase 13 [Source:HGNC Symbol;Acc:HGNC:1733]	ENSG00000065883.16	CDK13	8621	-0.298	6.47	11.4	0.00181	0.0195	2.74
6	89364616	89412273	47658	-	ENSG00000025039	RRAGD	protein_coding	chromosome	Ras related GTP binding D [Source:HGNC Symbol;Acc:HGNC:19903]	ENSG00000025039.15	RRAGD	58528	0.575	2.56	11.4	0.00182	0.0196	2.74
3	113747033	113812056	65024	+	ENSG00000114573	ATP6V1A	protein_coding	chromosome	ATPase H+ transporting V1 subunit A [Source:HGNC Symbol;Acc:HGNC:851]	ENSG00000114573.10	ATP6V1A	523	0.648	6.91	11.4	0.00182	0.0196	2.74
7	66075800	66094697	18898	+	ENSG00000126522	ASL	protein_coding	chromosome	argininosuccinate lyase [Source:HGNC Symbol;Acc:HGNC:746]	ENSG00000126522.17	ASL	435	0.307	5.65	11.4	0.00182	0.0196	2.74
10	119571802	119597029	25228	-	ENSG00000151923	TIAL1	protein_coding	chromosome	TIA1 cytotoxic granule associated RNA binding protein like 1 [Source:HGNC Symbol;Acc:HGNC:11804]	ENSG00000151923.17	TIAL1	7073	-0.521	4.46	11.4	0.00182	0.0196	2.74
5	80408013	80483379	75367	+	ENSG00000039319	ZFYVE16	protein_coding	chromosome	zinc finger FYVE-type containing 16 [Source:HGNC Symbol;Acc:HGNC:20756]	ENSG00000039319.17	ZFYVE16	9765	0.478	5.03	11.4	0.00183	0.0196	2.74
19	47745546	47757058	11513	+	ENSG00000105373	NOP53	protein_coding	chromosome	NOP53 ribosome biogenesis factor [Source:HGNC Symbol;Acc:HGNC:4333]	ENSG00000105373.19	NOP53	29997	-0.391	6.91	11.4	0.00183	0.0196	2.74
8	81656914	81686331	29418	-	ENSG00000133731	IMPA1	protein_coding	chromosome	inositol monophosphatase 1 [Source:HGNC Symbol;Acc:HGNC:6050]	ENSG00000133731.10	IMPA1	3612	-0.476	3.61	11.4	0.00183	0.0196	2.74
11	77128246	77215241	86996	+	ENSG00000137474	MYO7A	protein_coding	chromosome	myosin VIIA [Source:HGNC Symbol;Acc:HGNC:7606]	ENSG00000137474.22	MYO7A	4647	1.36	3.06	11.4	0.00183	0.0196	2.74
17	42011382	42025644	14263	+	ENSG00000168256	NKIRAS2	protein_coding	chromosome	NFKB inhibitor interacting Ras like 2 [Source:HGNC Symbol;Acc:HGNC:17898]	ENSG00000168256.18	NKIRAS2	28511	0.422	6.25	11.4	0.00183	0.0196	2.74
9	113221544	113264492	42949	+	ENSG00000136868	SLC31A1	protein_coding	chromosome	solute carrier family 31 member 1 [Source:HGNC Symbol;Acc:HGNC:11016]	ENSG00000136868.11	SLC31A1	1317	0.58	5.92	11.4	0.00184	0.0197	2.74
10	104235356	104267459	32104	+	ENSG00000148834	GSTO1	protein_coding	chromosome	glutathione S-transferase omega 1 [Source:HGNC Symbol;Acc:HGNC:13312]	ENSG00000148834.13	GSTO1	9446	0.556	6.88	11.3	0.00185	0.0198	2.73
11	108665069	108940927	275859	+	ENSG00000178105	DDX10	protein_coding	chromosome	DEAD-box helicase 10 [Source:HGNC Symbol;Acc:HGNC:2735]	ENSG00000178105.11	DDX10	1662	-0.331	5.03	11.3	0.00185	0.0199	2.73
19	1259384	1274880	15497	+	ENSG00000099622	CIRBP	protein_coding	chromosome	cold inducible RNA binding protein [Source:HGNC Symbol;Acc:HGNC:1982]	ENSG00000099622.14	CIRBP	1153	-0.417	6.94	11.3	0.00186	0.0199	2.73
14	91965991	92040896	74906	-	ENSG00000100815	TRIP11	protein_coding	chromosome	thyroid hormone receptor interactor 11 [Source:HGNC Symbol;Acc:HGNC:12305]	ENSG00000100815.12	TRIP11	9321	-0.405	5.61	11.3	0.00186	0.0199	2.73
5	151661096	151686975	25880	-	ENSG00000113140	SPARC	protein_coding	chromosome	secreted protein acidic and cysteine rich [Source:HGNC Symbol;Acc:HGNC:11219]	ENSG00000113140.11	SPARC	6678	1.6	8.35	11.3	0.00187	0.02	2.73
9	101387633	101398618	10986	-	ENSG00000136897	MRPL50	protein_coding	chromosome	mitochondrial ribosomal protein L50 [Source:HGNC Symbol;Acc:HGNC:16654]	ENSG00000136897.8	MRPL50	54534	-0.507	3.62	11.3	0.00187	0.02	2.73
11	61959718	61967634	7917	-	ENSG00000167996	FTH1	protein_coding	chromosome	ferritin heavy chain 1 [Source:HGNC Symbol;Acc:HGNC:3976]	ENSG00000167996.16	FTH1	2495	0.344	12.4	11.3	0.00187	0.0199	2.73
16	30949068	30956461	7394	+	ENSG00000175938	ORAI3	protein_coding	chromosome	ORAI calcium release-activated calcium modulator 3 [Source:HGNC Symbol;Acc:HGNC:28185]	ENSG00000175938.7	ORAI3	93129	0.622	5.68	11.3	0.00187	0.0199	2.73
5	6599239	6633291	34053	-	ENSG00000037474	NSUN2	protein_coding	chromosome	NOP2/Sun RNA methyltransferase 2 [Source:HGNC Symbol;Acc:HGNC:25994]	ENSG00000037474.15	NSUN2	54888	-0.214	6.4	11.3	0.00189	0.0201	2.72
1	153959099	153968184	9086	-	ENSG00000143570	SLC39A1	protein_coding	chromosome	solute carrier family 39 member 1 [Source:HGNC Symbol;Acc:HGNC:12876]	ENSG00000143570.18	SLC39A1	27173	0.344	6.24	11.3	0.00189	0.0201	2.72
4	184649667	184694963	45297	+	ENSG00000164306	PRIMPOL	protein_coding	chromosome	primase and DNA directed polymerase [Source:HGNC Symbol;Acc:HGNC:26575]	ENSG00000164306.11	PRIMPOL	201973	-0.616	3.05	11.3	0.00189	0.0201	2.72
17	75525080	75575208	50129	+	ENSG00000073350	LLGL2	protein_coding	chromosome	LLGL scribble cell polarity complex component 2 [Source:HGNC Symbol;Acc:HGNC:6629]	ENSG00000073350.13	LLGL2	3993	-0.523	5.92	11.3	0.0019	0.0202	2.72
1	53242364	53328469	86106	-	ENSG00000157193	LRP8	protein_coding	chromosome	LDL receptor related protein 8 [Source:HGNC Symbol;Acc:HGNC:6700]	ENSG00000157193.18	LRP8	7804	0.492	4.58	11.3	0.0019	0.0202	2.72
14	49570984	49599164	28181	-	ENSG00000213741	RPS29	protein_coding	chromosome	ribosomal protein S29 [Source:HGNC Symbol;Acc:HGNC:10419]	ENSG00000213741.10	RPS29	6235	-0.548	7.06	11.3	0.0019	0.0202	2.72
16	1776712	1793700	16989	-	ENSG00000162032	SPSB3	protein_coding	chromosome	splA/ryanodine receptor domain and SOCS box containing 3 [Source:HGNC Symbol;Acc:HGNC:30629]	ENSG00000162032.16	SPSB3	90864	-0.253	6.78	11.3	0.00191	0.0203	2.72
19	37217926	37248738	30813	+	ENSG00000188283	ZNF383	protein_coding	chromosome	zinc finger protein 383 [Source:HGNC Symbol;Acc:HGNC:18609]	ENSG00000188283.11	ZNF383	163087	-0.477	3.44	11.3	0.00191	0.0203	2.72
6	139338018	139339580	1563	+	ENSG00000218565	AL592429.1	processed_pseudogene	chromosome	DnaJ (Hsp40) homolog, subfamily C, member 7 (DNAJC7) pseudogene	ENSG00000218565.2	AL592429.1	NA	1.51	2.66	11.3	0.00191	0.0203	2.72
16	48356364	48448402	92039	-	ENSG00000196470	SIAH1	protein_coding	chromosome	siah E3 ubiquitin protein ligase 1 [Source:HGNC Symbol;Acc:HGNC:10857]	ENSG00000196470.12	SIAH1	6477	-0.583	3.9	11.3	0.00192	0.0203	2.72
2	203238940	203305611	66672	+	ENSG00000119004	CYP20A1	protein_coding	chromosome	cytochrome P450 family 20 subfamily A member 1 [Source:HGNC Symbol;Acc:HGNC:20576]	ENSG00000119004.15	CYP20A1	57404	-0.33	4.72	11.2	0.00193	0.0204	2.72
18	23453287	23486603	33317	+	ENSG00000101782	RIOK3	protein_coding	chromosome	RIO kinase 3 [Source:HGNC Symbol;Acc:HGNC:11451]	ENSG00000101782.15	RIOK3	8780	0.421	6.89	11.2	0.00194	0.0205	2.71
X	108044970	108079184	34215	+	ENSG00000101842	VSIG1	protein_coding	chromosome	V-set and immunoglobulin domain containing 1 [Source:HGNC Symbol;Acc:HGNC:28675]	ENSG00000101842.13	VSIG1	340547	-0.558	3.59	11.2	0.00194	0.0205	2.71
12	9695384	9696227	844	+	ENSG00000213443	AC007068.1	processed_pseudogene	chromosome	nucleophosmin (nucleolar phosphoprotein B23, numatrin) (NPM1) pseudogene	ENSG00000213443.2	AC007068.1	NA	-0.712	4.85	11.2	0.00194	0.0205	2.71
17	7579491	7582111	2621	+	ENSG00000129226	CD68	protein_coding	chromosome	CD68 molecule [Source:HGNC Symbol;Acc:HGNC:1693]	ENSG00000129226.14	CD68	968	0.621	9.28	11.2	0.00195	0.0205	2.71
12	123233436	123257960	24525	+	ENSG00000130921	C12orf65	protein_coding	chromosome	chromosome 12 open reading frame 65 [Source:HGNC Symbol;Acc:HGNC:26784]	ENSG00000130921.8	C12orf65	91574	-0.447	5.17	11.2	0.00195	0.0205	2.71
13	44989529	45037669	48141	+	ENSG00000133114	GPALPP1	protein_coding	chromosome	GPALPP motifs containing 1 [Source:HGNC Symbol;Acc:HGNC:20298]	ENSG00000133114.17	GPALPP1	55425	-0.292	3.93	11.2	0.00195	0.0205	2.71
9	86026146	86100173	74028	-	ENSG00000135052	GOLM1	protein_coding	chromosome	golgi membrane protein 1 [Source:HGNC Symbol;Acc:HGNC:15451]	ENSG00000135052.16	GOLM1	51280	0.793	4.77	11.2	0.00195	0.0205	2.71
3	11790442	11846919	56478	-	ENSG00000144559	TAMM41	protein_coding	chromosome	TAM41 mitochondrial translocator assembly and maintenance homolog [Source:HGNC Symbol;Acc:HGNC:25187]	ENSG00000144559.10	TAMM41	132001	-0.565	2.95	11.2	0.00195	0.0205	2.71
5	150442635	150449739	7105	-	ENSG00000164587	RPS14	protein_coding	chromosome	ribosomal protein S14 [Source:HGNC Symbol;Acc:HGNC:10387]	ENSG00000164587.13	RPS14	6208	-0.464	8.8	11.2	0.00195	0.0205	2.71
X	154428645	154436516	7872	+	ENSG00000071553	ATP6AP1	protein_coding	chromosome	ATPase H+ transporting accessory protein 1 [Source:HGNC Symbol;Acc:HGNC:868]	ENSG00000071553.17	ATP6AP1	537	0.426	8.09	11.2	0.00197	0.0207	2.7
14	73275107	73458617	183511	-	ENSG00000133961	NUMB	protein_coding	chromosome	NUMB endocytic adaptor protein [Source:HGNC Symbol;Acc:HGNC:8060]	ENSG00000133961.20	NUMB	8650	0.572	7.51	11.2	0.00197	0.0207	2.7
12	19404045	19720801	316757	+	ENSG00000139154	AEBP2	protein_coding	chromosome	AE binding protein 2 [Source:HGNC Symbol;Acc:HGNC:24051]	ENSG00000139154.15	AEBP2	121536	-0.33	4.32	11.2	0.00197	0.0207	2.71
19	50025714	50053414	27701	+	ENSG00000142528	ZNF473	protein_coding	chromosome	zinc finger protein 473 [Source:HGNC Symbol;Acc:HGNC:23239]	ENSG00000142528.16	ZNF473	25888	-0.619	3.37	11.2	0.00197	0.0207	2.71
22	41433494	41446801	13308	-	ENSG00000183864	TOB2	protein_coding	chromosome	transducer of ERBB2, 2 [Source:HGNC Symbol;Acc:HGNC:11980]	ENSG00000183864.5	TOB2	10766	-0.572	5.51	11.2	0.00197	0.0207	2.7
15	79898840	79923702	24863	-	ENSG00000180953	AC015871.1	protein_coding	chromosome	Suppressor of tumorigenicity 20 protein [Source:UniProtKB/Swiss-Prot;Acc:Q9HBF5]	ENSG00000180953.11	AC015871.1	NA	1.02	1.78	11.2	0.00199	0.0208	2.7
11	66480013	66509657	29645	+	ENSG00000254986	DPP3	protein_coding	chromosome	dipeptidyl peptidase 3 [Source:HGNC Symbol;Acc:HGNC:3008]	ENSG00000254986.7	DPP3	10072	0.352	5.96	11.2	0.00199	0.0208	2.7
14	67294371	67360265	65895	-	ENSG00000100554	ATP6V1D	protein_coding	chromosome	ATPase H+ transporting V1 subunit D [Source:HGNC Symbol;Acc:HGNC:13527]	ENSG00000100554.12	ATP6V1D	51382	0.341	5.5	11.2	0.002	0.0209	2.7
5	43065176	43192021	126846	+	ENSG00000172262	ZNF131	protein_coding	chromosome	zinc finger protein 131 [Source:HGNC Symbol;Acc:HGNC:12915]	ENSG00000172262.11	ZNF131	7690	-0.389	5.4	11.2	0.002	0.0209	2.7
22	19036282	19122454	86173	-	ENSG00000070413	DGCR2	protein_coding	chromosome	DiGeorge syndrome critical region gene 2 [Source:HGNC Symbol;Acc:HGNC:2845]	ENSG00000070413.20	DGCR2	9993	0.346	6.72	11.1	0.00201	0.0209	2.7
6	42224931	42452051	227121	-	ENSG00000124496	TRERF1	protein_coding	chromosome	transcriptional regulating factor 1 [Source:HGNC Symbol;Acc:HGNC:18273]	ENSG00000124496.12	TRERF1	55809	-0.468	4.58	11.1	0.00201	0.0209	2.7
20	32052188	32101856	49669	+	ENSG00000101336	HCK	protein_coding	chromosome	HCK proto-oncogene, Src family tyrosine kinase [Source:HGNC Symbol;Acc:HGNC:4840]	ENSG00000101336.14	HCK	3055	0.695	8.81	11.1	0.00203	0.0212	2.69
2	162318840	162371595	52756	+	ENSG00000115271	GCA	protein_coding	chromosome	grancalcin [Source:HGNC Symbol;Acc:HGNC:15990]	ENSG00000115271.11	GCA	25801	0.953	6.47	11.1	0.00203	0.0212	2.69
1	31259568	31296788	37221	-	ENSG00000060688	SNRNP40	protein_coding	chromosome	small nuclear ribonucleoprotein U5 subunit 40 [Source:HGNC Symbol;Acc:HGNC:30857]	ENSG00000060688.13	SNRNP40	9410	-0.26	5.9	11.1	0.00204	0.0212	2.69
9	135932969	135961373	28405	-	ENSG00000130560	UBAC1	protein_coding	chromosome	UBA domain containing 1 [Source:HGNC Symbol;Acc:HGNC:30221]	ENSG00000130560.9	UBAC1	10422	0.27	5.67	11.1	0.00204	0.0212	2.69
7	29122340	29514667	392328	+	ENSG00000285162	AC004593.3	protein_coding	chromosome	chimerin 2 [Source:NCBI gene;Acc:1124]	ENSG00000285162.1	AC004593.3	1124	1.03	2.29	11.1	0.00204	0.0212	2.69
16	28591943	28597050	5108	-	ENSG00000197165	SULT1A2	protein_coding	chromosome	sulfotransferase family 1A member 2 [Source:HGNC Symbol;Acc:HGNC:11454]	ENSG00000197165.11	SULT1A2	6799	1.98	1.77	11.1	0.00205	0.0213	2.69
7	144294480	144300934	6455	+	ENSG00000228960	OR2A9P	transcribed_unprocessed_pseudogene	chromosome	olfactory receptor family 2 subfamily A member 9 pseudogene [Source:HGNC Symbol;Acc:HGNC:8236]	ENSG00000228960.6	OR2A9P	NA	-0.8	2.39	11.1	0.00205	0.0213	2.69
CHR_HSCHR17_10_CTG4	36210948	36212918	1971	+	ENSG00000282604	CCL4L2	protein_coding	chromosome	C-C motif chemokine ligand 4 like 2 [Source:HGNC Symbol;Acc:HGNC:24066]	ENSG00000282604.1	CCL4L2	9560	-1.61	4.08	11.1	0.00205	0.0213	2.69
12	121804180	121832584	28405	+	ENSG00000139718	SETD1B	protein_coding	chromosome	SET domain containing 1B, histone lysine methyltransferase [Source:HGNC Symbol;Acc:HGNC:29187]	ENSG00000139718.10	SETD1B	23067	-0.427	2.92	11.1	0.00206	0.0213	2.69
17	75751594	75765236	13643	-	ENSG00000108479	GALK1	protein_coding	chromosome	galactokinase 1 [Source:HGNC Symbol;Acc:HGNC:4118]	ENSG00000108479.12	GALK1	2584	0.405	5.42	11.1	0.00207	0.0214	2.68
10	70137981	70146700	8720	-	ENSG00000156521	TYSND1	protein_coding	chromosome	trypsin domain containing 1 [Source:HGNC Symbol;Acc:HGNC:28531]	ENSG00000156521.14	TYSND1	219743	-0.307	5.07	11.1	0.00207	0.0214	2.68
7	38383704	38631420	247717	-	ENSG00000078053	AMPH	protein_coding	chromosome	amphiphysin [Source:HGNC Symbol;Acc:HGNC:471]	ENSG00000078053.17	AMPH	273	1.74	1.58	11.1	0.00208	0.0215	2.68
9	112878920	112890876	11957	-	ENSG00000119457	SLC46A2	protein_coding	chromosome	solute carrier family 46 member 2 [Source:HGNC Symbol;Acc:HGNC:16055]	ENSG00000119457.8	SLC46A2	57864	0.95	5.05	11.1	0.00208	0.0215	2.68
17	7626234	7627876	1643	-	ENSG00000141504	SAT2	protein_coding	chromosome	spermidine/spermine N1-acetyltransferase family member 2 [Source:HGNC Symbol;Acc:HGNC:23160]	ENSG00000141504.11	SAT2	112483	0.319	5.14	11.1	0.00209	0.0215	2.68
16	2969270	2973484	4215	+	ENSG00000162073	PAQR4	protein_coding	chromosome	progestin and adipoQ receptor family member 4 [Source:HGNC Symbol;Acc:HGNC:26386]	ENSG00000162073.14	PAQR4	124222	0.604	4.14	11	0.00209	0.0216	2.68
3	194640791	194672463	31673	-	ENSG00000041802	LSG1	protein_coding	chromosome	large 60S subunit nuclear export GTPase 1 [Source:HGNC Symbol;Acc:HGNC:25652]	ENSG00000041802.11	LSG1	55341	-0.451	5.12	11	0.0021	0.0217	2.68
2	55519604	55545879	26276	+	ENSG00000163001	CFAP36	protein_coding	chromosome	cilia and flagella associated protein 36 [Source:HGNC Symbol;Acc:HGNC:30540]	ENSG00000163001.11	CFAP36	112942	-0.59	3.01	11	0.00212	0.0218	2.67
1	245749342	246507312	757971	-	ENSG00000185420	SMYD3	protein_coding	chromosome	SET and MYND domain containing 3 [Source:HGNC Symbol;Acc:HGNC:15513]	ENSG00000185420.19	SMYD3	64754	-0.457	3.78	11	0.00212	0.0218	2.67
CHR_HSCHR17_1_CTG5	45393920	45434353	40434	-	ENSG00000276836	ARHGAP27	protein_coding	chromosome	Rho GTPase activating protein 27 [Source:HGNC Symbol;Acc:HGNC:31813]	ENSG00000276836.4	ARHGAP27	201176	1.01	6.65	11	0.00212	0.0218	2.67
10	23095579	23122013	26435	+	ENSG00000148450	MSRB2	protein_coding	chromosome	methionine sulfoxide reductase B2 [Source:HGNC Symbol;Acc:HGNC:17061]	ENSG00000148450.13	MSRB2	22921	0.605	4.02	11	0.00213	0.0219	2.67
19	16661139	16690023	28885	+	ENSG00000072954	TMEM38A	protein_coding	chromosome	transmembrane protein 38A [Source:HGNC Symbol;Acc:HGNC:28462]	ENSG00000072954.7	TMEM38A	79041	0.843	3.3	11	0.00214	0.0219	2.67
20	19757606	20002459	244854	+	ENSG00000132669	RIN2	protein_coding	chromosome	Ras and Rab interactor 2 [Source:HGNC Symbol;Acc:HGNC:18750]	ENSG00000132669.13	RIN2	54453	0.748	4.58	11	0.00214	0.0219	2.67
15	59659146	59689534	30389	-	ENSG00000140299	BNIP2	protein_coding	chromosome	BCL2 interacting protein 2 [Source:HGNC Symbol;Acc:HGNC:1083]	ENSG00000140299.12	BNIP2	663	0.266	7.51	11	0.00214	0.0219	2.67
7	103074881	103099759	24879	+	ENSG00000170632	ARMC10	protein_coding	chromosome	armadillo repeat containing 10 [Source:HGNC Symbol;Acc:HGNC:21706]	ENSG00000170632.14	ARMC10	83787	0.293	5.36	11	0.00214	0.0219	2.67
7	142535809	142536292	484	+	ENSG00000276405	TRBV13	TR_V_gene	chromosome	T cell receptor beta variable 13 [Source:HGNC Symbol;Acc:HGNC:12188]	ENSG00000276405.1	TRBV13	NA	-1.17	0.717	11	0.00214	0.0219	2.67
3	15042460	15065317	22858	-	ENSG00000131368	MRPS25	protein_coding	chromosome	mitochondrial ribosomal protein S25 [Source:HGNC Symbol;Acc:HGNC:14511]	ENSG00000131368.8	MRPS25	64432	-0.261	5.04	11	0.00215	0.022	2.67
11	117144284	117176894	32611	+	ENSG00000168092	PAFAH1B2	protein_coding	chromosome	platelet activating factor acetylhydrolase 1b catalytic subunit 2 [Source:HGNC Symbol;Acc:HGNC:8575]	ENSG00000168092.14	PAFAH1B2	5049	0.296	5.67	11	0.00215	0.022	2.67
16	30378106	30400108	22003	+	ENSG00000180035	ZNF48	protein_coding	chromosome	zinc finger protein 48 [Source:HGNC Symbol;Acc:HGNC:13114]	ENSG00000180035.12	ZNF48	197407	-0.932	2.08	11	0.00216	0.0221	2.67
6	38168451	38640148	471698	-	ENSG00000183826	BTBD9	protein_coding	chromosome	BTB domain containing 9 [Source:HGNC Symbol;Acc:HGNC:21228]	ENSG00000183826.18	BTBD9	114781	-0.457	4.36	11	0.00216	0.022	2.67
CHR_HG2030_PATCH	133328924	133336336	7413	-	ENSG00000281309	SURF6	protein_coding	chromosome	surfeit 6 [Source:HGNC Symbol;Acc:HGNC:11478]	ENSG00000281309.2	SURF6	6838	-0.61	4.59	11	0.00216	0.022	2.67
17	48540894	48544989	4096	-	ENSG00000173917	HOXB2	protein_coding	chromosome	homeobox B2 [Source:HGNC Symbol;Acc:HGNC:5113]	ENSG00000173917.10	HOXB2	3212	-0.738	2.75	11	0.00217	0.0222	2.66
4	118591773	118633729	41957	+	ENSG00000260404	AC110079.1	transcribed_unprocessed_pseudogene	chromosome	general transcription factor IIi (GTF2I) pseudogene	ENSG00000260404.3	AC110079.1	NA	2.76	3.09	11	0.00217	0.0221	2.66
20	25248085	25298012	49928	+	ENSG00000100994	PYGB	protein_coding	chromosome	glycogen phosphorylase B [Source:HGNC Symbol;Acc:HGNC:9723]	ENSG00000100994.12	PYGB	5834	0.312	6.69	10.9	0.00218	0.0222	2.66
17	75626845	75667189	40345	-	ENSG00000108469	RECQL5	protein_coding	chromosome	RecQ like helicase 5 [Source:HGNC Symbol;Acc:HGNC:9950]	ENSG00000108469.15	RECQL5	9400	0.71	4.89	10.9	0.00218	0.0222	2.66
12	57755103	57760411	5309	+	ENSG00000139266	MARCH9	protein_coding	chromosome	membrane associated ring-CH-type finger 9 [Source:HGNC Symbol;Acc:HGNC:25139]	ENSG00000139266.6	MARCH9	92979	-0.617	3.16	10.9	0.00218	0.0222	2.66
4	73052362	73069755	17394	-	ENSG00000163626	COX18	protein_coding	chromosome	cytochrome c oxidase assembly factor COX18 [Source:HGNC Symbol;Acc:HGNC:26801]	ENSG00000163626.16	COX18	285521	-0.454	3.21	10.9	0.00218	0.0222	2.66
20	33490075	33650036	159962	+	ENSG00000078699	CBFA2T2	protein_coding	chromosome	CBFA2/RUNX1 partner transcriptional co-repressor 2 [Source:HGNC Symbol;Acc:HGNC:1536]	ENSG00000078699.21	CBFA2T2	9139	-0.319	5.45	10.9	0.00219	0.0223	2.66
CHR_HSCHR19_1_CTG2	21027036	21043218	16183	+	ENSG00000278780	ZNF430	protein_coding	chromosome	zinc finger protein 430 [Source:HGNC Symbol;Acc:HGNC:20808]	ENSG00000278780.4	ZNF430	80264	-0.615	2.92	10.9	0.00219	0.0222	2.66
3	71753855	71756496	2642	+	ENSG00000170837	GPR27	protein_coding	chromosome	G protein-coupled receptor 27 [Source:HGNC Symbol;Acc:HGNC:4482]	ENSG00000170837.3	GPR27	2850	1.14	4.28	10.9	0.0022	0.0223	2.66
2	169584344	169641406	57063	+	ENSG00000138398	PPIG	protein_coding	chromosome	peptidylprolyl isomerase G [Source:HGNC Symbol;Acc:HGNC:14650]	ENSG00000138398.16	PPIG	9360	-0.352	5.73	10.9	0.00221	0.0224	2.65
16	69762306	69941741	179436	+	ENSG00000198373	WWP2	protein_coding	chromosome	WW domain containing E3 ubiquitin protein ligase 2 [Source:HGNC Symbol;Acc:HGNC:16804]	ENSG00000198373.12	WWP2	11060	0.308	7.15	10.9	0.00221	0.0224	2.66
3	187368385	187372076	3692	+	ENSG00000136514	RTP4	protein_coding	chromosome	receptor transporter protein 4 [Source:HGNC Symbol;Acc:HGNC:23992]	ENSG00000136514.3	RTP4	64108	-1.19	2.47	10.9	0.00222	0.0225	2.65
11	116748170	116772987	24818	-	ENSG00000137656	BUD13	protein_coding	chromosome	BUD13 homolog [Source:HGNC Symbol;Acc:HGNC:28199]	ENSG00000137656.12	BUD13	84811	-0.428	3.77	10.9	0.00222	0.0225	2.65
17	50375059	50397523	22465	-	ENSG00000108829	LRRC59	protein_coding	chromosome	leucine rich repeat containing 59 [Source:HGNC Symbol;Acc:HGNC:28817]	ENSG00000108829.10	LRRC59	55379	0.438	6.41	10.9	0.00223	0.0225	2.65
10	117241093	117279430	38338	+	ENSG00000165646	SLC18A2	protein_coding	chromosome	solute carrier family 18 member A2 [Source:HGNC Symbol;Acc:HGNC:10935]	ENSG00000165646.14	SLC18A2	6571	1.11	2.27	10.9	0.00223	0.0226	2.65
20	45406057	45410610	4554	+	ENSG00000244274	DBNDD2	protein_coding	chromosome	dysbindin domain containing 2 [Source:HGNC Symbol;Acc:HGNC:15881]	ENSG00000244274.7	DBNDD2	55861	0.552	3.57	10.9	0.00223	0.0225	2.65
5	154818492	154859252	40761	-	ENSG00000170271	FAXDC2	protein_coding	chromosome	fatty acid hydroxylase domain containing 2 [Source:HGNC Symbol;Acc:HGNC:1334]	ENSG00000170271.11	FAXDC2	10826	1.43	5.36	10.9	0.00224	0.0226	2.65
4	139453232	139476609	23378	+	ENSG00000172007	RAB33B	protein_coding	chromosome	RAB33B, member RAS oncogene family [Source:HGNC Symbol;Acc:HGNC:16075]	ENSG00000172007.7	RAB33B	83452	-0.401	3.9	10.9	0.00224	0.0226	2.65
CHR_HSCHR6_MHC_COX_CTG1	32986539	33002744	16206	-	ENSG00000224103	HLA-DPA1	protein_coding	chromosome	major histocompatibility complex, class II, DP alpha 1 [Source:HGNC Symbol;Acc:HGNC:4938]	ENSG00000224103.7	HLA-DPA1	3113	-0.869	7.12	10.9	0.00224	0.0226	2.65
11	118304545	118316175	11631	+	ENSG00000198851	CD3E	protein_coding	chromosome	CD3e molecule [Source:HGNC Symbol;Acc:HGNC:1674]	ENSG00000198851.9	CD3E	916	-0.815	7.86	10.9	0.00225	0.0227	2.65
1	19596979	19658456	61478	+	ENSG00000158747	NBL1	protein_coding	chromosome	NBL1, DAN family BMP antagonist [Source:HGNC Symbol;Acc:HGNC:7650]	ENSG00000158747.14	NBL1	4681	-1.42	2.32	10.9	0.00226	0.0227	2.65
3	134485721	134575017	89297	+	ENSG00000182923	CEP63	protein_coding	chromosome	centrosomal protein 63 [Source:HGNC Symbol;Acc:HGNC:25815]	ENSG00000182923.17	CEP63	80254	-0.472	4.57	10.9	0.00226	0.0227	2.65
1	167630093	167708696	78604	+	ENSG00000198771	RCSD1	protein_coding	chromosome	RCSD domain containing 1 [Source:HGNC Symbol;Acc:HGNC:28310]	ENSG00000198771.11	RCSD1	92241	0.248	8.09	10.9	0.00226	0.0227	2.65
19	13906201	13930879	24679	+	ENSG00000132024	CC2D1A	protein_coding	chromosome	coiled-coil and C2 domain containing 1A [Source:HGNC Symbol;Acc:HGNC:30237]	ENSG00000132024.17	CC2D1A	54862	0.214	5.7	10.8	0.00227	0.0227	2.64
X	96684663	97604997	920335	+	ENSG00000147202	DIAPH2	protein_coding	chromosome	diaphanous related formin 2 [Source:HGNC Symbol;Acc:HGNC:2877]	ENSG00000147202.18	DIAPH2	1730	0.36	5.49	10.8	0.00227	0.0228	2.64
11	59713456	59805882	92427	+	ENSG00000166900	STX3	protein_coding	chromosome	syntaxin 3 [Source:HGNC Symbol;Acc:HGNC:11438]	ENSG00000166900.17	STX3	6809	0.586	5.01	10.8	0.00227	0.0227	2.64
X	30653359	30731456	78098	+	ENSG00000198814	GK	protein_coding	chromosome	glycerol kinase [Source:HGNC Symbol;Acc:HGNC:4289]	ENSG00000198814.12	GK	2710	0.763	5.53	10.8	0.00227	0.0227	2.64
19	39385629	39391154	5526	-	ENSG00000006712	PAF1	protein_coding	chromosome	PAF1 homolog, Paf1/RNA polymerase II complex component [Source:HGNC Symbol;Acc:HGNC:25459]	ENSG00000006712.15	PAF1	54623	-0.573	5.72	10.8	0.00228	0.0228	2.64
6	2832332	2841959	9628	-	ENSG00000021355	SERPINB1	protein_coding	chromosome	serpin family B member 1 [Source:HGNC Symbol;Acc:HGNC:3311]	ENSG00000021355.13	SERPINB1	1992	0.629	7.39	10.8	0.00228	0.0228	2.64
3	123610049	123884331	274283	-	ENSG00000065534	MYLK	protein_coding	chromosome	myosin light chain kinase [Source:HGNC Symbol;Acc:HGNC:7590]	ENSG00000065534.18	MYLK	4638	1.85	5.66	10.8	0.00228	0.0228	2.64
14	63597039	63641861	44823	-	ENSG00000140006	WDR89	protein_coding	chromosome	WD repeat domain 89 [Source:HGNC Symbol;Acc:HGNC:20489]	ENSG00000140006.11	WDR89	112840	-0.709	3.03	10.8	0.00229	0.0229	2.64
17	8039034	8049134	10101	+	ENSG00000179593	ALOX15B	protein_coding	chromosome	arachidonate 15-lipoxygenase type B [Source:HGNC Symbol;Acc:HGNC:434]	ENSG00000179593.16	ALOX15B	247	2.72	2.92	10.8	0.00229	0.0229	2.64
1	114704469	114716771	12303	-	ENSG00000213281	NRAS	protein_coding	chromosome	NRAS proto-oncogene, GTPase [Source:HGNC Symbol;Acc:HGNC:7989]	ENSG00000213281.5	NRAS	4893	0.329	5.9	10.8	0.00229	0.0229	2.64
12	56116590	56117967	1378	+	ENSG00000229117	RPL41	protein_coding	chromosome	ribosomal protein L41 [Source:HGNC Symbol;Acc:HGNC:10354]	ENSG00000229117.9	RPL41	6171	-0.371	8.4	10.8	0.00229	0.0229	2.64
11	44564427	44620358	55932	+	ENSG00000085117	CD82	protein_coding	chromosome	CD82 molecule [Source:HGNC Symbol;Acc:HGNC:6210]	ENSG00000085117.12	CD82	3732	0.567	7.08	10.8	0.0023	0.0229	2.64
13	75283503	75482169	198667	-	ENSG00000136111	TBC1D4	protein_coding	chromosome	TBC1 domain family member 4 [Source:HGNC Symbol;Acc:HGNC:19165]	ENSG00000136111.14	TBC1D4	9882	-0.823	5.18	10.8	0.0023	0.0229	2.64
7	127346790	127431924	85135	-	ENSG00000048405	ZNF800	protein_coding	chromosome	zinc finger protein 800 [Source:HGNC Symbol;Acc:HGNC:27267]	ENSG00000048405.10	ZNF800	168850	-0.389	5.63	10.8	0.00232	0.0231	2.63
10	67884656	67918390	33735	+	ENSG00000096717	SIRT1	protein_coding	chromosome	sirtuin 1 [Source:HGNC Symbol;Acc:HGNC:14929]	ENSG00000096717.12	SIRT1	23411	-0.485	4.62	10.8	0.00232	0.0231	2.63
1	112619805	112671616	51812	+	ENSG00000116489	CAPZA1	protein_coding	chromosome	capping actin protein of muscle Z-line subunit alpha 1 [Source:HGNC Symbol;Acc:HGNC:1488]	ENSG00000116489.13	CAPZA1	829	0.346	8.55	10.8	0.00232	0.0231	2.63
16	31471585	31477960	6376	+	ENSG00000140682	TGFB1I1	protein_coding	chromosome	transforming growth factor beta 1 induced transcript 1 [Source:HGNC Symbol;Acc:HGNC:11767]	ENSG00000140682.19	TGFB1I1	7041	1.45	2.63	10.8	0.00232	0.0231	2.63
3	107522936	107811339	288404	+	ENSG00000114439	BBX	protein_coding	chromosome	BBX high mobility group box domain containing [Source:HGNC Symbol;Acc:HGNC:14422]	ENSG00000114439.19	BBX	56987	-0.346	6.41	10.8	0.00234	0.0233	2.63
CHR_HG2334_PATCH	87863440	87966341	102902	+	ENSG00000284792	PTEN	protein_coding	chromosome	phosphatase and tensin homolog [Source:HGNC Symbol;Acc:HGNC:9588]	ENSG00000284792.1	PTEN	5728	0.445	4.8	10.8	0.00235	0.0233	2.63
1	173824653	173858808	34156	+	ENSG00000117593	DARS2	protein_coding	chromosome	aspartyl-tRNA synthetase 2, mitochondrial [Source:HGNC Symbol;Acc:HGNC:25538]	ENSG00000117593.12	DARS2	55157	0.446	4.15	10.7	0.00236	0.0234	2.63
10	43643860	43648881	5022	-	ENSG00000169740	ZNF32	protein_coding	chromosome	zinc finger protein 32 [Source:HGNC Symbol;Acc:HGNC:13095]	ENSG00000169740.14	ZNF32	7580	-0.375	4.71	10.8	0.00236	0.0234	2.63
1	111680630	111755824	75195	-	ENSG00000197852	INKA2	protein_coding	chromosome	inka box actin regulator 2 [Source:HGNC Symbol;Acc:HGNC:28045]	ENSG00000197852.12	INKA2	55924	0.958	3.53	10.7	0.00236	0.0234	2.63
7	100218241	100221490	3250	+	ENSG00000213413	PVRIG	protein_coding	chromosome	PVR related immunoglobulin domain containing [Source:HGNC Symbol;Acc:HGNC:32190]	ENSG00000213413.2	PVRIG	79037	-0.712	5.78	10.8	0.00236	0.0234	2.63
7	7640711	7968020	327310	+	ENSG00000219545	UMAD1	protein_coding	chromosome	UBAP1-MVB12-associated (UMA) domain containing 1 [Source:HGNC Symbol;Acc:HGNC:48955]	ENSG00000219545.11	UMAD1	729852	-0.339	4.08	10.8	0.00236	0.0234	2.63
1	70205682	70253052	47371	+	ENSG00000116754	SRSF11	protein_coding	chromosome	serine and arginine rich splicing factor 11 [Source:HGNC Symbol;Acc:HGNC:10782]	ENSG00000116754.13	SRSF11	9295	-0.273	7.29	10.7	0.00237	0.0234	2.63
21	33543038	33577514	34477	+	ENSG00000159140	SON	protein_coding	chromosome	SON DNA binding protein [Source:HGNC Symbol;Acc:HGNC:11183]	ENSG00000159140.20	SON	6651	-0.366	8.53	10.7	0.00237	0.0234	2.63
19	38303558	38317273	13716	-	ENSG00000167645	YIF1B	protein_coding	chromosome	Yip1 interacting factor homolog B, membrane trafficking protein [Source:HGNC Symbol;Acc:HGNC:30511]	ENSG00000167645.17	YIF1B	90522	0.376	6.35	10.7	0.00237	0.0234	2.63
2	241551424	241574131	22708	+	ENSG00000176720	BOK	protein_coding	chromosome	BCL2 family apoptosis regulator BOK [Source:HGNC Symbol;Acc:HGNC:1087]	ENSG00000176720.6	BOK	666	-2.08	1.88	10.7	0.00237	0.0234	2.63
12	2812622	2859791	47170	+	ENSG00000111203	ITFG2	protein_coding	chromosome	integrin alpha FG-GAP repeat containing 2 [Source:HGNC Symbol;Acc:HGNC:30879]	ENSG00000111203.13	ITFG2	55846	-0.385	5.57	10.7	0.00238	0.0234	2.62
2	197500140	197503449	3310	+	ENSG00000115541	HSPE1	protein_coding	chromosome	heat shock protein family E (Hsp10) member 1 [Source:HGNC Symbol;Acc:HGNC:5269]	ENSG00000115541.11	HSPE1	3336	-0.457	5.28	10.7	0.00238	0.0234	2.62
1	85249953	85259672	9720	-	ENSG00000162642	C1orf52	protein_coding	chromosome	chromosome 1 open reading frame 52 [Source:HGNC Symbol;Acc:HGNC:24871]	ENSG00000162642.14	C1orf52	148423	-0.306	4.06	10.7	0.00238	0.0234	2.62
16	83807978	83819737	11760	+	ENSG00000230989	HSBP1	protein_coding	chromosome	heat shock factor binding protein 1 [Source:HGNC Symbol;Acc:HGNC:5203]	ENSG00000230989.7	HSBP1	3281	0.397	6.64	10.7	0.00238	0.0234	2.62
1	116514534	116571039	56506	-	ENSG00000116815	CD58	protein_coding	chromosome	CD58 molecule [Source:HGNC Symbol;Acc:HGNC:1688]	ENSG00000116815.16	CD58	965	0.392	5.65	10.7	0.00239	0.0235	2.62
19	37467585	37488652	21068	+	ENSG00000171827	ZNF570	protein_coding	chromosome	zinc finger protein 570 [Source:HGNC Symbol;Acc:HGNC:26416]	ENSG00000171827.10	ZNF570	148268	-0.879	2.4	10.7	0.00239	0.0235	2.62
16	50742050	50801935	59886	+	ENSG00000083799	CYLD	protein_coding	chromosome	CYLD lysine 63 deubiquitinase [Source:HGNC Symbol;Acc:HGNC:2584]	ENSG00000083799.17	CYLD	1540	-0.412	7.71	10.7	0.0024	0.0235	2.62
11	14643804	14872044	228241	+	ENSG00000152270	PDE3B	protein_coding	chromosome	phosphodiesterase 3B [Source:HGNC Symbol;Acc:HGNC:8779]	ENSG00000152270.9	PDE3B	5140	-0.543	6.15	10.7	0.0024	0.0235	2.62
3	129060767	129062406	1640	+	ENSG00000169704	GP9	protein_coding	chromosome	glycoprotein IX platelet [Source:HGNC Symbol;Acc:HGNC:4444]	ENSG00000169704.4	GP9	2815	1.45	5.46	10.7	0.0024	0.0235	2.62
12	122078756	122147344	68589	+	ENSG00000175727	MLXIP	protein_coding	chromosome	MLX interacting protein [Source:HGNC Symbol;Acc:HGNC:17055]	ENSG00000175727.14	MLXIP	22877	0.812	5.93	10.7	0.0024	0.0235	2.62
5	151181052	151224093	43042	-	ENSG00000198624	CCDC69	protein_coding	chromosome	coiled-coil domain containing 69 [Source:HGNC Symbol;Acc:HGNC:24487]	ENSG00000198624.13	CCDC69	26112	0.451	7.82	10.7	0.0024	0.0235	2.62
17	15999784	16045015	45232	+	ENSG00000011295	TTC19	protein_coding	chromosome	tetratricopeptide repeat domain 19 [Source:HGNC Symbol;Acc:HGNC:26006]	ENSG00000011295.16	TTC19	54902	-0.385	6.05	10.7	0.00241	0.0236	2.62
7	150514872	150521073	6202	+	ENSG00000179144	GIMAP7	protein_coding	chromosome	GTPase, IMAP family member 7 [Source:HGNC Symbol;Acc:HGNC:22404]	ENSG00000179144.5	GIMAP7	168537	-0.715	7.44	10.7	0.00241	0.0236	2.62
10	71816298	71851325	35028	-	ENSG00000197746	PSAP	protein_coding	chromosome	prosaposin [Source:HGNC Symbol;Acc:HGNC:9498]	ENSG00000197746.14	PSAP	5660	0.554	12.5	10.7	0.00241	0.0236	2.62
22	37010859	37020183	9325	-	ENSG00000128311	TST	protein_coding	chromosome	thiosulfate sulfurtransferase [Source:HGNC Symbol;Acc:HGNC:12388]	ENSG00000128311.14	TST	7263	0.653	3.01	10.7	0.00243	0.0237	2.62
9	128787253	128810430	23178	+	ENSG00000107021	TBC1D13	protein_coding	chromosome	TBC1 domain family member 13 [Source:HGNC Symbol;Acc:HGNC:25571]	ENSG00000107021.16	TBC1D13	54662	0.23	5.91	10.7	0.00244	0.0237	2.61
6	144150517	144191939	41423	+	ENSG00000135604	STX11	protein_coding	chromosome	syntaxin 11 [Source:HGNC Symbol;Acc:HGNC:11429]	ENSG00000135604.10	STX11	8676	0.555	8.11	10.7	0.00244	0.0237	2.61
22	30693782	30907824	214043	+	ENSG00000184792	OSBP2	protein_coding	chromosome	oxysterol binding protein 2 [Source:HGNC Symbol;Acc:HGNC:8504]	ENSG00000184792.16	OSBP2	23762	2.21	5.35	10.7	0.00244	0.0237	2.61
14	22007512	22008181	670	+	ENSG00000211799	TRAV19	TR_V_gene	chromosome	T cell receptor alpha variable 19 [Source:HGNC Symbol;Acc:HGNC:12115]	ENSG00000211799.3	TRAV19	NA	-1.11	1.49	10.7	0.00244	0.0237	2.61
1	20633458	20651511	18054	+	ENSG00000158828	PINK1	protein_coding	chromosome	PTEN induced kinase 1 [Source:HGNC Symbol;Acc:HGNC:14581]	ENSG00000158828.8	PINK1	65018	0.399	6.08	10.6	0.00246	0.0239	2.61
7	100435282	100436497	1216	-	ENSG00000160813	PPP1R35	protein_coding	chromosome	protein phosphatase 1 regulatory subunit 35 [Source:HGNC Symbol;Acc:HGNC:28320]	ENSG00000160813.7	PPP1R35	221908	-0.306	5.02	10.6	0.00246	0.0239	2.61
19	38304164	38305006	843	+	ENSG00000167644	C19orf33	protein_coding	chromosome	chromosome 19 open reading frame 33 [Source:HGNC Symbol;Acc:HGNC:16668]	ENSG00000167644.12	C19orf33	64073	1.47	0.672	10.6	0.00246	0.0239	2.61
4	105145875	105279816	133942	+	ENSG00000168769	TET2	protein_coding	chromosome	tet methylcytosine dioxygenase 2 [Source:HGNC Symbol;Acc:HGNC:25941]	ENSG00000168769.13	TET2	54790	0.284	7.53	10.6	0.00246	0.0239	2.61
CHR_HSCHR14_7_CTG1	92936914	93116320	179407	-	ENSG00000274958	ITPK1	protein_coding	chromosome	inositol-tetrakisphosphate 1-kinase [Source:HGNC Symbol;Acc:HGNC:6177]	ENSG00000274958.4	ITPK1	3705	0.523	6.9	10.6	0.00246	0.0239	2.61
2	105337532	105349211	11680	+	ENSG00000135974	C2orf49	protein_coding	chromosome	chromosome 2 open reading frame 49 [Source:HGNC Symbol;Acc:HGNC:28772]	ENSG00000135974.10	C2orf49	79074	-0.479	3.43	10.6	0.00247	0.0239	2.61
11	67605653	67612554	6902	+	ENSG00000167792	NDUFV1	protein_coding	chromosome	NADH:ubiquinone oxidoreductase core subunit V1 [Source:HGNC Symbol;Acc:HGNC:7716]	ENSG00000167792.13	NDUFV1	4723	-0.308	7.09	10.6	0.00247	0.0239	2.61
1	97077743	97995000	917258	-	ENSG00000188641	DPYD	protein_coding	chromosome	dihydropyrimidine dehydrogenase [Source:HGNC Symbol;Acc:HGNC:3012]	ENSG00000188641.13	DPYD	1806	0.598	7.69	10.6	0.00247	0.0239	2.61
14	21846537	21847221	685	+	ENSG00000211786	TRAV8-2	TR_V_gene	chromosome	T cell receptor alpha variable 8-2 [Source:HGNC Symbol;Acc:HGNC:12147]	ENSG00000211786.3	TRAV8-2	NA	-1.01	2.14	10.6	0.00247	0.0239	2.61
10	70404145	70428618	24474	+	ENSG00000148730	EIF4EBP2	protein_coding	chromosome	eukaryotic translation initiation factor 4E binding protein 2 [Source:HGNC Symbol;Acc:HGNC:3289]	ENSG00000148730.7	EIF4EBP2	1979	0.266	7.4	10.6	0.00248	0.024	2.61
1	155610205	155614967	4763	+	ENSG00000125459	MSTO1	protein_coding	chromosome	misato mitochondrial distribution and morphology regulator 1 [Source:HGNC Symbol;Acc:HGNC:29678]	ENSG00000125459.15	MSTO1	55154	-0.35	5.62	10.6	0.00249	0.024	2.6
5	119268692	119399688	130997	+	ENSG00000145779	TNFAIP8	protein_coding	chromosome	TNF alpha induced protein 8 [Source:HGNC Symbol;Acc:HGNC:17260]	ENSG00000145779.8	TNFAIP8	25816	-0.404	6.13	10.6	0.00249	0.024	2.6
13	45120510	45284893	164384	+	ENSG00000188342	GTF2F2	protein_coding	chromosome	general transcription factor IIF subunit 2 [Source:HGNC Symbol;Acc:HGNC:4653]	ENSG00000188342.12	GTF2F2	2963	-0.265	3.89	10.6	0.00249	0.0241	2.6
12	38646822	38907430	260609	-	ENSG00000139117	CPNE8	protein_coding	chromosome	copine 8 [Source:HGNC Symbol;Acc:HGNC:23498]	ENSG00000139117.14	CPNE8	144402	0.844	3.75	10.6	0.0025	0.0241	2.6
3	9792495	9807726	15232	+	ENSG00000241553	ARPC4	protein_coding	chromosome	actin related protein 2/3 complex subunit 4 [Source:HGNC Symbol;Acc:HGNC:707]	ENSG00000241553.12	ARPC4	10093	0.29	7.51	10.6	0.0025	0.0241	2.6
12	53251251	53254405	3155	+	ENSG00000182544	MFSD5	protein_coding	chromosome	major facilitator superfamily domain containing 5 [Source:HGNC Symbol;Acc:HGNC:28156]	ENSG00000182544.8	MFSD5	84975	0.318	5.91	10.6	0.00251	0.0242	2.6
17	8288654	8290092	1439	+	ENSG00000108961	RANGRF	protein_coding	chromosome	RAN guanine nucleotide release factor [Source:HGNC Symbol;Acc:HGNC:17679]	ENSG00000108961.14	RANGRF	29098	-0.321	5.1	10.6	0.00252	0.0243	2.6
5	65589690	65625975	36286	-	ENSG00000113595	TRIM23	protein_coding	chromosome	tripartite motif containing 23 [Source:HGNC Symbol;Acc:HGNC:660]	ENSG00000113595.15	TRIM23	373	-0.46	3.35	10.6	0.00252	0.0243	2.6
12	75490863	75511636	20774	-	ENSG00000111615	KRR1	protein_coding	chromosome	KRR1 small subunit processome component homolog [Source:HGNC Symbol;Acc:HGNC:5176]	ENSG00000111615.14	KRR1	11103	-0.495	4.78	10.6	0.00253	0.0243	2.6
11	13276652	13387266	110615	+	ENSG00000133794	ARNTL	protein_coding	chromosome	aryl hydrocarbon receptor nuclear translocator like [Source:HGNC Symbol;Acc:HGNC:701]	ENSG00000133794.17	ARNTL	406	-0.409	5.15	10.6	0.00253	0.0243	2.6
15	82809628	82836108	26481	+	ENSG00000156232	WHAMM	protein_coding	chromosome	WASP homolog associated with actin, golgi membranes and microtubules [Source:HGNC Symbol;Acc:HGNC:30493]	ENSG00000156232.7	WHAMM	123720	-0.445	5	10.6	0.00253	0.0243	2.6
14	103333544	103345025	11482	+	ENSG00000100664	EIF5	protein_coding	chromosome	eukaryotic translation initiation factor 5 [Source:HGNC Symbol;Acc:HGNC:3299]	ENSG00000100664.11	EIF5	1983	-0.333	8.39	10.6	0.00254	0.0243	2.59
11	73308276	73369388	61113	+	ENSG00000110237	ARHGEF17	protein_coding	chromosome	Rho guanine nucleotide exchange factor 17 [Source:HGNC Symbol;Acc:HGNC:21726]	ENSG00000110237.5	ARHGEF17	9828	1.33	0.763	10.6	0.00254	0.0243	2.6
14	103928456	104052667	124212	+	ENSG00000156414	TDRD9	protein_coding	chromosome	tudor domain containing 9 [Source:HGNC Symbol;Acc:HGNC:20122]	ENSG00000156414.19	TDRD9	122402	1.05	3.82	10.6	0.00254	0.0243	2.6
8	22245133	22254601	9469	+	ENSG00000168495	POLR3D	protein_coding	chromosome	RNA polymerase III subunit D [Source:HGNC Symbol;Acc:HGNC:1080]	ENSG00000168495.13	POLR3D	661	-0.477	4.06	10.6	0.00254	0.0243	2.59
12	564296	663779	99484	-	ENSG00000171840	NINJ2	protein_coding	chromosome	ninjurin 2 [Source:HGNC Symbol;Acc:HGNC:7825]	ENSG00000171840.12	NINJ2	4815	0.613	4.15	10.6	0.00254	0.0243	2.6
9	127447674	127451406	3733	-	ENSG00000197958	RPL12	protein_coding	chromosome	ribosomal protein L12 [Source:HGNC Symbol;Acc:HGNC:10302]	ENSG00000197958.13	RPL12	6136	-0.405	6.72	10.6	0.00254	0.0243	2.59
4	67718996	67724262	5267	-	ENSG00000270228	AC079880.1	processed_pseudogene	chromosome	HEAT repeat containing 2 (HEATR2) pseudogene	ENSG00000270228.1	AC079880.1	NA	-0.609	1.55	10.6	0.00254	0.0243	2.6
10	18545561	18659285	113725	-	ENSG00000241058	NSUN6	protein_coding	chromosome	NOP2/Sun RNA methyltransferase 6 [Source:HGNC Symbol;Acc:HGNC:23529]	ENSG00000241058.4	NSUN6	221078	-0.603	3.5	10.6	0.00255	0.0243	2.59
17	68511780	68551319	39540	+	ENSG00000108946	PRKAR1A	protein_coding	chromosome	protein kinase cAMP-dependent type I regulatory subunit alpha [Source:HGNC Symbol;Acc:HGNC:9388]	ENSG00000108946.14	PRKAR1A	5573	0.378	8.49	10.6	0.00256	0.0244	2.59
15	75639085	75648706	9622	-	ENSG00000177971	IMP3	protein_coding	chromosome	IMP U3 small nucleolar ribonucleoprotein 3 [Source:HGNC Symbol;Acc:HGNC:14497]	ENSG00000177971.8	IMP3	55272	-0.404	6.07	10.6	0.00256	0.0244	2.59
3	44729596	44737083	7488	+	ENSG00000186446	ZNF501	protein_coding	chromosome	zinc finger protein 501 [Source:HGNC Symbol;Acc:HGNC:23717]	ENSG00000186446.12	ZNF501	115560	-0.914	0.306	10.6	0.00256	0.0244	2.59
1	146064711	146229000	164290	-	ENSG00000271425	NBPF10	protein_coding	chromosome	NBPF member 10 [Source:HGNC Symbol;Acc:HGNC:31992]	ENSG00000271425.9	NBPF10	100132406	0.383	5.41	10.6	0.00256	0.0244	2.59
11	36269284	36289449	20166	-	ENSG00000110442	COMMD9	protein_coding	chromosome	COMM domain containing 9 [Source:HGNC Symbol;Acc:HGNC:25014]	ENSG00000110442.12	COMMD9	29099	0.344	6.5	10.5	0.00257	0.0244	2.59
X	13653189	13681964	28776	+	ENSG00000176896	TCEANC	protein_coding	chromosome	transcription elongation factor A N-terminal and central domain containing [Source:HGNC Symbol;Acc:HGNC:28277]	ENSG00000176896.8	TCEANC	170082	-0.476	2.72	10.5	0.00257	0.0245	2.59
16	89680737	89696354	15618	+	ENSG00000185324	CDK10	protein_coding	chromosome	cyclin dependent kinase 10 [Source:HGNC Symbol;Acc:HGNC:1770]	ENSG00000185324.22	CDK10	8558	-0.508	6.59	10.5	0.00257	0.0245	2.59
12	63844700	64162217	317518	+	ENSG00000196935	SRGAP1	protein_coding	chromosome	SLIT-ROBO Rho GTPase activating protein 1 [Source:HGNC Symbol;Acc:HGNC:17382]	ENSG00000196935.9	SRGAP1	57522	1.93	3.06	10.5	0.00257	0.0245	2.59
15	90160604	90229679	69076	+	ENSG00000185033	SEMA4B	protein_coding	chromosome	semaphorin 4B [Source:HGNC Symbol;Acc:HGNC:10730]	ENSG00000185033.14	SEMA4B	10509	0.627	6.15	10.5	0.00258	0.0245	2.59
12	96000753	96043520	42768	-	ENSG00000111144	LTA4H	protein_coding	chromosome	leukotriene A4 hydrolase [Source:HGNC Symbol;Acc:HGNC:6710]	ENSG00000111144.10	LTA4H	4048	0.854	8.11	10.5	0.00259	0.0246	2.59
3	122325248	122341969	16722	+	ENSG00000121552	CSTA	protein_coding	chromosome	cystatin A [Source:HGNC Symbol;Acc:HGNC:2481]	ENSG00000121552.4	CSTA	1475	0.755	5.15	10.5	0.00259	0.0246	2.59
10	69123512	69174412	50901	+	ENSG00000122958	VPS26A	protein_coding	chromosome	VPS26, retromer complex component A [Source:HGNC Symbol;Acc:HGNC:12711]	ENSG00000122958.15	VPS26A	9559	0.279	5.74	10.5	0.00259	0.0245	2.59
20	58389122	58451101	61980	+	ENSG00000124164	VAPB	protein_coding	chromosome	VAMP associated protein B and C [Source:HGNC Symbol;Acc:HGNC:12649]	ENSG00000124164.15	VAPB	9217	-0.307	4.77	10.5	0.0026	0.0246	2.59
X	71107404	71112108	4705	-	ENSG00000147168	IL2RG	protein_coding	chromosome	interleukin 2 receptor subunit gamma [Source:HGNC Symbol;Acc:HGNC:6010]	ENSG00000147168.12	IL2RG	3561	-0.514	9.05	10.5	0.0026	0.0246	2.58
3	101561868	101566446	4579	+	ENSG00000174173	TRMT10C	protein_coding	chromosome	tRNA methyltransferase 10C, mitochondrial RNase P subunit [Source:HGNC Symbol;Acc:HGNC:26022]	ENSG00000174173.7	TRMT10C	54931	-0.389	3.95	10.5	0.0026	0.0246	2.58
1	232950605	232983882	33278	+	ENSG00000135778	NTPCR	protein_coding	chromosome	nucleoside-triphosphatase, cancer-related [Source:HGNC Symbol;Acc:HGNC:28204]	ENSG00000135778.12	NTPCR	84284	0.407	4.28	10.5	0.00261	0.0247	2.58
17	60600183	60666280	66098	+	ENSG00000170836	PPM1D	protein_coding	chromosome	protein phosphatase, Mg2+/Mn2+ dependent 1D [Source:HGNC Symbol;Acc:HGNC:9277]	ENSG00000170836.11	PPM1D	8493	-0.414	4.26	10.5	0.00261	0.0247	2.58
5	138610967	138935034	324068	+	ENSG00000044115	CTNNA1	protein_coding	chromosome	catenin alpha 1 [Source:HGNC Symbol;Acc:HGNC:2509]	ENSG00000044115.21	CTNNA1	1495	0.774	6.62	10.5	0.00262	0.0248	2.58
7	2728105	2844308	116204	-	ENSG00000146535	GNA12	protein_coding	chromosome	G protein subunit alpha 12 [Source:HGNC Symbol;Acc:HGNC:4380]	ENSG00000146535.14	GNA12	2768	0.373	6.13	10.5	0.00263	0.0249	2.58
2	26457203	26558698	101496	-	ENSG00000115155	OTOF	protein_coding	chromosome	otoferlin [Source:HGNC Symbol;Acc:HGNC:8515]	ENSG00000115155.17	OTOF	9381	-1.9	3.8	10.5	0.00264	0.0249	2.58
19	38647649	38731589	83941	+	ENSG00000130402	ACTN4	protein_coding	chromosome	actinin alpha 4 [Source:HGNC Symbol;Acc:HGNC:166]	ENSG00000130402.12	ACTN4	81	0.352	5.73	10.5	0.00264	0.0249	2.58
1	25430858	25500209	69352	+	ENSG00000204178	MACO1	protein_coding	chromosome	macoilin 1 [Source:HGNC Symbol;Acc:HGNC:25572]	ENSG00000204178.11	MACO1	55219	-0.372	3.7	10.5	0.00264	0.0249	2.58
19	49496365	49499708	3344	+	ENSG00000142534	RPS11	protein_coding	chromosome	ribosomal protein S11 [Source:HGNC Symbol;Acc:HGNC:10384]	ENSG00000142534.7	RPS11	6205	-0.289	7.64	10.5	0.00265	0.0249	2.58
21	36320189	36386148	65960	+	ENSG00000159256	MORC3	protein_coding	chromosome	MORC family CW-type zinc finger 3 [Source:HGNC Symbol;Acc:HGNC:23572]	ENSG00000159256.13	MORC3	23515	-0.29	5.98	10.5	0.00265	0.0249	2.58
19	7680833	7687703	6871	+	ENSG00000181029	TRAPPC5	protein_coding	chromosome	trafficking protein particle complex 5 [Source:HGNC Symbol;Acc:HGNC:23067]	ENSG00000181029.9	TRAPPC5	126003	0.355	6.9	10.5	0.00265	0.0249	2.58
CHR_HSCHR6_MHC_QBL_CTG1	31960187	31962669	2483	-	ENSG00000206346	DXO	protein_coding	chromosome	decapping exoribonuclease [Source:HGNC Symbol;Acc:HGNC:2992]	ENSG00000206346.8	DXO	1797	-2.92	0.823	10.5	0.00265	0.0249	2.58
7	105110704	105399308	288605	-	ENSG00000135250	SRPK2	protein_coding	chromosome	SRSF protein kinase 2 [Source:HGNC Symbol;Acc:HGNC:11306]	ENSG00000135250.17	SRPK2	6733	-0.292	5.48	10.5	0.00266	0.025	2.57
2	27781379	27890681	109303	-	ENSG00000171174	RBKS	protein_coding	chromosome	ribokinase [Source:HGNC Symbol;Acc:HGNC:30325]	ENSG00000171174.15	RBKS	64080	-0.694	2.82	10.5	0.00266	0.0249	2.58
17	58420167	58488408	68242	-	ENSG00000176160	HSF5	protein_coding	chromosome	heat shock transcription factor 5 [Source:HGNC Symbol;Acc:HGNC:26862]	ENSG00000176160.11	HSF5	124535	-0.908	0.998	10.5	0.00267	0.0251	2.57
2	134918235	134959342	41108	+	ENSG00000082258	CCNT2	protein_coding	chromosome	cyclin T2 [Source:HGNC Symbol;Acc:HGNC:1600]	ENSG00000082258.13	CCNT2	905	-0.472	5.56	10.4	0.00269	0.0252	2.57
1	113894194	113905201	11008	-	ENSG00000134262	AP4B1	protein_coding	chromosome	adaptor related protein complex 4 subunit beta 1 [Source:HGNC Symbol;Acc:HGNC:572]	ENSG00000134262.13	AP4B1	10717	-0.359	5.29	10.4	0.00269	0.0252	2.57
1	17308195	17364004	55810	+	ENSG00000159339	PADI4	protein_coding	chromosome	peptidyl arginine deiminase 4 [Source:HGNC Symbol;Acc:HGNC:18368]	ENSG00000159339.13	PADI4	23569	0.999	6.39	10.4	0.00269	0.0252	2.57
17	59707192	59842255	135064	+	ENSG00000062716	VMP1	protein_coding	chromosome	vacuole membrane protein 1 [Source:HGNC Symbol;Acc:HGNC:29559]	ENSG00000062716.13	VMP1	81671	0.555	7.49	10.4	0.0027	0.0252	2.57
16	67657512	67660815	3304	-	ENSG00000102977	ACD	protein_coding	chromosome	ACD shelterin complex subunit and telomerase recruitment factor [Source:HGNC Symbol;Acc:HGNC:25070]	ENSG00000102977.16	ACD	65057	-0.324	5.42	10.4	0.0027	0.0252	2.57
9	108934400	108950744	16345	+	ENSG00000119328	ABITRAM	protein_coding	chromosome	actin binding transcription modulator [Source:HGNC Symbol;Acc:HGNC:1364]	ENSG00000119328.12	ABITRAM	54942	0.401	4.48	10.4	0.0027	0.0252	2.57
17	7173431	7179564	6134	-	ENSG00000141505	ASGR1	protein_coding	chromosome	asialoglycoprotein receptor 1 [Source:HGNC Symbol;Acc:HGNC:742]	ENSG00000141505.12	ASGR1	432	0.652	4.72	10.4	0.0027	0.0252	2.57
11	112175510	112224699	49190	+	ENSG00000197580	BCO2	protein_coding	chromosome	beta-carotene oxygenase 2 [Source:HGNC Symbol;Acc:HGNC:18503]	ENSG00000197580.12	BCO2	83875	-0.883	1.11	10.4	0.0027	0.0252	2.57
1	155050566	155062775	12210	+	ENSG00000143537	ADAM15	protein_coding	chromosome	ADAM metallopeptidase domain 15 [Source:HGNC Symbol;Acc:HGNC:193]	ENSG00000143537.13	ADAM15	8751	0.435	6.78	10.4	0.00271	0.0252	2.57
22	31488688	31618588	129901	+	ENSG00000198089	SFI1	protein_coding	chromosome	SFI1 centrin binding protein [Source:HGNC Symbol;Acc:HGNC:29064]	ENSG00000198089.16	SFI1	9814	-0.366	6.4	10.4	0.00271	0.0252	2.57
14	50108632	50116600	7969	-	ENSG00000100483	VCPKMT	protein_coding	chromosome	valosin containing protein lysine methyltransferase [Source:HGNC Symbol;Acc:HGNC:20352]	ENSG00000100483.14	VCPKMT	79609	-0.477	3.6	10.4	0.00272	0.0253	2.57
1	168540768	168543997	3230	-	ENSG00000143185	XCL2	protein_coding	chromosome	X-C motif chemokine ligand 2 [Source:HGNC Symbol;Acc:HGNC:10646]	ENSG00000143185.4	XCL2	6846	-1.05	3.03	10.4	0.00272	0.0253	2.57
CHR_HSCHR16_3_CTG1	4427764	4458734	30971	+	ENSG00000276726	DNAJA3	protein_coding	chromosome	DnaJ heat shock protein family (Hsp40) member A3 [Source:HGNC Symbol;Acc:HGNC:11808]	ENSG00000276726.4	DNAJA3	9093	-0.406	5.77	10.4	0.00272	0.0253	2.57
19	48469208	48482314	13107	+	ENSG00000105443	CYTH2	protein_coding	chromosome	cytohesin 2 [Source:HGNC Symbol;Acc:HGNC:9502]	ENSG00000105443.15	CYTH2	9266	-0.215	6	10.4	0.00273	0.0254	2.56
12	1946053	2004535	58483	-	ENSG00000151065	DCP1B	protein_coding	chromosome	decapping mRNA 1B [Source:HGNC Symbol;Acc:HGNC:24451]	ENSG00000151065.14	DCP1B	196513	-0.37	4.41	10.4	0.00273	0.0254	2.56
9	127731524	127735313	3790	-	ENSG00000160404	TOR2A	protein_coding	chromosome	torsin family 2 member A [Source:HGNC Symbol;Acc:HGNC:11996]	ENSG00000160404.18	TOR2A	27433	0.332	5.74	10.4	0.00274	0.0255	2.56
20	33675477	33686385	10909	-	ENSG00000101412	E2F1	protein_coding	chromosome	E2F transcription factor 1 [Source:HGNC Symbol;Acc:HGNC:3113]	ENSG00000101412.13	E2F1	1869	1.29	4.68	10.4	0.00275	0.0255	2.56
17	78168558	78173527	4970	+	ENSG00000108639	SYNGR2	protein_coding	chromosome	synaptogyrin 2 [Source:HGNC Symbol;Acc:HGNC:11499]	ENSG00000108639.7	SYNGR2	9144	0.304	8.61	10.4	0.00276	0.0256	2.56
9	83242990	83538546	295557	-	ENSG00000172159	FRMD3	protein_coding	chromosome	FERM domain containing 3 [Source:HGNC Symbol;Acc:HGNC:24125]	ENSG00000172159.16	FRMD3	257019	1.33	3.81	10.4	0.00276	0.0256	2.56
9	96887373	97013708	126336	-	ENSG00000196312	MFSD14C	protein_coding	chromosome	major facilitator superfamily domain containing 14C [Source:HGNC Symbol;Acc:HGNC:23672]	ENSG00000196312.14	MFSD14C	84278	-0.328	5.49	10.4	0.00277	0.0256	2.56
12	12813316	12829981	16666	+	ENSG00000213782	DDX47	protein_coding	chromosome	DEAD-box helicase 47 [Source:HGNC Symbol;Acc:HGNC:18682]	ENSG00000213782.7	DDX47	51202	-0.296	5.92	10.4	0.00277	0.0257	2.56
X	11117651	11665920	548270	-	ENSG00000047648	ARHGAP6	protein_coding	chromosome	Rho GTPase activating protein 6 [Source:HGNC Symbol;Acc:HGNC:676]	ENSG00000047648.23	ARHGAP6	395	1.41	2.95	10.4	0.00278	0.0257	2.56
8	26514031	26658178	144148	+	ENSG00000092964	DPYSL2	protein_coding	chromosome	dihydropyrimidinase like 2 [Source:HGNC Symbol;Acc:HGNC:3014]	ENSG00000092964.18	DPYSL2	1808	0.536	7.3	10.4	0.00278	0.0257	2.56
12	104117086	104138241	21156	-	ENSG00000120837	NFYB	protein_coding	chromosome	nuclear transcription factor Y subunit beta [Source:HGNC Symbol;Acc:HGNC:7805]	ENSG00000120837.8	NFYB	4801	-0.468	3.97	10.4	0.00278	0.0257	2.56
19	48332356	48364059	31704	-	ENSG00000161558	TMEM143	protein_coding	chromosome	transmembrane protein 143 [Source:HGNC Symbol;Acc:HGNC:25603]	ENSG00000161558.11	TMEM143	55260	-0.457	3.8	10.4	0.00278	0.0257	2.56
22	17084954	17115694	30741	+	ENSG00000177663	IL17RA	protein_coding	chromosome	interleukin 17 receptor A [Source:HGNC Symbol;Acc:HGNC:5985]	ENSG00000177663.13	IL17RA	23765	0.573	8.3	10.4	0.00278	0.0257	2.56
4	46723830	46724408	579	-	ENSG00000249936	RAC1P2	processed_pseudogene	chromosome	Rac family small GTPase 1 pseudogene 2 [Source:HGNC Symbol;Acc:HGNC:31414]	ENSG00000249936.3	RAC1P2	NA	2	1.13	10.4	0.00278	0.0257	2.56
17	76563710	76570544	6835	-	ENSG00000284526	AC015802.6	protein_coding	chromosome	novel protein	ENSG00000284526.1	AC015802.6	NA	-0.572	4.12	10.4	0.00278	0.0257	2.56
19	3708362	3750813	42452	+	ENSG00000105289	TJP3	protein_coding	chromosome	tight junction protein 3 [Source:HGNC Symbol;Acc:HGNC:11829]	ENSG00000105289.15	TJP3	27134	-0.921	3.14	10.3	0.00279	0.0257	2.55
3	20040446	20154404	113959	+	ENSG00000114166	KAT2B	protein_coding	chromosome	lysine acetyltransferase 2B [Source:HGNC Symbol;Acc:HGNC:8638]	ENSG00000114166.8	KAT2B	8850	-0.47	4.5	10.3	0.00279	0.0257	2.55
12	104986316	105074197	87882	+	ENSG00000151131	C12orf45	protein_coding	chromosome	chromosome 12 open reading frame 45 [Source:HGNC Symbol;Acc:HGNC:28628]	ENSG00000151131.11	C12orf45	121053	-0.431	6.1	10.3	0.00279	0.0257	2.55
1	28369582	28500364	130783	+	ENSG00000204138	PHACTR4	protein_coding	chromosome	phosphatase and actin regulator 4 [Source:HGNC Symbol;Acc:HGNC:25793]	ENSG00000204138.13	PHACTR4	65979	-0.243	5.42	10.3	0.00279	0.0257	2.55
12	45919131	45992120	72990	-	ENSG00000139218	SCAF11	protein_coding	chromosome	SR-related CTD associated factor 11 [Source:HGNC Symbol;Acc:HGNC:10784]	ENSG00000139218.18	SCAF11	9169	-0.214	7.49	10.3	0.0028	0.0257	2.55
18	35332227	35345482	13256	-	ENSG00000172466	ZNF24	protein_coding	chromosome	zinc finger protein 24 [Source:HGNC Symbol;Acc:HGNC:13032]	ENSG00000172466.16	ZNF24	7572	-0.268	5.92	10.3	0.0028	0.0257	2.55
10	96998038	97185959	187922	-	ENSG00000187122	SLIT1	protein_coding	chromosome	slit guidance ligand 1 [Source:HGNC Symbol;Acc:HGNC:11085]	ENSG00000187122.17	SLIT1	6585	1.26	0.487	10.3	0.0028	0.0257	2.55
3	39052013	39096671	44659	+	ENSG00000114742	WDR48	protein_coding	chromosome	WD repeat domain 48 [Source:HGNC Symbol;Acc:HGNC:30914]	ENSG00000114742.14	WDR48	57599	-0.309	5.99	10.3	0.00282	0.0258	2.55
1	42846573	42852477	5905	+	ENSG00000164011	ZNF691	protein_coding	chromosome	zinc finger protein 691 [Source:HGNC Symbol;Acc:HGNC:28028]	ENSG00000164011.18	ZNF691	51058	-0.64	2.38	10.3	0.00282	0.0259	2.55
19	10310045	10316015	5971	-	ENSG00000267673	FDX2	protein_coding	chromosome	ferredoxin 2 [Source:HGNC Symbol;Acc:HGNC:30546]	ENSG00000267673.6	FDX2	112812	-0.373	2.88	10.3	0.00282	0.0259	2.55
1	183555563	183590876	35314	-	ENSG00000116701	NCF2	protein_coding	chromosome	neutrophil cytosolic factor 2 [Source:HGNC Symbol;Acc:HGNC:7661]	ENSG00000116701.14	NCF2	4688	0.69	8.28	10.3	0.00284	0.026	2.55
1	202961873	202967275	5403	-	ENSG00000159348	CYB5R1	protein_coding	chromosome	cytochrome b5 reductase 1 [Source:HGNC Symbol;Acc:HGNC:13397]	ENSG00000159348.13	CYB5R1	51706	0.321	5.72	10.3	0.00284	0.026	2.55
19	44072159	44089613	17455	+	ENSG00000186026	ZNF284	protein_coding	chromosome	zinc finger protein 284 [Source:HGNC Symbol;Acc:HGNC:13078]	ENSG00000186026.7	ZNF284	342909	-0.702	0.91	10.3	0.00284	0.026	2.55
4	153684070	153705702	21633	+	ENSG00000137462	TLR2	protein_coding	chromosome	toll like receptor 2 [Source:HGNC Symbol;Acc:HGNC:11848]	ENSG00000137462.8	TLR2	7097	0.703	6.67	10.3	0.00286	0.0261	2.54
3	185476496	185499057	22562	-	ENSG00000163900	TMEM41A	protein_coding	chromosome	transmembrane protein 41A [Source:HGNC Symbol;Acc:HGNC:30544]	ENSG00000163900.11	TMEM41A	90407	-0.379	4.26	10.3	0.00286	0.0261	2.54
19	9412461	9435571	23111	-	ENSG00000174652	ZNF266	protein_coding	chromosome	zinc finger protein 266 [Source:HGNC Symbol;Acc:HGNC:13059]	ENSG00000174652.19	ZNF266	10781	-0.766	5.52	10.3	0.00286	0.0261	2.54
11	104901549	104919073	17525	-	ENSG00000235505	CASP17P	transcribed_unprocessed_pseudogene	chromosome	caspase 17, pseudogene [Source:HGNC Symbol;Acc:HGNC:53657]	ENSG00000235505.7	CASP17P	NA	-0.73	3.61	10.3	0.00286	0.0261	2.54
19	53793603	53824394	30792	-	ENSG00000142405	NLRP12	protein_coding	chromosome	NLR family pyrin domain containing 12 [Source:HGNC Symbol;Acc:HGNC:22938]	ENSG00000142405.21	NLRP12	91662	0.885	5.85	10.3	0.00287	0.0261	2.54
6	78934419	79078254	143836	-	ENSG00000146247	PHIP	protein_coding	chromosome	pleckstrin homology domain interacting protein [Source:HGNC Symbol;Acc:HGNC:15673]	ENSG00000146247.14	PHIP	55023	-0.21	6.94	10.3	0.00287	0.0261	2.54
7	67302621	67362950	60330	+	ENSG00000106610	STAG3L4	transcribed_unprocessed_pseudogene	chromosome	stromal antigen 3-like 4 (pseudogene) [Source:HGNC Symbol;Acc:HGNC:33887]	ENSG00000106610.15	STAG3L4	NA	-0.356	4.07	10.3	0.00288	0.0262	2.54
2	65310851	65432637	121787	-	ENSG00000198369	SPRED2	protein_coding	chromosome	sprouty related EVH1 domain containing 2 [Source:HGNC Symbol;Acc:HGNC:17722]	ENSG00000198369.10	SPRED2	200734	1.01	1.87	10.3	0.00288	0.0262	2.54
CHR_HSCHR14_3_CTG1	106799336	106799794	459	-	ENSG00000282679	IGHV3-71	IG_V_pseudogene	chromosome	immunoglobulin heavy variable 3-71 (pseudogene) [Source:HGNC Symbol;Acc:HGNC:5621]	ENSG00000282679.1	IGHV3-71	NA	-1.6	0.848	10.3	0.00288	0.0262	2.54
19	10106362	10112012	5651	+	ENSG00000130810	PPAN	protein_coding	chromosome	peter pan homolog [Source:HGNC Symbol;Acc:HGNC:9227]	ENSG00000130810.20	PPAN	56342	-0.372	4.67	10.3	0.00289	0.0262	2.54
14	95181940	95319908	137969	-	ENSG00000165959	CLMN	protein_coding	chromosome	calmin [Source:HGNC Symbol;Acc:HGNC:19972]	ENSG00000165959.12	CLMN	79789	0.868	5	10.3	0.00289	0.0262	2.54
11	134069071	134152001	82931	+	ENSG00000166086	JAM3	protein_coding	chromosome	junctional adhesion molecule 3 [Source:HGNC Symbol;Acc:HGNC:15532]	ENSG00000166086.13	JAM3	83700	1.34	4.74	10.3	0.00289	0.0262	2.54
10	88879734	88975153	95420	+	ENSG00000138134	STAMBPL1	protein_coding	chromosome	STAM binding protein like 1 [Source:HGNC Symbol;Acc:HGNC:24105]	ENSG00000138134.12	STAMBPL1	57559	-0.566	3.62	10.3	0.0029	0.0263	2.54
14	90061994	90185853	123860	+	ENSG00000152315	KCNK13	protein_coding	chromosome	potassium two pore domain channel subfamily K member 13 [Source:HGNC Symbol;Acc:HGNC:6275]	ENSG00000152315.5	KCNK13	56659	0.913	2.08	10.3	0.0029	0.0263	2.54
19	21722771	21767579	44809	-	ENSG00000197020	ZNF100	protein_coding	chromosome	zinc finger protein 100 [Source:HGNC Symbol;Acc:HGNC:12880]	ENSG00000197020.11	ZNF100	163227	-0.705	3.32	10.3	0.0029	0.0263	2.54
16	23061406	23149270	87865	-	ENSG00000103404	USP31	protein_coding	chromosome	ubiquitin specific peptidase 31 [Source:HGNC Symbol;Acc:HGNC:20060]	ENSG00000103404.14	USP31	57478	0.694	3.28	10.2	0.00291	0.0263	2.54
8	54046367	54102017	55651	-	ENSG00000120992	LYPLA1	protein_coding	chromosome	lysophospholipase 1 [Source:HGNC Symbol;Acc:HGNC:6737]	ENSG00000120992.18	LYPLA1	10434	0.248	6.17	10.2	0.00291	0.0263	2.54
1	45329163	45340893	11731	-	ENSG00000132781	MUTYH	protein_coding	chromosome	mutY DNA glycosylase [Source:HGNC Symbol;Acc:HGNC:7527]	ENSG00000132781.18	MUTYH	4595	-0.354	4.87	10.2	0.00291	0.0263	2.54
17	29625938	29930276	304339	-	ENSG00000141298	SSH2	protein_coding	chromosome	slingshot protein phosphatase 2 [Source:HGNC Symbol;Acc:HGNC:30580]	ENSG00000141298.19	SSH2	85464	0.262	6.47	10.2	0.00291	0.0263	2.54
6	129576132	129710177	134046	-	ENSG00000146376	ARHGAP18	protein_coding	chromosome	Rho GTPase activating protein 18 [Source:HGNC Symbol;Acc:HGNC:21035]	ENSG00000146376.11	ARHGAP18	93663	0.603	4.96	10.2	0.00291	0.0263	2.54
3	44494847	44510636	15790	-	ENSG00000178917	ZNF852	protein_coding	chromosome	zinc finger protein 852 [Source:HGNC Symbol;Acc:HGNC:27713]	ENSG00000178917.16	ZNF852	285346	-0.506	1.59	10.2	0.00291	0.0263	2.54
8	86342547	86478420	135874	+	ENSG00000123124	WWP1	protein_coding	chromosome	WW domain containing E3 ubiquitin protein ligase 1 [Source:HGNC Symbol;Acc:HGNC:17004]	ENSG00000123124.14	WWP1	11059	-0.556	4.97	10.2	0.00292	0.0263	2.53
17	81539885	81553961	14077	-	ENSG00000185504	FAAP100	protein_coding	chromosome	FA core complex associated protein 100 [Source:HGNC Symbol;Acc:HGNC:26171]	ENSG00000185504.17	FAAP100	80233	0.293	5.92	10.2	0.00292	0.0263	2.53
X	52926402	52995472	69071	-	ENSG00000268350	FAM156A	protein_coding	chromosome	family with sequence similarity 156 member A [Source:HGNC Symbol;Acc:HGNC:30114]	ENSG00000268350.7	FAM156A	29057	0.398	5.73	10.2	0.00292	0.0263	2.53
5	43602692	43707405	104714	+	ENSG00000112992	NNT	protein_coding	chromosome	nicotinamide nucleotide transhydrogenase [Source:HGNC Symbol;Acc:HGNC:7863]	ENSG00000112992.18	NNT	23530	0.184	7.06	10.2	0.00293	0.0264	2.53
12	27022546	27066343	43798	+	ENSG00000152944	MED21	protein_coding	chromosome	mediator complex subunit 21 [Source:HGNC Symbol;Acc:HGNC:11473]	ENSG00000152944.9	MED21	9412	-0.614	3.89	10.2	0.00293	0.0264	2.53
5	131423921	131635236	211316	-	ENSG00000158987	RAPGEF6	protein_coding	chromosome	Rap guanine nucleotide exchange factor 6 [Source:HGNC Symbol;Acc:HGNC:20655]	ENSG00000158987.21	RAPGEF6	51735	-0.924	5.68	10.2	0.00293	0.0264	2.53
22	39120167	39152680	32514	-	ENSG00000100307	CBX7	protein_coding	chromosome	chromobox 7 [Source:HGNC Symbol;Acc:HGNC:1557]	ENSG00000100307.13	CBX7	23492	-0.51	4.37	10.2	0.00294	0.0264	2.53
19	29665459	29675477	10019	+	ENSG00000166289	PLEKHF1	protein_coding	chromosome	pleckstrin homology and FYVE domain containing 1 [Source:HGNC Symbol;Acc:HGNC:20764]	ENSG00000166289.6	PLEKHF1	79156	-0.779	4.68	10.2	0.00294	0.0264	2.53
5	34190056	34193653	3598	+	ENSG00000215156	AC138409.1	processed_pseudogene	chromosome	POM121-like protein 1 pseudogene	ENSG00000215156.5	AC138409.1	NA	-0.602	2.25	10.2	0.00294	0.0264	2.53
6	99398050	99425331	27282	-	ENSG00000132424	PNISR	protein_coding	chromosome	PNN interacting serine and arginine rich protein [Source:HGNC Symbol;Acc:HGNC:21222]	ENSG00000132424.16	PNISR	25957	-0.276	7.59	10.2	0.00296	0.0265	2.53
15	76215353	76311472	96120	-	ENSG00000140374	ETFA	protein_coding	chromosome	electron transfer flavoprotein subunit alpha [Source:HGNC Symbol;Acc:HGNC:3481]	ENSG00000140374.16	ETFA	2108	0.344	6.39	10.2	0.00296	0.0265	2.53
14	45084107	45116282	32176	+	ENSG00000185246	PRPF39	protein_coding	chromosome	pre-mRNA processing factor 39 [Source:HGNC Symbol;Acc:HGNC:20314]	ENSG00000185246.18	PRPF39	55015	-0.534	5.09	10.2	0.00296	0.0265	2.53
2	174799313	175005381	206069	-	ENSG00000128656	CHN1	protein_coding	chromosome	chimerin 1 [Source:HGNC Symbol;Acc:HGNC:1943]	ENSG00000128656.14	CHN1	1123	-0.949	1.53	10.2	0.00297	0.0266	2.53
6	20534457	21232404	697948	+	ENSG00000145996	CDKAL1	protein_coding	chromosome	CDK5 regulatory subunit associated protein 1 like 1 [Source:HGNC Symbol;Acc:HGNC:21050]	ENSG00000145996.11	CDKAL1	54901	-0.28	4.96	10.2	0.00298	0.0266	2.53
22	43166622	43187134	20513	-	ENSG00000100304	TTLL12	protein_coding	chromosome	tubulin tyrosine ligase like 12 [Source:HGNC Symbol;Acc:HGNC:28974]	ENSG00000100304.13	TTLL12	23170	0.256	5.9	10.2	0.00299	0.0267	2.52
X	155456914	155458672	1759	-	ENSG00000277150	F8A3	protein_coding	chromosome	coagulation factor VIII associated 3 [Source:HGNC Symbol;Acc:HGNC:31850]	ENSG00000277150.1	F8A3	474384	1.02	5.75	10.2	0.00299	0.0267	2.52
4	145757627	145938823	181197	-	ENSG00000151612	ZNF827	protein_coding	chromosome	zinc finger protein 827 [Source:HGNC Symbol;Acc:HGNC:27193]	ENSG00000151612.18	ZNF827	152485	-0.899	3.27	10.2	0.00301	0.0269	2.52
19	46601074	46610782	9709	+	ENSG00000160014	CALM3	protein_coding	chromosome	calmodulin 3 [Source:HGNC Symbol;Acc:HGNC:1449]	ENSG00000160014.17	CALM3	808	0.343	8.28	10.2	0.00301	0.0269	2.52
12	101696947	101744140	47194	+	ENSG00000111666	CHPT1	protein_coding	chromosome	choline phosphotransferase 1 [Source:HGNC Symbol;Acc:HGNC:17852]	ENSG00000111666.11	CHPT1	56994	0.467	5.71	10.2	0.00302	0.0269	2.52
X	47623172	47630305	7134	-	ENSG00000126759	CFP	protein_coding	chromosome	complement factor properdin [Source:HGNC Symbol;Acc:HGNC:8864]	ENSG00000126759.13	CFP	5199	0.66	7.26	10.2	0.00303	0.027	2.52
12	88033846	88050160	16315	+	ENSG00000133641	C12orf29	protein_coding	chromosome	chromosome 12 open reading frame 29 [Source:HGNC Symbol;Acc:HGNC:25322]	ENSG00000133641.18	C12orf29	91298	-0.609	3.19	10.1	0.00303	0.027	2.52
5	80487969	80542563	54595	+	ENSG00000152380	FAM151B	protein_coding	chromosome	family with sequence similarity 151 member B [Source:HGNC Symbol;Acc:HGNC:33716]	ENSG00000152380.10	FAM151B	167555	1.16	1.51	10.2	0.00303	0.027	2.52
1	92832737	92961522	128786	-	ENSG00000154511	DIPK1A	protein_coding	chromosome	divergent protein kinase domain 1A [Source:HGNC Symbol;Acc:HGNC:32213]	ENSG00000154511.12	DIPK1A	388650	-0.464	4.33	10.2	0.00303	0.027	2.52
4	183444635	183449064	4430	+	ENSG00000168564	CDKN2AIP	protein_coding	chromosome	CDKN2A interacting protein [Source:HGNC Symbol;Acc:HGNC:24325]	ENSG00000168564.6	CDKN2AIP	55602	-0.486	5.06	10.1	0.00303	0.027	2.52
3	52075226	52154690	79465	-	ENSG00000164087	POC1A	protein_coding	chromosome	POC1 centriolar protein A [Source:HGNC Symbol;Acc:HGNC:24488]	ENSG00000164087.8	POC1A	25886	0.625	2.89	10.1	0.00304	0.027	2.52
4	68310387	68350089	39703	-	ENSG00000083896	YTHDC1	protein_coding	chromosome	YTH domain containing 1 [Source:HGNC Symbol;Acc:HGNC:30626]	ENSG00000083896.12	YTHDC1	91746	-0.42	5	10.1	0.00306	0.0272	2.51
12	43718993	43758817	39825	-	ENSG00000129317	PUS7L	protein_coding	chromosome	pseudouridine synthase 7 like [Source:HGNC Symbol;Acc:HGNC:25276]	ENSG00000129317.14	PUS7L	83448	-0.436	3.93	10.1	0.00306	0.0272	2.51
14	20955487	20956436	950	+	ENSG00000169385	RNASE2	protein_coding	chromosome	ribonuclease A family member 2 [Source:HGNC Symbol;Acc:HGNC:10045]	ENSG00000169385.3	RNASE2	6036	1.58	6.9	10.1	0.00306	0.0272	2.51
21	38155549	38307357	151809	+	ENSG00000157551	KCNJ15	protein_coding	chromosome	potassium voltage-gated channel subfamily J member 15 [Source:HGNC Symbol;Acc:HGNC:6261]	ENSG00000157551.19	KCNJ15	3772	1.45	2.81	10.1	0.00307	0.0272	2.51
6	3722614	3752026	29413	-	ENSG00000168994	PXDC1	protein_coding	chromosome	PX domain containing 1 [Source:HGNC Symbol;Acc:HGNC:21361]	ENSG00000168994.13	PXDC1	221749	0.949	1.46	10.1	0.00309	0.0274	2.51
9	137277726	137282641	4916	+	ENSG00000198113	TOR4A	protein_coding	chromosome	torsin family 4 member A [Source:HGNC Symbol;Acc:HGNC:25981]	ENSG00000198113.3	TOR4A	54863	0.665	4.68	10.1	0.00309	0.0274	2.51
4	48066393	48134250	67858	-	ENSG00000074966	TXK	protein_coding	chromosome	TXK tyrosine kinase [Source:HGNC Symbol;Acc:HGNC:12434]	ENSG00000074966.11	TXK	7294	-0.793	5.53	10.1	0.0031	0.0274	2.51
11	118998138	119015793	17656	+	ENSG00000186166	CCDC84	protein_coding	chromosome	coiled-coil domain containing 84 [Source:HGNC Symbol;Acc:HGNC:30460]	ENSG00000186166.9	CCDC84	338657	-0.413	3.82	10.1	0.0031	0.0274	2.51
CHR_HSCHR6_MHC_QBL_CTG1	31805699	31808181	2483	+	ENSG00000215328	HSPA1A	protein_coding	chromosome	heat shock protein family A (Hsp70) member 1A [Source:HGNC Symbol;Acc:HGNC:5232]	ENSG00000215328.6	HSPA1A	3303	-2.95	6.66	10.1	0.0031	0.0274	2.51
1	156806243	156816862	10620	-	ENSG00000027869	SH2D2A	protein_coding	chromosome	SH2 domain containing 2A [Source:HGNC Symbol;Acc:HGNC:10821]	ENSG00000027869.11	SH2D2A	9047	-0.735	5.4	10.1	0.00311	0.0274	2.51
13	32432417	32538885	106469	-	ENSG00000244754	N4BP2L2	protein_coding	chromosome	NEDD4 binding protein 2 like 2 [Source:HGNC Symbol;Acc:HGNC:26916]	ENSG00000244754.8	N4BP2L2	10443	-0.319	7.15	10.1	0.00311	0.0275	2.51
14	102317377	102342702	25326	+	ENSG00000022976	ZNF839	protein_coding	chromosome	zinc finger protein 839 [Source:HGNC Symbol;Acc:HGNC:20345]	ENSG00000022976.15	ZNF839	55778	-0.399	3.67	10.1	0.00312	0.0275	2.51
7	128739292	128773400	34109	+	ENSG00000128595	CALU	protein_coding	chromosome	calumenin [Source:HGNC Symbol;Acc:HGNC:1458]	ENSG00000128595.17	CALU	813	0.476	6.37	10.1	0.00312	0.0275	2.51
3	53156009	53192717	36709	+	ENSG00000163932	PRKCD	protein_coding	chromosome	protein kinase C delta [Source:HGNC Symbol;Acc:HGNC:9399]	ENSG00000163932.15	PRKCD	5580	0.567	8.01	10.1	0.00314	0.0277	2.5
1	9848276	9910336	62061	-	ENSG00000178585	CTNNBIP1	protein_coding	chromosome	catenin beta interacting protein 1 [Source:HGNC Symbol;Acc:HGNC:16913]	ENSG00000178585.15	CTNNBIP1	56998	0.441	4.64	10.1	0.00315	0.0277	2.5
1	65420652	65641559	220908	+	ENSG00000116678	LEPR	protein_coding	chromosome	leptin receptor [Source:HGNC Symbol;Acc:HGNC:6554]	ENSG00000116678.19	LEPR	3953	0.701	3.34	10	0.00316	0.0278	2.5
11	32829927	32858120	28194	+	ENSG00000135378	PRRG4	protein_coding	chromosome	proline rich and Gla domain 4 [Source:HGNC Symbol;Acc:HGNC:30799]	ENSG00000135378.4	PRRG4	79056	0.697	2.97	10	0.00316	0.0278	2.5
19	16888999	16892606	3608	+	ENSG00000127533	F2RL3	protein_coding	chromosome	F2R like thrombin or trypsin receptor 3 [Source:HGNC Symbol;Acc:HGNC:3540]	ENSG00000127533.4	F2RL3	9002	1.74	2.14	10	0.00317	0.0279	2.5
12	55927319	55954027	26709	+	ENSG00000065357	DGKA	protein_coding	chromosome	diacylglycerol kinase alpha [Source:HGNC Symbol;Acc:HGNC:2849]	ENSG00000065357.20	DGKA	1606	-0.552	8.15	10	0.00318	0.0279	2.5
2	15166914	15561334	394421	-	ENSG00000151779	NBAS	protein_coding	chromosome	neuroblastoma amplified sequence [Source:HGNC Symbol;Acc:HGNC:15625]	ENSG00000151779.13	NBAS	51594	-0.361	5.1	10	0.00318	0.0279	2.5
16	66508003	66552544	44542	-	ENSG00000166548	TK2	protein_coding	chromosome	thymidine kinase 2 [Source:HGNC Symbol;Acc:HGNC:11831]	ENSG00000166548.16	TK2	7084	0.46	4.97	10	0.00318	0.0279	2.5
15	101621444	101652391	30948	-	ENSG00000184277	TM2D3	protein_coding	chromosome	TM2 domain containing 3 [Source:HGNC Symbol;Acc:HGNC:24128]	ENSG00000184277.13	TM2D3	80213	-0.304	5.38	10	0.00318	0.0279	2.5
1	109548615	109618324	69710	+	ENSG00000065135	GNAI3	protein_coding	chromosome	G protein subunit alpha i3 [Source:HGNC Symbol;Acc:HGNC:4387]	ENSG00000065135.11	GNAI3	2773	0.183	7.41	10	0.00319	0.0279	2.5
5	65563236	65587549	24314	+	ENSG00000113593	PPWD1	protein_coding	chromosome	peptidylprolyl isomerase domain and WD repeat containing 1 [Source:HGNC Symbol;Acc:HGNC:28954]	ENSG00000113593.12	PPWD1	23398	-0.543	4.96	10	0.00319	0.028	2.5
4	88378739	88443111	64373	+	ENSG00000138642	HERC6	protein_coding	chromosome	HECT and RLD domain containing E3 ubiquitin protein ligase family member 6 [Source:HGNC Symbol;Acc:HGNC:26072]	ENSG00000138642.14	HERC6	55008	-1.04	5.47	10	0.00319	0.0279	2.5
1	116754430	116769229	14800	+	ENSG00000116824	CD2	protein_coding	chromosome	CD2 molecule [Source:HGNC Symbol;Acc:HGNC:1639]	ENSG00000116824.5	CD2	914	-0.813	6.85	10	0.0032	0.028	2.49
1	202940826	202958572	17747	-	ENSG00000159346	ADIPOR1	protein_coding	chromosome	adiponectin receptor 1 [Source:HGNC Symbol;Acc:HGNC:24040]	ENSG00000159346.13	ADIPOR1	51094	0.671	8.21	10	0.0032	0.028	2.5
X	13770939	13938638	167700	-	ENSG00000046653	GPM6B	protein_coding	chromosome	glycoprotein M6B [Source:HGNC Symbol;Acc:HGNC:4461]	ENSG00000046653.15	GPM6B	2824	-0.944	0.459	10	0.00321	0.0281	2.49
2	26308547	26395891	87345	+	ENSG00000138018	SELENOI	protein_coding	chromosome	selenoprotein I [Source:HGNC Symbol;Acc:HGNC:29361]	ENSG00000138018.18	SELENOI	85465	-0.665	3.24	10	0.00322	0.0281	2.49
17	5282265	5386340	104076	+	ENSG00000029725	RABEP1	protein_coding	chromosome	rabaptin, RAB GTPase binding effector protein 1 [Source:HGNC Symbol;Acc:HGNC:17677]	ENSG00000029725.17	RABEP1	9135	-0.26	5.99	9.99	0.00323	0.0281	2.49
1	77562416	77683419	121004	-	ENSG00000036549	AC118549.1	protein_coding	chromosome	zinc finger ZZ-type containing 3 [Source:NCBI gene;Acc:26009]	ENSG00000036549.13	AC118549.1	26009	-0.349	5.23	10	0.00323	0.0281	2.49
10	6427143	6580301	153159	-	ENSG00000065675	PRKCQ	protein_coding	chromosome	protein kinase C theta [Source:HGNC Symbol;Acc:HGNC:9410]	ENSG00000065675.15	PRKCQ	5588	-0.615	5.81	10	0.00323	0.0281	2.49
16	58113592	58129381	15790	-	ENSG00000070761	CFAP20	protein_coding	chromosome	cilia and flagella associated protein 20 [Source:HGNC Symbol;Acc:HGNC:29523]	ENSG00000070761.8	CFAP20	29105	-0.774	5.07	10	0.00323	0.0281	2.49
6	46704201	46735693	31493	-	ENSG00000146070	PLA2G7	protein_coding	chromosome	phospholipase A2 group VII [Source:HGNC Symbol;Acc:HGNC:9040]	ENSG00000146070.17	PLA2G7	7941	-1.03	2.96	9.99	0.00323	0.0281	2.49
5	60751791	60844274	92484	-	ENSG00000164181	ELOVL7	protein_coding	chromosome	ELOVL fatty acid elongase 7 [Source:HGNC Symbol;Acc:HGNC:26292]	ENSG00000164181.14	ELOVL7	79993	1.44	3.95	9.99	0.00323	0.0281	2.49
15	49326962	49620929	293968	-	ENSG00000166262	FAM227B	protein_coding	chromosome	family with sequence similarity 227 member B [Source:HGNC Symbol;Acc:HGNC:26543]	ENSG00000166262.16	FAM227B	196951	-0.494	3.25	10	0.00323	0.0281	2.49
14	21070273	21090248	19976	+	ENSG00000165801	ARHGEF40	protein_coding	chromosome	Rho guanine nucleotide exchange factor 40 [Source:HGNC Symbol;Acc:HGNC:25516]	ENSG00000165801.10	ARHGEF40	55701	0.625	5.89	9.99	0.00324	0.0281	2.49
5	36151989	36184319	32331	+	ENSG00000145604	SKP2	protein_coding	chromosome	S-phase kinase associated protein 2 [Source:HGNC Symbol;Acc:HGNC:10901]	ENSG00000145604.16	SKP2	6502	-0.336	4.27	9.99	0.00325	0.0282	2.49
3	186105668	186362234	256567	-	ENSG00000058866	DGKG	protein_coding	chromosome	diacylglycerol kinase gamma [Source:HGNC Symbol;Acc:HGNC:2853]	ENSG00000058866.15	DGKG	1608	0.974	4.01	9.98	0.00326	0.0283	2.49
1	16440721	16460078	19358	+	ENSG00000157191	NECAP2	protein_coding	chromosome	NECAP endocytosis associated 2 [Source:HGNC Symbol;Acc:HGNC:25528]	ENSG00000157191.20	NECAP2	55707	-0.311	7.1	9.98	0.00326	0.0283	2.49
17	7459366	7484263	24898	-	ENSG00000174282	ZBTB4	protein_coding	chromosome	zinc finger and BTB domain containing 4 [Source:HGNC Symbol;Acc:HGNC:23847]	ENSG00000174282.12	ZBTB4	57659	-0.451	5.09	9.98	0.00326	0.0283	2.49
19	12675717	12681880	6164	-	ENSG00000095059	DHPS	protein_coding	chromosome	deoxyhypusine synthase [Source:HGNC Symbol;Acc:HGNC:2869]	ENSG00000095059.16	DHPS	1725	-0.201	5.74	9.97	0.00327	0.0283	2.49
1	156742109	156766925	24817	-	ENSG00000143321	HDGF	protein_coding	chromosome	heparin binding growth factor [Source:HGNC Symbol;Acc:HGNC:4856]	ENSG00000143321.19	HDGF	3068	0.299	6.75	9.96	0.00327	0.0283	2.48
10	16590611	16817463	226853	-	ENSG00000148484	RSU1	protein_coding	chromosome	Ras suppressor protein 1 [Source:HGNC Symbol;Acc:HGNC:10464]	ENSG00000148484.18	RSU1	6251	0.531	7.53	9.97	0.00327	0.0283	2.49
17	51260546	51297936	37391	+	ENSG00000011260	UTP18	protein_coding	chromosome	UTP18 small subunit processome component [Source:HGNC Symbol;Acc:HGNC:24274]	ENSG00000011260.14	UTP18	51096	-0.291	5.21	9.96	0.00328	0.0284	2.48
9	128191655	128255248	63594	+	ENSG00000106976	DNM1	protein_coding	chromosome	dynamin 1 [Source:HGNC Symbol;Acc:HGNC:2972]	ENSG00000106976.20	DNM1	1759	1.54	2.88	9.96	0.00328	0.0284	2.48
12	6375045	6391571	16527	+	ENSG00000111321	LTBR	protein_coding	chromosome	lymphotoxin beta receptor [Source:HGNC Symbol;Acc:HGNC:6718]	ENSG00000111321.11	LTBR	4055	0.555	6.41	9.96	0.00328	0.0284	2.48
17	82239023	82273731	34709	-	ENSG00000141551	CSNK1D	protein_coding	chromosome	casein kinase 1 delta [Source:HGNC Symbol;Acc:HGNC:2452]	ENSG00000141551.14	CSNK1D	1453	0.27	7.2	9.96	0.00328	0.0284	2.48
20	1563521	1620061	56541	-	ENSG00000101307	SIRPB1	protein_coding	chromosome	signal regulatory protein beta 1 [Source:HGNC Symbol;Acc:HGNC:15928]	ENSG00000101307.15	SIRPB1	10326	0.732	7.03	9.96	0.00329	0.0284	2.48
1	186311652	186375693	64042	-	ENSG00000047410	TPR	protein_coding	chromosome	translocated promoter region, nuclear basket protein [Source:HGNC Symbol;Acc:HGNC:12017]	ENSG00000047410.14	TPR	7175	-0.364	7.05	9.94	0.0033	0.0284	2.48
3	48688003	48740353	52351	-	ENSG00000068745	IP6K2	protein_coding	chromosome	inositol hexakisphosphate kinase 2 [Source:HGNC Symbol;Acc:HGNC:17313]	ENSG00000068745.15	IP6K2	51447	-0.292	5.78	9.94	0.0033	0.0284	2.48
18	49782164	49813953	31790	-	ENSG00000167315	ACAA2	protein_coding	chromosome	acetyl-CoA acyltransferase 2 [Source:HGNC Symbol;Acc:HGNC:83]	ENSG00000167315.18	ACAA2	10449	0.276	6.72	9.95	0.0033	0.0284	2.48
X	71103987	71111575	7589	-	ENSG00000285171	AL590764.2	protein_coding	chromosome	novel protein, IL2RG-CXorf65 readthrough	ENSG00000285171.1	AL590764.2	NA	-1.02	2.88	9.95	0.0033	0.0284	2.48
12	9664969	9699553	34585	+	ENSG00000069493	CLEC2D	protein_coding	chromosome	C-type lectin domain family 2 member D [Source:HGNC Symbol;Acc:HGNC:14351]	ENSG00000069493.15	CLEC2D	29121	-0.687	7.13	9.94	0.00331	0.0284	2.48
6	7389793	7418037	28245	+	ENSG00000124784	RIOK1	protein_coding	chromosome	RIO kinase 1 [Source:HGNC Symbol;Acc:HGNC:18656]	ENSG00000124784.9	RIOK1	83732	-0.417	4.89	9.94	0.00331	0.0284	2.48
1	25861210	25871253	10044	-	ENSG00000182749	PAQR7	protein_coding	chromosome	progestin and adipoQ receptor family member 7 [Source:HGNC Symbol;Acc:HGNC:23146]	ENSG00000182749.5	PAQR7	164091	0.892	2.11	9.94	0.00331	0.0284	2.48
15	85759326	85794925	35600	-	ENSG00000183655	KLHL25	protein_coding	chromosome	kelch like family member 25 [Source:HGNC Symbol;Acc:HGNC:25732]	ENSG00000183655.13	KLHL25	64410	-1.25	1.74	9.94	0.00331	0.0284	2.48
17	63622415	63696303	73889	+	ENSG00000198909	MAP3K3	protein_coding	chromosome	mitogen-activated protein kinase kinase kinase 3 [Source:HGNC Symbol;Acc:HGNC:6855]	ENSG00000198909.7	MAP3K3	4215	0.397	7.76	9.94	0.00331	0.0284	2.48
22	16601887	16698742	96856	+	ENSG00000100181	TPTEP1	transcribed_unprocessed_pseudogene	chromosome	TPTE pseudogene 1 [Source:HGNC Symbol;Acc:HGNC:43648]	ENSG00000100181.22	TPTEP1	NA	1.48	3.98	9.93	0.00332	0.0285	2.48
4	15604381	15681679	77299	-	ENSG00000118564	FBXL5	protein_coding	chromosome	F-box and leucine rich repeat protein 5 [Source:HGNC Symbol;Acc:HGNC:13602]	ENSG00000118564.15	FBXL5	26234	0.508	8.02	9.94	0.00332	0.0284	2.48
11	124752583	124762290	9708	-	ENSG00000149564	ESAM	protein_coding	chromosome	endothelial cell adhesion molecule [Source:HGNC Symbol;Acc:HGNC:17474]	ENSG00000149564.12	ESAM	90952	1.42	5.59	9.93	0.00333	0.0285	2.48
X	17737449	17754988	17540	+	ENSG00000047634	SCML1	protein_coding	chromosome	Scm polycomb group protein like 1 [Source:HGNC Symbol;Acc:HGNC:10580]	ENSG00000047634.15	SCML1	6322	-0.692	2.09	9.92	0.00334	0.0286	2.48
21	6111131	6123778	12648	+	ENSG00000275993	SIK1B	protein_coding	chromosome	salt inducible kinase 1B (putative) [Source:HGNC Symbol;Acc:HGNC:52389]	ENSG00000275993.3	SIK1B	102724428	-1.61	5	9.92	0.00334	0.0286	2.48
6	118894152	118909171	15020	+	ENSG00000111875	ASF1A	protein_coding	chromosome	anti-silencing function 1A histone chaperone [Source:HGNC Symbol;Acc:HGNC:20995]	ENSG00000111875.8	ASF1A	25842	-0.443	4.49	9.91	0.00335	0.0287	2.47
1	154321090	154325325	4236	+	ENSG00000143595	AQP10	protein_coding	chromosome	aquaporin 10 [Source:HGNC Symbol;Acc:HGNC:16029]	ENSG00000143595.13	AQP10	89872	1.57	2.61	9.91	0.00335	0.0287	2.47
22	22357739	22358260	522	+	ENSG00000211648	IGLV1-47	IG_V_gene	chromosome	immunoglobulin lambda variable 1-47 [Source:HGNC Symbol;Acc:HGNC:5880]	ENSG00000211648.2	IGLV1-47	NA	-1.39	7.67	9.91	0.00335	0.0287	2.47
11	494512	507300	12789	-	ENSG00000023191	RNH1	protein_coding	chromosome	ribonuclease/angiogenin inhibitor 1 [Source:HGNC Symbol;Acc:HGNC:10074]	ENSG00000023191.17	RNH1	6050	0.328	8.59	9.91	0.00336	0.0287	2.47
10	102461881	102502712	40832	-	ENSG00000138107	ACTR1A	protein_coding	chromosome	actin related protein 1A [Source:HGNC Symbol;Acc:HGNC:167]	ENSG00000138107.13	ACTR1A	10121	0.277	6.96	9.9	0.00336	0.0287	2.47
2	44316281	44361862	45582	-	ENSG00000138078	PREPL	protein_coding	chromosome	prolyl endopeptidase like [Source:HGNC Symbol;Acc:HGNC:30228]	ENSG00000138078.15	PREPL	9581	-0.377	4.65	9.9	0.00337	0.0288	2.47
2	97492663	97589965	97303	-	ENSG00000196912	ANKRD36B	protein_coding	chromosome	ankyrin repeat domain 36B [Source:HGNC Symbol;Acc:HGNC:29333]	ENSG00000196912.12	ANKRD36B	57730	-0.585	5.99	9.89	0.00337	0.0288	2.47
2	60756253	60802086	45834	+	ENSG00000115421	PAPOLG	protein_coding	chromosome	poly(A) polymerase gamma [Source:HGNC Symbol;Acc:HGNC:14982]	ENSG00000115421.13	PAPOLG	64895	-0.593	4.23	9.88	0.00339	0.0288	2.47
17	82418318	82442645	24328	+	ENSG00000169660	HEXD	protein_coding	chromosome	hexosaminidase D [Source:HGNC Symbol;Acc:HGNC:26307]	ENSG00000169660.16	HEXD	284004	-0.461	5.71	9.89	0.00339	0.0288	2.47
X	54068324	54183281	114958	-	ENSG00000184083	FAM120C	protein_coding	chromosome	family with sequence similarity 120C [Source:HGNC Symbol;Acc:HGNC:16949]	ENSG00000184083.12	FAM120C	54954	-0.605	2.08	9.88	0.00339	0.0288	2.47
17	74609885	74623738	13854	-	ENSG00000186407	CD300E	protein_coding	chromosome	CD300e molecule [Source:HGNC Symbol;Acc:HGNC:28874]	ENSG00000186407.7	CD300E	342510	0.534	8.93	9.89	0.00339	0.0288	2.47
CHR_HSCHR6_MHC_COX_CTG1	31134989	31150760	15772	-	ENSG00000234114	CCHCR1	protein_coding	chromosome	coiled-coil alpha-helical rod protein 1 [Source:HGNC Symbol;Acc:HGNC:13930]	ENSG00000234114.8	CCHCR1	54535	-2.42	2.05	9.89	0.00339	0.0288	2.47
6	116254173	116444860	190688	+	ENSG00000111817	DSE	protein_coding	chromosome	dermatan sulfate epimerase [Source:HGNC Symbol;Acc:HGNC:21144]	ENSG00000111817.17	DSE	29940	0.619	5.56	9.88	0.0034	0.0289	2.47
19	50723364	50725718	2355	+	ENSG00000105472	CLEC11A	protein_coding	chromosome	C-type lectin domain containing 11A [Source:HGNC Symbol;Acc:HGNC:10576]	ENSG00000105472.13	CLEC11A	6320	0.581	2.59	9.87	0.00341	0.0289	2.47
1	202891116	202928636	37521	-	ENSG00000117153	KLHL12	protein_coding	chromosome	kelch like family member 12 [Source:HGNC Symbol;Acc:HGNC:19360]	ENSG00000117153.16	KLHL12	59349	0.268	5.68	9.87	0.00341	0.0289	2.47
19	36182060	36246257	64198	-	ENSG00000196357	ZNF565	protein_coding	chromosome	zinc finger protein 565 [Source:HGNC Symbol;Acc:HGNC:26726]	ENSG00000196357.11	ZNF565	147929	-0.713	2.49	9.87	0.00341	0.0289	2.47
7	64794388	64833681	39294	+	ENSG00000197008	ZNF138	protein_coding	chromosome	zinc finger protein 138 [Source:HGNC Symbol;Acc:HGNC:12922]	ENSG00000197008.9	ZNF138	7697	-0.516	3.07	9.87	0.00341	0.0289	2.47
6	35573585	35728583	154999	-	ENSG00000096060	FKBP5	protein_coding	chromosome	FKBP prolyl isomerase 5 [Source:HGNC Symbol;Acc:HGNC:3721]	ENSG00000096060.14	FKBP5	2289	1.04	8.37	9.86	0.00342	0.0289	2.47
16	50152918	50235310	82393	+	ENSG00000121274	TENT4B	protein_coding	chromosome	terminal nucleotidyltransferase 4B [Source:HGNC Symbol;Acc:HGNC:30758]	ENSG00000121274.12	TENT4B	64282	-0.494	3.88	9.86	0.00342	0.029	2.47
9	124878275	124948492	70218	-	ENSG00000136935	GOLGA1	protein_coding	chromosome	golgin A1 [Source:HGNC Symbol;Acc:HGNC:4424]	ENSG00000136935.14	GOLGA1	2800	-0.4	4.46	9.86	0.00342	0.029	2.47
4	139716753	140154184	437432	-	ENSG00000196782	MAML3	protein_coding	chromosome	mastermind like transcriptional coactivator 3 [Source:HGNC Symbol;Acc:HGNC:16272]	ENSG00000196782.12	MAML3	55534	0.998	3.33	9.86	0.00342	0.0289	2.47
11	47248300	47269033	20734	+	ENSG00000025434	NR1H3	protein_coding	chromosome	nuclear receptor subfamily 1 group H member 3 [Source:HGNC Symbol;Acc:HGNC:7966]	ENSG00000025434.19	NR1H3	10062	0.561	2.62	9.85	0.00343	0.029	2.46
11	694438	727727	33290	+	ENSG00000177106	EPS8L2	protein_coding	chromosome	EPS8 like 2 [Source:HGNC Symbol;Acc:HGNC:21296]	ENSG00000177106.16	EPS8L2	64787	-0.832	2.04	9.86	0.00343	0.029	2.47
1	20806292	21176888	370597	-	ENSG00000075151	EIF4G3	protein_coding	chromosome	eukaryotic translation initiation factor 4 gamma 3 [Source:HGNC Symbol;Acc:HGNC:3298]	ENSG00000075151.20	EIF4G3	8672	0.492	6.16	9.85	0.00344	0.029	2.46
17	79089345	79516148	426804	-	ENSG00000167281	RBFOX3	protein_coding	chromosome	RNA binding fox-1 homolog 3 [Source:HGNC Symbol;Acc:HGNC:27097]	ENSG00000167281.19	RBFOX3	146713	-1.12	0.665	9.85	0.00344	0.029	2.46
15	65726054	65891989	165936	+	ENSG00000103769	RAB11A	protein_coding	chromosome	RAB11A, member RAS oncogene family [Source:HGNC Symbol;Acc:HGNC:9760]	ENSG00000103769.10	RAB11A	8766	0.369	6.93	9.84	0.00345	0.0291	2.46
14	75649791	75660876	11086	-	ENSG00000133935	ERG28	protein_coding	chromosome	ergosterol biosynthesis 28 homolog [Source:HGNC Symbol;Acc:HGNC:1187]	ENSG00000133935.7	ERG28	11161	-0.31	4.73	9.84	0.00345	0.0291	2.46
1	16985958	17011928	25971	-	ENSG00000159363	ATP13A2	protein_coding	chromosome	ATPase cation transporting 13A2 [Source:HGNC Symbol;Acc:HGNC:30213]	ENSG00000159363.18	ATP13A2	23400	0.267	6.77	9.84	0.00345	0.0291	2.46
19	35030470	35040449	9980	+	ENSG00000105711	SCN1B	protein_coding	chromosome	sodium voltage-gated channel beta subunit 1 [Source:HGNC Symbol;Acc:HGNC:10586]	ENSG00000105711.12	SCN1B	6324	0.947	2.59	9.83	0.00346	0.0291	2.46
12	21437615	21471250	33636	+	ENSG00000121350	PYROXD1	protein_coding	chromosome	pyridine nucleotide-disulphide oxidoreductase domain 1 [Source:HGNC Symbol;Acc:HGNC:26162]	ENSG00000121350.16	PYROXD1	79912	-0.462	4.62	9.83	0.00347	0.0292	2.46
2	199928913	199955736	26824	-	ENSG00000162971	TYW5	protein_coding	chromosome	tRNA-yW synthesizing protein 5 [Source:HGNC Symbol;Acc:HGNC:26754]	ENSG00000162971.11	TYW5	129450	-0.329	3.65	9.83	0.00347	0.0292	2.46
7	12211270	12243367	32098	+	ENSG00000106460	TMEM106B	protein_coding	chromosome	transmembrane protein 106B [Source:HGNC Symbol;Acc:HGNC:22407]	ENSG00000106460.19	TMEM106B	54664	-0.461	4.88	9.82	0.00348	0.0292	2.46
19	53159213	53193386	34174	-	ENSG00000197497	ZNF665	protein_coding	chromosome	zinc finger protein 665 [Source:HGNC Symbol;Acc:HGNC:25885]	ENSG00000197497.11	ZNF665	79788	-0.589	3.85	9.82	0.00348	0.0292	2.46
CHR_HSCHR14_3_CTG1	106581617	106582158	542	-	ENSG00000275316	IGHV3-49	IG_V_gene	chromosome	immunoglobulin heavy variable 3-49 [Source:HGNC Symbol;Acc:HGNC:5607]	ENSG00000275316.3	IGHV3-49	NA	-1.11	5.43	9.82	0.00348	0.0292	2.46
22	45190338	45240769	50432	-	ENSG00000100364	KIAA0930	protein_coding	chromosome	KIAA0930 [Source:HGNC Symbol;Acc:HGNC:1314]	ENSG00000100364.18	KIAA0930	23313	0.733	6.96	9.82	0.00349	0.0292	2.46
7	42932376	42948958	16583	+	ENSG00000106591	MRPL32	protein_coding	chromosome	mitochondrial ribosomal protein L32 [Source:HGNC Symbol;Acc:HGNC:14035]	ENSG00000106591.4	MRPL32	64983	-0.293	5.48	9.82	0.00349	0.0292	2.46
1	36088892	36093932	5041	+	ENSG00000116863	ADPRHL2	protein_coding	chromosome	ADP-ribosylhydrolase like 2 [Source:HGNC Symbol;Acc:HGNC:21304]	ENSG00000116863.11	ADPRHL2	54936	-0.396	4.92	9.8	0.00351	0.0294	2.45
1	17066761	17119451	52691	-	ENSG00000117115	PADI2	protein_coding	chromosome	peptidyl arginine deiminase 2 [Source:HGNC Symbol;Acc:HGNC:18341]	ENSG00000117115.13	PADI2	11240	1.52	5.57	9.8	0.00351	0.0294	2.45
18	45983536	46072272	88737	-	ENSG00000152229	PSTPIP2	protein_coding	chromosome	proline-serine-threonine phosphatase interacting protein 2 [Source:HGNC Symbol;Acc:HGNC:9581]	ENSG00000152229.18	PSTPIP2	9050	0.355	5.79	9.8	0.00351	0.0294	2.45
9	7796500	7888380	91881	-	ENSG00000137038	DMAC1	protein_coding	chromosome	distal membrane arm assembly complex 1 [Source:HGNC Symbol;Acc:HGNC:30536]	ENSG00000137038.8	DMAC1	90871	-0.393	4.09	9.8	0.00352	0.0294	2.45
19	12610918	12633840	22923	+	ENSG00000173875	ZNF791	protein_coding	chromosome	zinc finger protein 791 [Source:HGNC Symbol;Acc:HGNC:26895]	ENSG00000173875.14	ZNF791	163049	-0.569	4.97	9.79	0.00352	0.0295	2.45
9	63817748	63818462	715	-	ENSG00000232815	DUX4L50	unprocessed_pseudogene	chromosome	double homeobox 4 like 50 (pseudogene) [Source:HGNC Symbol;Acc:HGNC:51788]	ENSG00000232815.1	DUX4L50	NA	-0.742	2.57	9.79	0.00352	0.0295	2.45
2	27078615	27086403	7789	+	ENSG00000138080	EMILIN1	protein_coding	chromosome	elastin microfibril interfacer 1 [Source:HGNC Symbol;Acc:HGNC:19880]	ENSG00000138080.14	EMILIN1	11117	0.966	2.3	9.79	0.00353	0.0295	2.45
18	12307669	12344320	36652	+	ENSG00000176014	TUBB6	protein_coding	chromosome	tubulin beta 6 class V [Source:HGNC Symbol;Acc:HGNC:20776]	ENSG00000176014.13	TUBB6	84617	0.818	4.99	9.78	0.00354	0.0295	2.45
2	55287842	55419895	132054	-	ENSG00000115355	CCDC88A	protein_coding	chromosome	coiled-coil domain containing 88A [Source:HGNC Symbol;Acc:HGNC:25523]	ENSG00000115355.17	CCDC88A	55704	0.502	5.78	9.77	0.00355	0.0296	2.45
19	46674275	46717127	42853	-	ENSG00000105287	PRKD2	protein_coding	chromosome	protein kinase D2 [Source:HGNC Symbol;Acc:HGNC:17293]	ENSG00000105287.12	PRKD2	25865	-0.379	6.72	9.77	0.00356	0.0296	2.45
6	109691312	109825428	134117	+	ENSG00000112367	FIG4	protein_coding	chromosome	FIG4 phosphoinositide 5-phosphatase [Source:HGNC Symbol;Acc:HGNC:16873]	ENSG00000112367.10	FIG4	9896	0.366	6.01	9.76	0.00356	0.0297	2.45
2	20560448	20651130	90683	-	ENSG00000118960	HS1BP3	protein_coding	chromosome	HCLS1 binding protein 3 [Source:HGNC Symbol;Acc:HGNC:24979]	ENSG00000118960.13	HS1BP3	64342	0.408	5.13	9.76	0.00357	0.0297	2.45
1	152032506	152047907	15402	-	ENSG00000163191	S100A11	protein_coding	chromosome	S100 calcium binding protein A11 [Source:HGNC Symbol;Acc:HGNC:10488]	ENSG00000163191.6	S100A11	6282	0.542	8.66	9.76	0.00357	0.0297	2.45
15	38488103	38565575	77473	-	ENSG00000172575	RASGRP1	protein_coding	chromosome	RAS guanyl releasing protein 1 [Source:HGNC Symbol;Acc:HGNC:9878]	ENSG00000172575.12	RASGRP1	10125	-0.641	6.3	9.76	0.00357	0.0297	2.45
14	61187559	61550976	363418	+	ENSG00000027075	PRKCH	protein_coding	chromosome	protein kinase C eta [Source:HGNC Symbol;Acc:HGNC:9403]	ENSG00000027075.15	PRKCH	5583	-0.565	8.07	9.76	0.00358	0.0297	2.45
17	50634777	50692253	57477	+	ENSG00000108846	ABCC3	protein_coding	chromosome	ATP binding cassette subfamily C member 3 [Source:HGNC Symbol;Acc:HGNC:54]	ENSG00000108846.16	ABCC3	8714	0.954	5.92	9.75	0.00358	0.0297	2.45
20	46060991	46089962	28972	-	ENSG00000124160	NCOA5	protein_coding	chromosome	nuclear receptor coactivator 5 [Source:HGNC Symbol;Acc:HGNC:15909]	ENSG00000124160.12	NCOA5	57727	-0.311	4.67	9.75	0.00358	0.0298	2.45
2	101002229	101024032	21804	+	ENSG00000071082	RPL31	protein_coding	chromosome	ribosomal protein L31 [Source:HGNC Symbol;Acc:HGNC:10334]	ENSG00000071082.11	RPL31	6160	-0.382	7.79	9.74	0.0036	0.0299	2.44
10	101031234	101041244	10011	+	ENSG00000107819	SFXN3	protein_coding	chromosome	sideroflexin 3 [Source:HGNC Symbol;Acc:HGNC:16087]	ENSG00000107819.13	SFXN3	81855	0.408	5.86	9.74	0.0036	0.0299	2.44
5	172834251	172952683	118433	+	ENSG00000113719	ERGIC1	protein_coding	chromosome	endoplasmic reticulum-golgi intermediate compartment 1 [Source:HGNC Symbol;Acc:HGNC:29205]	ENSG00000113719.16	ERGIC1	57222	0.485	5.3	9.74	0.0036	0.0299	2.44
2	96859718	96870757	11040	-	ENSG00000168758	SEMA4C	protein_coding	chromosome	semaphorin 4C [Source:HGNC Symbol;Acc:HGNC:10731]	ENSG00000168758.11	SEMA4C	54910	-0.593	3.61	9.74	0.0036	0.0299	2.44
1	10210805	10381603	170799	+	ENSG00000054523	KIF1B	protein_coding	chromosome	kinesin family member 1B [Source:HGNC Symbol;Acc:HGNC:16636]	ENSG00000054523.17	KIF1B	23095	0.527	4.96	9.73	0.00361	0.0299	2.44
14	90847861	91060641	212781	-	ENSG00000100784	RPS6KA5	protein_coding	chromosome	ribosomal protein S6 kinase A5 [Source:HGNC Symbol;Acc:HGNC:10434]	ENSG00000100784.12	RPS6KA5	9252	-0.573	4.88	9.74	0.00361	0.0299	2.44
4	151099624	151104642	5019	+	ENSG00000145425	RPS3A	protein_coding	chromosome	ribosomal protein S3A [Source:HGNC Symbol;Acc:HGNC:10421]	ENSG00000145425.10	RPS3A	6189	-0.455	7.93	9.73	0.00361	0.0299	2.44
11	59208510	59212927	4418	-	ENSG00000197629	MPEG1	protein_coding	chromosome	macrophage expressed 1 [Source:HGNC Symbol;Acc:HGNC:29619]	ENSG00000197629.6	MPEG1	219972	0.762	9.28	9.73	0.00362	0.0299	2.44
5	6713432	6757044	43613	+	ENSG00000112941	TENT4A	protein_coding	chromosome	terminal nucleotidyltransferase 4A [Source:HGNC Symbol;Acc:HGNC:16705]	ENSG00000112941.14	TENT4A	11044	-0.451	3.66	9.72	0.00363	0.03	2.44
6	31730581	31739763	9183	-	ENSG00000213719	CLIC1	protein_coding	chromosome	chloride intracellular channel 1 [Source:HGNC Symbol;Acc:HGNC:2062]	ENSG00000213719.8	CLIC1	1192	1.32	7.61	9.72	0.00363	0.03	2.44
21	31659622	31668931	9310	+	ENSG00000142168	SOD1	protein_coding	chromosome	superoxide dismutase 1 [Source:HGNC Symbol;Acc:HGNC:11179]	ENSG00000142168.14	SOD1	6647	-0.312	7.05	9.72	0.00364	0.03	2.44
13	95801580	96053482	251903	-	ENSG00000102595	UGGT2	protein_coding	chromosome	UDP-glucose glycoprotein glucosyltransferase 2 [Source:HGNC Symbol;Acc:HGNC:15664]	ENSG00000102595.20	UGGT2	55757	0.568	2.96	9.71	0.00365	0.0301	2.44
21	29024629	29054488	29860	+	ENSG00000156256	USP16	protein_coding	chromosome	ubiquitin specific peptidase 16 [Source:HGNC Symbol;Acc:HGNC:12614]	ENSG00000156256.15	USP16	10600	-0.362	5.66	9.71	0.00365	0.0301	2.44
5	37379285	37753435	374151	+	ENSG00000082068	WDR70	protein_coding	chromosome	WD repeat domain 70 [Source:HGNC Symbol;Acc:HGNC:25495]	ENSG00000082068.9	WDR70	55100	-0.533	4.78	9.7	0.00366	0.0301	2.44
19	36604817	36634114	29298	+	ENSG00000161298	ZNF382	protein_coding	chromosome	zinc finger protein 382 [Source:HGNC Symbol;Acc:HGNC:17409]	ENSG00000161298.18	ZNF382	84911	-0.569	2.72	9.7	0.00366	0.0302	2.44
4	25312774	25370383	57610	+	ENSG00000168228	ZCCHC4	protein_coding	chromosome	zinc finger CCHC-type containing 4 [Source:HGNC Symbol;Acc:HGNC:22917]	ENSG00000168228.15	ZCCHC4	29063	-0.387	3.41	9.7	0.00366	0.0301	2.44
16	89720400	89740925	20526	+	ENSG00000158805	ZNF276	protein_coding	chromosome	zinc finger protein 276 [Source:HGNC Symbol;Acc:HGNC:23330]	ENSG00000158805.12	ZNF276	92822	-0.442	6.81	9.69	0.00367	0.0302	2.43
CHR_HSCHR19_4_CTG3_1	54505847	54518644	12798	+	ENSG00000277335	LAIR2	protein_coding	chromosome	leukocyte associated immunoglobulin like receptor 2 [Source:HGNC Symbol;Acc:HGNC:6478]	ENSG00000277335.4	LAIR2	3904	-2.37	1.25	9.69	0.00367	0.0302	2.43
2	46916157	47076137	159981	+	ENSG00000068724	TTC7A	protein_coding	chromosome	tetratricopeptide repeat domain 7A [Source:HGNC Symbol;Acc:HGNC:19750]	ENSG00000068724.17	TTC7A	57217	0.578	7.37	9.69	0.00368	0.0302	2.43
17	7217125	7225266	8142	+	ENSG00000072778	ACADVL	protein_coding	chromosome	acyl-CoA dehydrogenase very long chain [Source:HGNC Symbol;Acc:HGNC:92]	ENSG00000072778.20	ACADVL	37	0.346	8.97	9.69	0.00368	0.0302	2.43
14	90524564	90816479	291916	-	ENSG00000165914	TTC7B	protein_coding	chromosome	tetratricopeptide repeat domain 7B [Source:HGNC Symbol;Acc:HGNC:19858]	ENSG00000165914.15	TTC7B	145567	1.21	4.13	9.69	0.00368	0.0302	2.43
2	85605254	85612066	6813	-	ENSG00000168887	C2orf68	protein_coding	chromosome	chromosome 2 open reading frame 68 [Source:HGNC Symbol;Acc:HGNC:34353]	ENSG00000168887.11	C2orf68	388969	0.543	5.74	9.69	0.00368	0.0302	2.43
8	143990056	143993415	3360	+	ENSG00000178719	GRINA	protein_coding	chromosome	glutamate ionotropic receptor NMDA type subunit associated protein 1 [Source:HGNC Symbol;Acc:HGNC:4589]	ENSG00000178719.17	GRINA	2907	0.688	6.56	9.69	0.00368	0.0302	2.43
20	23045633	23049741	4109	-	ENSG00000178726	THBD	protein_coding	chromosome	thrombomodulin [Source:HGNC Symbol;Acc:HGNC:11784]	ENSG00000178726.6	THBD	7056	1.46	6.28	9.69	0.00368	0.0302	2.43
1	629062	629433	372	+	ENSG00000225972	MTND1P23	unprocessed_pseudogene	chromosome	MT-ND1 pseudogene 23 [Source:HGNC Symbol;Acc:HGNC:42092]	ENSG00000225972.1	MTND1P23	NA	1.73	6.37	9.69	0.00368	0.0302	2.43
6	117560269	117602542	42274	-	ENSG00000047932	GOPC	protein_coding	chromosome	golgi associated PDZ and coiled-coil motif containing [Source:HGNC Symbol;Acc:HGNC:17643]	ENSG00000047932.14	GOPC	57120	-0.405	4.61	9.67	0.0037	0.0303	2.43
9	96450169	96491336	41168	+	ENSG00000130956	HABP4	protein_coding	chromosome	hyaluronan binding protein 4 [Source:HGNC Symbol;Acc:HGNC:17062]	ENSG00000130956.14	HABP4	22927	-0.607	4.19	9.68	0.0037	0.0303	2.43
4	94207611	94291292	83682	+	ENSG00000163104	SMARCAD1	protein_coding	chromosome	SWI/SNF-related, matrix-associated actin-dependent regulator of chromatin, subfamily a, containing DEAD/H box 1 [Source:HGNC Symbol;Acc:HGNC:18398]	ENSG00000163104.17	SMARCAD1	56916	-0.406	4.43	9.68	0.0037	0.0303	2.43
12	6828407	6839847	11441	+	ENSG00000110811	P3H3	protein_coding	chromosome	prolyl 3-hydroxylase 3 [Source:HGNC Symbol;Acc:HGNC:19318]	ENSG00000110811.20	P3H3	10536	-1.08	0.684	9.66	0.00372	0.0304	2.43
9	85805359	85849542	44184	+	ENSG00000165121	AL353743.1	transcribed_unprocessed_pseudogene	chromosome	kinesin family member 27 (KIF27) pseudogene	ENSG00000165121.11	AL353743.1	NA	-0.65	1.8	9.66	0.00372	0.0304	2.43
21	44805617	44818779	13163	-	ENSG00000184900	SUMO3	protein_coding	chromosome	small ubiquitin like modifier 3 [Source:HGNC Symbol;Acc:HGNC:11124]	ENSG00000184900.15	SUMO3	6612	0.196	6.62	9.66	0.00372	0.0304	2.43
CHR_HSCHR15_5_CTG8	82509086	82518216	9131	+	ENSG00000274320	GOLGA6L9	protein_coding	chromosome	golgin A6 family like 9 [Source:HGNC Symbol;Acc:HGNC:37229]	ENSG00000274320.2	GOLGA6L9	440295	-2	0.296	9.66	0.00372	0.0304	2.43
2	148875227	149026759	151533	+	ENSG00000168280	KIF5C	protein_coding	chromosome	kinesin family member 5C [Source:HGNC Symbol;Acc:HGNC:6325]	ENSG00000168280.17	KIF5C	3800	-1.11	1.9	9.66	0.00373	0.0304	2.43
1	26361634	26374522	12889	-	ENSG00000176083	ZNF683	protein_coding	chromosome	zinc finger protein 683 [Source:HGNC Symbol;Acc:HGNC:28495]	ENSG00000176083.17	ZNF683	257101	-1.18	4.58	9.66	0.00373	0.0304	2.43
5	40679915	40693735	13821	+	ENSG00000171522	PTGER4	protein_coding	chromosome	prostaglandin E receptor 4 [Source:HGNC Symbol;Acc:HGNC:9596]	ENSG00000171522.6	PTGER4	5734	-0.704	7.4	9.65	0.00374	0.0305	2.43
22	19130279	19144684	14406	-	ENSG00000100056	ESS2	protein_coding	chromosome	ess-2 splicing factor homolog [Source:HGNC Symbol;Acc:HGNC:16817]	ENSG00000100056.12	ESS2	8220	-0.319	4.31	9.64	0.00375	0.0305	2.43
15	101175727	101252048	76322	-	ENSG00000131873	CHSY1	protein_coding	chromosome	chondroitin sulfate synthase 1 [Source:HGNC Symbol;Acc:HGNC:17198]	ENSG00000131873.7	CHSY1	22856	1.33	3.93	9.65	0.00375	0.0305	2.43
7	149069641	149090782	21142	-	ENSG00000197362	ZNF786	protein_coding	chromosome	zinc finger protein 786 [Source:HGNC Symbol;Acc:HGNC:21806]	ENSG00000197362.15	ZNF786	136051	-0.655	3.13	9.65	0.00375	0.0305	2.43
CHR_HSCHR11_1_CTG7	2999797	3056458	56662	-	ENSG00000278191	CARS	protein_coding	chromosome	cysteinyl-tRNA synthetase [Source:HGNC Symbol;Acc:HGNC:1493]	ENSG00000278191.4	CARS	833	-1.58	4.13	9.64	0.00375	0.0305	2.43
9	137299631	137302271	2641	-	ENSG00000198435	NRARP	protein_coding	chromosome	NOTCH regulated ankyrin repeat protein [Source:HGNC Symbol;Acc:HGNC:33843]	ENSG00000198435.4	NRARP	441478	-1.69	1.34	9.64	0.00376	0.0305	2.43
2	74361154	74392087	30934	-	ENSG00000204843	DCTN1	protein_coding	chromosome	dynactin subunit 1 [Source:HGNC Symbol;Acc:HGNC:2711]	ENSG00000204843.12	DCTN1	1639	0.262	7.57	9.64	0.00376	0.0305	2.42
19	48968130	48993310	25181	-	ENSG00000104812	GYS1	protein_coding	chromosome	glycogen synthase 1 [Source:HGNC Symbol;Acc:HGNC:4706]	ENSG00000104812.15	GYS1	2997	0.318	5.91	9.63	0.00377	0.0305	2.42
17	3896592	3916476	19885	-	ENSG00000108405	P2RX1	protein_coding	chromosome	purinergic receptor P2X 1 [Source:HGNC Symbol;Acc:HGNC:8533]	ENSG00000108405.4	P2RX1	5023	0.659	6.37	9.63	0.00377	0.0305	2.42
11	6395124	6419414	24291	-	ENSG00000166313	APBB1	protein_coding	chromosome	amyloid beta precursor protein binding family B member 1 [Source:HGNC Symbol;Acc:HGNC:581]	ENSG00000166313.19	APBB1	322	-0.613	5.69	9.63	0.00377	0.0305	2.42
2	108894471	108989372	94902	-	ENSG00000135960	EDAR	protein_coding	chromosome	ectodysplasin A receptor [Source:HGNC Symbol;Acc:HGNC:2895]	ENSG00000135960.10	EDAR	10913	-1.04	2.25	9.63	0.00378	0.0306	2.42
22	43197280	43343372	146093	-	ENSG00000159307	SCUBE1	protein_coding	chromosome	signal peptide, CUB domain and EGF like domain containing 1 [Source:HGNC Symbol;Acc:HGNC:13441]	ENSG00000159307.19	SCUBE1	80274	1.73	2.46	9.63	0.00378	0.0306	2.42
6	27357825	27360221	2397	-	ENSG00000204789	ZNF204P	processed_pseudogene	chromosome	zinc finger protein 204, pseudogene [Source:HGNC Symbol;Acc:HGNC:12995]	ENSG00000204789.4	ZNF204P	NA	-1.03	0.97	9.62	0.00378	0.0306	2.42
5	36876769	37066413	189645	+	ENSG00000164190	NIPBL	protein_coding	chromosome	NIPBL cohesin loading factor [Source:HGNC Symbol;Acc:HGNC:28862]	ENSG00000164190.19	NIPBL	25836	-0.284	6.37	9.62	0.00379	0.0307	2.42
19	19176903	19192591	15689	-	ENSG00000254901	BORCS8	protein_coding	chromosome	BLOC-1 related complex subunit 8 [Source:HGNC Symbol;Acc:HGNC:37247]	ENSG00000254901.8	BORCS8	729991	0.357	4.35	9.62	0.00379	0.0306	2.42
19	41860255	41872925	12671	+	ENSG00000105372	RPS19	protein_coding	chromosome	ribosomal protein S19 [Source:HGNC Symbol;Acc:HGNC:10402]	ENSG00000105372.8	RPS19	6223	-0.341	8.82	9.61	0.00381	0.0307	2.42
17	7389727	7394842	5116	-	ENSG00000187838	PLSCR3	protein_coding	chromosome	phospholipid scramblase 3 [Source:HGNC Symbol;Acc:HGNC:16495]	ENSG00000187838.17	PLSCR3	57048	-0.279	6.75	9.61	0.00381	0.0307	2.42
16	1444934	1475084	30151	-	ENSG00000103249	CLCN7	protein_coding	chromosome	chloride voltage-gated channel 7 [Source:HGNC Symbol;Acc:HGNC:2025]	ENSG00000103249.18	CLCN7	1186	0.398	7.38	9.6	0.00382	0.0308	2.42
11	3000922	3057613	56692	-	ENSG00000110619	CARS	protein_coding	chromosome	cysteinyl-tRNA synthetase [Source:HGNC Symbol;Acc:HGNC:1493]	ENSG00000110619.17	CARS	833	0.431	6.27	9.6	0.00382	0.0308	2.42
8	37843268	37849861	6594	-	ENSG00000104221	BRF2	protein_coding	chromosome	BRF2 RNA polymerase III transcription initiation factor subunit [Source:HGNC Symbol;Acc:HGNC:17298]	ENSG00000104221.13	BRF2	55290	-0.516	3.22	9.59	0.00384	0.0309	2.42
19	55229779	55259017	29239	-	ENSG00000105063	PPP6R1	protein_coding	chromosome	protein phosphatase 6 regulatory subunit 1 [Source:HGNC Symbol;Acc:HGNC:29195]	ENSG00000105063.19	PPP6R1	22870	0.24	8.39	9.59	0.00384	0.0309	2.42
7	92604921	92836594	231674	-	ENSG00000105810	CDK6	protein_coding	chromosome	cyclin dependent kinase 6 [Source:HGNC Symbol;Acc:HGNC:1777]	ENSG00000105810.9	CDK6	1021	-0.433	4.59	9.59	0.00384	0.0309	2.42
1	160796074	160828261	32188	+	ENSG00000122224	LY9	protein_coding	chromosome	lymphocyte antigen 9 [Source:HGNC Symbol;Acc:HGNC:6730]	ENSG00000122224.18	LY9	4063	-0.576	6.34	9.59	0.00384	0.0309	2.42
19	4536402	4540036	3635	-	ENSG00000171236	LRG1	protein_coding	chromosome	leucine rich alpha-2-glycoprotein 1 [Source:HGNC Symbol;Acc:HGNC:29480]	ENSG00000171236.10	LRG1	116844	1.5	3.47	9.59	0.00384	0.0309	2.42
12	57693955	57721557	27603	+	ENSG00000135506	OS9	protein_coding	chromosome	OS9 endoplasmic reticulum lectin [Source:HGNC Symbol;Acc:HGNC:16994]	ENSG00000135506.16	OS9	10956	0.288	8.11	9.59	0.00385	0.0309	2.42
20	18567347	18569563	2217	+	ENSG00000232388	SMIM26	protein_coding	chromosome	small integral membrane protein 26 [Source:HGNC Symbol;Acc:HGNC:43430]	ENSG00000232388.4	SMIM26	388789	-0.335	4.19	9.58	0.00385	0.031	2.41
11	85628573	85636539	7967	+	ENSG00000171204	TMEM126B	protein_coding	chromosome	transmembrane protein 126B [Source:HGNC Symbol;Acc:HGNC:30883]	ENSG00000171204.12	TMEM126B	55863	-0.381	4.22	9.58	0.00386	0.031	2.41
10	97426191	97433444	7254	+	ENSG00000171314	PGAM1	protein_coding	chromosome	phosphoglycerate mutase 1 [Source:HGNC Symbol;Acc:HGNC:8888]	ENSG00000171314.9	PGAM1	5223	0.459	8.68	9.58	0.00386	0.031	2.41
9	2720469	2844095	123627	-	ENSG00000080608	PUM3	protein_coding	chromosome	pumilio RNA binding family member 3 [Source:HGNC Symbol;Acc:HGNC:29676]	ENSG00000080608.10	PUM3	9933	-0.434	4.66	9.57	0.00387	0.031	2.41
5	140691430	140699305	7876	+	ENSG00000112855	HARS2	protein_coding	chromosome	histidyl-tRNA synthetase 2, mitochondrial [Source:HGNC Symbol;Acc:HGNC:4817]	ENSG00000112855.17	HARS2	23438	-0.328	5.02	9.57	0.00387	0.031	2.41
3	39096659	39108363	11705	-	ENSG00000114745	GORASP1	protein_coding	chromosome	golgi reassembly stacking protein 1 [Source:HGNC Symbol;Acc:HGNC:16769]	ENSG00000114745.13	GORASP1	64689	0.385	6.04	9.57	0.00388	0.031	2.41
15	24823637	24978723	155087	+	ENSG00000128739	SNRPN	protein_coding	chromosome	small nuclear ribonucleoprotein polypeptide N [Source:HGNC Symbol;Acc:HGNC:11164]	ENSG00000128739.22	SNRPN	6638	-0.398	7.15	9.57	0.00388	0.0311	2.41
20	62796473	62801729	5257	+	ENSG00000101189	MRGBP	protein_coding	chromosome	MRG domain binding protein [Source:HGNC Symbol;Acc:HGNC:15866]	ENSG00000101189.7	MRGBP	55257	0.217	4.53	9.56	0.00389	0.0311	2.41
5	142108779	142154440	45662	+	ENSG00000131507	NDFIP1	protein_coding	chromosome	Nedd4 family interacting protein 1 [Source:HGNC Symbol;Acc:HGNC:17592]	ENSG00000131507.11	NDFIP1	80762	-0.222	6.6	9.56	0.00389	0.0311	2.41
9	3218297	3526004	307708	-	ENSG00000080298	RFX3	protein_coding	chromosome	regulatory factor X3 [Source:HGNC Symbol;Acc:HGNC:9984]	ENSG00000080298.15	RFX3	5991	-0.58	3.8	9.55	0.0039	0.0312	2.41
9	127505339	127578989	73651	-	ENSG00000136830	NIBAN2	protein_coding	chromosome	niban apoptosis regulator 2 [Source:HGNC Symbol;Acc:HGNC:25282]	ENSG00000136830.12	NIBAN2	64855	1.04	4.47	9.55	0.0039	0.0312	2.41
14	21016763	21070872	54110	-	ENSG00000165795	NDRG2	protein_coding	chromosome	NDRG family member 2 [Source:HGNC Symbol;Acc:HGNC:14460]	ENSG00000165795.23	NDRG2	57447	-0.518	4.13	9.55	0.0039	0.0312	2.41
1	209756032	209782320	26289	+	ENSG00000009790	TRAF3IP3	protein_coding	chromosome	TRAF3 interacting protein 3 [Source:HGNC Symbol;Acc:HGNC:30766]	ENSG00000009790.15	TRAF3IP3	80342	-0.404	8.33	9.55	0.00391	0.0312	2.41
X	143622790	143636101	13312	-	ENSG00000179542	SLITRK4	protein_coding	chromosome	SLIT and NTRK like family member 4 [Source:HGNC Symbol;Acc:HGNC:23502]	ENSG00000179542.16	SLITRK4	139065	1.05	3.06	9.54	0.00392	0.0312	2.41
2	26764284	26781231	16948	+	ENSG00000213699	SLC35F6	protein_coding	chromosome	solute carrier family 35 member F6 [Source:HGNC Symbol;Acc:HGNC:26055]	ENSG00000213699.9	SLC35F6	54978	0.481	4.86	9.54	0.00392	0.0312	2.41
11	47716494	47767443	50950	-	ENSG00000109920	FNBP4	protein_coding	chromosome	formin binding protein 4 [Source:HGNC Symbol;Acc:HGNC:19752]	ENSG00000109920.13	FNBP4	23360	-0.346	6.56	9.54	0.00393	0.0313	2.41
7	98106862	98209638	102777	+	ENSG00000164715	LMTK2	protein_coding	chromosome	lemur tyrosine kinase 2 [Source:HGNC Symbol;Acc:HGNC:17880]	ENSG00000164715.6	LMTK2	22853	-0.589	3.35	9.54	0.00393	0.0313	2.41
1	117863485	117929621	66137	-	ENSG00000196505	GDAP2	protein_coding	chromosome	ganglioside induced differentiation associated protein 2 [Source:HGNC Symbol;Acc:HGNC:18010]	ENSG00000196505.11	GDAP2	54834	0.293	5.07	9.53	0.00393	0.0313	2.41
14	22547506	22552156	4651	+	ENSG00000277734	TRAC	TR_C_gene	chromosome	T cell receptor alpha constant [Source:HGNC Symbol;Acc:HGNC:12029]	ENSG00000277734.8	TRAC	NA	-0.789	8.35	9.54	0.00393	0.0313	2.41
12	280057	389320	109264	-	ENSG00000073614	KDM5A	protein_coding	chromosome	lysine demethylase 5A [Source:HGNC Symbol;Acc:HGNC:9886]	ENSG00000073614.13	KDM5A	5927	-0.256	7.3	9.53	0.00394	0.0313	2.4
19	1438358	1440494	2137	+	ENSG00000115268	RPS15	protein_coding	chromosome	ribosomal protein S15 [Source:HGNC Symbol;Acc:HGNC:10388]	ENSG00000115268.9	RPS15	6209	-0.241	8.14	9.53	0.00394	0.0313	2.4
CHR_HSCHR19_4_CTG3_1	54138190	54156165	17976	+	ENSG00000277600	CNOT3	protein_coding	chromosome	CCR4-NOT transcription complex subunit 3 [Source:HGNC Symbol;Acc:HGNC:7879]	ENSG00000277600.4	CNOT3	4849	2.38	1.45	9.53	0.00394	0.0313	2.4
11	76186325	76210736	24412	-	ENSG00000085741	WNT11	protein_coding	chromosome	Wnt family member 11 [Source:HGNC Symbol;Acc:HGNC:12776]	ENSG00000085741.13	WNT11	7481	1.65	1.63	9.52	0.00395	0.0313	2.4
22	36860988	36878017	17030	+	ENSG00000100365	NCF4	protein_coding	chromosome	neutrophil cytosolic factor 4 [Source:HGNC Symbol;Acc:HGNC:7662]	ENSG00000100365.16	NCF4	4689	0.633	6.39	9.53	0.00395	0.0313	2.4
[truncated: 12,862 more rows]
