# Supplementary material for: Transcriptomics secondary analysis of severe human infection with SARS-CoV-2 identifies gene expression changes and predicts three transcriptional biomarkers in leukocytes
Source: Comput Struct Biotechnol J. 2023 Feb 9;21:1403–13. doi: 10.1016/j.csbj.2023.02.003 (PMC9908618; doi:10.1016/j.csbj.2023.02.003)
Supplement: Supplementary file 4 — Supplementary material [file mmc4.zip › mmc4/Supp_Table_4-DEG_GSE157103.txt]

seqnames	start	end	width	strand	gene_id	gene_name	gene_biotype	seq_coord_system	description	gene_id_version	symbol	entrezid	logFC	logCPM	F	PValue	FDR	mlog10PValue
15	63276018	63309126	33109	+	ENSG00000138613	APH1B	protein_coding	chromosome	aph-1 homolog B, gamma-secretase subunit [Source:HGNC Symbol;Acc:HGNC:24080]	ENSG00000138613.14	APH1B	83464	1.17	5.21	184	2.6e-30	3.71e-26	29.6
15	90868588	90883458	14871	+	ENSG00000140564	FURIN	protein_coding	chromosome	furin, paired basic amino acid cleaving enzyme [Source:HGNC Symbol;Acc:HGNC:8568]	ENSG00000140564.12	FURIN	5045	0.868	7.09	168	1.82e-28	1.29e-24	27.7
3	141228726	141367753	139028	+	ENSG00000155893	PXYLP1	protein_coding	chromosome	2-phosphoxylose phosphatase 1 [Source:HGNC Symbol;Acc:HGNC:26303]	ENSG00000155893.13	PXYLP1	92370	1.56	4.61	161	1.6e-27	7.59e-24	26.8
1	206684944	206734283	49340	+	ENSG00000162889	MAPKAPK2	protein_coding	chromosome	MAPK activated protein kinase 2 [Source:HGNC Symbol;Acc:HGNC:6887]	ENSG00000162889.10	MAPKAPK2	9261	0.86	7.62	152	2.06e-26	7.31e-23	25.7
5	103258763	103278660	19898	+	ENSG00000181751	C5orf30	protein_coding	chromosome	chromosome 5 open reading frame 30 [Source:HGNC Symbol;Acc:HGNC:25052]	ENSG00000181751.10	C5orf30	90355	2.66	5.35	151	2.66e-26	7.57e-23	25.6
10	12165330	12196144	30815	-	ENSG00000165609	NUDT5	protein_coding	chromosome	nudix hydrolase 5 [Source:HGNC Symbol;Acc:HGNC:8052]	ENSG00000165609.13	NUDT5	11164	1.27	6.26	150	3.51e-26	8.03e-23	25.5
7	50590063	50793462	203400	-	ENSG00000106070	GRB10	protein_coding	chromosome	growth factor receptor bound protein 10 [Source:HGNC Symbol;Acc:HGNC:4564]	ENSG00000106070.19	GRB10	2887	2.34	5.87	149	4.51e-26	8.03e-23	25.3
11	122838500	122872643	34144	+	ENSG00000109943	CRTAM	protein_coding	chromosome	cytotoxic and regulatory T cell molecule [Source:HGNC Symbol;Acc:HGNC:24313]	ENSG00000109943.9	CRTAM	56253	-1.14	2.47	149	4.51e-26	8.03e-23	25.3
1	26361634	26374522	12889	-	ENSG00000176083	ZNF683	protein_coding	chromosome	zinc finger protein 683 [Source:HGNC Symbol;Acc:HGNC:28495]	ENSG00000176083.17	ZNF683	257101	-2.76	1.76	147	8.82e-26	1.33e-22	25.1
12	29149103	29340980	191878	+	ENSG00000064763	FAR2	protein_coding	chromosome	fatty acyl-CoA reductase 2 [Source:HGNC Symbol;Acc:HGNC:25531]	ENSG00000064763.11	FAR2	55711	1.12	5.86	146	9.33e-26	1.33e-22	25
8	66562175	66614247	52073	-	ENSG00000185697	MYBL1	protein_coding	chromosome	MYB proto-oncogene like 1 [Source:HGNC Symbol;Acc:HGNC:7547]	ENSG00000185697.16	MYBL1	4603	-1.68	3.68	146	1.14e-25	1.48e-22	24.9
3	46370854	46376206	5353	+	ENSG00000160791	CCR5	protein_coding	chromosome	C-C motif chemokine receptor 5 (gene/pseudogene) [Source:HGNC Symbol;Acc:HGNC:1606]	ENSG00000160791.13	CCR5	1234	-1.4	4.33	145	1.27e-25	1.51e-22	24.9
1	9234775	9271337	36563	+	ENSG00000049239	H6PD	protein_coding	chromosome	hexose-6-phosphate dehydrogenase/glucose 1-dehydrogenase [Source:HGNC Symbol;Acc:HGNC:4795]	ENSG00000049239.12	H6PD	9563	0.639	6.09	145	1.6e-25	1.75e-22	24.8
1	48222685	48248644	25960	+	ENSG00000117834	SLC5A9	protein_coding	chromosome	solute carrier family 5 member 9 [Source:HGNC Symbol;Acc:HGNC:22146]	ENSG00000117834.12	SLC5A9	200010	2	3.13	142	4.02e-25	4.09e-22	24.4
14	75427716	75474111	46396	+	ENSG00000140044	JDP2	protein_coding	chromosome	Jun dimerization protein 2 [Source:HGNC Symbol;Acc:HGNC:17546]	ENSG00000140044.13	JDP2	122953	1.12	6.09	141	4.46e-25	4.23e-22	24.4
1	111483348	111563962	80615	-	ENSG00000121933	TMIGD3	protein_coding	chromosome	transmembrane and immunoglobulin domain containing 3 [Source:HGNC Symbol;Acc:HGNC:51375]	ENSG00000121933.19	TMIGD3	57413	2.52	3.41	140	7e-25	5.71e-22	24.2
6	35737032	35749079	12048	+	ENSG00000157343	ARMC12	protein_coding	chromosome	armadillo repeat containing 12 [Source:HGNC Symbol;Acc:HGNC:21099]	ENSG00000157343.8	ARMC12	221481	2.27	1.69	139	7.47e-25	5.71e-22	24.1
1	91680343	91906335	225993	-	ENSG00000069702	TGFBR3	protein_coding	chromosome	transforming growth factor beta receptor 3 [Source:HGNC Symbol;Acc:HGNC:11774]	ENSG00000069702.11	TGFBR3	7049	-1.61	3.79	139	7.51e-25	5.71e-22	24.1
2	46698952	46780245	81294	+	ENSG00000171150	SOCS5	protein_coding	chromosome	suppressor of cytokine signaling 5 [Source:HGNC Symbol;Acc:HGNC:16852]	ENSG00000171150.9	SOCS5	9655	1.08	4.17	139	7.74e-25	5.71e-22	24.1
3	39263494	39281735	18242	-	ENSG00000168329	CX3CR1	protein_coding	chromosome	C-X3-C motif chemokine receptor 1 [Source:HGNC Symbol;Acc:HGNC:2558]	ENSG00000168329.13	CX3CR1	1524	-1.68	6.9	139	8.03e-25	5.71e-22	24.1
12	8950044	9010760	60717	+	ENSG00000139187	KLRG1	protein_coding	chromosome	killer cell lectin like receptor G1 [Source:HGNC Symbol;Acc:HGNC:6380]	ENSG00000139187.10	KLRG1	10219	-1.57	3.8	139	8.76e-25	5.94e-22	24.1
5	10441524	10472029	30506	+	ENSG00000145491	ROPN1L	protein_coding	chromosome	rhophilin associated tail protein 1 like [Source:HGNC Symbol;Acc:HGNC:24060]	ENSG00000145491.12	ROPN1L	83853	1.18	4.02	139	9.7e-25	6.28e-22	24
2	85837120	85905199	68080	-	ENSG00000115525	ST3GAL5	protein_coding	chromosome	ST3 beta-galactoside alpha-2,3-sialyltransferase 5 [Source:HGNC Symbol;Acc:HGNC:10872]	ENSG00000115525.18	ST3GAL5	8869	-1.08	4.29	137	1.59e-24	9.62e-22	23.8
8	61500556	61714640	214085	-	ENSG00000198363	ASPH	protein_coding	chromosome	aspartate beta-hydroxylase [Source:HGNC Symbol;Acc:HGNC:757]	ENSG00000198363.18	ASPH	444	1.77	6.82	137	1.62e-24	9.62e-22	23.8
6	109444062	109465968	21907	-	ENSG00000135596	MICAL1	protein_coding	chromosome	microtubule associated monooxygenase, calponin and LIM domain containing 1 [Source:HGNC Symbol;Acc:HGNC:20619]	ENSG00000135596.18	MICAL1	64780	0.775	7.76	134	3.38e-24	1.93e-21	23.5
10	97222173	97292673	70501	-	ENSG00000213390	ARHGAP19	protein_coding	chromosome	Rho GTPase activating protein 19 [Source:HGNC Symbol;Acc:HGNC:23724]	ENSG00000213390.11	ARHGAP19	84986	0.735	5.8	134	3.67e-24	2.01e-21	23.4
12	121237675	121298308	60634	-	ENSG00000110931	CAMKK2	protein_coding	chromosome	calcium/calmodulin dependent protein kinase kinase 2 [Source:HGNC Symbol;Acc:HGNC:1470]	ENSG00000110931.19	CAMKK2	10645	0.889	7.98	134	4.08e-24	2.15e-21	23.4
8	19404161	19758029	353869	-	ENSG00000147408	CSGALNACT1	protein_coding	chromosome	chondroitin sulfate N-acetylgalactosaminyltransferase 1 [Source:HGNC Symbol;Acc:HGNC:24290]	ENSG00000147408.14	CSGALNACT1	55790	1.41	6.26	133	4.55e-24	2.21e-21	23.3
13	41189834	41194569	4736	-	ENSG00000120696	KBTBD7	protein_coding	chromosome	kelch repeat and BTB domain containing 7 [Source:HGNC Symbol;Acc:HGNC:25266]	ENSG00000120696.9	KBTBD7	84078	1.65	5.6	133	4.63e-24	2.21e-21	23.3
20	24962925	24992751	29827	-	ENSG00000101474	APMAP	protein_coding	chromosome	adipocyte plasma membrane associated protein [Source:HGNC Symbol;Acc:HGNC:13238]	ENSG00000101474.12	APMAP	57136	0.992	8.47	133	4.66e-24	2.21e-21	23.3
11	85694224	85811159	116936	-	ENSG00000137501	SYTL2	protein_coding	chromosome	synaptotagmin like 2 [Source:HGNC Symbol;Acc:HGNC:15585]	ENSG00000137501.17	SYTL2	54843	-1.43	3.25	133	5.57e-24	2.56e-21	23.3
3	43690108	43734371	44264	+	ENSG00000011198	ABHD5	protein_coding	chromosome	abhydrolase domain containing 5 [Source:HGNC Symbol;Acc:HGNC:21396]	ENSG00000011198.10	ABHD5	51099	1.03	7.14	132	6.55e-24	2.91e-21	23.2
19	40717112	40740860	23749	+	ENSG00000086544	ITPKC	protein_coding	chromosome	inositol-trisphosphate 3-kinase C [Source:HGNC Symbol;Acc:HGNC:14897]	ENSG00000086544.3	ITPKC	80271	1.61	4.91	131	8.49e-24	3.66e-21	23.1
7	38239580	38249572	9993	-	ENSG00000227191	TRGC2	TR_C_gene	chromosome	T cell receptor gamma constant 2 [Source:HGNC Symbol;Acc:HGNC:12276]	ENSG00000227191.8	TRGC2	NA	-1.54	4.57	131	9.2e-24	3.85e-21	23
14	77024543	77028708	4166	-	ENSG00000119669	IRF2BPL	protein_coding	chromosome	interferon regulatory factor 2 binding protein like [Source:HGNC Symbol;Acc:HGNC:14282]	ENSG00000119669.5	IRF2BPL	64207	1.41	6.04	130	1.51e-23	6.13e-21	22.8
3	43354859	43691594	336736	-	ENSG00000160746	ANO10	protein_coding	chromosome	anoctamin 10 [Source:HGNC Symbol;Acc:HGNC:25519]	ENSG00000160746.13	ANO10	55129	0.888	4.76	129	1.62e-23	6.4e-21	22.8
1	158930796	158977059	46264	+	ENSG00000163564	PYHIN1	protein_coding	chromosome	pyrin and HIN domain family member 1 [Source:HGNC Symbol;Acc:HGNC:28894]	ENSG00000163564.15	PYHIN1	149628	-1.23	3.92	127	3.26e-23	1.25e-20	22.5
22	23145326	23164350	19025	+	ENSG00000100228	RAB36	protein_coding	chromosome	RAB36, member RAS oncogene family [Source:HGNC Symbol;Acc:HGNC:9775]	ENSG00000100228.12	RAB36	9609	1.52	2.86	126	4.08e-23	1.53e-20	22.4
2	215996329	216082955	86627	-	ENSG00000115425	PECR	protein_coding	chromosome	peroxisomal trans-2-enoyl-CoA reductase [Source:HGNC Symbol;Acc:HGNC:18281]	ENSG00000115425.14	PECR	55825	1.21	4.19	126	4.67e-23	1.71e-20	22.3
10	73772276	73780251	7976	+	ENSG00000196968	FUT11	protein_coding	chromosome	fucosyltransferase 11 [Source:HGNC Symbol;Acc:HGNC:19233]	ENSG00000196968.11	FUT11	170384	-0.629	3.44	126	4.92e-23	1.75e-20	22.3
6	39792298	39904877	112580	+	ENSG00000146122	DAAM2	protein_coding	chromosome	dishevelled associated activator of morphogenesis 2 [Source:HGNC Symbol;Acc:HGNC:18143]	ENSG00000146122.17	DAAM2	23500	3.1	5.91	126	5.25e-23	1.82e-20	22.3
1	10398592	10420511	21920	+	ENSG00000142657	PGD	protein_coding	chromosome	phosphogluconate dehydrogenase [Source:HGNC Symbol;Acc:HGNC:8891]	ENSG00000142657.21	PGD	5226	1.05	9.55	125	5.42e-23	1.84e-20	22.3
3	121631399	121660927	29529	-	ENSG00000180353	HCLS1	protein_coding	chromosome	hematopoietic cell-specific Lyn substrate 1 [Source:HGNC Symbol;Acc:HGNC:4844]	ENSG00000180353.11	HCLS1	3059	0.76	10.3	125	5.85e-23	1.94e-20	22.2
1	180230264	180278984	48721	+	ENSG00000121454	LHX4	protein_coding	chromosome	LIM homeobox 4 [Source:HGNC Symbol;Acc:HGNC:21734]	ENSG00000121454.6	LHX4	89884	3.89	1.87	124	7.63e-23	2.47e-20	22.1
7	12686856	12690958	4103	+	ENSG00000122644	ARL4A	protein_coding	chromosome	ADP ribosylation factor like GTPase 4A [Source:HGNC Symbol;Acc:HGNC:695]	ENSG00000122644.13	ARL4A	10124	1.47	4.58	124	8.34e-23	2.63e-20	22.1
11	36296288	36465204	168917	+	ENSG00000135362	PRR5L	protein_coding	chromosome	proline rich 5 like [Source:HGNC Symbol;Acc:HGNC:25878]	ENSG00000135362.14	PRR5L	79899	-1.24	4.04	124	8.5e-23	2.63e-20	22.1
10	15032227	15073852	41626	+	ENSG00000152463	OLAH	protein_coding	chromosome	oleoyl-ACP hydrolase [Source:HGNC Symbol;Acc:HGNC:25625]	ENSG00000152463.14	OLAH	55301	3.66	5.79	122	1.44e-22	4.35e-20	21.8
X	79144663	79175315	30653	+	ENSG00000147138	GPR174	protein_coding	chromosome	G protein-coupled receptor 174 [Source:HGNC Symbol;Acc:HGNC:30245]	ENSG00000147138.2	GPR174	84636	-1.4	4	122	1.73e-22	5.14e-20	21.8
7	32957404	33006930	49527	+	ENSG00000122642	FKBP9	protein_coding	chromosome	FKBP prolyl isomerase 9 [Source:HGNC Symbol;Acc:HGNC:3725]	ENSG00000122642.11	FKBP9	11328	1.24	3.06	121	2.13e-22	6.19e-20	21.7
13	109752695	109786583	33889	-	ENSG00000185950	IRS2	protein_coding	chromosome	insulin receptor substrate 2 [Source:HGNC Symbol;Acc:HGNC:6126]	ENSG00000185950.9	IRS2	8660	1.47	7.02	121	2.18e-22	6.21e-20	21.7
22	23059415	23145021	85607	-	ENSG00000100218	RSPH14	protein_coding	chromosome	radial spoke head 14 homolog [Source:HGNC Symbol;Acc:HGNC:13437]	ENSG00000100218.12	RSPH14	27156	1.97	0.506	121	2.41e-22	6.73e-20	21.6
13	41127569	41132802	5234	-	ENSG00000165572	KBTBD6	protein_coding	chromosome	kelch repeat and BTB domain containing 6 [Source:HGNC Symbol;Acc:HGNC:25340]	ENSG00000165572.8	KBTBD6	89890	1.6	3.76	121	2.54e-22	6.92e-20	21.6
13	113491021	113554590	63570	+	ENSG00000150403	TMCO3	protein_coding	chromosome	transmembrane and coiled-coil domains 3 [Source:HGNC Symbol;Acc:HGNC:20329]	ENSG00000150403.18	TMCO3	55002	0.984	5.8	120	2.58e-22	6.92e-20	21.6
1	33323623	33431052	107430	-	ENSG00000134686	PHC2	protein_coding	chromosome	polyhomeotic homolog 2 [Source:HGNC Symbol;Acc:HGNC:3183]	ENSG00000134686.18	PHC2	1912	1.19	9.53	120	3.17e-22	8.36e-20	21.5
3	27715949	27722711	6763	-	ENSG00000163508	EOMES	protein_coding	chromosome	eomesodermin [Source:HGNC Symbol;Acc:HGNC:3372]	ENSG00000163508.13	EOMES	8320	-1.43	3.52	119	3.58e-22	9.28e-20	21.4
12	14942031	14961728	19698	-	ENSG00000111348	ARHGDIB	protein_coding	chromosome	Rho GDP dissociation inhibitor beta [Source:HGNC Symbol;Acc:HGNC:679]	ENSG00000111348.9	ARHGDIB	397	0.654	10.9	119	3.87e-22	9.85e-20	21.4
1	95117355	95197607	80253	+	ENSG00000152078	TLCD4	protein_coding	chromosome	TLC domain containing 4 [Source:HGNC Symbol;Acc:HGNC:26477]	ENSG00000152078.10	TLCD4	148534	2.03	1.69	119	4.26e-22	1.06e-19	21.4
6	111660332	111873452	213121	-	ENSG00000010810	FYN	protein_coding	chromosome	FYN proto-oncogene, Src family tyrosine kinase [Source:HGNC Symbol;Acc:HGNC:4037]	ENSG00000010810.17	FYN	2534	-0.889	6.42	119	4.42e-22	1.08e-19	21.4
5	132750819	132807241	56423	-	ENSG00000164402	SEPTIN8	protein_coding	chromosome	septin 8 [Source:HGNC Symbol;Acc:HGNC:16511]	ENSG00000164402.14	SEPTIN8	23176	-1.22	1.86	119	4.65e-22	1.12e-19	21.3
X	124227868	124373197	145330	+	ENSG00000183918	SH2D1A	protein_coding	chromosome	SH2 domain containing 1A [Source:HGNC Symbol;Acc:HGNC:10820]	ENSG00000183918.16	SH2D1A	4068	-1.22	4.09	119	4.71e-22	1.12e-19	21.3
7	38330343	38330935	593	-	ENSG00000211696	TRGV8	TR_V_gene	chromosome	T cell receptor gamma variable 8 [Source:HGNC Symbol;Acc:HGNC:12294]	ENSG00000211696.2	TRGV8	NA	-2.11	0.169	118	4.9e-22	1.13e-19	21.3
11	118344344	118355161	10818	+	ENSG00000160654	CD3G	protein_coding	chromosome	CD3g molecule [Source:HGNC Symbol;Acc:HGNC:1675]	ENSG00000160654.10	CD3G	917	-1.18	4.88	118	4.97e-22	1.13e-19	21.3
17	3860315	3894891	34577	-	ENSG00000004660	CAMKK1	protein_coding	chromosome	calcium/calmodulin dependent protein kinase kinase 1 [Source:HGNC Symbol;Acc:HGNC:1469]	ENSG00000004660.15	CAMKK1	84254	0.981	5.14	118	5.02e-22	1.13e-19	21.3
6	13574529	13615158	40630	+	ENSG00000124523	SIRT5	protein_coding	chromosome	sirtuin 5 [Source:HGNC Symbol;Acc:HGNC:14933]	ENSG00000124523.16	SIRT5	23408	1.09	4.3	118	5.21e-22	1.14e-19	21.3
10	43194535	43266919	72385	-	ENSG00000198915	RASGEF1A	protein_coding	chromosome	RasGEF domain family member 1A [Source:HGNC Symbol;Acc:HGNC:24246]	ENSG00000198915.11	RASGEF1A	221002	1.5	4.26	118	5.23e-22	1.14e-19	21.3
11	63681446	63759891	78446	+	ENSG00000133318	RTN3	protein_coding	chromosome	reticulon 3 [Source:HGNC Symbol;Acc:HGNC:10469]	ENSG00000133318.14	RTN3	10313	0.783	9.16	118	5.3e-22	1.14e-19	21.3
19	4502180	4518465	16286	-	ENSG00000167676	PLIN4	protein_coding	chromosome	perilipin 4 [Source:HGNC Symbol;Acc:HGNC:29393]	ENSG00000167676.4	PLIN4	729359	1.41	4.88	118	6.05e-22	1.28e-19	21.2
1	53946085	53968168	22084	+	ENSG00000116212	LRRC42	protein_coding	chromosome	leucine rich repeat containing 42 [Source:HGNC Symbol;Acc:HGNC:28792]	ENSG00000116212.15	LRRC42	115353	0.742	3.2	118	6.25e-22	1.31e-19	21.2
19	4522531	4535224	12694	-	ENSG00000214456	PLIN5	protein_coding	chromosome	perilipin 5 [Source:HGNC Symbol;Acc:HGNC:33196]	ENSG00000214456.8	PLIN5	440503	1.43	4.64	117	6.97e-22	1.44e-19	21.2
3	128726122	128814796	88675	+	ENSG00000075785	RAB7A	protein_coding	chromosome	RAB7A, member RAS oncogene family [Source:HGNC Symbol;Acc:HGNC:9788]	ENSG00000075785.12	RAB7A	7879	0.679	8.83	117	8.78e-22	1.79e-19	21.1
5	172834251	172952683	118433	+	ENSG00000113719	ERGIC1	protein_coding	chromosome	endoplasmic reticulum-golgi intermediate compartment 1 [Source:HGNC Symbol;Acc:HGNC:29205]	ENSG00000113719.16	ERGIC1	57222	1.04	8.71	116	1.03e-21	2.06e-19	21
3	114276913	114310288	33376	+	ENSG00000181847	TIGIT	protein_coding	chromosome	T cell immunoreceptor with Ig and ITIM domains [Source:HGNC Symbol;Acc:HGNC:26838]	ENSG00000181847.12	TIGIT	201633	-1.3	3.78	116	1.04e-21	2.06e-19	21
2	119759922	119984899	224978	+	ENSG00000088179	PTPN4	protein_coding	chromosome	protein tyrosine phosphatase non-receptor type 4 [Source:HGNC Symbol;Acc:HGNC:9656]	ENSG00000088179.9	PTPN4	5775	-0.978	4.83	116	1.11e-21	2.16e-19	21
14	91232532	91253925	21394	-	ENSG00000119714	GPR68	protein_coding	chromosome	G protein-coupled receptor 68 [Source:HGNC Symbol;Acc:HGNC:4519]	ENSG00000119714.11	GPR68	8111	-1.47	1.85	116	1.18e-21	2.25e-19	20.9
15	51341655	51408005	66351	+	ENSG00000186417	GLDN	protein_coding	chromosome	gliomedin [Source:HGNC Symbol;Acc:HGNC:29514]	ENSG00000186417.14	GLDN	342035	2.4	0.51	116	1.18e-21	2.25e-19	20.9
4	85475150	86002668	527519	+	ENSG00000138639	ARHGAP24	protein_coding	chromosome	Rho GTPase activating protein 24 [Source:HGNC Symbol;Acc:HGNC:25361]	ENSG00000138639.18	ARHGAP24	83478	1.23	4.3	115	1.3e-21	2.43e-19	20.9
8	30678066	30727846	49781	-	ENSG00000104687	GSR	protein_coding	chromosome	glutathione-disulfide reductase [Source:HGNC Symbol;Acc:HGNC:4623]	ENSG00000104687.14	GSR	2936	0.643	6.78	115	1.33e-21	2.46e-19	20.9
6	131470832	131584332	113501	+	ENSG00000118520	ARG1	protein_coding	chromosome	arginase 1 [Source:HGNC Symbol;Acc:HGNC:663]	ENSG00000118520.15	ARG1	383	2.68	7.76	115	1.35e-21	2.47e-19	20.9
3	51942345	51948867	6523	+	ENSG00000041880	PARP3	protein_coding	chromosome	poly(ADP-ribose) polymerase family member 3 [Source:HGNC Symbol;Acc:HGNC:273]	ENSG00000041880.14	PARP3	10039	-1	2	115	1.4e-21	2.52e-19	20.9
2	219249710	219278170	28461	-	ENSG00000127824	TUBA4A	protein_coding	chromosome	tubulin alpha 4a [Source:HGNC Symbol;Acc:HGNC:12407]	ENSG00000127824.14	TUBA4A	7277	0.852	8.23	115	1.44e-21	2.57e-19	20.8
2	102064544	102179874	115331	+	ENSG00000115594	IL1R1	protein_coding	chromosome	interleukin 1 receptor type 1 [Source:HGNC Symbol;Acc:HGNC:5993]	ENSG00000115594.12	IL1R1	3554	1.75	5.83	115	1.52e-21	2.66e-19	20.8
11	114059711	114256765	197055	+	ENSG00000109906	ZBTB16	protein_coding	chromosome	zinc finger and BTB domain containing 16 [Source:HGNC Symbol;Acc:HGNC:12930]	ENSG00000109906.14	ZBTB16	7704	2.13	5.52	115	1.55e-21	2.69e-19	20.8
17	64147227	64263301	116075	-	ENSG00000136478	TEX2	protein_coding	chromosome	testis expressed 2 [Source:HGNC Symbol;Acc:HGNC:30884]	ENSG00000136478.7	TEX2	55852	1.13	4.35	114	1.78e-21	3.05e-19	20.8
10	112374018	112428380	54363	+	ENSG00000197142	ACSL5	protein_coding	chromosome	acyl-CoA synthetase long chain family member 5 [Source:HGNC Symbol;Acc:HGNC:16526]	ENSG00000197142.10	ACSL5	51703	-0.679	5.51	114	2.13e-21	3.61e-19	20.7
10	11742366	11764070	21705	+	ENSG00000134463	ECHDC3	protein_coding	chromosome	enoyl-CoA hydratase domain containing 3 [Source:HGNC Symbol;Acc:HGNC:23489]	ENSG00000134463.15	ECHDC3	79746	2.29	4.06	114	2.31e-21	3.83e-19	20.6
2	219245455	219250337	4883	+	ENSG00000115661	STK16	protein_coding	chromosome	serine/threonine kinase 16 [Source:HGNC Symbol;Acc:HGNC:11394]	ENSG00000115661.14	STK16	8576	0.767	5.54	114	2.32e-21	3.83e-19	20.6
8	101686542	102124907	438366	-	ENSG00000104490	NCALD	protein_coding	chromosome	neurocalcin delta [Source:HGNC Symbol;Acc:HGNC:7655]	ENSG00000104490.18	NCALD	83988	-1.17	2.91	113	2.64e-21	4.32e-19	20.6
13	42040036	42256578	216543	+	ENSG00000102780	DGKH	protein_coding	chromosome	diacylglycerol kinase eta [Source:HGNC Symbol;Acc:HGNC:2854]	ENSG00000102780.16	DGKH	160851	1.85	4.64	113	2.85e-21	4.61e-19	20.5
3	50362799	50504244	141446	-	ENSG00000007402	CACNA2D2	protein_coding	chromosome	calcium voltage-gated channel auxiliary subunit alpha2delta 2 [Source:HGNC Symbol;Acc:HGNC:1400]	ENSG00000007402.11	CACNA2D2	9254	-1.66	1.34	113	2.91e-21	4.65e-19	20.5
2	233354507	233472104	117598	+	ENSG00000077044	DGKD	protein_coding	chromosome	diacylglycerol kinase delta [Source:HGNC Symbol;Acc:HGNC:2851]	ENSG00000077044.10	DGKD	8527	0.821	6.7	112	4.11e-21	6.5e-19	20.4
1	205227946	205285632	57687	+	ENSG00000133069	TMCC2	protein_coding	chromosome	transmembrane and coiled-coil domain family 2 [Source:HGNC Symbol;Acc:HGNC:24239]	ENSG00000133069.17	TMCC2	9911	2.46	4.18	111	5.16e-21	8.06e-19	20.3
5	112976702	113022195	45494	+	ENSG00000172795	DCP2	protein_coding	chromosome	decapping mRNA 2 [Source:HGNC Symbol;Acc:HGNC:24452]	ENSG00000172795.16	DCP2	167227	0.664	7.59	111	5.51e-21	8.52e-19	20.3
17	60149942	60170899	20958	+	ENSG00000167434	CA4	protein_coding	chromosome	carbonic anhydrase 4 [Source:HGNC Symbol;Acc:HGNC:1375]	ENSG00000167434.10	CA4	762	1.45	6.24	111	5.74e-21	8.78e-19	20.2
2	212999691	213152427	152737	-	ENSG00000030419	IKZF2	protein_coding	chromosome	IKAROS family zinc finger 2 [Source:HGNC Symbol;Acc:HGNC:13177]	ENSG00000030419.16	IKZF2	22807	-1.64	2.99	110	6.66e-21	1.01e-18	20.2
6	2987987	3028869	40883	+	ENSG00000124588	NQO2	protein_coding	chromosome	N-ribosyldihydronicotinamide:quinone reductase 2 [Source:HGNC Symbol;Acc:HGNC:7856]	ENSG00000124588.20	NQO2	4835	1.09	7.02	110	7.57e-21	1.13e-18	20.1
12	131894622	131923150	28529	+	ENSG00000177169	ULK1	protein_coding	chromosome	unc-51 like autophagy activating kinase 1 [Source:HGNC Symbol;Acc:HGNC:12558]	ENSG00000177169.10	ULK1	8408	0.729	5.58	110	8.24e-21	1.22e-18	20.1
17	35522279	35522969	691	-	ENSG00000286030	AC015911.10	transcribed_unprocessed_pseudogene	chromosome	schlafen family member pseudogene	ENSG00000286030.2	AC015911.10	NA	-1.42	1.08	110	8.59e-21	1.26e-18	20.1
16	4616493	4690974	74482	+	ENSG00000102858	MGRN1	protein_coding	chromosome	mahogunin ring finger 1 [Source:HGNC Symbol;Acc:HGNC:20254]	ENSG00000102858.13	MGRN1	23295	0.713	5.37	109	8.95e-21	1.3e-18	20
1	113696831	113759489	62659	-	ENSG00000116793	PHTF1	protein_coding	chromosome	putative homeodomain transcription factor 1 [Source:HGNC Symbol;Acc:HGNC:8939]	ENSG00000116793.16	PHTF1	10745	1.08	5.32	109	9.3e-21	1.34e-18	20
17	82239023	82273731	34709	-	ENSG00000141551	CSNK1D	protein_coding	chromosome	casein kinase 1 delta [Source:HGNC Symbol;Acc:HGNC:2452]	ENSG00000141551.14	CSNK1D	1453	0.613	7.42	109	9.81e-21	1.4e-18	20
20	51386957	51562831	175875	-	ENSG00000101096	NFATC2	protein_coding	chromosome	nuclear factor of activated T cells 2 [Source:HGNC Symbol;Acc:HGNC:7776]	ENSG00000101096.20	NFATC2	4773	-1.18	4.23	109	1.04e-20	1.46e-18	20
2	101991960	102028544	36585	+	ENSG00000115590	IL1R2	protein_coding	chromosome	interleukin 1 receptor type 2 [Source:HGNC Symbol;Acc:HGNC:5994]	ENSG00000115590.14	IL1R2	7850	2.53	9.89	109	1.07e-20	1.49e-18	20
15	38488103	38565575	77473	-	ENSG00000172575	RASGRP1	protein_coding	chromosome	RAS guanyl releasing protein 1 [Source:HGNC Symbol;Acc:HGNC:9878]	ENSG00000172575.12	RASGRP1	10125	-1.18	4.71	109	1.08e-20	1.49e-18	20
12	68808177	68850686	42510	+	ENSG00000135679	MDM2	protein_coding	chromosome	MDM2 proto-oncogene [Source:HGNC Symbol;Acc:HGNC:6973]	ENSG00000135679.25	MDM2	4193	0.897	7.2	109	1.09e-20	1.49e-18	20
14	77335029	77377094	42066	-	ENSG00000100580	TMED8	protein_coding	chromosome	transmembrane p24 trafficking protein family member 8 [Source:HGNC Symbol;Acc:HGNC:18633]	ENSG00000100580.8	TMED8	283578	1.19	5.95	109	1.1e-20	1.49e-18	20
17	50862223	50867978	5756	-	ENSG00000141232	TOB1	protein_coding	chromosome	transducer of ERBB2, 1 [Source:HGNC Symbol;Acc:HGNC:11979]	ENSG00000141232.5	TOB1	10140	1.31	5.95	109	1.13e-20	1.51e-18	19.9
10	12195965	12250589	54625	+	ENSG00000151465	CDC123	protein_coding	chromosome	cell division cycle 123 [Source:HGNC Symbol;Acc:HGNC:16827]	ENSG00000151465.14	CDC123	8872	0.959	6.28	109	1.15e-20	1.53e-18	19.9
17	44141906	44162476	20571	+	ENSG00000125319	C17orf53	protein_coding	chromosome	chromosome 17 open reading frame 53 [Source:HGNC Symbol;Acc:HGNC:28460]	ENSG00000125319.14	C17orf53	78995	2.18	1.05	109	1.2e-20	1.58e-18	19.9
19	12429706	12441021	11316	-	ENSG00000180855	ZNF443	protein_coding	chromosome	zinc finger protein 443 [Source:HGNC Symbol;Acc:HGNC:20878]	ENSG00000180855.16	ZNF443	10224	1.36	2.39	108	1.24e-20	1.62e-18	19.9
6	130144315	130365425	221111	-	ENSG00000164483	SAMD3	protein_coding	chromosome	sterile alpha motif domain containing 3 [Source:HGNC Symbol;Acc:HGNC:21574]	ENSG00000164483.17	SAMD3	154075	-1.25	4.42	108	1.4e-20	1.82e-18	19.9
19	4969113	5153598	184486	+	ENSG00000127663	KDM4B	protein_coding	chromosome	lysine demethylase 4B [Source:HGNC Symbol;Acc:HGNC:29136]	ENSG00000127663.15	KDM4B	23030	0.688	5.77	108	1.5e-20	1.93e-18	19.8
X	107713221	107777342	64122	-	ENSG00000157514	TSC22D3	protein_coding	chromosome	TSC22 domain family member 3 [Source:HGNC Symbol;Acc:HGNC:3051]	ENSG00000157514.16	TSC22D3	1831	1.16	10.8	108	1.59e-20	2.02e-18	19.8
22	37125843	37175054	49212	-	ENSG00000100385	IL2RB	protein_coding	chromosome	interleukin 2 receptor subunit beta [Source:HGNC Symbol;Acc:HGNC:6009]	ENSG00000100385.14	IL2RB	3560	-1.3	5.3	107	1.83e-20	2.31e-18	19.7
1	150067279	150145329	78051	+	ENSG00000136631	VPS45	protein_coding	chromosome	vacuolar protein sorting 45 homolog [Source:HGNC Symbol;Acc:HGNC:14579]	ENSG00000136631.15	VPS45	11311	-0.664	4.38	107	2.01e-20	2.5e-18	19.7
7	38299811	38300322	512	-	ENSG00000211694	TRGV10	TR_V_gene	chromosome	T cell receptor gamma variable 10 (non-functional) [Source:HGNC Symbol;Acc:HGNC:12285]	ENSG00000211694.2	TRGV10	NA	-1.53	0.651	107	2.02e-20	2.5e-18	19.7
20	48624252	48827999	203748	-	ENSG00000124126	PREX1	protein_coding	chromosome	phosphatidylinositol-3,4,5-trisphosphate dependent Rac exchange factor 1 [Source:HGNC Symbol;Acc:HGNC:32594]	ENSG00000124126.14	PREX1	57580	0.779	9.32	107	2.12e-20	2.61e-18	19.7
1	220786913	220819659	32747	+	ENSG00000186205	MARC1	protein_coding	chromosome	mitochondrial amidoxime reducing component 1 [Source:HGNC Symbol;Acc:HGNC:26189]	ENSG00000186205.13	MARC1	64757	1.18	6.76	106	2.45e-20	2.96e-18	19.6
12	67648338	67665406	17069	+	ENSG00000127334	DYRK2	protein_coding	chromosome	dual specificity tyrosine phosphorylation regulated kinase 2 [Source:HGNC Symbol;Acc:HGNC:3093]	ENSG00000127334.10	DYRK2	8445	-1.11	4.83	106	2.46e-20	2.96e-18	19.6
1	63593411	63660245	66835	+	ENSG00000079739	PGM1	protein_coding	chromosome	phosphoglucomutase 1 [Source:HGNC Symbol;Acc:HGNC:8905]	ENSG00000079739.17	PGM1	5236	0.737	5.46	106	2.49e-20	2.97e-18	19.6
19	56087366	56121295	33930	-	ENSG00000142409	ZNF787	protein_coding	chromosome	zinc finger protein 787 [Source:HGNC Symbol;Acc:HGNC:26998]	ENSG00000142409.6	ZNF787	126208	0.808	4.12	106	2.89e-20	3.42e-18	19.5
3	124965710	125055997	90288	-	ENSG00000173706	HEG1	protein_coding	chromosome	heart development protein with EGF like domains 1 [Source:HGNC Symbol;Acc:HGNC:29227]	ENSG00000173706.14	HEG1	57493	-1.44	3.08	106	3.24e-20	3.81e-18	19.5
14	50857891	50944483	86593	-	ENSG00000100504	PYGL	protein_coding	chromosome	glycogen phosphorylase L [Source:HGNC Symbol;Acc:HGNC:9725]	ENSG00000100504.17	PYGL	5836	1.06	9.44	105	3.86e-20	4.48e-18	19.4
11	117986348	118003037	16690	+	ENSG00000110324	IL10RA	protein_coding	chromosome	interleukin 10 receptor subunit alpha [Source:HGNC Symbol;Acc:HGNC:5964]	ENSG00000110324.10	IL10RA	3587	-0.612	7.53	105	3.87e-20	4.48e-18	19.4
4	173369969	173377532	7564	+	ENSG00000164105	SAP30	protein_coding	chromosome	Sin3A associated protein 30 [Source:HGNC Symbol;Acc:HGNC:10532]	ENSG00000164105.4	SAP30	8819	1.65	4.99	105	3.99e-20	4.58e-18	19.4
20	59123381	59259113	135733	+	ENSG00000124203	ZNF831	protein_coding	chromosome	zinc finger protein 831 [Source:HGNC Symbol;Acc:HGNC:16167]	ENSG00000124203.6	ZNF831	128611	-1.17	3.36	105	4.17e-20	4.75e-18	19.4
1	40344850	40423326	78477	+	ENSG00000084070	SMAP2	protein_coding	chromosome	small ArfGAP2 [Source:HGNC Symbol;Acc:HGNC:25082]	ENSG00000084070.12	SMAP2	64744	1.17	10.6	105	4.4e-20	4.98e-18	19.4
19	52749942	52786807	36866	-	ENSG00000189190	ZNF600	protein_coding	chromosome	zinc finger protein 600 [Source:HGNC Symbol;Acc:HGNC:30951]	ENSG00000189190.10	ZNF600	162966	-0.998	3.99	105	4.54e-20	5.07e-18	19.3
12	10372353	10391874	19522	-	ENSG00000213809	KLRK1	protein_coding	chromosome	killer cell lectin like receptor K1 [Source:HGNC Symbol;Acc:HGNC:18788]	ENSG00000213809.9	KLRK1	22914	-1.33	6.09	105	4.56e-20	5.07e-18	19.3
3	12004388	12192032	187645	+	ENSG00000157152	SYN2	protein_coding	chromosome	synapsin II [Source:HGNC Symbol;Acc:HGNC:11495]	ENSG00000157152.17	SYN2	6854	1.53	1.37	104	4.85e-20	5.34e-18	19.3
17	68420948	68457513	36566	-	ENSG00000070540	WIPI1	protein_coding	chromosome	WD repeat domain, phosphoinositide interacting 1 [Source:HGNC Symbol;Acc:HGNC:25471]	ENSG00000070540.13	WIPI1	55062	0.765	5.13	104	4.88e-20	5.34e-18	19.3
10	100150094	100186033	35940	-	ENSG00000107566	ERLIN1	protein_coding	chromosome	ER lipid raft associated 1 [Source:HGNC Symbol;Acc:HGNC:16947]	ENSG00000107566.14	ERLIN1	10613	1.3	6	104	5.21e-20	5.59e-18	19.3
16	28259246	28323849	64604	+	ENSG00000188322	SBK1	protein_coding	chromosome	SH3 domain binding kinase 1 [Source:HGNC Symbol;Acc:HGNC:17699]	ENSG00000188322.7	SBK1	388228	-1.28	2.66	104	5.21e-20	5.59e-18	19.3
7	66205317	66420543	215227	+	ENSG00000169902	TPST1	protein_coding	chromosome	tyrosylprotein sulfotransferase 1 [Source:HGNC Symbol;Acc:HGNC:12020]	ENSG00000169902.15	TPST1	8460	1.86	6.29	104	5.22e-20	5.59e-18	19.3
11	68052859	68121444	68586	-	ENSG00000110721	CHKA	protein_coding	chromosome	choline kinase alpha [Source:HGNC Symbol;Acc:HGNC:1937]	ENSG00000110721.12	CHKA	1119	1.26	2.86	104	5.78e-20	6.14e-18	19.2
2	167954020	168247595	293576	-	ENSG00000198648	STK39	protein_coding	chromosome	serine/threonine kinase 39 [Source:HGNC Symbol;Acc:HGNC:17717]	ENSG00000198648.11	STK39	27347	-0.714	3.82	104	5.83e-20	6.15e-18	19.2
4	37891084	38139175	248092	+	ENSG00000065882	TBC1D1	protein_coding	chromosome	TBC1 domain family member 1 [Source:HGNC Symbol;Acc:HGNC:11578]	ENSG00000065882.16	TBC1D1	23216	0.598	6.77	103	6.53e-20	6.84e-18	19.2
19	5993164	6199572	206409	-	ENSG00000087903	RFX2	protein_coding	chromosome	regulatory factor X2 [Source:HGNC Symbol;Acc:HGNC:9983]	ENSG00000087903.13	RFX2	5990	1.22	4.62	103	6.59e-20	6.85e-18	19.2
1	42925375	42958868	33494	-	ENSG00000117394	SLC2A1	protein_coding	chromosome	solute carrier family 2 member 1 [Source:HGNC Symbol;Acc:HGNC:11005]	ENSG00000117394.23	SLC2A1	6513	1.21	4.81	103	7.29e-20	7.52e-18	19.1
14	67447084	67533739	86656	-	ENSG00000198133	TMEM229B	protein_coding	chromosome	transmembrane protein 229B [Source:HGNC Symbol;Acc:HGNC:20130]	ENSG00000198133.8	TMEM229B	161145	-1.12	4.2	103	8.46e-20	8.67e-18	19.1
3	44915257	44976185	60929	-	ENSG00000163812	ZDHHC3	protein_coding	chromosome	zinc finger DHHC-type containing 3 [Source:HGNC Symbol;Acc:HGNC:18470]	ENSG00000163812.15	ZDHHC3	51304	0.636	6.36	102	9.69e-20	9.8e-18	19
17	39757718	39864312	106595	-	ENSG00000161405	IKZF3	protein_coding	chromosome	IKAROS family zinc finger 3 [Source:HGNC Symbol;Acc:HGNC:13178]	ENSG00000161405.17	IKZF3	22806	-1.01	5.83	102	9.7e-20	9.8e-18	19
16	19067614	19080095	12482	+	ENSG00000167186	COQ7	protein_coding	chromosome	coenzyme Q7, hydroxylase [Source:HGNC Symbol;Acc:HGNC:2244]	ENSG00000167186.11	COQ7	10229	0.828	3.62	102	9.89e-20	9.92e-18	19
4	173331376	173334432	3057	-	ENSG00000164104	HMGB2	protein_coding	chromosome	high mobility group box 2 [Source:HGNC Symbol;Acc:HGNC:5000]	ENSG00000164104.12	HMGB2	3148	1.24	9.46	102	1e-19	9.97e-18	19
15	67063763	67195169	131407	+	ENSG00000166949	SMAD3	protein_coding	chromosome	SMAD family member 3 [Source:HGNC Symbol;Acc:HGNC:6769]	ENSG00000166949.16	SMAD3	4088	-0.883	4.47	102	1.01e-19	9.98e-18	19
3	48625723	48635493	9771	-	ENSG00000225697	SLC26A6	protein_coding	chromosome	solute carrier family 26 member 6 [Source:HGNC Symbol;Acc:HGNC:14472]	ENSG00000225697.13	SLC26A6	65010	0.984	5.25	102	1.03e-19	1.01e-17	19
4	144109303	144140751	31449	-	ENSG00000170180	GYPA	protein_coding	chromosome	glycophorin A (MNS blood group) [Source:HGNC Symbol;Acc:HGNC:4702]	ENSG00000170180.22	GYPA	2993	3.23	1.49	102	1.04e-19	1.01e-17	19
5	124636913	124748807	111895	-	ENSG00000168916	ZNF608	protein_coding	chromosome	zinc finger protein 608 [Source:HGNC Symbol;Acc:HGNC:29238]	ENSG00000168916.15	ZNF608	57507	2.25	4.9	102	1.1e-19	1.07e-17	19
3	56727418	57079329	351912	-	ENSG00000163947	ARHGEF3	protein_coding	chromosome	Rho guanine nucleotide exchange factor 3 [Source:HGNC Symbol;Acc:HGNC:683]	ENSG00000163947.11	ARHGEF3	50650	-0.63	5.79	102	1.11e-19	1.07e-17	19
11	118893875	118925608	31734	-	ENSG00000186174	BCL9L	protein_coding	chromosome	BCL9 like [Source:HGNC Symbol;Acc:HGNC:23688]	ENSG00000186174.12	BCL9L	283149	-1.18	4.06	102	1.12e-19	1.07e-17	18.9
1	209756032	209782320	26289	+	ENSG00000009790	TRAF3IP3	protein_coding	chromosome	TRAF3 interacting protein 3 [Source:HGNC Symbol;Acc:HGNC:30766]	ENSG00000009790.15	TRAF3IP3	80342	-0.618	7.72	102	1.17e-19	1.11e-17	18.9
3	122739999	122793831	53833	-	ENSG00000169087	HSPBAP1	protein_coding	chromosome	HSPB1 associated protein 1 [Source:HGNC Symbol;Acc:HGNC:16389]	ENSG00000169087.11	HSPBAP1	79663	0.719	5.39	101	1.3e-19	1.23e-17	18.9
7	97116590	97181763	65174	+	ENSG00000196636	SDHAF3	protein_coding	chromosome	succinate dehydrogenase complex assembly factor 3 [Source:HGNC Symbol;Acc:HGNC:21752]	ENSG00000196636.7	SDHAF3	57001	1.11	3.91	101	1.33e-19	1.25e-17	18.9
3	150741125	150763477	22353	-	ENSG00000181788	SIAH2	protein_coding	chromosome	siah E3 ubiquitin protein ligase 2 [Source:HGNC Symbol;Acc:HGNC:10858]	ENSG00000181788.4	SIAH2	6478	0.661	5.93	101	1.44e-19	1.34e-17	18.8
19	11322068	11346270	24203	-	ENSG00000105514	RAB3D	protein_coding	chromosome	RAB3D, member RAS oncogene family [Source:HGNC Symbol;Acc:HGNC:9779]	ENSG00000105514.8	RAB3D	9545	0.737	7.84	101	1.54e-19	1.42e-17	18.8
1	18904280	18956676	52397	-	ENSG00000169991	IFFO2	protein_coding	chromosome	intermediate filament family orphan 2 [Source:HGNC Symbol;Acc:HGNC:27006]	ENSG00000169991.11	IFFO2	126917	-0.944	3.82	101	1.76e-19	1.62e-17	18.8
3	49359145	49412998	53854	-	ENSG00000067560	RHOA	protein_coding	chromosome	ras homolog family member A [Source:HGNC Symbol;Acc:HGNC:667]	ENSG00000067560.12	RHOA	387	0.488	9.59	100	2.06e-19	1.88e-17	18.7
17	81918270	81927735	9466	-	ENSG00000197063	MAFG	protein_coding	chromosome	MAF bZIP transcription factor G [Source:HGNC Symbol;Acc:HGNC:6781]	ENSG00000197063.11	MAFG	4097	0.829	5.46	100	2.07e-19	1.88e-17	18.7
3	13316235	13420322	104088	-	ENSG00000132182	NUP210	protein_coding	chromosome	nucleoporin 210 [Source:HGNC Symbol;Acc:HGNC:30052]	ENSG00000132182.12	NUP210	23225	-0.803	5.77	99.6	2.38e-19	2.14e-17	18.6
CHR_HSCHR7_2_CTG6	142038524	142106747	68224	+	ENSG00000282607	MGAM	protein_coding	chromosome	maltase-glucoamylase [Source:HGNC Symbol;Acc:HGNC:7043]	ENSG00000282607.1	MGAM	8972	1.21	8.68	99.6	2.4e-19	2.14e-17	18.6
12	106237881	106304279	66399	-	ENSG00000136026	CKAP4	protein_coding	chromosome	cytoskeleton associated protein 4 [Source:HGNC Symbol;Acc:HGNC:16991]	ENSG00000136026.14	CKAP4	10970	1.03	7.81	99.6	2.41e-19	2.15e-17	18.6
13	23939557	23946782	7226	-	ENSG00000196593	ANKRD20A19P	transcribed_unprocessed_pseudogene	chromosome	ankyrin repeat domain 20 family member A19, pseudogene [Source:HGNC Symbol;Acc:HGNC:42737]	ENSG00000196593.9	ANKRD20A19P	NA	1.03	1.9	99.5	2.48e-19	2.19e-17	18.6
6	24804282	25042170	237889	-	ENSG00000111913	RIPOR2	protein_coding	chromosome	RHO family interacting cell polarization regulator 2 [Source:HGNC Symbol;Acc:HGNC:13872]	ENSG00000111913.19	RIPOR2	9750	0.791	10.6	99.4	2.59e-19	2.27e-17	18.6
16	3539033	3577403	38371	-	ENSG00000167984	NLRC3	protein_coding	chromosome	NLR family CARD domain containing 3 [Source:HGNC Symbol;Acc:HGNC:29889]	ENSG00000167984.18	NLRC3	197358	-1.01	4.61	99.3	2.67e-19	2.34e-17	18.6
13	41566835	41961120	394286	-	ENSG00000102763	VWA8	protein_coding	chromosome	von Willebrand factor A domain containing 8 [Source:HGNC Symbol;Acc:HGNC:29071]	ENSG00000102763.18	VWA8	23078	1.52	4.27	99.2	2.71e-19	2.36e-17	18.6
7	128392277	128410252	17976	-	ENSG00000106348	IMPDH1	protein_coding	chromosome	inosine monophosphate dehydrogenase 1 [Source:HGNC Symbol;Acc:HGNC:6052]	ENSG00000106348.18	IMPDH1	3614	0.658	7.57	99.2	2.74e-19	2.36e-17	18.6
10	17228241	17237593	9353	+	ENSG00000026025	VIM	protein_coding	chromosome	vimentin [Source:HGNC Symbol;Acc:HGNC:12692]	ENSG00000026025.16	VIM	7431	0.682	10.4	99	2.91e-19	2.5e-17	18.5
12	6786858	6820799	33942	+	ENSG00000010610	CD4	protein_coding	chromosome	CD4 molecule [Source:HGNC Symbol;Acc:HGNC:1678]	ENSG00000010610.10	CD4	920	-1.24	6.65	99	2.93e-19	2.5e-17	18.5
11	58526871	58578220	51350	-	ENSG00000110031	LPXN	protein_coding	chromosome	leupaxin [Source:HGNC Symbol;Acc:HGNC:14061]	ENSG00000110031.12	LPXN	9404	-0.624	5.88	98.7	3.24e-19	2.75e-17	18.5
15	43185118	43197177	12060	+	ENSG00000166946	CCNDBP1	protein_coding	chromosome	cyclin D1 binding protein 1 [Source:HGNC Symbol;Acc:HGNC:1587]	ENSG00000166946.14	CCNDBP1	23582	0.626	7.81	98.5	3.43e-19	2.89e-17	18.5
11	35662775	35818007	155233	+	ENSG00000166326	TRIM44	protein_coding	chromosome	tripartite motif containing 44 [Source:HGNC Symbol;Acc:HGNC:19016]	ENSG00000166326.7	TRIM44	54765	-0.793	5.39	98.5	3.52e-19	2.95e-17	18.5
16	79585843	79600737	14895	-	ENSG00000178573	MAF	protein_coding	chromosome	MAF bZIP transcription factor [Source:HGNC Symbol;Acc:HGNC:6776]	ENSG00000178573.7	MAF	4094	-0.934	4.12	98.4	3.59e-19	2.99e-17	18.4
10	69088103	69104805	16703	+	ENSG00000122862	SRGN	protein_coding	chromosome	serglycin [Source:HGNC Symbol;Acc:HGNC:9361]	ENSG00000122862.5	SRGN	5552	0.901	12	98.2	3.8e-19	3.15e-17	18.4
20	44475874	44494603	18730	+	ENSG00000124120	TTPAL	protein_coding	chromosome	alpha tocopherol transfer protein like [Source:HGNC Symbol;Acc:HGNC:16114]	ENSG00000124120.11	TTPAL	79183	0.582	4.56	98.1	3.97e-19	3.26e-17	18.4
4	165207561	165323156	115596	+	ENSG00000109466	KLHL2	protein_coding	chromosome	kelch like family member 2 [Source:HGNC Symbol;Acc:HGNC:6353]	ENSG00000109466.14	KLHL2	11275	1.27	7.47	98.1	4.04e-19	3.31e-17	18.4
1	67685201	67688334	3134	+	ENSG00000116717	GADD45A	protein_coding	chromosome	growth arrest and DNA damage inducible alpha [Source:HGNC Symbol;Acc:HGNC:4095]	ENSG00000116717.13	GADD45A	1647	1.53	5.01	98	4.11e-19	3.34e-17	18.4
12	1946053	2004535	58483	-	ENSG00000151065	DCP1B	protein_coding	chromosome	decapping mRNA 1B [Source:HGNC Symbol;Acc:HGNC:24451]	ENSG00000151065.14	DCP1B	196513	-0.777	2.54	97.8	4.4e-19	3.56e-17	18.4
1	76074746	76634603	559858	+	ENSG00000184005	ST6GALNAC3	protein_coding	chromosome	ST6 N-acetylgalactosaminide alpha-2,6-sialyltransferase 3 [Source:HGNC Symbol;Acc:HGNC:19343]	ENSG00000184005.11	ST6GALNAC3	256435	1.65	3.31	97.6	4.66e-19	3.75e-17	18.3
9	81583683	81689547	105865	-	ENSG00000196781	TLE1	protein_coding	chromosome	TLE family member 1, transcriptional corepressor [Source:HGNC Symbol;Acc:HGNC:11837]	ENSG00000196781.15	TLE1	7088	1.27	2.82	97.6	4.69e-19	3.75e-17	18.3
2	96536743	96552634	15892	+	ENSG00000196843	ARID5A	protein_coding	chromosome	AT-rich interaction domain 5A [Source:HGNC Symbol;Acc:HGNC:17361]	ENSG00000196843.16	ARID5A	10865	1.02	5.74	97.6	4.75e-19	3.77e-17	18.3
X	11758159	11775772	17614	+	ENSG00000005302	MSL3	protein_coding	chromosome	MSL complex subunit 3 [Source:HGNC Symbol;Acc:HGNC:7370]	ENSG00000005302.19	MSL3	10943	0.904	7.74	97.4	5.08e-19	4.02e-17	18.3
1	115048011	115089503	41493	-	ENSG00000134198	TSPAN2	protein_coding	chromosome	tetraspanin 2 [Source:HGNC Symbol;Acc:HGNC:20659]	ENSG00000134198.10	TSPAN2	10100	1.11	5.98	97.2	5.36e-19	4.22e-17	18.3
2	96325331	96330517	5187	+	ENSG00000198885	ITPRIPL1	protein_coding	chromosome	ITPRIP like 1 [Source:HGNC Symbol;Acc:HGNC:29371]	ENSG00000198885.9	ITPRIPL1	150771	-0.983	2.2	97	5.71e-19	4.46e-17	18.2
11	61392360	61398863	6504	+	ENSG00000187049	TMEM216	protein_coding	chromosome	transmembrane protein 216 [Source:HGNC Symbol;Acc:HGNC:25018]	ENSG00000187049.10	TMEM216	51259	0.716	4.59	97	5.84e-19	4.54e-17	18.2
19	51167328	51173524	6197	+	ENSG00000171101	SIGLEC17P	transcribed_unprocessed_pseudogene	chromosome	sialic acid binding Ig like lectin 17, pseudogene [Source:HGNC Symbol;Acc:HGNC:15604]	ENSG00000171101.13	SIGLEC17P	NA	-1.31	1.6	96.8	6.26e-19	4.84e-17	18.2
13	48389567	48444704	55138	-	ENSG00000139679	LPAR6	protein_coding	chromosome	lysophosphatidic acid receptor 6 [Source:HGNC Symbol;Acc:HGNC:15520]	ENSG00000139679.15	LPAR6	10161	-0.988	6.35	96.8	6.31e-19	4.86e-17	18.2
2	234493041	234497081	4041	-	ENSG00000188042	ARL4C	protein_coding	chromosome	ADP ribosylation factor like GTPase 4C [Source:HGNC Symbol;Acc:HGNC:698]	ENSG00000188042.8	ARL4C	10123	-1.04	6.32	96.5	6.77e-19	5.18e-17	18.2
14	24606480	24609699	3220	-	ENSG00000100450	GZMH	protein_coding	chromosome	granzyme H [Source:HGNC Symbol;Acc:HGNC:4710]	ENSG00000100450.13	GZMH	2999	-1.67	6.22	96.5	6.95e-19	5.29e-17	18.2
3	131381671	131388830	7160	+	ENSG00000198585	NUDT16	protein_coding	chromosome	nudix hydrolase 16 [Source:HGNC Symbol;Acc:HGNC:26442]	ENSG00000198585.11	NUDT16	131870	1.09	6.92	96.4	7.04e-19	5.33e-17	18.2
4	99948086	99950355	2270	-	ENSG00000164032	H2AFZ	protein_coding	chromosome	H2A histone family member Z [Source:HGNC Symbol;Acc:HGNC:4741]	ENSG00000164032.12	H2AFZ	3015	0.567	7.64	96.3	7.32e-19	5.52e-17	18.1
19	12884422	12887199	2778	-	ENSG00000105610	KLF1	protein_coding	chromosome	Kruppel like factor 1 [Source:HGNC Symbol;Acc:HGNC:6345]	ENSG00000105610.5	KLF1	10661	2.63	0.766	96.2	7.54e-19	5.65e-17	18.1
4	186191567	186213463	21897	+	ENSG00000145476	CYP4V2	protein_coding	chromosome	cytochrome P450 family 4 subfamily V member 2 [Source:HGNC Symbol;Acc:HGNC:23198]	ENSG00000145476.16	CYP4V2	285440	-0.684	3.65	96.2	7.62e-19	5.68e-17	18.1
19	11355386	11365698	10313	+	ENSG00000105520	PLPPR2	protein_coding	chromosome	phospholipid phosphatase related 2 [Source:HGNC Symbol;Acc:HGNC:29566]	ENSG00000105520.10	PLPPR2	64748	0.674	6.39	96.1	7.82e-19	5.8e-17	18.1
11	75759512	75801535	42024	+	ENSG00000062282	DGAT2	protein_coding	chromosome	diacylglycerol O-acyltransferase 2 [Source:HGNC Symbol;Acc:HGNC:16940]	ENSG00000062282.15	DGAT2	84649	1	8.31	96	8.11e-19	5.98e-17	18.1
18	24162045	24397880	235836	-	ENSG00000141447	OSBPL1A	protein_coding	chromosome	oxysterol binding protein like 1A [Source:HGNC Symbol;Acc:HGNC:16398]	ENSG00000141447.18	OSBPL1A	114876	1.11	3.8	95.9	8.38e-19	6.15e-17	18.1
15	55202966	55319113	116148	-	ENSG00000069974	RAB27A	protein_coding	chromosome	RAB27A, member RAS oncogene family [Source:HGNC Symbol;Acc:HGNC:9766]	ENSG00000069974.16	RAB27A	5873	0.803	8.06	95.7	9.16e-19	6.69e-17	18
2	191245185	191425389	180205	+	ENSG00000128641	MYO1B	protein_coding	chromosome	myosin IB [Source:HGNC Symbol;Acc:HGNC:7596]	ENSG00000128641.19	MYO1B	4430	2.39	1.7	95.5	9.6e-19	6.97e-17	18
16	75566375	75577881	11507	+	ENSG00000034713	GABARAPL2	protein_coding	chromosome	GABA type A receptor associated protein like 2 [Source:HGNC Symbol;Acc:HGNC:13291]	ENSG00000034713.8	GABARAPL2	11345	0.645	7.09	95.4	1.01e-18	7.28e-17	18
7	36854361	37449249	594889	-	ENSG00000155849	ELMO1	protein_coding	chromosome	engulfment and cell motility 1 [Source:HGNC Symbol;Acc:HGNC:16286]	ENSG00000155849.15	ELMO1	9844	0.479	5.94	95.2	1.06e-18	7.61e-17	18
7	87345681	87399795	54115	+	ENSG00000005469	CROT	protein_coding	chromosome	carnitine O-octanoyltransferase [Source:HGNC Symbol;Acc:HGNC:2366]	ENSG00000005469.11	CROT	54677	-0.767	2.05	95.1	1.12e-18	8e-17	18
1	159800511	159816257	15747	+	ENSG00000181036	FCRL6	protein_coding	chromosome	Fc receptor like 6 [Source:HGNC Symbol;Acc:HGNC:31910]	ENSG00000181036.14	FCRL6	343413	-1.66	4.28	95	1.14e-18	8.14e-17	17.9
3	53224712	53256052	31341	-	ENSG00000163931	TKT	protein_coding	chromosome	transketolase [Source:HGNC Symbol;Acc:HGNC:11834]	ENSG00000163931.16	TKT	7086	0.674	9.29	95	1.15e-18	8.18e-17	17.9
17	7459366	7484263	24898	-	ENSG00000174282	ZBTB4	protein_coding	chromosome	zinc finger and BTB domain containing 4 [Source:HGNC Symbol;Acc:HGNC:23847]	ENSG00000174282.12	ZBTB4	57659	-0.761	4.9	94.9	1.18e-18	8.28e-17	17.9
2	24076526	24169640	93115	+	ENSG00000219626	FAM228B	protein_coding	chromosome	family with sequence similarity 228 member B [Source:HGNC Symbol;Acc:HGNC:24736]	ENSG00000219626.9	FAM228B	375190	0.735	3.6	94.9	1.18e-18	8.28e-17	17.9
22	24952730	25197448	244719	+	ENSG00000197077	KIAA1671	protein_coding	chromosome	KIAA1671 [Source:HGNC Symbol;Acc:HGNC:29345]	ENSG00000197077.13	KIAA1671	85379	-1.59	1.37	94.8	1.24e-18	8.66e-17	17.9
9	113150976	113164140	13165	+	ENSG00000136867	SLC31A2	protein_coding	chromosome	solute carrier family 31 member 2 [Source:HGNC Symbol;Acc:HGNC:11017]	ENSG00000136867.11	SLC31A2	1318	1.07	6.99	94.7	1.3e-18	9.01e-17	17.9
17	42567068	42573239	6172	+	ENSG00000108788	MLX	protein_coding	chromosome	MAX dimerization protein MLX [Source:HGNC Symbol;Acc:HGNC:11645]	ENSG00000108788.11	MLX	6945	0.421	6.75	94.5	1.37e-18	9.46e-17	17.9
4	6909242	7033118	123877	+	ENSG00000132405	TBC1D14	protein_coding	chromosome	TBC1 domain family member 14 [Source:HGNC Symbol;Acc:HGNC:29246]	ENSG00000132405.19	TBC1D14	57533	0.745	7.4	94.4	1.41e-18	9.7e-17	17.9
8	47736913	47738164	1252	-	ENSG00000221869	CEBPD	protein_coding	chromosome	CCAAT enhancer binding protein delta [Source:HGNC Symbol;Acc:HGNC:1835]	ENSG00000221869.5	CEBPD	1052	1.05	6.2	93.2	2.12e-18	1.45e-16	17.7
1	151340640	151347357	6718	-	ENSG00000143390	RFX5	protein_coding	chromosome	regulatory factor X5 [Source:HGNC Symbol;Acc:HGNC:9986]	ENSG00000143390.17	RFX5	5993	-0.739	5.36	93.2	2.16e-18	1.47e-16	17.7
22	44492583	44498233	5651	-	ENSG00000188636	RTL6	protein_coding	chromosome	retrotransposon Gag like 6 [Source:HGNC Symbol;Acc:HGNC:13343]	ENSG00000188636.4	RTL6	84247	-0.967	3.13	93.2	2.16e-18	1.47e-16	17.7
1	25272393	25330445	58053	+	ENSG00000187010	RHD	protein_coding	chromosome	Rh blood group D antigen [Source:HGNC Symbol;Acc:HGNC:10009]	ENSG00000187010.21	RHD	6007	0.897	2.44	93.2	2.17e-18	1.47e-16	17.7
13	73686089	73995056	308968	-	ENSG00000118922	KLF12	protein_coding	chromosome	Kruppel like factor 12 [Source:HGNC Symbol;Acc:HGNC:6346]	ENSG00000118922.17	KLF12	11278	-1.34	4.16	93.1	2.2e-18	1.48e-16	17.7
7	144451941	144836395	384455	-	ENSG00000196511	TPK1	protein_coding	chromosome	thiamin pyrophosphokinase 1 [Source:HGNC Symbol;Acc:HGNC:17358]	ENSG00000196511.14	TPK1	27010	1.14	4.45	93	2.29e-18	1.53e-16	17.6
2	105744912	105894274	149363	+	ENSG00000071051	NCK2	protein_coding	chromosome	NCK adaptor protein 2 [Source:HGNC Symbol;Acc:HGNC:7665]	ENSG00000071051.14	NCK2	8440	0.52	5.53	92.8	2.45e-18	1.63e-16	17.6
1	207321376	207386804	65429	+	ENSG00000196352	CD55	protein_coding	chromosome	CD55 molecule (Cromer blood group) [Source:HGNC Symbol;Acc:HGNC:2665]	ENSG00000196352.15	CD55	1604	1.01	8.67	92.1	3.09e-18	2.05e-16	17.5
12	123410683	123436717	26035	-	ENSG00000150977	RILPL2	protein_coding	chromosome	Rab interacting lysosomal protein like 2 [Source:HGNC Symbol;Acc:HGNC:28787]	ENSG00000150977.10	RILPL2	196383	0.66	7.43	92.1	3.15e-18	2.07e-16	17.5
14	99971449	100144236	172788	+	ENSG00000196405	EVL	protein_coding	chromosome	Enah/Vasp-like [Source:HGNC Symbol;Acc:HGNC:20234]	ENSG00000196405.13	EVL	51466	-1.16	6.61	92	3.26e-18	2.14e-16	17.5
6	41934933	42050357	115425	-	ENSG00000112576	CCND3	protein_coding	chromosome	cyclin D3 [Source:HGNC Symbol;Acc:HGNC:1585]	ENSG00000112576.12	CCND3	896	0.662	8.46	91.7	3.59e-18	2.34e-16	17.4
12	10212458	10223128	10671	+	ENSG00000139112	GABARAPL1	protein_coding	chromosome	GABA type A receptor associated protein like 1 [Source:HGNC Symbol;Acc:HGNC:4068]	ENSG00000139112.11	GABARAPL1	23710	0.808	6.92	91.7	3.66e-18	2.38e-16	17.4
5	55102646	55110252	7607	+	ENSG00000145649	GZMA	protein_coding	chromosome	granzyme A [Source:HGNC Symbol;Acc:HGNC:4708]	ENSG00000145649.8	GZMA	3001	-1.19	6.24	91.6	3.72e-18	2.41e-16	17.4
4	4267701	4290154	22454	-	ENSG00000145220	LYAR	protein_coding	chromosome	Ly1 antibody reactive [Source:HGNC Symbol;Acc:HGNC:26021]	ENSG00000145220.14	LYAR	55646	-0.763	3.98	91.6	3.8e-18	2.45e-16	17.4
1	116754430	116769229	14800	+	ENSG00000116824	CD2	protein_coding	chromosome	CD2 molecule [Source:HGNC Symbol;Acc:HGNC:1639]	ENSG00000116824.5	CD2	914	-1.23	5.92	91.4	3.95e-18	2.53e-16	17.4
2	47160083	47176921	16839	-	ENSG00000143933	CALM2	protein_coding	chromosome	calmodulin 2 [Source:HGNC Symbol;Acc:HGNC:1445]	ENSG00000143933.18	CALM2	805	0.589	9.36	91.3	4.11e-18	2.62e-16	17.4
3	37052626	37183689	131064	-	ENSG00000093167	LRRFIP2	protein_coding	chromosome	LRR binding FLII interacting protein 2 [Source:HGNC Symbol;Acc:HGNC:6703]	ENSG00000093167.18	LRRFIP2	9209	0.676	5.59	91.2	4.3e-18	2.73e-16	17.4
2	191029576	191151596	122021	-	ENSG00000138378	STAT4	protein_coding	chromosome	signal transducer and activator of transcription 4 [Source:HGNC Symbol;Acc:HGNC:11365]	ENSG00000138378.19	STAT4	6775	-0.886	5.06	91.1	4.41e-18	2.79e-16	17.4
10	6427143	6580301	153159	-	ENSG00000065675	PRKCQ	protein_coding	chromosome	protein kinase C theta [Source:HGNC Symbol;Acc:HGNC:9410]	ENSG00000065675.15	PRKCQ	5588	-0.942	3.86	90.9	4.74e-18	2.98e-16	17.3
22	41301525	41360147	58623	+	ENSG00000100403	ZC3H7B	protein_coding	chromosome	zinc finger CCCH-type containing 7B [Source:HGNC Symbol;Acc:HGNC:30869]	ENSG00000100403.12	ZC3H7B	23264	-0.567	4.46	90.8	4.9e-18	3.07e-16	17.3
6	87322583	87399749	77167	+	ENSG00000111850	SMIM8	protein_coding	chromosome	small integral membrane protein 8 [Source:HGNC Symbol;Acc:HGNC:21401]	ENSG00000111850.11	SMIM8	57150	0.725	3.05	90.8	4.95e-18	3.09e-16	17.3
9	76611376	76906114	294739	-	ENSG00000106772	PRUNE2	protein_coding	chromosome	prune homolog 2 with BCH domain [Source:HGNC Symbol;Acc:HGNC:25209]	ENSG00000106772.18	PRUNE2	158471	2.32	3.27	90.7	5.12e-18	3.18e-16	17.3
9	3218297	3526004	307708	-	ENSG00000080298	RFX3	protein_coding	chromosome	regulatory factor X3 [Source:HGNC Symbol;Acc:HGNC:9984]	ENSG00000080298.15	RFX3	5991	0.927	3.88	90.6	5.39e-18	3.33e-16	17.3
9	33104082	33167356	63275	-	ENSG00000086062	B4GALT1	protein_coding	chromosome	beta-1,4-galactosyltransferase 1 [Source:HGNC Symbol;Acc:HGNC:924]	ENSG00000086062.12	B4GALT1	2683	0.545	7.33	90.5	5.4e-18	3.33e-16	17.3
1	200623896	200669907	46012	-	ENSG00000118197	DDX59	protein_coding	chromosome	DEAD-box helicase 59 [Source:HGNC Symbol;Acc:HGNC:25360]	ENSG00000118197.14	DDX59	83479	0.542	5.1	90.5	5.44e-18	3.33e-16	17.3
7	38362864	38363518	655	-	ENSG00000233306	TRGV2	TR_V_gene	chromosome	T cell receptor gamma variable 2 [Source:HGNC Symbol;Acc:HGNC:12287]	ENSG00000233306.2	TRGV2	NA	-2.15	0.318	90.5	5.46e-18	3.33e-16	17.3
7	38335041	38335514	474	-	ENSG00000249978	TRGV7	TR_V_pseudogene	chromosome	T cell receptor gamma variable 7 (pseudogene) [Source:HGNC Symbol;Acc:HGNC:12293]	ENSG00000249978.1	TRGV7	NA	-1.59	0.0113	90.4	5.79e-18	3.52e-16	17.2
20	49812713	49892242	79530	+	ENSG00000197818	SLC9A8	protein_coding	chromosome	solute carrier family 9 member A8 [Source:HGNC Symbol;Acc:HGNC:20728]	ENSG00000197818.11	SLC9A8	23315	0.766	6.19	90.3	5.85e-18	3.54e-16	17.2
22	36140330	36166177	25848	-	ENSG00000128284	APOL3	protein_coding	chromosome	apolipoprotein L3 [Source:HGNC Symbol;Acc:HGNC:14868]	ENSG00000128284.19	APOL3	80833	-0.967	5.73	90.2	6.13e-18	3.7e-16	17.2
X	154778684	154821007	42324	-	ENSG00000130830	MPP1	protein_coding	chromosome	membrane palmitoylated protein 1 [Source:HGNC Symbol;Acc:HGNC:7219]	ENSG00000130830.15	MPP1	4354	0.684	7.37	90.1	6.27e-18	3.77e-16	17.2
7	148697914	148801110	103197	+	ENSG00000055130	CUL1	protein_coding	chromosome	cullin 1 [Source:HGNC Symbol;Acc:HGNC:2551]	ENSG00000055130.17	CUL1	8454	-0.712	5.23	89.8	7.01e-18	4.2e-16	17.2
9	127716079	127731590	15512	+	ENSG00000167094	TTC16	protein_coding	chromosome	tetratricopeptide repeat domain 16 [Source:HGNC Symbol;Acc:HGNC:26536]	ENSG00000167094.16	TTC16	158248	-1.3	2.45	89.6	7.41e-18	4.42e-16	17.1
9	111631386	111670229	38844	+	ENSG00000244115	DNAJC25-GNG10	protein_coding	chromosome	DNAJC25-GNG10 readthrough [Source:HGNC Symbol;Acc:HGNC:37501]	ENSG00000244115.1	DNAJC25-GNG10	552891	1.22	6.35	89.6	7.57e-18	4.49e-16	17.1
16	87383953	87404779	20827	+	ENSG00000140941	MAP1LC3B	protein_coding	chromosome	microtubule associated protein 1 light chain 3 beta [Source:HGNC Symbol;Acc:HGNC:13352]	ENSG00000140941.14	MAP1LC3B	81631	0.744	7.7	89.6	7.62e-18	4.5e-16	17.1
11	68707440	68751520	44081	-	ENSG00000132749	TESMIN	protein_coding	chromosome	testis expressed metallothionein like protein [Source:HGNC Symbol;Acc:HGNC:7446]	ENSG00000132749.11	TESMIN	9633	0.828	2.35	89.5	7.75e-18	4.56e-16	17.1
12	119989869	120094494	104626	+	ENSG00000135127	BICDL1	protein_coding	chromosome	BICD family like cargo adaptor 1 [Source:HGNC Symbol;Acc:HGNC:28095]	ENSG00000135127.11	BICDL1	92558	-1.14	2.83	89.4	7.98e-18	4.68e-16	17.1
1	11980181	12013514	33334	+	ENSG00000116688	MFN2	protein_coding	chromosome	mitofusin 2 [Source:HGNC Symbol;Acc:HGNC:16877]	ENSG00000116688.16	MFN2	9927	0.838	7.26	89.3	8.42e-18	4.91e-16	17.1
5	94618669	94739436	120768	+	ENSG00000133302	SLF1	protein_coding	chromosome	SMC5-SMC6 complex localization factor 1 [Source:HGNC Symbol;Acc:HGNC:25408]	ENSG00000133302.13	SLF1	84250	0.743	4.09	89.3	8.45e-18	4.91e-16	17.1
X	78271468	78327691	56224	-	ENSG00000173198	CYSLTR1	protein_coding	chromosome	cysteinyl leukotriene receptor 1 [Source:HGNC Symbol;Acc:HGNC:17451]	ENSG00000173198.6	CYSLTR1	10800	-0.808	5.49	89.2	8.55e-18	4.95e-16	17.1
1	24899511	24965121	65611	-	ENSG00000020633	RUNX3	protein_coding	chromosome	RUNX family transcription factor 3 [Source:HGNC Symbol;Acc:HGNC:10473]	ENSG00000020633.18	RUNX3	864	-0.915	5.88	89.2	8.73e-18	5.03e-16	17.1
5	115841592	115914081	72490	+	ENSG00000177879	AP3S1	protein_coding	chromosome	adaptor related protein complex 3 subunit sigma 1 [Source:HGNC Symbol;Acc:HGNC:2013]	ENSG00000177879.16	AP3S1	1176	0.608	5.92	89.2	8.81e-18	5.06e-16	17.1
1	159918107	159925732	7626	-	ENSG00000158710	TAGLN2	protein_coding	chromosome	transgelin 2 [Source:HGNC Symbol;Acc:HGNC:11554]	ENSG00000158710.14	TAGLN2	8407	0.832	10.6	89	9.44e-18	5.38e-16	17
10	97309138	97309958	821	-	ENSG00000237169	RPL12P27	processed_pseudogene	chromosome	ribosomal protein L12 pseudogene 27 [Source:HGNC Symbol;Acc:HGNC:36916]	ENSG00000237169.1	RPL12P27	NA	1.2	1.55	89	9.45e-18	5.38e-16	17
1	160205337	160215376	10040	+	ENSG00000162734	PEA15	protein_coding	chromosome	proliferation and apoptosis adaptor protein 15 [Source:HGNC Symbol;Acc:HGNC:8822]	ENSG00000162734.12	PEA15	8682	-0.826	5.64	88.9	9.5e-18	5.39e-16	17
1	96721665	96823738	102074	+	ENSG00000117569	PTBP2	protein_coding	chromosome	polypyrimidine tract binding protein 2 [Source:HGNC Symbol;Acc:HGNC:17662]	ENSG00000117569.18	PTBP2	58155	0.853	4.11	88.9	9.54e-18	5.39e-16	17
19	14380501	14408725	28225	+	ENSG00000123146	ADGRE5	protein_coding	chromosome	adhesion G protein-coupled receptor E5 [Source:HGNC Symbol;Acc:HGNC:1711]	ENSG00000123146.20	ADGRE5	976	0.753	9.26	88.6	1.06e-17	5.98e-16	17
7	21900899	21945903	45005	-	ENSG00000164649	CDCA7L	protein_coding	chromosome	cell division cycle associated 7 like [Source:HGNC Symbol;Acc:HGNC:30777]	ENSG00000164649.20	CDCA7L	55536	1.35	4.65	88.3	1.19e-17	6.66e-16	16.9
14	70907405	71115382	207978	+	ENSG00000100731	PCNX1	protein_coding	chromosome	pecanex 1 [Source:HGNC Symbol;Acc:HGNC:19740]	ENSG00000100731.16	PCNX1	22990	0.814	8.01	88.2	1.23e-17	6.89e-16	16.9
11	6211335	6234711	23377	-	ENSG00000051009	FAM160A2	protein_coding	chromosome	family with sequence similarity 160 member A2 [Source:HGNC Symbol;Acc:HGNC:25378]	ENSG00000051009.10	FAM160A2	84067	0.578	5.99	88.1	1.27e-17	7.09e-16	16.9
11	107326345	107457844	131500	-	ENSG00000152404	CWF19L2	protein_coding	chromosome	CWF19 like cell cycle control factor 2 [Source:HGNC Symbol;Acc:HGNC:26508]	ENSG00000152404.15	CWF19L2	143884	-0.552	3.64	88.1	1.29e-17	7.17e-16	16.9
14	35044907	35113130	68224	+	ENSG00000151327	FAM177A1	protein_coding	chromosome	family with sequence similarity 177 member A1 [Source:HGNC Symbol;Acc:HGNC:19829]	ENSG00000151327.12	FAM177A1	283635	0.568	4.65	88	1.33e-17	7.32e-16	16.9
2	169791933	169812064	20132	+	ENSG00000138385	SSB	protein_coding	chromosome	small RNA binding exonuclease protection factor La [Source:HGNC Symbol;Acc:HGNC:11316]	ENSG00000138385.16	SSB	6741	-0.636	5.61	87.8	1.44e-17	7.89e-16	16.8
9	133097720	133149334	51615	-	ENSG00000160271	RALGDS	protein_coding	chromosome	ral guanine nucleotide dissociation stimulator [Source:HGNC Symbol;Acc:HGNC:9842]	ENSG00000160271.16	RALGDS	5900	-0.77	4.86	87.6	1.52e-17	8.33e-16	16.8
7	38317017	38318861	1845	-	ENSG00000211695	TRGV9	TR_V_gene	chromosome	T cell receptor gamma variable 9 [Source:HGNC Symbol;Acc:HGNC:12295]	ENSG00000211695.2	TRGV9	NA	-1.46	1.17	87.6	1.53e-17	8.33e-16	16.8
6	138403531	138422197	18667	+	ENSG00000051620	HEBP2	protein_coding	chromosome	heme binding protein 2 [Source:HGNC Symbol;Acc:HGNC:15716]	ENSG00000051620.11	HEBP2	23593	0.718	7.12	87.5	1.57e-17	8.55e-16	16.8
16	19501693	19522123	20431	-	ENSG00000006007	GDE1	protein_coding	chromosome	glycerophosphodiester phosphodiesterase 1 [Source:HGNC Symbol;Acc:HGNC:29644]	ENSG00000006007.12	GDE1	51573	0.567	6.75	87.1	1.81e-17	9.78e-16	16.7
10	101031234	101041244	10011	+	ENSG00000107819	SFXN3	protein_coding	chromosome	sideroflexin 3 [Source:HGNC Symbol;Acc:HGNC:16087]	ENSG00000107819.13	SFXN3	81855	-0.49	5.11	87	1.89e-17	1.02e-15	16.7
17	35464249	35522379	58131	-	ENSG00000205045	SLFN12L	protein_coding	chromosome	schlafen family member 12 like [Source:HGNC Symbol;Acc:HGNC:33920]	ENSG00000205045.9	SLFN12L	100506736	-0.905	2.47	86.9	1.98e-17	1.06e-15	16.7
21	42403447	42447684	44238	+	ENSG00000160185	UBASH3A	protein_coding	chromosome	ubiquitin associated and SH3 domain containing A [Source:HGNC Symbol;Acc:HGNC:12462]	ENSG00000160185.15	UBASH3A	53347	-1.26	2.89	86.8	2.04e-17	1.09e-15	16.7
11	60971680	61020377	48698	+	ENSG00000013725	CD6	protein_coding	chromosome	CD6 molecule [Source:HGNC Symbol;Acc:HGNC:1691]	ENSG00000013725.14	CD6	923	-1.18	5.5	86.5	2.26e-17	1.2e-15	16.6
20	36889773	36951901	62129	-	ENSG00000101347	SAMHD1	protein_coding	chromosome	SAM and HD domain containing deoxynucleoside triphosphate triphosphohydrolase 1 [Source:HGNC Symbol;Acc:HGNC:15925]	ENSG00000101347.9	SAMHD1	25939	-0.761	8.41	86.4	2.34e-17	1.24e-15	16.6
6	35573585	35728583	154999	-	ENSG00000096060	FKBP5	protein_coding	chromosome	FKBP prolyl isomerase 5 [Source:HGNC Symbol;Acc:HGNC:3721]	ENSG00000096060.14	FKBP5	2289	1.65	9.28	86.2	2.47e-17	1.31e-15	16.6
X	70444835	70505490	60656	+	ENSG00000082458	DLG3	protein_coding	chromosome	discs large MAGUK scaffold protein 3 [Source:HGNC Symbol;Acc:HGNC:2902]	ENSG00000082458.12	DLG3	1741	-1.04	2.46	86.1	2.61e-17	1.38e-15	16.6
9	33817160	33920399	103240	+	ENSG00000107341	UBE2R2	protein_coding	chromosome	ubiquitin conjugating enzyme E2 R2 [Source:HGNC Symbol;Acc:HGNC:19907]	ENSG00000107341.5	UBE2R2	54926	0.609	7.75	85.9	2.82e-17	1.48e-15	16.5
1	172659103	172666876	7774	+	ENSG00000117560	FASLG	protein_coding	chromosome	Fas ligand [Source:HGNC Symbol;Acc:HGNC:11936]	ENSG00000117560.8	FASLG	356	-1.34	2.45	85.9	2.82e-17	1.48e-15	16.5
3	81489703	81761645	271943	-	ENSG00000114480	GBE1	protein_coding	chromosome	1,4-alpha-glucan branching enzyme 1 [Source:HGNC Symbol;Acc:HGNC:4180]	ENSG00000114480.13	GBE1	2632	0.744	4.24	85.9	2.83e-17	1.48e-15	16.5
4	109560209	109688719	128511	+	ENSG00000005059	MCUB	protein_coding	chromosome	mitochondrial calcium uniporter dominant negative beta subunit [Source:HGNC Symbol;Acc:HGNC:26076]	ENSG00000005059.16	MCUB	55013	-0.708	5.2	85.8	2.9e-17	1.51e-15	16.5
3	122795069	122881139	86071	+	ENSG00000138463	SLC49A4	protein_coding	chromosome	solute carrier family 49 member 4 [Source:HGNC Symbol;Acc:HGNC:16628]	ENSG00000138463.9	SLC49A4	84925	0.894	4.39	85.6	3.08e-17	1.59e-15	16.5
21	7784482	7793954	9473	-	ENSG00000278961	SMIM34B	protein_coding	chromosome	small integral membrane protein 34B [Source:HGNC Symbol;Acc:HGNC:53650]	ENSG00000278961.2	SMIM34B	NA	1.94	1.05	85.6	3.11e-17	1.6e-15	16.5
6	1609915	1613897	3983	+	ENSG00000054598	FOXC1	protein_coding	chromosome	forkhead box C1 [Source:HGNC Symbol;Acc:HGNC:3800]	ENSG00000054598.9	FOXC1	2296	2.42	0.621	85.4	3.29e-17	1.69e-15	16.5
17	39173453	39197703	24251	-	ENSG00000067191	CACNB1	protein_coding	chromosome	calcium voltage-gated channel auxiliary subunit beta 1 [Source:HGNC Symbol;Acc:HGNC:1401]	ENSG00000067191.16	CACNB1	782	-1.15	1.47	85.4	3.35e-17	1.72e-15	16.5
6	46159185	46170980	11796	-	ENSG00000112796	ENPP5	protein_coding	chromosome	ectonucleotide pyrophosphatase/phosphodiesterase family member 5 [Source:HGNC Symbol;Acc:HGNC:13717]	ENSG00000112796.10	ENPP5	59084	-1.43	0.977	85.3	3.41e-17	1.74e-15	16.5
2	86784610	86808396	23787	-	ENSG00000153563	CD8A	protein_coding	chromosome	CD8a molecule [Source:HGNC Symbol;Acc:HGNC:1706]	ENSG00000153563.15	CD8A	925	-1.29	5.61	85.3	3.45e-17	1.75e-15	16.5
19	4536402	4540036	3635	-	ENSG00000171236	LRG1	protein_coding	chromosome	leucine rich alpha-2-glycoprotein 1 [Source:HGNC Symbol;Acc:HGNC:29480]	ENSG00000171236.10	LRG1	116844	1.15	7.78	85.3	3.48e-17	1.76e-15	16.5
13	28003274	28100592	97319	-	ENSG00000122025	FLT3	protein_coding	chromosome	fms related tyrosine kinase 3 [Source:HGNC Symbol;Acc:HGNC:3765]	ENSG00000122025.14	FLT3	2322	1.62	4.77	85.2	3.52e-17	1.78e-15	16.5
2	161424332	161985282	560951	+	ENSG00000144290	SLC4A10	protein_coding	chromosome	solute carrier family 4 member 10 [Source:HGNC Symbol;Acc:HGNC:13811]	ENSG00000144290.17	SLC4A10	57282	-2.14	0.273	85.2	3.6e-17	1.81e-15	16.4
12	120533480	120577588	44109	+	ENSG00000022840	RNF10	protein_coding	chromosome	ring finger protein 10 [Source:HGNC Symbol;Acc:HGNC:10055]	ENSG00000022840.16	RNF10	9921	0.89	8.57	85.2	3.61e-17	1.81e-15	16.4
9	111896814	111935369	38556	+	ENSG00000148154	UGCG	protein_coding	chromosome	UDP-glucose ceramide glucosyltransferase [Source:HGNC Symbol;Acc:HGNC:12524]	ENSG00000148154.10	UGCG	7357	1.28	6.65	85.2	3.63e-17	1.81e-15	16.4
14	60245752	60299087	53336	+	ENSG00000100614	PPM1A	protein_coding	chromosome	protein phosphatase, Mg2+/Mn2+ dependent 1A [Source:HGNC Symbol;Acc:HGNC:9275]	ENSG00000100614.18	PPM1A	5494	0.594	7.09	85.1	3.7e-17	1.84e-15	16.4
12	51351247	51392867	41621	-	ENSG00000139629	GALNT6	protein_coding	chromosome	polypeptide N-acetylgalactosaminyltransferase 6 [Source:HGNC Symbol;Acc:HGNC:4128]	ENSG00000139629.16	GALNT6	11226	-0.877	3.7	85.1	3.75e-17	1.86e-15	16.4
19	7112255	7294414	182160	-	ENSG00000171105	INSR	protein_coding	chromosome	insulin receptor [Source:HGNC Symbol;Acc:HGNC:6091]	ENSG00000171105.14	INSR	3643	0.848	3.51	84.8	4.05e-17	2e-15	16.4
4	173384701	173406380	21680	-	ENSG00000164106	SCRG1	protein_coding	chromosome	stimulator of chondrogenesis 1 [Source:HGNC Symbol;Acc:HGNC:17036]	ENSG00000164106.8	SCRG1	11341	1.04	2.08	84.8	4.08e-17	2.01e-15	16.4
21	42653621	42775509	121889	+	ENSG00000160191	PDE9A	protein_coding	chromosome	phosphodiesterase 9A [Source:HGNC Symbol;Acc:HGNC:8795]	ENSG00000160191.18	PDE9A	5152	-1.94	0.945	84.8	4.19e-17	2.05e-15	16.4
7	114922154	115019202	97049	+	ENSG00000135272	MDFIC	protein_coding	chromosome	MyoD family inhibitor domain containing [Source:HGNC Symbol;Acc:HGNC:28870]	ENSG00000135272.10	MDFIC	29969	-0.859	4.94	84.7	4.22e-17	2.07e-15	16.4
17	79833156	79839440	6285	-	ENSG00000141582	CBX4	protein_coding	chromosome	chromobox 4 [Source:HGNC Symbol;Acc:HGNC:1554]	ENSG00000141582.15	CBX4	8535	0.646	4.13	84.7	4.26e-17	2.07e-15	16.4
7	48088628	48108736	20109	+	ENSG00000183696	UPP1	protein_coding	chromosome	uridine phosphorylase 1 [Source:HGNC Symbol;Acc:HGNC:12576]	ENSG00000183696.14	UPP1	7378	1.18	7.37	84.7	4.29e-17	2.09e-15	16.4
1	207043849	207052980	9132	-	ENSG00000180667	YOD1	protein_coding	chromosome	YOD1 deubiquitinase [Source:HGNC Symbol;Acc:HGNC:25035]	ENSG00000180667.10	YOD1	55432	1.04	5.6	84.6	4.37e-17	2.12e-15	16.4
4	87160103	87240314	80212	-	ENSG00000145332	KLHL8	protein_coding	chromosome	kelch like family member 8 [Source:HGNC Symbol;Acc:HGNC:18644]	ENSG00000145332.14	KLHL8	57563	1.16	5.96	84.6	4.4e-17	2.12e-15	16.4
20	19212642	19722926	510285	+	ENSG00000185052	SLC24A3	protein_coding	chromosome	solute carrier family 24 member 3 [Source:HGNC Symbol;Acc:HGNC:10977]	ENSG00000185052.12	SLC24A3	57419	0.905	2.15	84.6	4.4e-17	2.12e-15	16.4
1	46557408	46616843	59436	-	ENSG00000079277	MKNK1	protein_coding	chromosome	MAPK interacting serine/threonine kinase 1 [Source:HGNC Symbol;Acc:HGNC:7110]	ENSG00000079277.21	MKNK1	8569	0.965	7.09	84.5	4.57e-17	2.19e-15	16.3
19	925781	975939	50159	+	ENSG00000116017	ARID3A	protein_coding	chromosome	AT-rich interaction domain 3A [Source:HGNC Symbol;Acc:HGNC:3031]	ENSG00000116017.11	ARID3A	1820	0.587	5.37	84.4	4.77e-17	2.28e-15	16.3
16	31700590	31711986	11397	+	ENSG00000131797	CLUHP3	transcribed_unprocessed_pseudogene	chromosome	clustered mitochondria homolog pseudogene 3 [Source:HGNC Symbol;Acc:HGNC:28447]	ENSG00000131797.12	CLUHP3	NA	-1.11	3.34	84.2	5.13e-17	2.44e-15	16.3
11	59852800	59866489	13690	-	ENSG00000134827	TCN1	protein_coding	chromosome	transcobalamin 1 [Source:HGNC Symbol;Acc:HGNC:11652]	ENSG00000134827.8	TCN1	6947	2.18	5.82	84.2	5.16e-17	2.45e-15	16.3
1	3889125	3900293	11169	-	ENSG00000198912	C1orf174	protein_coding	chromosome	chromosome 1 open reading frame 174 [Source:HGNC Symbol;Acc:HGNC:27915]	ENSG00000198912.11	C1orf174	339448	-0.375	4.18	84.1	5.28e-17	2.5e-15	16.3
12	39293228	39443390	150163	-	ENSG00000139116	KIF21A	protein_coding	chromosome	kinesin family member 21A [Source:HGNC Symbol;Acc:HGNC:19349]	ENSG00000139116.18	KIF21A	55605	-1.3	1.85	84.1	5.31e-17	2.5e-15	16.3
4	155924118	155953866	29749	-	ENSG00000256043	CTSO	protein_coding	chromosome	cathepsin O [Source:HGNC Symbol;Acc:HGNC:2542]	ENSG00000256043.3	CTSO	1519	-0.837	3.97	84.1	5.33e-17	2.5e-15	16.3
16	88813734	88856970	43237	-	ENSG00000141012	GALNS	protein_coding	chromosome	galactosamine (N-acetyl)-6-sulfatase [Source:HGNC Symbol;Acc:HGNC:4122]	ENSG00000141012.13	GALNS	2588	0.436	4.58	84	5.47e-17	2.55e-15	16.3
1	153981605	153986358	4754	-	ENSG00000143545	RAB13	protein_coding	chromosome	RAB13, member RAS oncogene family [Source:HGNC Symbol;Acc:HGNC:9762]	ENSG00000143545.9	RAB13	5872	1.12	3.89	84	5.47e-17	2.55e-15	16.3
19	10566460	10569059	2600	-	ENSG00000129355	CDKN2D	protein_coding	chromosome	cyclin dependent kinase inhibitor 2D [Source:HGNC Symbol;Acc:HGNC:1790]	ENSG00000129355.7	CDKN2D	1032	0.857	7.77	83.9	5.67e-17	2.64e-15	16.2
7	142715346	142715861	516	+	ENSG00000211752	TRBV27	TR_V_gene	chromosome	T cell receptor beta variable 27 [Source:HGNC Symbol;Acc:HGNC:12208]	ENSG00000211752.3	TRBV27	NA	-1.54	1.34	83.9	5.71e-17	2.65e-15	16.2
10	43436841	43483181	46341	+	ENSG00000243660	ZNF487	protein_coding	chromosome	zinc finger protein 487 [Source:HGNC Symbol;Acc:HGNC:23488]	ENSG00000243660.10	ZNF487	642819	0.794	4.04	83.8	5.8e-17	2.68e-15	16.2
12	7470813	7503893	33081	-	ENSG00000177575	CD163	protein_coding	chromosome	CD163 molecule [Source:HGNC Symbol;Acc:HGNC:1631]	ENSG00000177575.12	CD163	9332	1.87	8.44	83.8	5.86e-17	2.7e-15	16.2
12	62260338	62417431	157094	+	ENSG00000135655	USP15	protein_coding	chromosome	ubiquitin specific peptidase 15 [Source:HGNC Symbol;Acc:HGNC:12613]	ENSG00000135655.16	USP15	9958	0.738	9.22	83.7	6.12e-17	2.81e-15	16.2
3	51395867	51500002	104136	-	ENSG00000145041	DCAF1	protein_coding	chromosome	DDB1 and CUL4 associated factor 1 [Source:HGNC Symbol;Acc:HGNC:30911]	ENSG00000145041.15	DCAF1	9730	-0.593	3.8	83.6	6.23e-17	2.85e-15	16.2
12	101696947	101744140	47194	+	ENSG00000111666	CHPT1	protein_coding	chromosome	choline phosphotransferase 1 [Source:HGNC Symbol;Acc:HGNC:17852]	ENSG00000111666.11	CHPT1	56994	0.903	6.08	83.6	6.29e-17	2.86e-15	16.2
2	143938068	144332568	394501	-	ENSG00000121964	GTDC1	protein_coding	chromosome	glycosyltransferase like domain containing 1 [Source:HGNC Symbol;Acc:HGNC:20887]	ENSG00000121964.14	GTDC1	79712	0.907	5.2	83.6	6.29e-17	2.86e-15	16.2
10	75094432	75109221	14790	-	ENSG00000079393	DUSP13	protein_coding	chromosome	dual specificity phosphatase 13 [Source:HGNC Symbol;Acc:HGNC:19681]	ENSG00000079393.20	DUSP13	51207	1.73	1.82	83.6	6.31e-17	2.86e-15	16.2
20	56468585	56519449	50865	+	ENSG00000022277	RTF2	protein_coding	chromosome	replication termination factor 2 [Source:HGNC Symbol;Acc:HGNC:15890]	ENSG00000022277.12	RTF2	51507	0.467	7.6	83.6	6.4e-17	2.89e-15	16.2
5	147585438	147782775	197338	-	ENSG00000176049	JAKMIP2	protein_coding	chromosome	janus kinase and microtubule interacting protein 2 [Source:HGNC Symbol;Acc:HGNC:29067]	ENSG00000176049.16	JAKMIP2	9832	-1.25	1.72	83.5	6.47e-17	2.9e-15	16.2
3	49268596	49277232	8637	-	ENSG00000188315	C3orf62	protein_coding	chromosome	chromosome 3 open reading frame 62 [Source:HGNC Symbol;Acc:HGNC:24771]	ENSG00000188315.8	C3orf62	375341	0.661	5.93	83.5	6.47e-17	2.9e-15	16.2
X	2609348	2657229	47882	+	ENSG00000223773	CD99P1	transcribed_unprocessed_pseudogene	chromosome	CD99 molecule pseudogene 1 [Source:HGNC Symbol;Acc:HGNC:7083]	ENSG00000223773.7	CD99P1	NA	0.753	2.71	83.5	6.49e-17	2.91e-15	16.2
4	74445136	74455005	9870	+	ENSG00000109321	AREG	protein_coding	chromosome	amphiregulin [Source:HGNC Symbol;Acc:HGNC:651]	ENSG00000109321.11	AREG	374	2.88	2.56	83.5	6.52e-17	2.91e-15	16.2
7	38383704	38631420	247717	-	ENSG00000078053	AMPH	protein_coding	chromosome	amphiphysin [Source:HGNC Symbol;Acc:HGNC:471]	ENSG00000078053.17	AMPH	273	2.32	2.55	83.5	6.64e-17	2.95e-15	16.2
7	38353715	38354517	803	-	ENSG00000211698	TRGV4	TR_V_gene	chromosome	T cell receptor gamma variable 4 [Source:HGNC Symbol;Acc:HGNC:12289]	ENSG00000211698.2	TRGV4	NA	-1.78	0.097	83.3	7.09e-17	3.15e-15	16.1
2	218382029	218396894	14866	+	ENSG00000018280	SLC11A1	protein_coding	chromosome	solute carrier family 11 member 1 [Source:HGNC Symbol;Acc:HGNC:10907]	ENSG00000018280.17	SLC11A1	6556	0.996	9.31	83.3	7.13e-17	3.15e-15	16.1
1	22428838	22531157	102320	+	ENSG00000184677	ZBTB40	protein_coding	chromosome	zinc finger and BTB domain containing 40 [Source:HGNC Symbol;Acc:HGNC:29045]	ENSG00000184677.18	ZBTB40	9923	-0.751	4.43	83	7.77e-17	3.42e-15	16.1
12	32790745	32896840	106096	-	ENSG00000057294	PKP2	protein_coding	chromosome	plakophilin 2 [Source:HGNC Symbol;Acc:HGNC:9024]	ENSG00000057294.14	PKP2	5318	1.08	0.948	83	7.84e-17	3.44e-15	16.1
1	39895426	39902256	6831	-	ENSG00000116990	MYCL	protein_coding	chromosome	MYCL proto-oncogene, bHLH transcription factor [Source:HGNC Symbol;Acc:HGNC:7555]	ENSG00000116990.11	MYCL	4610	-1.13	3.94	83	7.9e-17	3.46e-15	16.1
17	4710596	4721499	10904	+	ENSG00000141480	ARRB2	protein_coding	chromosome	arrestin beta 2 [Source:HGNC Symbol;Acc:HGNC:712]	ENSG00000141480.18	ARRB2	409	0.647	9.97	82.9	8.04e-17	3.51e-15	16.1
14	22462932	22465787	2856	+	ENSG00000211829	TRDC	TR_C_gene	chromosome	T cell receptor delta constant [Source:HGNC Symbol;Acc:HGNC:12253]	ENSG00000211829.9	TRDC	NA	-1.51	4.81	82.9	8.24e-17	3.59e-15	16.1
6	75749192	75919537	170346	+	ENSG00000196586	MYO6	protein_coding	chromosome	myosin VI [Source:HGNC Symbol;Acc:HGNC:7605]	ENSG00000196586.16	MYO6	4646	-1.3	0.85	82.7	8.68e-17	3.77e-15	16.1
9	114323056	114326475	3420	+	ENSG00000229314	ORM1	protein_coding	chromosome	orosomucoid 1 [Source:HGNC Symbol;Acc:HGNC:8498]	ENSG00000229314.5	ORM1	5004	1.99	6.08	82.7	8.71e-17	3.77e-15	16.1
6	132769370	132813339	43970	-	ENSG00000146409	SLC18B1	protein_coding	chromosome	solute carrier family 18 member B1 [Source:HGNC Symbol;Acc:HGNC:21573]	ENSG00000146409.12	SLC18B1	116843	-0.816	3.15	82.7	8.78e-17	3.79e-15	16.1
16	31114489	31131393	16905	+	ENSG00000103510	KAT8	protein_coding	chromosome	lysine acetyltransferase 8 [Source:HGNC Symbol;Acc:HGNC:17933]	ENSG00000103510.20	KAT8	84148	0.579	5.88	82.5	9.34e-17	4.01e-15	16
6	106969831	106975627	5797	-	ENSG00000272398	CD24	protein_coding	chromosome	CD24 molecule [Source:HGNC Symbol;Acc:HGNC:1645]	ENSG00000272398.6	CD24	100133941	1.91	6.91	82.4	9.57e-17	4.1e-15	16
6	20401879	20493714	91836	+	ENSG00000112242	E2F3	protein_coding	chromosome	E2F transcription factor 3 [Source:HGNC Symbol;Acc:HGNC:3115]	ENSG00000112242.15	E2F3	1871	0.879	6.53	82.4	9.82e-17	4.2e-15	16
12	108288044	108339317	51274	-	ENSG00000174600	CMKLR1	protein_coding	chromosome	chemerin chemokine-like receptor 1 [Source:HGNC Symbol;Acc:HGNC:2121]	ENSG00000174600.14	CMKLR1	1240	-1.22	3.9	82.2	1.03e-16	4.39e-15	16
15	60488284	61229302	741019	-	ENSG00000069667	RORA	protein_coding	chromosome	RAR related orphan receptor A [Source:HGNC Symbol;Acc:HGNC:10258]	ENSG00000069667.16	RORA	6095	-1.36	4.45	82.2	1.05e-16	4.47e-15	16
7	139777051	140020325	243275	+	ENSG00000059377	TBXAS1	protein_coding	chromosome	thromboxane A synthase 1 [Source:HGNC Symbol;Acc:HGNC:11609]	ENSG00000059377.17	TBXAS1	6916	0.636	7.82	82.1	1.07e-16	4.51e-15	16
3	45917899	45995824	77926	-	ENSG00000163820	FYCO1	protein_coding	chromosome	FYVE and coiled-coil domain containing 1 [Source:HGNC Symbol;Acc:HGNC:14673]	ENSG00000163820.15	FYCO1	79443	-0.641	3.67	82.1	1.07e-16	4.51e-15	16
11	72576141	72674591	98451	-	ENSG00000186642	PDE2A	protein_coding	chromosome	phosphodiesterase 2A [Source:HGNC Symbol;Acc:HGNC:8777]	ENSG00000186642.16	PDE2A	5138	1.4	2.09	82.1	1.08e-16	4.56e-15	16
9	35605262	35610041	4780	+	ENSG00000107140	TESK1	protein_coding	chromosome	testis associated actin remodelling kinase 1 [Source:HGNC Symbol;Acc:HGNC:11731]	ENSG00000107140.16	TESK1	7016	-0.565	3.38	82	1.13e-16	4.73e-15	15.9
10	72692131	72887694	195564	+	ENSG00000156026	MCU	protein_coding	chromosome	mitochondrial calcium uniporter [Source:HGNC Symbol;Acc:HGNC:23526]	ENSG00000156026.14	MCU	90550	0.571	5.01	82	1.14e-16	4.76e-15	15.9
15	88898683	88913381	14699	-	ENSG00000140545	MFGE8	protein_coding	chromosome	milk fat globule-EGF factor 8 protein [Source:HGNC Symbol;Acc:HGNC:7036]	ENSG00000140545.15	MFGE8	4240	1.43	3.52	81.9	1.16e-16	4.85e-15	15.9
1	41506365	42035925	529561	-	ENSG00000127124	HIVEP3	protein_coding	chromosome	human immunodeficiency virus type I enhancer binding protein 3 [Source:HGNC Symbol;Acc:HGNC:13561]	ENSG00000127124.16	HIVEP3	59269	-0.942	2.37	81.9	1.17e-16	4.86e-15	15.9
2	230327184	230403732	76549	+	ENSG00000185404	SP140L	protein_coding	chromosome	SP140 nuclear body protein like [Source:HGNC Symbol;Acc:HGNC:25105]	ENSG00000185404.16	SP140L	93349	-0.63	4.7	81.8	1.22e-16	5.07e-15	15.9
20	50190830	50192668	1839	+	ENSG00000172216	CEBPB	protein_coding	chromosome	CCAAT enhancer binding protein beta [Source:HGNC Symbol;Acc:HGNC:1834]	ENSG00000172216.6	CEBPB	1051	0.955	7.67	81.7	1.23e-16	5.1e-15	15.9
10	7818505	8016631	198127	+	ENSG00000165632	TAF3	protein_coding	chromosome	TATA-box binding protein associated factor 3 [Source:HGNC Symbol;Acc:HGNC:17303]	ENSG00000165632.8	TAF3	83860	-0.531	2.53	81.4	1.42e-16	5.86e-15	15.8
15	61852389	62060473	208085	-	ENSG00000129003	VPS13C	protein_coding	chromosome	vacuolar protein sorting 13 homolog C [Source:HGNC Symbol;Acc:HGNC:23594]	ENSG00000129003.18	VPS13C	54832	-0.793	6.12	81.3	1.43e-16	5.89e-15	15.8
2	73254682	73284431	29750	-	ENSG00000163013	FBXO41	protein_coding	chromosome	F-box protein 41 [Source:HGNC Symbol;Acc:HGNC:29409]	ENSG00000163013.11	FBXO41	150726	-0.711	3.53	81.3	1.47e-16	6.01e-15	15.8
1	160830160	160862887	32728	-	ENSG00000122223	CD244	protein_coding	chromosome	CD244 molecule [Source:HGNC Symbol;Acc:HGNC:18171]	ENSG00000122223.13	CD244	51744	-0.924	5.13	81.2	1.5e-16	6.16e-15	15.8
1	205597556	205631962	34407	-	ENSG00000158711	ELK4	protein_coding	chromosome	ETS transcription factor ELK4 [Source:HGNC Symbol;Acc:HGNC:3326]	ENSG00000158711.13	ELK4	2005	-0.645	4.95	81.2	1.53e-16	6.22e-15	15.8
12	122865330	122896127	30798	-	ENSG00000139722	VPS37B	protein_coding	chromosome	VPS37B subunit of ESCRT-I [Source:HGNC Symbol;Acc:HGNC:25754]	ENSG00000139722.7	VPS37B	79720	0.578	5.56	81.1	1.54e-16	6.26e-15	15.8
1	84925583	84997113	71531	-	ENSG00000153898	MCOLN2	protein_coding	chromosome	mucolipin 2 [Source:HGNC Symbol;Acc:HGNC:13357]	ENSG00000153898.13	MCOLN2	255231	-1.17	1.9	81	1.61e-16	6.53e-15	15.8
9	83834099	83921465	87367	-	ENSG00000165115	KIF27	protein_coding	chromosome	kinesin family member 27 [Source:HGNC Symbol;Acc:HGNC:18632]	ENSG00000165115.15	KIF27	55582	1.01	4.75	80.9	1.65e-16	6.68e-15	15.8
2	216081866	216102783	20918	+	ENSG00000163449	TMEM169	protein_coding	chromosome	transmembrane protein 169 [Source:HGNC Symbol;Acc:HGNC:25130]	ENSG00000163449.11	TMEM169	92691	0.874	2.1	80.8	1.72e-16	6.94e-15	15.8
15	25677273	25865172	187900	-	ENSG00000206190	ATP10A	protein_coding	chromosome	ATPase phospholipid transporting 10A (putative) [Source:HGNC Symbol;Acc:HGNC:13542]	ENSG00000206190.11	ATP10A	57194	-1.17	3.43	80.8	1.73e-16	6.94e-15	15.8
4	37590800	37686376	95577	-	ENSG00000181826	RELL1	protein_coding	chromosome	RELT like 1 [Source:HGNC Symbol;Acc:HGNC:27379]	ENSG00000181826.10	RELL1	768211	1.01	5.29	80.8	1.75e-16	7.03e-15	15.8
3	44421127	44439946	18820	-	ENSG00000225873	C3orf86	transcribed_unitary_pseudogene	chromosome	chromosome 3 open reading frame 86 [Source:HGNC Symbol;Acc:HGNC:44570]	ENSG00000225873.4	C3orf86	102724231	1.25	5.19	80.7	1.82e-16	7.29e-15	15.7
12	66189195	66254622	65428	+	ENSG00000090376	IRAK3	protein_coding	chromosome	interleukin 1 receptor associated kinase 3 [Source:HGNC Symbol;Acc:HGNC:17020]	ENSG00000090376.11	IRAK3	11213	1.36	8.3	80.6	1.84e-16	7.34e-15	15.7
18	63123346	63320128	196783	-	ENSG00000171791	BCL2	protein_coding	chromosome	BCL2 apoptosis regulator [Source:HGNC Symbol;Acc:HGNC:990]	ENSG00000171791.13	BCL2	596	-1.09	4.88	80.6	1.88e-16	7.49e-15	15.7
14	22547506	22552156	4651	+	ENSG00000277734	TRAC	TR_C_gene	chromosome	T cell receptor alpha constant [Source:HGNC Symbol;Acc:HGNC:12029]	ENSG00000277734.8	TRAC	NA	-1.28	6.67	80.5	1.96e-16	7.79e-15	15.7
22	17178790	17258235	79446	-	ENSG00000093072	ADA2	protein_coding	chromosome	adenosine deaminase 2 [Source:HGNC Symbol;Acc:HGNC:1839]	ENSG00000093072.18	ADA2	51816	-0.839	7.04	80.3	2.05e-16	8.12e-15	15.7
1	20633458	20651511	18054	+	ENSG00000158828	PINK1	protein_coding	chromosome	PTEN induced kinase 1 [Source:HGNC Symbol;Acc:HGNC:14581]	ENSG00000158828.8	PINK1	65018	0.715	6.67	80.3	2.09e-16	8.25e-15	15.7
X	77910739	78129295	218557	+	ENSG00000102144	PGK1	protein_coding	chromosome	phosphoglycerate kinase 1 [Source:HGNC Symbol;Acc:HGNC:8896]	ENSG00000102144.15	PGK1	5230	0.564	9.38	80.3	2.11e-16	8.31e-15	15.7
6	11183298	11382348	199051	-	ENSG00000111859	NEDD9	protein_coding	chromosome	neural precursor cell expressed, developmentally down-regulated 9 [Source:HGNC Symbol;Acc:HGNC:7733]	ENSG00000111859.17	NEDD9	4739	0.889	7.22	80.2	2.13e-16	8.37e-15	15.7
20	7977346	8019805	42460	-	ENSG00000125827	TMX4	protein_coding	chromosome	thioredoxin related transmembrane protein 4 [Source:HGNC Symbol;Acc:HGNC:25237]	ENSG00000125827.9	TMX4	56255	0.83	7.92	80.2	2.19e-16	8.55e-15	15.7
9	70384597	70414624	30028	-	ENSG00000119138	KLF9	protein_coding	chromosome	Kruppel like factor 9 [Source:HGNC Symbol;Acc:HGNC:1123]	ENSG00000119138.4	KLF9	687	1.36	5.49	80.1	2.2e-16	8.58e-15	15.7
14	99169287	99272197	102911	-	ENSG00000127152	BCL11B	protein_coding	chromosome	BAF chromatin remodeling complex subunit BCL11B [Source:HGNC Symbol;Acc:HGNC:13222]	ENSG00000127152.18	BCL11B	64919	-1.25	4.42	80	2.35e-16	9.13e-15	15.6
2	9488486	9556732	68247	-	ENSG00000151694	ADAM17	protein_coding	chromosome	ADAM metallopeptidase domain 17 [Source:HGNC Symbol;Acc:HGNC:195]	ENSG00000151694.14	ADAM17	6868	0.886	6.58	80	2.35e-16	9.13e-15	15.6
19	34956354	34964229	7876	-	ENSG00000180884	ZNF792	protein_coding	chromosome	zinc finger protein 792 [Source:HGNC Symbol;Acc:HGNC:24751]	ENSG00000180884.10	ZNF792	126375	-0.725	2.72	79.9	2.4e-16	9.3e-15	15.6
2	74654228	74683853	29626	+	ENSG00000135622	SEMA4F	protein_coding	chromosome	ssemaphorin 4F [Source:HGNC Symbol;Acc:HGNC:10734]	ENSG00000135622.13	SEMA4F	10505	-0.81	1.9	79.8	2.48e-16	9.55e-15	15.6
12	39550033	39619803	69771	-	ENSG00000173208	ABCD2	protein_coding	chromosome	ATP binding cassette subfamily D member 2 [Source:HGNC Symbol;Acc:HGNC:66]	ENSG00000173208.4	ABCD2	225	-1.28	2.23	79.8	2.48e-16	9.55e-15	15.6
17	74213571	74262020	48450	+	ENSG00000141540	TTYH2	protein_coding	chromosome	tweety family member 2 [Source:HGNC Symbol;Acc:HGNC:13877]	ENSG00000141540.11	TTYH2	94015	-0.966	3.45	79.8	2.52e-16	9.66e-15	15.6
3	40309707	40312424	2718	+	ENSG00000114784	EIF1B	protein_coding	chromosome	eukaryotic translation initiation factor 1B [Source:HGNC Symbol;Acc:HGNC:30792]	ENSG00000114784.4	EIF1B	10289	0.529	6.21	79.7	2.59e-16	9.92e-15	15.6
4	186069152	186088069	18918	+	ENSG00000164342	TLR3	protein_coding	chromosome	toll like receptor 3 [Source:HGNC Symbol;Acc:HGNC:11849]	ENSG00000164342.12	TLR3	7098	-1.2	0.504	79.7	2.61e-16	9.95e-15	15.6
6	32190766	32195523	4758	-	ENSG00000213654	GPSM3	protein_coding	chromosome	G protein signaling modulator 3 [Source:HGNC Symbol;Acc:HGNC:13945]	ENSG00000213654.10	GPSM3	63940	0.788	8.91	79.7	2.62e-16	9.96e-15	15.6
2	68178857	68256237	77381	-	ENSG00000221823	PPP3R1	protein_coding	chromosome	protein phosphatase 3 regulatory subunit B, alpha [Source:HGNC Symbol;Acc:HGNC:9317]	ENSG00000221823.11	PPP3R1	5534	0.569	6.97	79.7	2.63e-16	9.97e-15	15.6
12	53452102	53481162	29061	+	ENSG00000197111	PCBP2	protein_coding	chromosome	poly(rC) binding protein 2 [Source:HGNC Symbol;Acc:HGNC:8648]	ENSG00000197111.15	PCBP2	5094	0.37	8.75	79.5	2.81e-16	1.06e-14	15.6
11	71998613	72005715	7103	+	ENSG00000137496	IL18BP	protein_coding	chromosome	interleukin 18 binding protein [Source:HGNC Symbol;Acc:HGNC:5987]	ENSG00000137496.18	IL18BP	10068	-0.872	2.82	79.4	2.85e-16	1.07e-14	15.5
19	49906825	49929763	22939	-	ENSG00000213024	NUP62	protein_coding	chromosome	nucleoporin 62 [Source:HGNC Symbol;Acc:HGNC:8066]	ENSG00000213024.11	NUP62	23636	-0.525	4.76	79.4	2.85e-16	1.07e-14	15.5
19	896503	913245	16743	-	ENSG00000198858	R3HDM4	protein_coding	chromosome	R3H domain containing 4 [Source:HGNC Symbol;Acc:HGNC:28270]	ENSG00000198858.10	R3HDM4	91300	0.719	8.56	79.4	2.88e-16	1.08e-14	15.5
12	128853427	128984968	131542	+	ENSG00000151948	GLT1D1	protein_coding	chromosome	glycosyltransferase 1 domain containing 1 [Source:HGNC Symbol;Acc:HGNC:26483]	ENSG00000151948.12	GLT1D1	144423	0.735	8.19	79.4	2.92e-16	1.1e-14	15.5
2	86503430	86563479	60050	-	ENSG00000115561	CHMP3	protein_coding	chromosome	charged multivesicular body protein 3 [Source:HGNC Symbol;Acc:HGNC:29865]	ENSG00000115561.16	CHMP3	51652	0.514	7.12	79.3	2.99e-16	1.12e-14	15.5
20	17493905	17569220	75316	-	ENSG00000125864	BFSP1	protein_coding	chromosome	beaded filament structural protein 1 [Source:HGNC Symbol;Acc:HGNC:1040]	ENSG00000125864.14	BFSP1	631	-1.32	-0.0647	79.3	3.03e-16	1.13e-14	15.5
15	40439721	40468236	28516	+	ENSG00000140320	BAHD1	protein_coding	chromosome	bromo adjacent homology domain containing 1 [Source:HGNC Symbol;Acc:HGNC:29153]	ENSG00000140320.12	BAHD1	22893	-0.527	4.16	79.2	3.06e-16	1.14e-14	15.5
19	29923644	30016612	92969	+	ENSG00000105176	URI1	protein_coding	chromosome	URI1 prefoldin like chaperone [Source:HGNC Symbol;Acc:HGNC:13236]	ENSG00000105176.18	URI1	8725	-0.623	4.8	79.2	3.1e-16	1.15e-14	15.5
5	69280175	69332809	52635	-	ENSG00000183323	CCDC125	protein_coding	chromosome	coiled-coil domain containing 125 [Source:HGNC Symbol;Acc:HGNC:28924]	ENSG00000183323.13	CCDC125	202243	0.71	5.07	79.2	3.13e-16	1.16e-14	15.5
3	16313574	16514026	200453	-	ENSG00000131378	RFTN1	protein_coding	chromosome	raftlin, lipid raft linker 1 [Source:HGNC Symbol;Acc:HGNC:30278]	ENSG00000131378.14	RFTN1	23180	-0.778	4.46	79.2	3.15e-16	1.16e-14	15.5
9	110243810	110256507	12698	-	ENSG00000136810	TXN	protein_coding	chromosome	thioredoxin [Source:HGNC Symbol;Acc:HGNC:12435]	ENSG00000136810.13	TXN	7295	0.823	7.56	79	3.28e-16	1.21e-14	15.5
14	77376689	77391497	14809	+	ENSG00000100583	SAMD15	protein_coding	chromosome	sterile alpha motif domain containing 15 [Source:HGNC Symbol;Acc:HGNC:18631]	ENSG00000100583.4	SAMD15	161394	1.57	-0.239	79	3.35e-16	1.23e-14	15.5
3	48306842	48328341	21500	-	ENSG00000229453	SPINK8	protein_coding	chromosome	serine peptidase inhibitor, Kazal type 8 (putative) [Source:HGNC Symbol;Acc:HGNC:33160]	ENSG00000229453.2	SPINK8	646424	1.24	0.195	79	3.39e-16	1.24e-14	15.5
22	39014257	39020352	6096	+	ENSG00000244509	APOBEC3C	protein_coding	chromosome	apolipoprotein B mRNA editing enzyme catalytic subunit 3C [Source:HGNC Symbol;Acc:HGNC:17353]	ENSG00000244509.4	APOBEC3C	27350	-0.55	6.04	78.9	3.47e-16	1.26e-14	15.5
9	124777133	124814885	37753	+	ENSG00000185585	OLFML2A	protein_coding	chromosome	olfactomedin like 2A [Source:HGNC Symbol;Acc:HGNC:27270]	ENSG00000185585.20	OLFML2A	169611	0.677	1.25	78.7	3.7e-16	1.35e-14	15.4
12	10372353	10410146	37794	-	ENSG00000255819	KLRC4-KLRK1	protein_coding	chromosome	KLRC4-KLRK1 readthrough [Source:HGNC Symbol;Acc:HGNC:48357]	ENSG00000255819.7	KLRC4-KLRK1	NA	-1.81	2.21	78.7	3.79e-16	1.38e-14	15.4
7	42909273	42932174	22902	-	ENSG00000256646	AC010132.3	protein_coding	chromosome	novel PSMA2 and C7orf25 readthrough	ENSG00000256646.7	AC010132.3	NA	0.941	4.87	78.6	3.83e-16	1.39e-14	15.4
8	85327608	85379014	51407	-	ENSG00000133742	CA1	protein_coding	chromosome	carbonic anhydrase 1 [Source:HGNC Symbol;Acc:HGNC:1368]	ENSG00000133742.13	CA1	759	3.11	4.71	78.6	3.87e-16	1.4e-14	15.4
5	175658030	175710756	52727	+	ENSG00000113749	HRH2	protein_coding	chromosome	histamine receptor H2 [Source:HGNC Symbol;Acc:HGNC:5183]	ENSG00000113749.7	HRH2	3274	0.91	8.15	78.5	3.95e-16	1.42e-14	15.4
1	207034366	207081024	46659	+	ENSG00000123836	PFKFB2	protein_coding	chromosome	6-phosphofructo-2-kinase/fructose-2,6-biphosphatase 2 [Source:HGNC Symbol;Acc:HGNC:8873]	ENSG00000123836.15	PFKFB2	5208	2.13	6.67	78.5	4e-16	1.44e-14	15.4
6	108559835	108684774	124940	+	ENSG00000118689	FOXO3	protein_coding	chromosome	forkhead box O3 [Source:HGNC Symbol;Acc:HGNC:3821]	ENSG00000118689.15	FOXO3	2309	0.781	6.63	78.4	4.13e-16	1.48e-14	15.4
3	119821323	120094417	273095	-	ENSG00000082701	GSK3B	protein_coding	chromosome	glycogen synthase kinase 3 beta [Source:HGNC Symbol;Acc:HGNC:4617]	ENSG00000082701.15	GSK3B	2932	0.636	6.35	78.4	4.15e-16	1.48e-14	15.4
17	29560547	29567037	6491	-	ENSG00000168792	ABHD15	protein_coding	chromosome	abhydrolase domain containing 15 [Source:HGNC Symbol;Acc:HGNC:26971]	ENSG00000168792.5	ABHD15	116236	-0.646	3.24	78.4	4.17e-16	1.49e-14	15.4
10	132537787	132783480	245694	+	ENSG00000068383	INPP5A	protein_coding	chromosome	inositol polyphosphate-5-phosphatase A [Source:HGNC Symbol;Acc:HGNC:6076]	ENSG00000068383.19	INPP5A	3632	0.551	4.78	78.3	4.28e-16	1.52e-14	15.4
2	181457202	181538940	81739	+	ENSG00000115232	ITGA4	protein_coding	chromosome	integrin subunit alpha 4 [Source:HGNC Symbol;Acc:HGNC:6140]	ENSG00000115232.14	ITGA4	3676	-0.829	7.33	78.3	4.35e-16	1.54e-14	15.4
11	57712593	57740973	28381	+	ENSG00000213593	TMX2	protein_coding	chromosome	thioredoxin related transmembrane protein 2 [Source:HGNC Symbol;Acc:HGNC:30739]	ENSG00000213593.10	TMX2	51075	-0.481	4.82	78.3	4.36e-16	1.55e-14	15.4
3	157436850	157443633	6784	+	ENSG00000163661	PTX3	protein_coding	chromosome	pentraxin 3 [Source:HGNC Symbol;Acc:HGNC:9692]	ENSG00000163661.4	PTX3	5806	1.49	3.18	78.2	4.39e-16	1.55e-14	15.4
17	3663063	3696194	33132	-	ENSG00000257950	P2RX5-TAX1BP3	protein_coding	chromosome	P2RX5-TAX1BP3 readthrough (NMD candidate) [Source:HGNC Symbol;Acc:HGNC:49191]	ENSG00000257950.3	P2RX5-TAX1BP3	NA	0.651	2.4	78.2	4.54e-16	1.6e-14	15.3
2	201116154	201176687	60534	+	ENSG00000003402	CFLAR	protein_coding	chromosome	CASP8 and FADD like apoptosis regulator [Source:HGNC Symbol;Acc:HGNC:1876]	ENSG00000003402.20	CFLAR	8837	0.62	9.84	78.1	4.69e-16	1.65e-14	15.3
9	35104112	35116341	12230	-	ENSG00000005238	FAM214B	protein_coding	chromosome	family with sequence similarity 214 member B [Source:HGNC Symbol;Acc:HGNC:25666]	ENSG00000005238.19	FAM214B	80256	0.604	7.08	78	4.87e-16	1.71e-14	15.3
3	111674676	111846447	171772	+	ENSG00000240891	PLCXD2	protein_coding	chromosome	phosphatidylinositol specific phospholipase C X domain containing 2 [Source:HGNC Symbol;Acc:HGNC:26462]	ENSG00000240891.8	PLCXD2	257068	-1.05	2.5	77.9	4.93e-16	1.72e-14	15.3
11	119166568	119184016	17449	+	ENSG00000160703	NLRX1	protein_coding	chromosome	NLR family member X1 [Source:HGNC Symbol;Acc:HGNC:29890]	ENSG00000160703.16	NLRX1	79671	0.618	4.54	77.9	5.05e-16	1.76e-14	15.3
7	24796540	24981634	185095	-	ENSG00000070882	OSBPL3	protein_coding	chromosome	oxysterol binding protein like 3 [Source:HGNC Symbol;Acc:HGNC:16370]	ENSG00000070882.13	OSBPL3	26031	-0.846	3.58	77.9	5.06e-16	1.76e-14	15.3
17	28364356	28404049	39694	+	ENSG00000004139	SARM1	protein_coding	chromosome	sterile alpha and TIR motif containing 1 [Source:HGNC Symbol;Acc:HGNC:17074]	ENSG00000004139.14	SARM1	23098	-0.881	3.1	77.8	5.19e-16	1.8e-14	15.3
17	439978	445939	5962	-	ENSG00000183688	RFLNB	protein_coding	chromosome	refilin B [Source:HGNC Symbol;Acc:HGNC:28705]	ENSG00000183688.4	RFLNB	359845	0.909	7.1	77.7	5.27e-16	1.83e-14	15.3
3	143265222	143848485	583264	-	ENSG00000181804	SLC9A9	protein_coding	chromosome	solute carrier family 9 member A9 [Source:HGNC Symbol;Acc:HGNC:20653]	ENSG00000181804.15	SLC9A9	285195	-0.595	3.78	77.7	5.3e-16	1.83e-14	15.3
4	182890060	182917936	27877	-	ENSG00000129187	DCTD	protein_coding	chromosome	dCMP deaminase [Source:HGNC Symbol;Acc:HGNC:2710]	ENSG00000129187.14	DCTD	1635	-0.579	4.44	77.7	5.36e-16	1.85e-14	15.3
19	18831938	18868236	36299	+	ENSG00000005007	UPF1	protein_coding	chromosome	UPF1 RNA helicase and ATPase [Source:HGNC Symbol;Acc:HGNC:9962]	ENSG00000005007.12	UPF1	5976	0.603	6.26	77.7	5.37e-16	1.85e-14	15.3
20	45812576	45816957	4382	+	ENSG00000175063	UBE2C	protein_coding	chromosome	ubiquitin conjugating enzyme E2 C [Source:HGNC Symbol;Acc:HGNC:15937]	ENSG00000175063.17	UBE2C	11065	0.852	2.35	77.6	5.57e-16	1.91e-14	15.3
3	169966635	169998373	31739	+	ENSG00000008952	SEC62	protein_coding	chromosome	SEC62 homolog, preprotein translocation factor [Source:HGNC Symbol;Acc:HGNC:11846]	ENSG00000008952.17	SEC62	7095	0.575	7.17	77.5	5.73e-16	1.96e-14	15.2
9	111661605	111670226	8622	+	ENSG00000242616	GNG10	protein_coding	chromosome	G protein subunit gamma 10 [Source:HGNC Symbol;Acc:HGNC:4402]	ENSG00000242616.4	GNG10	2790	1.02	8.82	77.5	5.78e-16	1.97e-14	15.2
2	227472152	227561214	89063	+	ENSG00000173744	AGFG1	protein_coding	chromosome	ArfGAP with FG repeats 1 [Source:HGNC Symbol;Acc:HGNC:5175]	ENSG00000173744.17	AGFG1	3267	1.2	7.45	77.5	5.79e-16	1.97e-14	15.2
14	64449106	64505213	56108	-	ENSG00000089775	ZBTB25	protein_coding	chromosome	zinc finger and BTB domain containing 25 [Source:HGNC Symbol;Acc:HGNC:13112]	ENSG00000089775.11	ZBTB25	7597	-0.775	3.78	77.3	6.22e-16	2.11e-14	15.2
2	199928913	199955736	26824	-	ENSG00000162971	TYW5	protein_coding	chromosome	tRNA-yW synthesizing protein 5 [Source:HGNC Symbol;Acc:HGNC:26754]	ENSG00000162971.11	TYW5	129450	0.828	3.52	77.3	6.23e-16	2.11e-14	15.2
X	46447292	46497422	50131	+	ENSG00000147121	KRBOX4	protein_coding	chromosome	KRAB box domain containing 4 [Source:HGNC Symbol;Acc:HGNC:26007]	ENSG00000147121.16	KRBOX4	55634	-0.485	3.36	77.3	6.29e-16	2.13e-14	15.2
1	42807052	42817397	10346	-	ENSG00000177868	SVBP	protein_coding	chromosome	small vasohibin binding protein [Source:HGNC Symbol;Acc:HGNC:29204]	ENSG00000177868.12	SVBP	374969	0.505	4.24	77.3	6.32e-16	2.13e-14	15.2
4	1009936	1026898	16963	+	ENSG00000127418	FGFRL1	protein_coding	chromosome	fibroblast growth factor receptor like 1 [Source:HGNC Symbol;Acc:HGNC:3693]	ENSG00000127418.15	FGFRL1	53834	-1	1.7	77.1	6.74e-16	2.27e-14	15.2
1	44808482	44815585	7104	+	ENSG00000222009	BTBD19	protein_coding	chromosome	BTB domain containing 19 [Source:HGNC Symbol;Acc:HGNC:27145]	ENSG00000222009.8	BTBD19	149478	1.14	2.8	77	6.94e-16	2.33e-14	15.2
1	84078062	84238498	160437	+	ENSG00000142875	PRKACB	protein_coding	chromosome	protein kinase cAMP-activated catalytic subunit beta [Source:HGNC Symbol;Acc:HGNC:9381]	ENSG00000142875.19	PRKACB	5567	-0.817	5.46	77	6.95e-16	2.33e-14	15.2
2	102418689	102452565	33877	+	ENSG00000115607	IL18RAP	protein_coding	chromosome	interleukin 18 receptor accessory protein [Source:HGNC Symbol;Acc:HGNC:5989]	ENSG00000115607.9	IL18RAP	8807	1.45	8.8	77	7.01e-16	2.34e-14	15.2
7	150716606	150724284	7679	+	ENSG00000213203	GIMAP1	protein_coding	chromosome	GTPase, IMAP family member 1 [Source:HGNC Symbol;Acc:HGNC:23237]	ENSG00000213203.3	GIMAP1	170575	-0.704	5.3	76.9	7.23e-16	2.41e-14	15.1
13	110615460	110639993	24534	+	ENSG00000213995	NAXD	protein_coding	chromosome	NAD(P)HX dehydratase [Source:HGNC Symbol;Acc:HGNC:25576]	ENSG00000213995.11	NAXD	55739	-0.506	3.78	76.8	7.47e-16	2.48e-14	15.1
22	50170731	50180295	9565	+	ENSG00000073150	PANX2	protein_coding	chromosome	pannexin 2 [Source:HGNC Symbol;Acc:HGNC:8600]	ENSG00000073150.14	PANX2	56666	0.954	3.14	76.8	7.6e-16	2.52e-14	15.1
14	21924063	21924651	589	+	ENSG00000211792	TRAV14DV4	TR_V_gene	chromosome	T cell receptor alpha variable 14/delta variable 4 [Source:HGNC Symbol;Acc:HGNC:12110]	ENSG00000211792.2	TRAV14DV4	NA	-1.68	0.477	76.7	7.61e-16	2.52e-14	15.1
11	57386780	57390650	3871	-	ENSG00000186652	PRG2	protein_coding	chromosome	proteoglycan 2, pro eosinophil major basic protein [Source:HGNC Symbol;Acc:HGNC:9362]	ENSG00000186652.10	PRG2	5553	3.07	1.47	76.7	7.76e-16	2.56e-14	15.1
X	43654907	43746824	91918	+	ENSG00000189221	MAOA	protein_coding	chromosome	monoamine oxidase A [Source:HGNC Symbol;Acc:HGNC:6833]	ENSG00000189221.9	MAOA	4128	3.68	4.89	76.7	7.86e-16	2.59e-14	15.1
19	18442663	18522116	79454	-	ENSG00000105656	ELL	protein_coding	chromosome	elongation factor for RNA polymerase II [Source:HGNC Symbol;Acc:HGNC:23114]	ENSG00000105656.13	ELL	8178	0.602	5.26	76.5	8.21e-16	2.7e-14	15.1
4	107931549	107953461	21913	+	ENSG00000155016	CYP2U1	protein_coding	chromosome	cytochrome P450 family 2 subfamily U member 1 [Source:HGNC Symbol;Acc:HGNC:20582]	ENSG00000155016.18	CYP2U1	113612	-0.909	1.45	76.5	8.38e-16	2.74e-14	15.1
1	3857267	3885429	28163	+	ENSG00000169598	DFFB	protein_coding	chromosome	DNA fragmentation factor subunit beta [Source:HGNC Symbol;Acc:HGNC:2773]	ENSG00000169598.15	DFFB	1677	-0.413	3.27	76.5	8.38e-16	2.74e-14	15.1
2	171922448	171983686	61239	+	ENSG00000128708	HAT1	protein_coding	chromosome	histone acetyltransferase 1 [Source:HGNC Symbol;Acc:HGNC:4821]	ENSG00000128708.13	HAT1	8520	0.547	5.64	76.5	8.46e-16	2.76e-14	15.1
7	30911694	30925517	13824	+	ENSG00000240583	AQP1	protein_coding	chromosome	aquaporin 1 (Colton blood group) [Source:HGNC Symbol;Acc:HGNC:633]	ENSG00000240583.12	AQP1	358	2.15	0.483	76.4	8.57e-16	2.79e-14	15.1
5	102753981	103031105	277125	+	ENSG00000145730	PAM	protein_coding	chromosome	peptidylglycine alpha-amidating monooxygenase [Source:HGNC Symbol;Acc:HGNC:8596]	ENSG00000145730.20	PAM	5066	0.95	5.01	76.3	8.87e-16	2.88e-14	15.1
1	155195588	155209051	13464	-	ENSG00000169231	THBS3	protein_coding	chromosome	thrombospondin 3 [Source:HGNC Symbol;Acc:HGNC:11787]	ENSG00000169231.13	THBS3	7059	0.723	4.98	76.3	9.02e-16	2.93e-14	15
1	32251239	32286165	34927	+	ENSG00000182866	LCK	protein_coding	chromosome	LCK proto-oncogene, Src family tyrosine kinase [Source:HGNC Symbol;Acc:HGNC:6524]	ENSG00000182866.17	LCK	3932	-1.16	6.28	76.3	9.1e-16	2.94e-14	15
16	84294846	84329844	34999	+	ENSG00000103175	WFDC1	protein_coding	chromosome	WAP four-disulfide core domain 1 [Source:HGNC Symbol;Acc:HGNC:15466]	ENSG00000103175.11	WFDC1	58189	2.02	1.8	76.2	9.27e-16	2.99e-14	15
1	160796074	160828261	32188	+	ENSG00000122224	LY9	protein_coding	chromosome	lymphocyte antigen 9 [Source:HGNC Symbol;Acc:HGNC:6730]	ENSG00000122224.18	LY9	4063	-1.07	4.2	76.1	9.6e-16	3.09e-14	15
22	50767501	50783663	16163	-	ENSG00000079974	RABL2B	protein_coding	chromosome	RAB, member of RAS oncogene family like 2B [Source:HGNC Symbol;Acc:HGNC:9800]	ENSG00000079974.17	RABL2B	11158	-0.534	3.9	76	1.02e-15	3.27e-14	15
7	150514872	150521073	6202	+	ENSG00000179144	GIMAP7	protein_coding	chromosome	GTPase, IMAP family member 7 [Source:HGNC Symbol;Acc:HGNC:22404]	ENSG00000179144.5	GIMAP7	168537	-0.925	6.99	76	1.02e-15	3.26e-14	15
5	132191838	132295315	103478	-	ENSG00000072682	P4HA2	protein_coding	chromosome	prolyl 4-hydroxylase subunit alpha 2 [Source:HGNC Symbol;Acc:HGNC:8547]	ENSG00000072682.18	P4HA2	8974	1.07	0.908	75.8	1.06e-15	3.4e-14	15
1	110401249	110407942	6694	-	ENSG00000134248	LAMTOR5	protein_coding	chromosome	late endosomal/lysosomal adaptor, MAPK and MTOR activator 5 [Source:HGNC Symbol;Acc:HGNC:17955]	ENSG00000134248.13	LAMTOR5	10542	0.634	6.43	75.8	1.07e-15	3.43e-14	15
17	36544912	36589848	44937	+	ENSG00000278311	GGNBP2	protein_coding	chromosome	gametogenetin binding protein 2 [Source:HGNC Symbol;Acc:HGNC:19357]	ENSG00000278311.5	GGNBP2	79893	0.425	6.32	75.7	1.13e-15	3.6e-14	14.9
4	2269582	2418663	149082	-	ENSG00000159733	ZFYVE28	protein_coding	chromosome	zinc finger FYVE-type containing 28 [Source:HGNC Symbol;Acc:HGNC:29334]	ENSG00000159733.13	ZFYVE28	57732	-1.05	1.65	75.6	1.15e-15	3.67e-14	14.9
17	47733236	47746122	12887	+	ENSG00000073861	TBX21	protein_coding	chromosome	T-box transcription factor 21 [Source:HGNC Symbol;Acc:HGNC:11599]	ENSG00000073861.3	TBX21	30009	-1.2	4.74	75.6	1.16e-15	3.69e-14	14.9
1	158610704	158686715	76012	-	ENSG00000163554	SPTA1	protein_coding	chromosome	spectrin alpha, erythrocytic 1 [Source:HGNC Symbol;Acc:HGNC:11272]	ENSG00000163554.15	SPTA1	6708	2.85	1.26	75.5	1.2e-15	3.8e-14	14.9
4	89236383	89307800	71418	-	ENSG00000185477	GPRIN3	protein_coding	chromosome	GPRIN family member 3 [Source:HGNC Symbol;Acc:HGNC:27733]	ENSG00000185477.5	GPRIN3	285513	-1.01	4.57	75.4	1.23e-15	3.9e-14	14.9
14	70366499	70417090	50592	-	ENSG00000213463	SYNJ2BP	protein_coding	chromosome	synaptojanin 2 binding protein [Source:HGNC Symbol;Acc:HGNC:18955]	ENSG00000213463.5	SYNJ2BP	55333	-0.89	3.16	75.4	1.27e-15	4e-14	14.9
17	40140318	40172171	31854	+	ENSG00000108349	CASC3	protein_coding	chromosome	CASC3 exon junction complex subunit [Source:HGNC Symbol;Acc:HGNC:17040]	ENSG00000108349.17	CASC3	22794	0.495	7.48	75.3	1.28e-15	4.03e-14	14.9
10	12129637	12169961	40325	+	ENSG00000065665	SEC61A2	protein_coding	chromosome	SEC61 translocon alpha 2 subunit [Source:HGNC Symbol;Acc:HGNC:17702]	ENSG00000065665.21	SEC61A2	55176	0.959	3.13	75.2	1.36e-15	4.26e-14	14.9
2	64453969	64461381	7413	+	ENSG00000119862	LGALSL	protein_coding	chromosome	galectin like [Source:HGNC Symbol;Acc:HGNC:25012]	ENSG00000119862.13	LGALSL	29094	0.948	5.64	75.2	1.36e-15	4.25e-14	14.9
14	23568035	23578790	10756	-	ENSG00000092051	JPH4	protein_coding	chromosome	junctophilin 4 [Source:HGNC Symbol;Acc:HGNC:20156]	ENSG00000092051.17	JPH4	84502	-1.41	0.307	75.1	1.38e-15	4.3e-14	14.9
3	111292719	111665750	373032	+	ENSG00000153283	CD96	protein_coding	chromosome	CD96 molecule [Source:HGNC Symbol;Acc:HGNC:16892]	ENSG00000153283.13	CD96	10225	-0.969	5.08	75.1	1.39e-15	4.32e-14	14.9
5	62578819	62581446	2628	+	ENSG00000186105	LRRC70	protein_coding	chromosome	leucine rich repeat containing 70 [Source:HGNC Symbol;Acc:HGNC:35155]	ENSG00000186105.8	LRRC70	100130733	1.69	3.67	75.1	1.41e-15	4.38e-14	14.9
22	30396941	30425303	28363	+	ENSG00000100003	SEC14L2	protein_coding	chromosome	SEC14 like lipid binding 2 [Source:HGNC Symbol;Acc:HGNC:10699]	ENSG00000100003.18	SEC14L2	23541	1.59	1.44	74.9	1.52e-15	4.73e-14	14.8
X	1268800	1310381	41582	+	ENSG00000198223	CSF2RA	protein_coding	chromosome	colony stimulating factor 2 receptor alpha subunit [Source:HGNC Symbol;Acc:HGNC:2435]	ENSG00000198223.16	CSF2RA	1438	0.69	7.16	74.8	1.57e-15	4.87e-14	14.8
7	128954180	129055173	100994	-	ENSG00000064419	TNPO3	protein_coding	chromosome	transportin 3 [Source:HGNC Symbol;Acc:HGNC:17103]	ENSG00000064419.13	TNPO3	23534	0.512	6.04	74.7	1.59e-15	4.91e-14	14.8
X	78945332	78963727	18396	+	ENSG00000078589	P2RY10	protein_coding	chromosome	P2Y receptor family member 10 [Source:HGNC Symbol;Acc:HGNC:19906]	ENSG00000078589.13	P2RY10	27334	-1.02	4.36	74.6	1.7e-15	5.24e-14	14.8
10	92826831	93059493	232663	+	ENSG00000138190	EXOC6	protein_coding	chromosome	exocyst complex component 6 [Source:HGNC Symbol;Acc:HGNC:23196]	ENSG00000138190.17	EXOC6	54536	0.82	5.88	74.6	1.7e-15	5.24e-14	14.8
5	177403204	177442901	39698	+	ENSG00000198055	GRK6	protein_coding	chromosome	G protein-coupled receptor kinase 6 [Source:HGNC Symbol;Acc:HGNC:4545]	ENSG00000198055.11	GRK6	2870	0.535	7.48	74.5	1.74e-15	5.33e-14	14.8
2	72175984	72826041	650058	-	ENSG00000144036	EXOC6B	protein_coding	chromosome	exocyst complex component 6B [Source:HGNC Symbol;Acc:HGNC:17085]	ENSG00000144036.15	EXOC6B	23233	-0.773	1.75	74.4	1.82e-15	5.56e-14	14.7
12	48904110	48931840	27731	+	ENSG00000139537	CCDC65	protein_coding	chromosome	coiled-coil domain containing 65 [Source:HGNC Symbol;Acc:HGNC:29937]	ENSG00000139537.11	CCDC65	85478	-1.34	2.1	74.3	1.85e-15	5.67e-14	14.7
16	23557721	23574389	16669	+	ENSG00000103353	UBFD1	protein_coding	chromosome	ubiquitin family domain containing 1 [Source:HGNC Symbol;Acc:HGNC:30565]	ENSG00000103353.16	UBFD1	56061	-0.664	3.6	74.2	1.96e-15	5.98e-14	14.7
10	77969251	78029515	60265	-	ENSG00000148606	POLR3A	protein_coding	chromosome	RNA polymerase III subunit A [Source:HGNC Symbol;Acc:HGNC:30074]	ENSG00000148606.13	POLR3A	11128	-0.388	3.44	74.2	1.97e-15	5.99e-14	14.7
10	97319271	97321915	2645	+	ENSG00000165879	FRAT1	protein_coding	chromosome	FRAT regulator of WNT signaling pathway 1 [Source:HGNC Symbol;Acc:HGNC:3944]	ENSG00000165879.9	FRAT1	10023	0.772	6.87	74.1	2e-15	6.06e-14	14.7
17	2593210	2685615	92406	+	ENSG00000007168	PAFAH1B1	protein_coding	chromosome	platelet activating factor acetylhydrolase 1b regulatory subunit 1 [Source:HGNC Symbol;Acc:HGNC:8574]	ENSG00000007168.13	PAFAH1B1	5048	0.531	7.11	74.1	2.02e-15	6.12e-14	14.7
11	118304545	118316175	11631	+	ENSG00000198851	CD3E	protein_coding	chromosome	CD3e molecule [Source:HGNC Symbol;Acc:HGNC:1674]	ENSG00000198851.9	CD3E	916	-1.23	6.58	74.1	2.02e-15	6.12e-14	14.7
11	59208510	59212927	4418	-	ENSG00000197629	MPEG1	protein_coding	chromosome	macrophage expressed 1 [Source:HGNC Symbol;Acc:HGNC:29619]	ENSG00000197629.6	MPEG1	219972	-0.863	8.58	74.1	2.03e-15	6.14e-14	14.7
3	48517684	48562015	44332	-	ENSG00000114268	PFKFB4	protein_coding	chromosome	6-phosphofructo-2-kinase/fructose-2,6-biphosphatase 4 [Source:HGNC Symbol;Acc:HGNC:8875]	ENSG00000114268.12	PFKFB4	5210	0.665	7.14	74.1	2.05e-15	6.16e-14	14.7
9	137447573	137459334	11762	-	ENSG00000165802	NSMF	protein_coding	chromosome	NMDA receptor synaptonuclear signaling and neuronal migration factor [Source:HGNC Symbol;Acc:HGNC:29843]	ENSG00000165802.22	NSMF	26012	-0.829	3.37	74	2.1e-15	6.3e-14	14.7
13	71437966	71867204	429239	-	ENSG00000276644	DACH1	protein_coding	chromosome	dachshund family transcription factor 1 [Source:HGNC Symbol;Acc:HGNC:2663]	ENSG00000276644.5	DACH1	1602	1.18	3.15	73.9	2.19e-15	6.56e-14	14.7
2	45651345	46187990	536646	+	ENSG00000171132	PRKCE	protein_coding	chromosome	protein kinase C epsilon [Source:HGNC Symbol;Acc:HGNC:9401]	ENSG00000171132.14	PRKCE	5581	1.14	3.62	73.9	2.21e-15	6.61e-14	14.7
21	34446688	34512210	65523	-	ENSG00000180509	KCNE1	protein_coding	chromosome	potassium voltage-gated channel subfamily E regulatory subunit 1 [Source:HGNC Symbol;Acc:HGNC:6240]	ENSG00000180509.12	KCNE1	3753	1.27	4.31	73.8	2.29e-15	6.82e-14	14.6
18	5392381	5630700	238320	-	ENSG00000082397	EPB41L3	protein_coding	chromosome	erythrocyte membrane protein band 4.1 like 3 [Source:HGNC Symbol;Acc:HGNC:3380]	ENSG00000082397.17	EPB41L3	23136	-0.969	4.15	73.8	2.3e-15	6.85e-14	14.6
15	63907036	64072033	164998	-	ENSG00000035664	DAPK2	protein_coding	chromosome	death associated protein kinase 2 [Source:HGNC Symbol;Acc:HGNC:2675]	ENSG00000035664.11	DAPK2	23604	0.766	6.21	73.6	2.44e-15	7.26e-14	14.6
14	21016763	21070872	54110	-	ENSG00000165795	NDRG2	protein_coding	chromosome	NDRG family member 2 [Source:HGNC Symbol;Acc:HGNC:14460]	ENSG00000165795.23	NDRG2	57447	-0.734	2.3	73.5	2.53e-15	7.5e-14	14.6
CHR_HSCHR17_7_CTG4	36103979	36106010	2032	+	ENSG00000275824	CCL4	protein_coding	chromosome	C-C motif chemokine ligand 4 [Source:HGNC Symbol;Acc:HGNC:10630]	ENSG00000275824.4	CCL4	6351	-1.05	2.96	73.5	2.54e-15	7.5e-14	14.6
8	26291508	26372680	81173	+	ENSG00000221914	PPP2R2A	protein_coding	chromosome	protein phosphatase 2 regulatory subunit Balpha [Source:HGNC Symbol;Acc:HGNC:9304]	ENSG00000221914.11	PPP2R2A	5520	0.353	5.63	73.5	2.56e-15	7.57e-14	14.6
2	218217141	218254356	37216	+	ENSG00000163466	ARPC2	protein_coding	chromosome	actin related protein 2/3 complex subunit 2 [Source:HGNC Symbol;Acc:HGNC:705]	ENSG00000163466.16	ARPC2	10109	0.408	9.92	73.3	2.76e-15	8.13e-14	14.6
18	32018825	32073219	54395	+	ENSG00000101695	RNF125	protein_coding	chromosome	ring finger protein 125 [Source:HGNC Symbol;Acc:HGNC:21150]	ENSG00000101695.9	RNF125	54941	-0.741	4.53	73.2	2.78e-15	8.18e-14	14.6
10	99702558	99756134	53577	+	ENSG00000119929	CUTC	protein_coding	chromosome	cutC copper transporter [Source:HGNC Symbol;Acc:HGNC:24271]	ENSG00000119929.13	CUTC	51076	0.554	5.06	73.2	2.84e-15	8.32e-14	14.5
1	22710839	22921500	210662	+	ENSG00000133216	EPHB2	protein_coding	chromosome	EPH receptor B2 [Source:HGNC Symbol;Acc:HGNC:3393]	ENSG00000133216.16	EPHB2	2048	-1.45	2.66	73.2	2.88e-15	8.43e-14	14.5
5	142770377	143229011	458635	+	ENSG00000145819	ARHGAP26	protein_coding	chromosome	Rho GTPase activating protein 26 [Source:HGNC Symbol;Acc:HGNC:17073]	ENSG00000145819.18	ARHGAP26	23092	0.748	7.93	73.1	2.93e-15	8.55e-14	14.5
18	62715541	62980433	264893	+	ENSG00000081913	PHLPP1	protein_coding	chromosome	PH domain and leucine rich repeat protein phosphatase 1 [Source:HGNC Symbol;Acc:HGNC:20610]	ENSG00000081913.14	PHLPP1	23239	0.66	3.74	73	3.04e-15	8.86e-14	14.5
7	140293693	140404433	110741	-	ENSG00000157800	SLC37A3	protein_coding	chromosome	solute carrier family 37 member 3 [Source:HGNC Symbol;Acc:HGNC:20651]	ENSG00000157800.18	SLC37A3	84255	1.02	5.98	73	3.08e-15	8.96e-14	14.5
20	25673195	25696853	23659	-	ENSG00000130684	ZNF337	protein_coding	chromosome	zinc finger protein 337 [Source:HGNC Symbol;Acc:HGNC:15809]	ENSG00000130684.14	ZNF337	26152	-0.726	3.63	73	3.09e-15	8.97e-14	14.5
11	44885903	44951306	65404	-	ENSG00000175274	TP53I11	protein_coding	chromosome	tumor protein p53 inducible protein 11 [Source:HGNC Symbol;Acc:HGNC:16842]	ENSG00000175274.18	TP53I11	9537	0.694	6.16	72.9	3.17e-15	9.18e-14	14.5
5	179060373	179083977	23605	+	ENSG00000177932	ZNF354C	protein_coding	chromosome	zinc finger protein 354C [Source:HGNC Symbol;Acc:HGNC:16736]	ENSG00000177932.7	ZNF354C	30832	-0.965	1.65	72.8	3.25e-15	9.4e-14	14.5
12	69738681	69823204	84524	+	ENSG00000127328	RAB3IP	protein_coding	chromosome	RAB3A interacting protein [Source:HGNC Symbol;Acc:HGNC:16508]	ENSG00000127328.21	RAB3IP	117177	0.641	3.9	72.8	3.31e-15	9.55e-14	14.5
3	122577628	122639047	61420	+	ENSG00000173200	PARP15	protein_coding	chromosome	poly(ADP-ribose) polymerase family member 15 [Source:HGNC Symbol;Acc:HGNC:26876]	ENSG00000173200.13	PARP15	165631	-0.911	4.39	72.6	3.47e-15	1e-13	14.5
8	22089150	22104911	15762	+	ENSG00000158863	FAM160B2	protein_coding	chromosome	family with sequence similarity 160 member B2 [Source:HGNC Symbol;Acc:HGNC:16492]	ENSG00000158863.22	FAM160B2	64760	-0.658	3.75	72.6	3.52e-15	1.01e-13	14.5
1	151770107	151791416	21310	-	ENSG00000182134	TDRKH	protein_coding	chromosome	tudor and KH domain containing [Source:HGNC Symbol;Acc:HGNC:11713]	ENSG00000182134.16	TDRKH	11022	-0.74	1.65	72.6	3.54e-15	1.02e-13	14.5
16	67674531	67719339	44809	-	ENSG00000141098	GFOD2	protein_coding	chromosome	glucose-fructose oxidoreductase domain containing 2 [Source:HGNC Symbol;Acc:HGNC:28159]	ENSG00000141098.13	GFOD2	81577	0.592	4.36	72.6	3.6e-15	1.03e-13	14.4
13	99254714	99261744	7031	-	ENSG00000125245	GPR18	protein_coding	chromosome	G protein-coupled receptor 18 [Source:HGNC Symbol;Acc:HGNC:4472]	ENSG00000125245.12	GPR18	2841	-1.05	2.26	72.5	3.68e-15	1.05e-13	14.4
14	76786168	76826246	40079	-	ENSG00000013523	ANGEL1	protein_coding	chromosome	angel homolog 1 [Source:HGNC Symbol;Acc:HGNC:19961]	ENSG00000013523.10	ANGEL1	23357	-0.703	3.33	72.5	3.74e-15	1.07e-13	14.4
12	15322508	15598331	275824	+	ENSG00000151490	PTPRO	protein_coding	chromosome	protein tyrosine phosphatase receptor type O [Source:HGNC Symbol;Acc:HGNC:9678]	ENSG00000151490.14	PTPRO	5800	-1.06	3.3	72.3	3.98e-15	1.13e-13	14.4
16	57610652	57665580	54929	+	ENSG00000205336	ADGRG1	protein_coding	chromosome	adhesion G protein-coupled receptor G1 [Source:HGNC Symbol;Acc:HGNC:4512]	ENSG00000205336.12	ADGRG1	9289	-1.34	5.02	72.2	4.11e-15	1.17e-13	14.4
8	140520156	140635633	115478	-	ENSG00000123908	AGO2	protein_coding	chromosome	argonaute RISC catalytic component 2 [Source:HGNC Symbol;Acc:HGNC:3263]	ENSG00000123908.12	AGO2	27161	0.775	5.78	72.1	4.23e-15	1.2e-13	14.4
5	62403972	62628582	224611	+	ENSG00000086200	IPO11	protein_coding	chromosome	importin 11 [Source:HGNC Symbol;Acc:HGNC:20628]	ENSG00000086200.16	IPO11	51194	1.05	4.15	72.1	4.27e-15	1.21e-13	14.4
6	33620365	33696574	76210	+	ENSG00000096433	ITPR3	protein_coding	chromosome	inositol 1,4,5-trisphosphate receptor type 3 [Source:HGNC Symbol;Acc:HGNC:6182]	ENSG00000096433.11	ITPR3	3710	-0.937	4.05	72.1	4.28e-15	1.21e-13	14.4
7	2906141	3043945	137805	-	ENSG00000198286	CARD11	protein_coding	chromosome	caspase recruitment domain family member 11 [Source:HGNC Symbol;Acc:HGNC:16393]	ENSG00000198286.9	CARD11	84433	-0.978	4.2	72.1	4.34e-15	1.22e-13	14.4
3	122055362	122121139	65778	+	ENSG00000114013	CD86	protein_coding	chromosome	CD86 molecule [Source:HGNC Symbol;Acc:HGNC:1705]	ENSG00000114013.16	CD86	942	-0.769	5.7	72.1	4.35e-15	1.22e-13	14.4
1	209827972	209857565	29594	+	ENSG00000117597	UTP25	protein_coding	chromosome	UTP25 small subunit processor component [Source:HGNC Symbol;Acc:HGNC:28440]	ENSG00000117597.18	UTP25	27042	-0.635	3.15	72	4.35e-15	1.22e-13	14.4
1	145719471	145739288	19818	+	ENSG00000117281	CD160	protein_coding	chromosome	CD160 molecule [Source:HGNC Symbol;Acc:HGNC:17013]	ENSG00000117281.16	CD160	11126	-1.52	2.6	72	4.42e-15	1.24e-13	14.4
21	41885112	41954018	68907	-	ENSG00000157617	C2CD2	protein_coding	chromosome	C2 calcium dependent domain containing 2 [Source:HGNC Symbol;Acc:HGNC:1266]	ENSG00000157617.17	C2CD2	25966	-0.856	1.68	72	4.49e-15	1.26e-13	14.3
5	157142933	157255191	112259	+	ENSG00000113263	ITK	protein_coding	chromosome	IL2 inducible T cell kinase [Source:HGNC Symbol;Acc:HGNC:6171]	ENSG00000113263.12	ITK	3702	-1.05	5.7	71.8	4.71e-15	1.32e-13	14.3
2	30231534	30323730	92197	+	ENSG00000213626	LBH	protein_coding	chromosome	LBH regulator of WNT signaling pathway [Source:HGNC Symbol;Acc:HGNC:29532]	ENSG00000213626.13	LBH	81606	-0.938	6.04	71.8	4.74e-15	1.32e-13	14.3
6	35832966	35921342	88377	-	ENSG00000096063	SRPK1	protein_coding	chromosome	SRSF protein kinase 1 [Source:HGNC Symbol;Acc:HGNC:11305]	ENSG00000096063.16	SRPK1	6732	0.964	7.58	71.8	4.84e-15	1.35e-13	14.3
20	58389122	58451101	61980	+	ENSG00000124164	VAPB	protein_coding	chromosome	VAMP associated protein B and C [Source:HGNC Symbol;Acc:HGNC:12649]	ENSG00000124164.15	VAPB	9217	0.344	4.82	71.7	4.87e-15	1.35e-13	14.3
2	120217479	120223400	5922	-	ENSG00000226479	TMEM185B	protein_coding	chromosome	transmembrane protein 185B [Source:HGNC Symbol;Acc:HGNC:18896]	ENSG00000226479.4	TMEM185B	79134	0.596	5.33	71.7	4.88e-15	1.35e-13	14.3
1	160541095	160579516	38422	-	ENSG00000066294	CD84	protein_coding	chromosome	CD84 molecule [Source:HGNC Symbol;Acc:HGNC:1704]	ENSG00000066294.14	CD84	8832	-0.916	4.84	71.7	4.94e-15	1.37e-13	14.3
1	156193932	156212796	18865	+	ENSG00000160785	SLC25A44	protein_coding	chromosome	solute carrier family 25 member 44 [Source:HGNC Symbol;Acc:HGNC:29036]	ENSG00000160785.13	SLC25A44	9673	0.71	7.01	71.7	4.98e-15	1.37e-13	14.3
7	152025674	152122340	96667	+	ENSG00000178234	GALNT11	protein_coding	chromosome	polypeptide N-acetylgalactosaminyltransferase 11 [Source:HGNC Symbol;Acc:HGNC:19875]	ENSG00000178234.13	GALNT11	63917	-0.495	4.13	71.7	5.03e-15	1.39e-13	14.3
1	113876816	113887581	10766	-	ENSG00000188761	BCL2L15	protein_coding	chromosome	BCL2 like 15 [Source:HGNC Symbol;Acc:HGNC:33624]	ENSG00000188761.13	BCL2L15	440603	1.82	3.22	71.6	5.08e-15	1.4e-13	14.3
X	16946658	17153272	206615	+	ENSG00000169891	REPS2	protein_coding	chromosome	RALBP1 associated Eps domain containing 2 [Source:HGNC Symbol;Acc:HGNC:9963]	ENSG00000169891.18	REPS2	9185	0.923	6.47	71.6	5.17e-15	1.42e-13	14.3
2	112645939	112663825	17887	+	ENSG00000144136	SLC20A1	protein_coding	chromosome	solute carrier family 20 member 1 [Source:HGNC Symbol;Acc:HGNC:10946]	ENSG00000144136.11	SLC20A1	6574	-0.521	5.9	71.5	5.37e-15	1.47e-13	14.3
22	19449911	19479202	29292	-	ENSG00000070010	UFD1	protein_coding	chromosome	ubiquitin recognition factor in ER associated degradation 1 [Source:HGNC Symbol;Acc:HGNC:12520]	ENSG00000070010.19	UFD1	7353	0.381	6.04	71.5	5.4e-15	1.47e-13	14.3
2	67397322	67412089	14768	+	ENSG00000143971	ETAA1	protein_coding	chromosome	ETAA1 activator of ATR kinase [Source:HGNC Symbol;Acc:HGNC:24648]	ENSG00000143971.9	ETAA1	54465	-0.557	2.87	71.5	5.41e-15	1.47e-13	14.3
1	231363797	231528603	164807	-	ENSG00000287856	AL445524.2	protein_coding	chromosome	novel protein	ENSG00000287856.1	AL445524.2	NA	0.789	4.1	71.5	5.41e-15	1.47e-13	14.3
1	202193901	202319781	125881	+	ENSG00000133067	LGR6	protein_coding	chromosome	leucine rich repeat containing G protein-coupled receptor 6 [Source:HGNC Symbol;Acc:HGNC:19719]	ENSG00000133067.17	LGR6	59352	-1.28	1.5	71.4	5.48e-15	1.49e-13	14.3
19	6210381	6279975	69595	-	ENSG00000130382	MLLT1	protein_coding	chromosome	MLLT1 super elongation complex subunit [Source:HGNC Symbol;Acc:HGNC:7134]	ENSG00000130382.9	MLLT1	4298	0.687	5.17	71.3	5.81e-15	1.57e-13	14.2
17	7661779	7687550	25772	-	ENSG00000141510	TP53	protein_coding	chromosome	tumor protein p53 [Source:HGNC Symbol;Acc:HGNC:11998]	ENSG00000141510.17	TP53	7157	-0.61	4.21	71.3	5.82e-15	1.57e-13	14.2
22	39077067	39087743	10677	+	ENSG00000239713	APOBEC3G	protein_coding	chromosome	apolipoprotein B mRNA editing enzyme catalytic subunit 3G [Source:HGNC Symbol;Acc:HGNC:17357]	ENSG00000239713.9	APOBEC3G	60489	-0.571	6.26	71.3	5.85e-15	1.58e-13	14.2
6	147204425	147390476	186052	+	ENSG00000164506	STXBP5	protein_coding	chromosome	syntaxin binding protein 5 [Source:HGNC Symbol;Acc:HGNC:19665]	ENSG00000164506.14	STXBP5	134957	0.771	6.73	71.2	5.87e-15	1.58e-13	14.2
13	30713478	30764426	50949	+	ENSG00000132965	ALOX5AP	protein_coding	chromosome	arachidonate 5-lipoxygenase activating protein [Source:HGNC Symbol;Acc:HGNC:436]	ENSG00000132965.9	ALOX5AP	241	0.94	9.55	71.2	5.89e-15	1.59e-13	14.2
3	52833121	52897562	64442	-	ENSG00000248592	STIMATE-MUSTN1	protein_coding	chromosome	STIMATE-MUSTN1 readthrough [Source:HGNC Symbol;Acc:HGNC:38834]	ENSG00000248592.7	STIMATE-MUSTN1	100526772	1.02	4.29	71.2	6.01e-15	1.61e-13	14.2
1	153390032	153391073	1042	-	ENSG00000143546	S100A8	protein_coding	chromosome	S100 calcium binding protein A8 [Source:HGNC Symbol;Acc:HGNC:10498]	ENSG00000143546.10	S100A8	6279	1.19	13.9	71.2	6.05e-15	1.62e-13	14.2
1	2050411	2185395	134985	+	ENSG00000067606	PRKCZ	protein_coding	chromosome	protein kinase C zeta [Source:HGNC Symbol;Acc:HGNC:9412]	ENSG00000067606.17	PRKCZ	5590	0.735	3.79	71.1	6.17e-15	1.65e-13	14.2
3	38453890	38493142	39253	+	ENSG00000114739	ACVR2B	protein_coding	chromosome	activin A receptor type 2B [Source:HGNC Symbol;Acc:HGNC:174]	ENSG00000114739.14	ACVR2B	93	-0.963	1.09	71.1	6.23e-15	1.66e-13	14.2
14	22893204	22919182	25979	-	ENSG00000100461	RBM23	protein_coding	chromosome	RNA binding motif protein 23 [Source:HGNC Symbol;Acc:HGNC:20155]	ENSG00000100461.18	RBM23	55147	0.406	7.52	71.1	6.31e-15	1.68e-13	14.2
1	180269653	180502954	233302	-	ENSG00000230124	ACBD6	protein_coding	chromosome	acyl-CoA binding domain containing 6 [Source:HGNC Symbol;Acc:HGNC:23339]	ENSG00000230124.8	ACBD6	84320	0.79	4.18	70.9	6.67e-15	1.78e-13	14.2
10	72273924	72276036	2113	+	ENSG00000168209	DDIT4	protein_coding	chromosome	DNA damage inducible transcript 4 [Source:HGNC Symbol;Acc:HGNC:24944]	ENSG00000168209.5	DDIT4	54541	1.2	5.71	70.9	6.8e-15	1.81e-13	14.2
11	5232678	5243657	10980	-	ENSG00000223609	HBD	protein_coding	chromosome	hemoglobin subunit delta [Source:HGNC Symbol;Acc:HGNC:4829]	ENSG00000223609.11	HBD	3045	2.97	5.99	70.8	7.07e-15	1.87e-13	14.2
17	50478860	50485974	7115	+	ENSG00000136444	RSAD1	protein_coding	chromosome	radical S-adenosyl methionine domain containing 1 [Source:HGNC Symbol;Acc:HGNC:25634]	ENSG00000136444.10	RSAD1	55316	-0.614	4.39	70.7	7.16e-15	1.89e-13	14.1
21	38805183	38824955	19773	+	ENSG00000157557	ETS2	protein_coding	chromosome	ETS proto-oncogene 2, transcription factor [Source:HGNC Symbol;Acc:HGNC:3489]	ENSG00000157557.13	ETS2	2114	1.08	7.14	70.7	7.29e-15	1.92e-13	14.1
17	8140472	8156506	16035	-	ENSG00000179094	PER1	protein_coding	chromosome	period circadian regulator 1 [Source:HGNC Symbol;Acc:HGNC:8845]	ENSG00000179094.16	PER1	5187	1.63	5.56	70.6	7.35e-15	1.94e-13	14.1
19	39328353	39342372	14020	-	ENSG00000130755	GMFG	protein_coding	chromosome	glia maturation factor gamma [Source:HGNC Symbol;Acc:HGNC:4374]	ENSG00000130755.13	GMFG	9535	0.773	10	70.6	7.6e-15	2e-13	14.1
2	11677595	11827409	149815	+	ENSG00000134324	LPIN1	protein_coding	chromosome	lipin 1 [Source:HGNC Symbol;Acc:HGNC:13345]	ENSG00000134324.11	LPIN1	23175	-0.767	4.21	70.5	7.73e-15	2.03e-13	14.1
4	75940950	75990962	50013	-	ENSG00000198301	SDAD1	protein_coding	chromosome	SDA1 domain containing 1 [Source:HGNC Symbol;Acc:HGNC:25537]	ENSG00000198301.12	SDAD1	55153	-0.654	4.34	70.4	7.95e-15	2.08e-13	14.1
3	119211732	119240946	29215	-	ENSG00000121578	B4GALT4	protein_coding	chromosome	beta-1,4-galactosyltransferase 4 [Source:HGNC Symbol;Acc:HGNC:927]	ENSG00000121578.13	B4GALT4	8702	0.857	4.66	70.4	7.97e-15	2.09e-13	14.1
6	149749443	149811420	61978	+	ENSG00000120265	PCMT1	protein_coding	chromosome	protein-L-isoaspartate (D-aspartate) O-methyltransferase [Source:HGNC Symbol;Acc:HGNC:8728]	ENSG00000120265.17	PCMT1	5110	0.555	6.73	70.4	8.03e-15	2.09e-13	14.1
12	7089587	7109238	19652	-	ENSG00000139178	C1RL	protein_coding	chromosome	complement C1r subcomponent like [Source:HGNC Symbol;Acc:HGNC:21265]	ENSG00000139178.11	C1RL	51279	0.63	6.73	70.4	8.03e-15	2.09e-13	14.1
2	72942036	73075619	133584	-	ENSG00000144040	SFXN5	protein_coding	chromosome	sideroflexin 5 [Source:HGNC Symbol;Acc:HGNC:16073]	ENSG00000144040.12	SFXN5	94097	0.481	4.84	70.4	8.13e-15	2.12e-13	14.1
12	8533305	8540905	7601	-	ENSG00000166523	CLEC4E	protein_coding	chromosome	C-type lectin domain family 4 member E [Source:HGNC Symbol;Acc:HGNC:14555]	ENSG00000166523.8	CLEC4E	26253	1.14	9.08	70.4	8.2e-15	2.13e-13	14.1
7	149764182	149773588	9407	-	ENSG00000181444	ZNF467	protein_coding	chromosome	zinc finger protein 467 [Source:HGNC Symbol;Acc:HGNC:23154]	ENSG00000181444.13	ZNF467	168544	0.741	5.12	70.3	8.25e-15	2.14e-13	14.1
14	103385392	103503831	118440	+	ENSG00000075413	MARK3	protein_coding	chromosome	microtubule affinity regulating kinase 3 [Source:HGNC Symbol;Acc:HGNC:6897]	ENSG00000075413.18	MARK3	4140	0.341	6.74	70.3	8.36e-15	2.16e-13	14.1
2	224765090	225042445	277356	-	ENSG00000135905	DOCK10	protein_coding	chromosome	dedicator of cytokinesis 10 [Source:HGNC Symbol;Acc:HGNC:23479]	ENSG00000135905.19	DOCK10	55619	-0.877	5.36	70.3	8.4e-15	2.17e-13	14.1
9	114329869	114333256	3388	+	ENSG00000228278	ORM2	protein_coding	chromosome	orosomucoid 2 [Source:HGNC Symbol;Acc:HGNC:8499]	ENSG00000228278.4	ORM2	5005	2.13	2.24	70.3	8.45e-15	2.18e-13	14.1
12	116548105	116576606	28502	+	ENSG00000258102	MAP1LC3B2	protein_coding	chromosome	microtubule associated protein 1 light chain 3 beta 2 [Source:HGNC Symbol;Acc:HGNC:34390]	ENSG00000258102.5	MAP1LC3B2	643246	0.736	3.17	70.2	8.66e-15	2.23e-13	14.1
1	168540768	168543997	3230	-	ENSG00000143185	XCL2	protein_coding	chromosome	X-C motif chemokine ligand 2 [Source:HGNC Symbol;Acc:HGNC:10646]	ENSG00000143185.4	XCL2	6846	-1.36	1.81	70.2	8.67e-15	2.23e-13	14.1
7	80369575	80679277	309703	+	ENSG00000135218	CD36	protein_coding	chromosome	CD36 molecule [Source:HGNC Symbol;Acc:HGNC:1663]	ENSG00000135218.19	CD36	948	-1.09	7.52	70.2	8.68e-15	2.23e-13	14.1
7	149262171	149297302	35132	+	ENSG00000204946	ZNF783	protein_coding	chromosome	zinc finger family member 783 [Source:HGNC Symbol;Acc:HGNC:27222]	ENSG00000204946.10	ZNF783	100289678	-0.743	3.53	70.2	8.78e-15	2.25e-13	14.1
10	43138445	43185302	46858	+	ENSG00000169826	CSGALNACT2	protein_coding	chromosome	chondroitin sulfate N-acetylgalactosaminyltransferase 2 [Source:HGNC Symbol;Acc:HGNC:24292]	ENSG00000169826.8	CSGALNACT2	55454	1.29	7.82	70.1	8.99e-15	2.3e-13	14
10	110898728	110919201	20474	-	ENSG00000214413	BBIP1	protein_coding	chromosome	BBSome interacting protein 1 [Source:HGNC Symbol;Acc:HGNC:28093]	ENSG00000214413.8	BBIP1	92482	0.499	5.17	70.1	9.08e-15	2.32e-13	14
16	3953387	4116442	163056	-	ENSG00000162104	ADCY9	protein_coding	chromosome	adenylate cyclase 9 [Source:HGNC Symbol;Acc:HGNC:240]	ENSG00000162104.10	ADCY9	115	-0.92	2.07	70	9.25e-15	2.35e-13	14
X	66021738	66040125	18388	-	ENSG00000155659	VSIG4	protein_coding	chromosome	V-set and immunoglobulin domain containing 4 [Source:HGNC Symbol;Acc:HGNC:17032]	ENSG00000155659.15	VSIG4	11326	2.16	5.29	70	9.26e-15	2.35e-13	14
6	108211222	108261246	50025	-	ENSG00000112335	SNX3	protein_coding	chromosome	sorting nexin 3 [Source:HGNC Symbol;Acc:HGNC:11174]	ENSG00000112335.15	SNX3	8724	0.776	7.57	70	9.27e-15	2.35e-13	14
20	1442162	1473842	31681	-	ENSG00000088833	NSFL1C	protein_coding	chromosome	NSFL1 cofactor [Source:HGNC Symbol;Acc:HGNC:15912]	ENSG00000088833.17	NSFL1C	55968	0.576	7.16	70	9.31e-15	2.36e-13	14
12	122078756	122147344	68589	+	ENSG00000175727	MLXIP	protein_coding	chromosome	MLX interacting protein [Source:HGNC Symbol;Acc:HGNC:17055]	ENSG00000175727.14	MLXIP	22877	0.609	6.04	70	9.4e-15	2.38e-13	14
3	49805209	49813953	8745	-	ENSG00000182179	UBA7	protein_coding	chromosome	ubiquitin like modifier activating enzyme 7 [Source:HGNC Symbol;Acc:HGNC:12471]	ENSG00000182179.13	UBA7	7318	-0.585	7.1	69.9	9.57e-15	2.41e-13	14
X	155489011	155669944	180934	-	ENSG00000185973	TMLHE	protein_coding	chromosome	trimethyllysine hydroxylase, epsilon [Source:HGNC Symbol;Acc:HGNC:18308]	ENSG00000185973.11	TMLHE	55217	0.689	4.49	70	9.57e-15	2.41e-13	14
19	10602457	10644557	42101	+	ENSG00000129353	SLC44A2	protein_coding	chromosome	solute carrier family 44 member 2 [Source:HGNC Symbol;Acc:HGNC:17292]	ENSG00000129353.15	SLC44A2	57153	0.484	8.8	69.9	9.58e-15	2.41e-13	14
12	53191323	53207282	15960	-	ENSG00000139626	ITGB7	protein_coding	chromosome	integrin subunit beta 7 [Source:HGNC Symbol;Acc:HGNC:6162]	ENSG00000139626.16	ITGB7	3695	-1	6.18	69.9	9.64e-15	2.42e-13	14
14	21841240	21841774	535	+	ENSG00000211785	TRAV12-1	TR_V_gene	chromosome	T cell receptor alpha variable 12-1 [Source:HGNC Symbol;Acc:HGNC:12105]	ENSG00000211785.1	TRAV12-1	NA	-1.41	0.686	69.9	9.8e-15	2.46e-13	14
9	121338987	121370304	31318	-	ENSG00000148175	STOM	protein_coding	chromosome	stomatin [Source:HGNC Symbol;Acc:HGNC:3383]	ENSG00000148175.13	STOM	2040	1.15	8.2	69.9	9.82e-15	2.46e-13	14
7	66682164	66811464	129301	+	ENSG00000154710	RABGEF1	protein_coding	chromosome	RAB guanine nucleotide exchange factor 1 [Source:HGNC Symbol;Acc:HGNC:17676]	ENSG00000154710.17	RABGEF1	27342	0.909	5.55	69.8	1.01e-14	2.52e-13	14
2	120346136	120351803	5668	+	ENSG00000163083	INHBB	protein_coding	chromosome	inhibin subunit beta B [Source:HGNC Symbol;Acc:HGNC:6067]	ENSG00000163083.6	INHBB	3625	1.63	1.7	69.8	1.02e-14	2.54e-13	14
1	43281877	43285617	3741	-	ENSG00000253313	C1orf210	protein_coding	chromosome	chromosome 1 open reading frame 210 [Source:HGNC Symbol;Acc:HGNC:28755]	ENSG00000253313.6	C1orf210	149466	1.66	0.411	69.7	1.03e-14	2.57e-13	14
10	72096032	72217134	121103	-	ENSG00000138303	ASCC1	protein_coding	chromosome	activating signal cointegrator 1 complex subunit 1 [Source:HGNC Symbol;Acc:HGNC:24268]	ENSG00000138303.18	ASCC1	51008	0.473	3.91	69.7	1.07e-14	2.66e-13	14
19	10512742	10517931	5190	-	ENSG00000180739	S1PR5	protein_coding	chromosome	sphingosine-1-phosphate receptor 5 [Source:HGNC Symbol;Acc:HGNC:14299]	ENSG00000180739.14	S1PR5	53637	-1.35	4.14	69.6	1.08e-14	2.68e-13	14
7	41667168	41705834	38667	-	ENSG00000122641	INHBA	protein_coding	chromosome	inhibin subunit beta A [Source:HGNC Symbol;Acc:HGNC:6066]	ENSG00000122641.11	INHBA	3624	2.07	1.4	69.6	1.09e-14	2.69e-13	14
7	150625375	150632648	7274	-	ENSG00000133561	GIMAP6	protein_coding	chromosome	GTPase, IMAP family member 6 [Source:HGNC Symbol;Acc:HGNC:21918]	ENSG00000133561.15	GIMAP6	474344	-0.695	6.75	69.6	1.09e-14	2.69e-13	14
9	75088514	75147265	58752	+	ENSG00000134996	OSTF1	protein_coding	chromosome	osteoclast stimulating factor 1 [Source:HGNC Symbol;Acc:HGNC:8510]	ENSG00000134996.12	OSTF1	26578	0.531	7.83	69.5	1.14e-14	2.81e-13	13.9
12	120210439	120265771	55333	-	ENSG00000089159	PXN	protein_coding	chromosome	paxillin [Source:HGNC Symbol;Acc:HGNC:9718]	ENSG00000089159.16	PXN	5829	0.529	8.89	69.4	1.17e-14	2.88e-13	13.9
19	10221433	10231331	9899	-	ENSG00000267534	S1PR2	protein_coding	chromosome	sphingosine-1-phosphate receptor 2 [Source:HGNC Symbol;Acc:HGNC:3169]	ENSG00000267534.4	S1PR2	9294	-0.628	1.71	69.4	1.2e-14	2.94e-13	13.9
1	109309568	109397918	88351	-	ENSG00000134243	SORT1	protein_coding	chromosome	sortilin 1 [Source:HGNC Symbol;Acc:HGNC:11186]	ENSG00000134243.12	SORT1	6272	1.07	7.24	69.3	1.22e-14	2.99e-13	13.9
8	143990056	143993415	3360	+	ENSG00000178719	GRINA	protein_coding	chromosome	glutamate ionotropic receptor NMDA type subunit associated protein 1 [Source:HGNC Symbol;Acc:HGNC:4589]	ENSG00000178719.17	GRINA	2907	0.969	7.43	69.3	1.23e-14	3.03e-13	13.9
2	239048168	239401654	353487	-	ENSG00000068024	HDAC4	protein_coding	chromosome	histone deacetylase 4 [Source:HGNC Symbol;Acc:HGNC:14063]	ENSG00000068024.16	HDAC4	9759	0.641	5.69	69.2	1.25e-14	3.06e-13	13.9
5	132410832	132646079	235248	+	ENSG00000283782	AC116366.3	protein_coding	chromosome	novel protein	ENSG00000283782.2	AC116366.3	NA	-0.521	4.29	69.2	1.27e-14	3.1e-13	13.9
22	31944522	31957603	13082	+	ENSG00000128245	YWHAH	protein_coding	chromosome	tyrosine 3-monooxygenase/tryptophan 5-monooxygenase activation protein eta [Source:HGNC Symbol;Acc:HGNC:12853]	ENSG00000128245.15	YWHAH	7533	0.553	6.79	69.1	1.32e-14	3.21e-13	13.9
X	112774503	112840815	66313	-	ENSG00000126016	AMOT	protein_coding	chromosome	angiomotin [Source:HGNC Symbol;Acc:HGNC:17810]	ENSG00000126016.15	AMOT	154796	-1.25	0.049	69.1	1.34e-14	3.25e-13	13.9
7	140453033	140479536	26504	-	ENSG00000133606	MKRN1	protein_coding	chromosome	makorin ring finger protein 1 [Source:HGNC Symbol;Acc:HGNC:7112]	ENSG00000133606.11	MKRN1	23608	0.381	7.91	69.1	1.34e-14	3.26e-13	13.9
1	167430640	167518610	87971	-	ENSG00000198821	CD247	protein_coding	chromosome	CD247 molecule [Source:HGNC Symbol;Acc:HGNC:1677]	ENSG00000198821.10	CD247	919	-1.11	6.11	69	1.35e-14	3.27e-13	13.9
14	21965451	21966061	611	+	ENSG00000211794	TRAV12-3	TR_V_gene	chromosome	T cell receptor alpha variable 12-3 [Source:HGNC Symbol;Acc:HGNC:12107]	ENSG00000211794.3	TRAV12-3	NA	-1.33	0.747	69	1.35e-14	3.27e-13	13.9
16	74447427	74607144	159718	-	ENSG00000090863	GLG1	protein_coding	chromosome	golgi glycoprotein 1 [Source:HGNC Symbol;Acc:HGNC:4316]	ENSG00000090863.11	GLG1	2734	-0.303	6.59	69	1.36e-14	3.28e-13	13.9
17	44191805	44200113	8309	-	ENSG00000087152	ATXN7L3	protein_coding	chromosome	ataxin 7 like 3 [Source:HGNC Symbol;Acc:HGNC:25416]	ENSG00000087152.15	ATXN7L3	56970	0.431	6.89	68.9	1.41e-14	3.4e-13	13.9
17	28879335	28897733	18399	-	ENSG00000132589	FLOT2	protein_coding	chromosome	flotillin 2 [Source:HGNC Symbol;Acc:HGNC:3758]	ENSG00000132589.16	FLOT2	2319	0.846	9.54	68.9	1.41e-14	3.4e-13	13.9
21	31118416	31559977	441562	-	ENSG00000156299	TIAM1	protein_coding	chromosome	T cell lymphoma invasion and metastasis 1 [Source:HGNC Symbol;Acc:HGNC:11805]	ENSG00000156299.13	TIAM1	7074	-1.08	3.73	68.9	1.43e-14	3.44e-13	13.8
22	23688136	23699176	11041	+	ENSG00000159496	RGL4	protein_coding	chromosome	ral guanine nucleotide dissociation stimulator like 4 [Source:HGNC Symbol;Acc:HGNC:31911]	ENSG00000159496.14	RGL4	266747	1.27	6.66	68.8	1.47e-14	3.53e-13	13.8
10	95711779	95877266	165488	+	ENSG00000138185	ENTPD1	protein_coding	chromosome	ectonucleoside triphosphate diphosphohydrolase 1 [Source:HGNC Symbol;Acc:HGNC:3363]	ENSG00000138185.20	ENTPD1	953	0.647	7.71	68.8	1.49e-14	3.57e-13	13.8
13	23328826	23433740	104915	-	ENSG00000151835	SACS	protein_coding	chromosome	sacsin molecular chaperone [Source:HGNC Symbol;Acc:HGNC:10519]	ENSG00000151835.16	SACS	26278	-0.851	3.33	68.7	1.52e-14	3.63e-13	13.8
17	59707192	59842255	135064	+	ENSG00000062716	VMP1	protein_coding	chromosome	vacuole membrane protein 1 [Source:HGNC Symbol;Acc:HGNC:29559]	ENSG00000062716.13	VMP1	81671	0.805	9.87	68.6	1.59e-14	3.8e-13	13.8
12	10226058	10329608	103551	+	ENSG00000134539	KLRD1	protein_coding	chromosome	killer cell lectin like receptor D1 [Source:HGNC Symbol;Acc:HGNC:6378]	ENSG00000134539.17	KLRD1	3824	-1.11	5.9	68.6	1.59e-14	3.79e-13	13.8
7	44379119	44490658	111540	-	ENSG00000015676	NUDCD3	protein_coding	chromosome	NudC domain containing 3 [Source:HGNC Symbol;Acc:HGNC:22208]	ENSG00000015676.18	NUDCD3	23386	-0.43	4.87	68.5	1.63e-14	3.89e-13	13.8
2	227325151	227357836	32686	+	ENSG00000168958	MFF	protein_coding	chromosome	mitochondrial fission factor [Source:HGNC Symbol;Acc:HGNC:24858]	ENSG00000168958.19	MFF	56947	0.448	5.74	68.5	1.65e-14	3.92e-13	13.8
1	17539698	17697874	158177	+	ENSG00000074964	ARHGEF10L	protein_coding	chromosome	Rho guanine nucleotide exchange factor 10 like [Source:HGNC Symbol;Acc:HGNC:25540]	ENSG00000074964.17	ARHGEF10L	55160	-1.27	2.73	68.5	1.66e-14	3.94e-13	13.8
17	21284672	21315232	30561	+	ENSG00000034152	MAP2K3	protein_coding	chromosome	mitogen-activated protein kinase kinase 3 [Source:HGNC Symbol;Acc:HGNC:6843]	ENSG00000034152.19	MAP2K3	5606	0.621	7.35	68.5	1.68e-14	3.99e-13	13.8
20	36573488	36593950	20463	+	ENSG00000118707	TGIF2	protein_coding	chromosome	TGFB induced factor homeobox 2 [Source:HGNC Symbol;Acc:HGNC:15764]	ENSG00000118707.10	TGIF2	60436	-0.524	4.59	68.4	1.7e-14	4.01e-13	13.8
17	74609885	74623738	13854	-	ENSG00000186407	CD300E	protein_coding	chromosome	CD300e molecule [Source:HGNC Symbol;Acc:HGNC:28874]	ENSG00000186407.7	CD300E	342510	-1.09	7.54	68.4	1.7e-14	4.01e-13	13.8
5	172983771	173035445	51675	+	ENSG00000113732	ATP6V0E1	protein_coding	chromosome	ATPase H+ transporting V0 subunit e1 [Source:HGNC Symbol;Acc:HGNC:863]	ENSG00000113732.9	ATP6V0E1	8992	0.654	8.65	68.3	1.79e-14	4.23e-13	13.7
19	57527325	57557542	30218	+	ENSG00000121406	ZNF549	protein_coding	chromosome	zinc finger protein 549 [Source:HGNC Symbol;Acc:HGNC:26632]	ENSG00000121406.9	ZNF549	256051	-0.737	2.22	68.2	1.85e-14	4.34e-13	13.7
2	219219380	219229717	10338	-	ENSG00000198925	ATG9A	protein_coding	chromosome	autophagy related 9A [Source:HGNC Symbol;Acc:HGNC:22408]	ENSG00000198925.12	ATG9A	79065	0.473	5.47	68.2	1.85e-14	4.34e-13	13.7
1	113698884	113699631	748	-	ENSG00000232450	AL133517.1	transcribed_processed_pseudogene	chromosome	ribosomal protein S2 (RPS2) pseudogene	ENSG00000232450.1	AL133517.1	NA	1.19	1.09	68.1	1.89e-14	4.44e-13	13.7
6	89364616	89412273	47658	-	ENSG00000025039	RRAGD	protein_coding	chromosome	Ras related GTP binding D [Source:HGNC Symbol;Acc:HGNC:19903]	ENSG00000025039.15	RRAGD	58528	0.652	5.73	68.1	1.92e-14	4.49e-13	13.7
X	154531391	154547572	16182	-	ENSG00000160211	G6PD	protein_coding	chromosome	glucose-6-phosphate dehydrogenase [Source:HGNC Symbol;Acc:HGNC:4057]	ENSG00000160211.19	G6PD	2539	0.548	6.64	68.1	1.93e-14	4.5e-13	13.7
1	223701593	223776018	74426	+	ENSG00000162909	CAPN2	protein_coding	chromosome	calpain 2 [Source:HGNC Symbol;Acc:HGNC:1479]	ENSG00000162909.18	CAPN2	824	-0.54	7.35	68	2.01e-14	4.69e-13	13.7
18	9708275	9862551	154277	+	ENSG00000168461	RAB31	protein_coding	chromosome	RAB31, member RAS oncogene family [Source:HGNC Symbol;Acc:HGNC:9771]	ENSG00000168461.13	RAB31	11031	0.663	8.68	68	2.01e-14	4.69e-13	13.7
19	2037465	2051244	13780	-	ENSG00000099875	MKNK2	protein_coding	chromosome	MAPK interacting serine/threonine kinase 2 [Source:HGNC Symbol;Acc:HGNC:7111]	ENSG00000099875.14	MKNK2	2872	0.599	7.33	68	2.02e-14	4.71e-13	13.7
11	62433542	62556235	122694	-	ENSG00000124942	AHNAK	protein_coding	chromosome	AHNAK nucleoprotein [Source:HGNC Symbol;Acc:HGNC:347]	ENSG00000124942.14	AHNAK	79026	-0.719	8.48	67.9	2.06e-14	4.79e-13	13.7
7	149472696	149497817	25122	-	ENSG00000181220	ZNF746	protein_coding	chromosome	zinc finger protein 746 [Source:HGNC Symbol;Acc:HGNC:21948]	ENSG00000181220.17	ZNF746	155061	0.611	5.8	67.9	2.09e-14	4.85e-13	13.7
X	18892298	18984114	91817	-	ENSG00000044446	PHKA2	protein_coding	chromosome	phosphorylase kinase regulatory subunit alpha 2 [Source:HGNC Symbol;Acc:HGNC:8926]	ENSG00000044446.12	PHKA2	5256	0.463	5.9	67.9	2.1e-14	4.87e-13	13.7
15	75843307	75901078	57772	+	ENSG00000140367	UBE2Q2	protein_coding	chromosome	ubiquitin conjugating enzyme E2 Q2 [Source:HGNC Symbol;Acc:HGNC:19248]	ENSG00000140367.12	UBE2Q2	92912	-0.537	4.36	67.8	2.14e-14	4.94e-13	13.7
19	37696371	37719761	23391	-	ENSG00000198182	ZNF607	protein_coding	chromosome	zinc finger protein 607 [Source:HGNC Symbol;Acc:HGNC:28192]	ENSG00000198182.13	ZNF607	84775	-0.921	0.98	67.8	2.16e-14	4.99e-13	13.7
14	21978459	21979120	662	+	ENSG00000211795	TRAV8-6	TR_V_gene	chromosome	T cell receptor alpha variable 8-6 [Source:HGNC Symbol;Acc:HGNC:12151]	ENSG00000211795.3	TRAV8-6	NA	-1.42	-0.018	67.7	2.22e-14	5.11e-13	13.7
7	142560423	142560931	509	+	ENSG00000274752	TRBV12-3	TR_V_gene	chromosome	T cell receptor beta variable 12-3 [Source:HGNC Symbol;Acc:HGNC:12185]	ENSG00000274752.1	TRBV12-3	NA	-1.42	1.31	67.7	2.22e-14	5.11e-13	13.7
17	21238870	21253410	14541	-	ENSG00000274180	NATD1	protein_coding	chromosome	N-acetyltransferase domain containing 1 [Source:HGNC Symbol;Acc:HGNC:30770]	ENSG00000274180.1	NATD1	256302	0.775	6.64	67.7	2.23e-14	5.13e-13	13.7
11	63938959	63957319	18361	+	ENSG00000110583	NAA40	protein_coding	chromosome	N(alpha)-acetyltransferase 40, NatD catalytic subunit [Source:HGNC Symbol;Acc:HGNC:25845]	ENSG00000110583.13	NAA40	79829	-0.593	3.88	67.7	2.27e-14	5.2e-13	13.6
10	71747556	71773520	25965	-	ENSG00000107738	VSIR	protein_coding	chromosome	V-set immunoregulatory receptor [Source:HGNC Symbol;Acc:HGNC:30085]	ENSG00000107738.20	VSIR	64115	0.69	10	67.6	2.31e-14	5.28e-13	13.6
14	21997539	21998168	630	+	ENSG00000211797	TRAV17	TR_V_gene	chromosome	T cell receptor alpha variable 17 [Source:HGNC Symbol;Acc:HGNC:12113]	ENSG00000211797.2	TRAV17	NA	-1.47	0.513	67.6	2.33e-14	5.33e-13	13.6
9	34638133	34651035	12903	+	ENSG00000213930	GALT	protein_coding	chromosome	galactose-1-phosphate uridylyltransferase [Source:HGNC Symbol;Acc:HGNC:4135]	ENSG00000213930.11	GALT	2592	-0.646	4.08	67.6	2.36e-14	5.39e-13	13.6
11	123723914	123741675	17762	-	ENSG00000166261	ZNF202	protein_coding	chromosome	zinc finger protein 202 [Source:HGNC Symbol;Acc:HGNC:12994]	ENSG00000166261.11	ZNF202	7753	-0.747	2.8	67.5	2.38e-14	5.42e-13	13.6
16	2513952	2520218	6267	+	ENSG00000185883	ATP6V0C	protein_coding	chromosome	ATPase H+ transporting V0 subunit c [Source:HGNC Symbol;Acc:HGNC:855]	ENSG00000185883.12	ATP6V0C	527	0.58	5.6	67.5	2.46e-14	5.59e-13	13.6
14	77505997	77616773	110777	-	ENSG00000100596	SPTLC2	protein_coding	chromosome	serine palmitoyltransferase long chain base subunit 2 [Source:HGNC Symbol;Acc:HGNC:11278]	ENSG00000100596.6	SPTLC2	9517	0.934	7.79	67.4	2.49e-14	5.65e-13	13.6
5	150113839	150155872	42034	-	ENSG00000113721	PDGFRB	protein_coding	chromosome	platelet derived growth factor receptor beta [Source:HGNC Symbol;Acc:HGNC:8804]	ENSG00000113721.14	PDGFRB	5159	-1.47	1.53	67.4	2.51e-14	5.69e-13	13.6
4	75913660	75941013	27354	-	ENSG00000138744	NAAA	protein_coding	chromosome	N-acylethanolamine acid amidase [Source:HGNC Symbol;Acc:HGNC:736]	ENSG00000138744.16	NAAA	27163	-0.808	5.53	67.4	2.53e-14	5.73e-13	13.6
10	71711701	71737824	26124	-	ENSG00000214688	C10orf105	protein_coding	chromosome	chromosome 10 open reading frame 105 [Source:HGNC Symbol;Acc:HGNC:20304]	ENSG00000214688.6	C10orf105	414152	1.04	4.62	67.4	2.54e-14	5.73e-13	13.6
CHR_HSCHR19_3_CTG3_1	41627313	41635416	8104	-	ENSG00000274131	CEACAM4	protein_coding	chromosome	carcinoembryonic antigen related cell adhesion molecule 4 [Source:HGNC Symbol;Acc:HGNC:1816]	ENSG00000274131.3	CEACAM4	1089	1.09	6.64	67.4	2.56e-14	5.77e-13	13.6
14	21070273	21090248	19976	+	ENSG00000165801	ARHGEF40	protein_coding	chromosome	Rho guanine nucleotide exchange factor 40 [Source:HGNC Symbol;Acc:HGNC:25516]	ENSG00000165801.10	ARHGEF40	55701	1.09	7.44	67.3	2.6e-14	5.85e-13	13.6
X	73563200	73687102	123903	+	ENSG00000204116	CHIC1	protein_coding	chromosome	cysteine rich hydrophobic domain 1 [Source:HGNC Symbol;Acc:HGNC:1934]	ENSG00000204116.11	CHIC1	53344	-0.995	2.08	67.3	2.61e-14	5.88e-13	13.6
17	19770829	19867936	97108	-	ENSG00000083290	ULK2	protein_coding	chromosome	unc-51 like autophagy activating kinase 2 [Source:HGNC Symbol;Acc:HGNC:13480]	ENSG00000083290.20	ULK2	9706	-0.842	3.58	67.3	2.62e-14	5.88e-13	13.6
15	77420412	77485607	65196	+	ENSG00000140382	HMG20A	protein_coding	chromosome	high mobility group 20A [Source:HGNC Symbol;Acc:HGNC:5001]	ENSG00000140382.15	HMG20A	10363	-0.524	4.04	67.3	2.62e-14	5.88e-13	13.6
1	211326615	211374946	48332	+	ENSG00000082512	TRAF5	protein_coding	chromosome	TNF receptor associated factor 5 [Source:HGNC Symbol;Acc:HGNC:12035]	ENSG00000082512.15	TRAF5	7188	-0.959	3.81	67.3	2.63e-14	5.89e-13	13.6
14	22096032	22096619	588	+	ENSG00000211804	TRDV1	TR_V_gene	chromosome	T cell receptor delta variable 1 [Source:HGNC Symbol;Acc:HGNC:12262]	ENSG00000211804.3	TRDV1	NA	-2.28	0.105	67.2	2.67e-14	5.96e-13	13.6
5	176905005	177022633	117629	-	ENSG00000087206	UIMC1	protein_coding	chromosome	ubiquitin interaction motif containing 1 [Source:HGNC Symbol;Acc:HGNC:30298]	ENSG00000087206.17	UIMC1	51720	0.533	6.75	67.2	2.68e-14	5.97e-13	13.6
1	89633072	89769903	136832	+	ENSG00000171488	LRRC8C	protein_coding	chromosome	leucine rich repeat containing 8 VRAC subunit C [Source:HGNC Symbol;Acc:HGNC:25075]	ENSG00000171488.15	LRRC8C	84230	-0.757	4.96	67.1	2.82e-14	6.28e-13	13.5
10	122374696	122442602	67907	+	ENSG00000107679	PLEKHA1	protein_coding	chromosome	pleckstrin homology domain containing A1 [Source:HGNC Symbol;Acc:HGNC:14335]	ENSG00000107679.14	PLEKHA1	59338	-0.981	3.85	67.1	2.84e-14	6.31e-13	13.5
15	90388242	90502239	113998	+	ENSG00000140575	IQGAP1	protein_coding	chromosome	IQ motif containing GTPase activating protein 1 [Source:HGNC Symbol;Acc:HGNC:6110]	ENSG00000140575.13	IQGAP1	8826	0.587	9.65	67.1	2.84e-14	6.31e-13	13.5
18	75210755	75289950	79196	+	ENSG00000179981	TSHZ1	protein_coding	chromosome	teashirt zinc finger homeobox 1 [Source:HGNC Symbol;Acc:HGNC:10669]	ENSG00000179981.10	TSHZ1	10194	-0.776	3.06	67.1	2.86e-14	6.35e-13	13.5
7	142720660	142721160	501	+	ENSG00000211753	TRBV28	TR_V_gene	chromosome	T cell receptor beta variable 28 [Source:HGNC Symbol;Acc:HGNC:12209]	ENSG00000211753.4	TRBV28	NA	-1.59	2.31	67	2.88e-14	6.37e-13	13.5
6	20534457	21232404	697948	+	ENSG00000145996	CDKAL1	protein_coding	chromosome	CDK5 regulatory subunit associated protein 1 like 1 [Source:HGNC Symbol;Acc:HGNC:21050]	ENSG00000145996.11	CDKAL1	54901	-0.481	2.82	67	2.89e-14	6.38e-13	13.5
22	31325804	31346346	20543	-	ENSG00000100105	PATZ1	protein_coding	chromosome	POZ/BTB and AT hook containing zinc finger 1 [Source:HGNC Symbol;Acc:HGNC:13071]	ENSG00000100105.18	PATZ1	23598	-0.622	3.76	67	2.94e-14	6.49e-13	13.5
16	11359845	11527245	167401	-	ENSG00000188897	AC099489.1	protein_coding	chromosome	novel lipoprotein amino terminal region containing protein	ENSG00000188897.9	AC099489.1	400499	1.06	6.51	67	2.96e-14	6.51e-13	13.5
21	44768580	44801826	33247	-	ENSG00000184787	UBE2G2	protein_coding	chromosome	ubiquitin conjugating enzyme E2 G2 [Source:HGNC Symbol;Acc:HGNC:12483]	ENSG00000184787.19	UBE2G2	7327	-0.524	5.55	66.9	2.99e-14	6.58e-13	13.5
5	55024256	55034570	10315	+	ENSG00000113088	GZMK	protein_coding	chromosome	granzyme K [Source:HGNC Symbol;Acc:HGNC:4711]	ENSG00000113088.6	GZMK	3003	-1.19	4.77	66.9	3.06e-14	6.71e-13	13.5
9	114611206	114646422	35217	+	ENSG00000157693	TMEM268	protein_coding	chromosome	transmembrane protein 268 [Source:HGNC Symbol;Acc:HGNC:24513]	ENSG00000157693.15	TMEM268	203197	-0.851	4	66.8	3.15e-14	6.91e-13	13.5
7	150722253	150750033	27781	+	ENSG00000196329	GIMAP5	protein_coding	chromosome	GTPase, IMAP family member 5 [Source:HGNC Symbol;Acc:HGNC:18005]	ENSG00000196329.11	GIMAP5	55340	-1.05	6.71	66.8	3.19e-14	6.99e-13	13.5
9	121207794	121332843	125050	+	ENSG00000148180	GSN	protein_coding	chromosome	gelsolin [Source:HGNC Symbol;Acc:HGNC:4620]	ENSG00000148180.19	GSN	2934	0.708	7.2	66.7	3.34e-14	7.3e-13	13.5
13	32400723	32428311	27589	-	ENSG00000139597	N4BP2L1	protein_coding	chromosome	NEDD4 binding protein 2 like 1 [Source:HGNC Symbol;Acc:HGNC:25037]	ENSG00000139597.18	N4BP2L1	90634	-0.394	4.65	66.6	3.41e-14	7.44e-13	13.5
9	77716097	78031811	315715	-	ENSG00000156052	GNAQ	protein_coding	chromosome	G protein subunit alpha q [Source:HGNC Symbol;Acc:HGNC:4390]	ENSG00000156052.11	GNAQ	2776	0.707	7.61	66.6	3.41e-14	7.44e-13	13.5
CHR_HSCHR7_2_CTG6	142328321	142328810	490	+	ENSG00000281970	TRBV6-1	TR_V_gene	chromosome	T cell receptor beta variable 6-1 [Source:HGNC Symbol;Acc:HGNC:12226]	ENSG00000281970.1	TRBV6-1	NA	-1.37	0.875	66.6	3.42e-14	7.45e-13	13.5
19	36383120	36418644	35525	-	ENSG00000181007	ZFP82	protein_coding	chromosome	ZFP82 zinc finger protein [Source:HGNC Symbol;Acc:HGNC:28682]	ENSG00000181007.9	ZFP82	284406	-0.622	1.94	66.6	3.44e-14	7.47e-13	13.5
21	14485228	14658821	173594	-	ENSG00000155307	SAMSN1	protein_coding	chromosome	SAM domain, SH3 domain and nuclear localization signals 1 [Source:HGNC Symbol;Acc:HGNC:10528]	ENSG00000155307.18	SAMSN1	64092	1.38	7.65	66.5	3.54e-14	7.68e-13	13.5
1	54225432	54413479	188048	-	ENSG00000157216	SSBP3	protein_coding	chromosome	single stranded DNA binding protein 3 [Source:HGNC Symbol;Acc:HGNC:15674]	ENSG00000157216.15	SSBP3	23648	-0.612	4.29	66.5	3.59e-14	7.79e-13	13.4
12	61708259	62279150	570892	-	ENSG00000198673	TAFA2	protein_coding	chromosome	TAFA chemokine like family member 2 [Source:HGNC Symbol;Acc:HGNC:21589]	ENSG00000198673.10	TAFA2	338811	1.01	3.72	66.5	3.61e-14	7.8e-13	13.4
10	114431113	114768061	336949	-	ENSG00000099204	ABLIM1	protein_coding	chromosome	actin binding LIM protein 1 [Source:HGNC Symbol;Acc:HGNC:78]	ENSG00000099204.20	ABLIM1	3983	-0.976	5.1	66.4	3.67e-14	7.94e-13	13.4
8	58805412	59119147	313736	-	ENSG00000198846	TOX	protein_coding	chromosome	thymocyte selection associated high mobility group box [Source:HGNC Symbol;Acc:HGNC:18988]	ENSG00000198846.6	TOX	9760	-0.786	2.2	66.3	3.82e-14	8.24e-13	13.4
X	12867072	12890361	23290	+	ENSG00000196664	TLR7	protein_coding	chromosome	toll like receptor 7 [Source:HGNC Symbol;Acc:HGNC:15631]	ENSG00000196664.5	TLR7	51284	-1.24	4.1	66.3	3.83e-14	8.25e-13	13.4
19	58228594	58277495	48902	+	ENSG00000198131	ZNF544	protein_coding	chromosome	zinc finger protein 544 [Source:HGNC Symbol;Acc:HGNC:16759]	ENSG00000198131.14	ZNF544	27300	0.609	3.62	66.3	3.87e-14	8.33e-13	13.4
19	4838341	4867694	29354	-	ENSG00000105355	PLIN3	protein_coding	chromosome	perilipin 3 [Source:HGNC Symbol;Acc:HGNC:16893]	ENSG00000105355.9	PLIN3	10226	0.644	6.44	66.2	3.94e-14	8.46e-13	13.4
18	54151606	54224669	73064	-	ENSG00000134046	MBD2	protein_coding	chromosome	methyl-CpG binding domain protein 2 [Source:HGNC Symbol;Acc:HGNC:6917]	ENSG00000134046.12	MBD2	8932	0.514	7.33	66.2	3.95e-14	8.46e-13	13.4
11	60088261	60098467	10207	+	ENSG00000149534	MS4A2	protein_coding	chromosome	membrane spanning 4-domains A2 [Source:HGNC Symbol;Acc:HGNC:7316]	ENSG00000149534.9	MS4A2	2206	-1.29	1.17	66.2	3.96e-14	8.47e-13	13.4
12	110434823	110450422	15600	-	ENSG00000111229	ARPC3	protein_coding	chromosome	actin related protein 2/3 complex subunit 3 [Source:HGNC Symbol;Acc:HGNC:706]	ENSG00000111229.16	ARPC3	10094	0.471	9.58	66.2	4e-14	8.55e-13	13.4
20	41136960	41196801	59842	+	ENSG00000124181	PLCG1	protein_coding	chromosome	phospholipase C gamma 1 [Source:HGNC Symbol;Acc:HGNC:9065]	ENSG00000124181.14	PLCG1	5335	-1.12	5.26	66.2	4.02e-14	8.58e-13	13.4
17	76712832	76726799	13968	-	ENSG00000070495	JMJD6	protein_coding	chromosome	jumonji domain containing 6, arginine demethylase and lysine hydroxylase [Source:HGNC Symbol;Acc:HGNC:19355]	ENSG00000070495.14	JMJD6	23210	0.81	5.49	66.1	4.1e-14	8.74e-13	13.4
15	41621224	41773081	151858	+	ENSG00000174197	MGA	protein_coding	chromosome	MAX dimerization protein MGA [Source:HGNC Symbol;Acc:HGNC:14010]	ENSG00000174197.16	MGA	23269	-0.627	4.28	66	4.25e-14	9.05e-13	13.4
12	53210567	53232980	22414	-	ENSG00000172819	RARG	protein_coding	chromosome	retinoic acid receptor gamma [Source:HGNC Symbol;Acc:HGNC:9866]	ENSG00000172819.17	RARG	5916	-0.796	2.96	65.9	4.4e-14	9.35e-13	13.4
3	129430944	129440179	9236	-	ENSG00000129071	MBD4	protein_coding	chromosome	methyl-CpG binding domain 4, DNA glycosylase [Source:HGNC Symbol;Acc:HGNC:6919]	ENSG00000129071.9	MBD4	8930	0.413	6.03	65.9	4.46e-14	9.46e-13	13.4
16	89267630	89490561	222932	-	ENSG00000167522	ANKRD11	protein_coding	chromosome	ankyrin repeat domain 11 [Source:HGNC Symbol;Acc:HGNC:21316]	ENSG00000167522.16	ANKRD11	29123	0.412	5.63	65.9	4.49e-14	9.51e-13	13.3
2	71453722	71686768	233047	+	ENSG00000135636	DYSF	protein_coding	chromosome	dysferlin [Source:HGNC Symbol;Acc:HGNC:3097]	ENSG00000135636.14	DYSF	8291	0.843	8.96	65.8	4.58e-14	9.68e-13	13.3
19	12525373	12551542	26170	-	ENSG00000249709	ZNF564	protein_coding	chromosome	zinc finger protein 564 [Source:HGNC Symbol;Acc:HGNC:31106]	ENSG00000249709.8	ZNF564	163050	0.932	4.59	65.8	4.63e-14	9.78e-13	13.3
20	41402083	41618384	216302	-	ENSG00000124177	CHD6	protein_coding	chromosome	chromodomain helicase DNA binding protein 6 [Source:HGNC Symbol;Acc:HGNC:19057]	ENSG00000124177.15	CHD6	84181	-0.861	3.87	65.7	4.83e-14	1.02e-12	13.3
16	31527900	31528803	904	+	ENSG00000169877	AHSP	protein_coding	chromosome	alpha hemoglobin stabilizing protein [Source:HGNC Symbol;Acc:HGNC:18075]	ENSG00000169877.10	AHSP	51327	3.02	4.63	65.7	4.83e-14	1.02e-12	13.3
16	84053761	84116942	63182	-	ENSG00000140943	MBTPS1	protein_coding	chromosome	membrane bound transcription factor peptidase, site 1 [Source:HGNC Symbol;Acc:HGNC:15456]	ENSG00000140943.17	MBTPS1	8720	-0.443	5.72	65.7	4.89e-14	1.03e-12	13.3
8	123041968	123152153	110186	+	ENSG00000156787	TBC1D31	protein_coding	chromosome	TBC1 domain family member 31 [Source:HGNC Symbol;Acc:HGNC:30888]	ENSG00000156787.17	TBC1D31	93594	-0.68	2.56	65.7	4.91e-14	1.03e-12	13.3
2	86815339	86861924	46586	-	ENSG00000172116	CD8B	protein_coding	chromosome	CD8b molecule [Source:HGNC Symbol;Acc:HGNC:1707]	ENSG00000172116.23	CD8B	926	-1.3	4.74	65.6	4.96e-14	1.04e-12	13.3
12	123470054	123533719	63666	-	ENSG00000188026	RILPL1	protein_coding	chromosome	Rab interacting lysosomal protein like 1 [Source:HGNC Symbol;Acc:HGNC:26814]	ENSG00000188026.13	RILPL1	353116	0.754	2.61	65.6	5e-14	1.05e-12	13.3
21	46098097	46132849	34753	+	ENSG00000142173	COL6A2	protein_coding	chromosome	collagen type VI alpha 2 chain [Source:HGNC Symbol;Acc:HGNC:2212]	ENSG00000142173.15	COL6A2	1292	-1.45	1.69	65.6	5.04e-14	1.05e-12	13.3
14	52267698	52276724	9027	+	ENSG00000168229	PTGDR	protein_coding	chromosome	prostaglandin D2 receptor [Source:HGNC Symbol;Acc:HGNC:9591]	ENSG00000168229.4	PTGDR	5729	-0.964	2.34	65.5	5.11e-14	1.07e-12	13.3
14	24299850	24309124	9275	+	ENSG00000196943	NOP9	protein_coding	chromosome	NOP9 nucleolar protein [Source:HGNC Symbol;Acc:HGNC:19826]	ENSG00000196943.14	NOP9	161424	-0.498	4.47	65.5	5.13e-14	1.07e-12	13.3
4	15681662	15705565	23904	+	ENSG00000237765	FAM200B	protein_coding	chromosome	family with sequence similarity 200 member B [Source:HGNC Symbol;Acc:HGNC:27740]	ENSG00000237765.7	FAM200B	285550	0.53	5.66	65.5	5.14e-14	1.07e-12	13.3
X	129981107	130058083	76977	+	ENSG00000085185	BCORL1	protein_coding	chromosome	BCL6 corepressor like 1 [Source:HGNC Symbol;Acc:HGNC:25657]	ENSG00000085185.15	BCORL1	63035	0.611	3.74	65.5	5.24e-14	1.09e-12	13.3
6	24797335	24798917	1583	-	ENSG00000260286	ARMH2	protein_coding	chromosome	armadillo like helical domain containing 2 [Source:HGNC Symbol;Acc:HGNC:49394]	ENSG00000260286.4	ARMH2	101928603	1.1	0.811	65.5	5.25e-14	1.09e-12	13.3
1	150600851	150629612	28762	-	ENSG00000143420	ENSA	protein_coding	chromosome	endosulfine alpha [Source:HGNC Symbol;Acc:HGNC:3360]	ENSG00000143420.18	ENSA	2029	0.408	7.04	65.5	5.28e-14	1.09e-12	13.3
6	24976419	24976982	564	+	ENSG00000214975	PPIAP29	processed_pseudogene	chromosome	peptidylprolyl isomerase A pseudogene 29 [Source:HGNC Symbol;Acc:HGNC:43021]	ENSG00000214975.4	PPIAP29	NA	1.17	2.35	65.5	5.29e-14	1.09e-12	13.3
9	92297358	92325636	28279	-	ENSG00000198000	NOL8	protein_coding	chromosome	nucleolar protein 8 [Source:HGNC Symbol;Acc:HGNC:23387]	ENSG00000198000.12	NOL8	55035	-0.41	4.77	65.4	5.39e-14	1.11e-12	13.3
8	60516936	60623644	106709	+	ENSG00000104388	RAB2A	protein_coding	chromosome	RAB2A, member RAS oncogene family [Source:HGNC Symbol;Acc:HGNC:9763]	ENSG00000104388.15	RAB2A	5862	0.49	6.62	65.4	5.44e-14	1.12e-12	13.3
1	150960583	150975004	14422	-	ENSG00000143418	CERS2	protein_coding	chromosome	ceramide synthase 2 [Source:HGNC Symbol;Acc:HGNC:14076]	ENSG00000143418.19	CERS2	29956	0.322	7.36	65.4	5.48e-14	1.13e-12	13.3
14	22946228	22957161	10934	-	ENSG00000092036	HAUS4	protein_coding	chromosome	HAUS augmin like complex subunit 4 [Source:HGNC Symbol;Acc:HGNC:20163]	ENSG00000092036.18	HAUS4	54930	0.799	6.78	65.3	5.58e-14	1.15e-12	13.3
10	28050993	28334486	283494	-	ENSG00000150054	MPP7	protein_coding	chromosome	membrane palmitoylated protein 7 [Source:HGNC Symbol;Acc:HGNC:26542]	ENSG00000150054.18	MPP7	143098	0.894	5.54	65.3	5.58e-14	1.15e-12	13.3
18	9914002	9960021	46020	+	ENSG00000101558	VAPA	protein_coding	chromosome	VAMP associated protein A [Source:HGNC Symbol;Acc:HGNC:12648]	ENSG00000101558.13	VAPA	9218	0.763	7.79	65.3	5.68e-14	1.16e-12	13.2
11	67414968	67425607	10640	+	ENSG00000172508	CARNS1	protein_coding	chromosome	carnosine synthase 1 [Source:HGNC Symbol;Acc:HGNC:29268]	ENSG00000172508.10	CARNS1	57571	-1.28	1.5	65.3	5.68e-14	1.16e-12	13.2
21	43053191	43076943	23753	-	ENSG00000160200	CBS	protein_coding	chromosome	cystathionine-beta-synthase [Source:HGNC Symbol;Acc:HGNC:1550]	ENSG00000160200.17	CBS	875	1.75	2.4	65.2	5.74e-14	1.17e-12	13.2
4	153684070	153705702	21633	+	ENSG00000137462	TLR2	protein_coding	chromosome	toll like receptor 2 [Source:HGNC Symbol;Acc:HGNC:11848]	ENSG00000137462.8	TLR2	7097	0.825	9.37	65.2	5.75e-14	1.17e-12	13.2
5	160249106	160345396	96291	-	ENSG00000135083	CCNJL	protein_coding	chromosome	cyclin J like [Source:HGNC Symbol;Acc:HGNC:25876]	ENSG00000135083.15	CCNJL	79616	0.905	5.99	65.2	5.82e-14	1.19e-12	13.2
4	6026199	6200591	174393	-	ENSG00000152969	JAKMIP1	protein_coding	chromosome	janus kinase and microtubule interacting protein 1 [Source:HGNC Symbol;Acc:HGNC:26460]	ENSG00000152969.20	JAKMIP1	152789	-0.977	1.6	65.2	5.82e-14	1.19e-12	13.2
11	18468336	18526951	58616	-	ENSG00000074319	TSG101	protein_coding	chromosome	tumor susceptibility 101 [Source:HGNC Symbol;Acc:HGNC:15971]	ENSG00000074319.13	TSG101	7251	0.365	6.04	65.2	5.86e-14	1.19e-12	13.2
4	113451032	113761927	310896	-	ENSG00000145349	CAMK2D	protein_coding	chromosome	calcium/calmodulin dependent protein kinase II delta [Source:HGNC Symbol;Acc:HGNC:1462]	ENSG00000145349.17	CAMK2D	817	-0.847	3.83	65.2	5.88e-14	1.19e-12	13.2
2	44167969	44244384	76416	+	ENSG00000138032	PPM1B	protein_coding	chromosome	protein phosphatase, Mg2+/Mn2+ dependent 1B [Source:HGNC Symbol;Acc:HGNC:9276]	ENSG00000138032.21	PPM1B	5495	0.515	6.29	65.1	5.96e-14	1.21e-12	13.2
16	30114105	30123506	9402	-	ENSG00000102882	MAPK3	protein_coding	chromosome	mitogen-activated protein kinase 3 [Source:HGNC Symbol;Acc:HGNC:6877]	ENSG00000102882.12	MAPK3	5595	0.583	6.64	65.1	6.07e-14	1.23e-12	13.2
4	119296419	119304445	8027	-	ENSG00000164096	C4orf3	protein_coding	chromosome	chromosome 4 open reading frame 3 [Source:HGNC Symbol;Acc:HGNC:19225]	ENSG00000164096.13	C4orf3	401152	0.653	8.13	65.1	6.07e-14	1.23e-12	13.2
16	70246778	70251940	5163	-	ENSG00000223496	EXOSC6	protein_coding	chromosome	exosome component 6 [Source:HGNC Symbol;Acc:HGNC:19055]	ENSG00000223496.3	EXOSC6	118460	-0.517	3.94	65.1	6.14e-14	1.24e-12	13.2
3	50329782	50340980	11199	-	ENSG00000068028	RASSF1	protein_coding	chromosome	Ras association domain family member 1 [Source:HGNC Symbol;Acc:HGNC:9882]	ENSG00000068028.17	RASSF1	11186	-0.478	5.68	65	6.25e-14	1.26e-12	13.2
10	134465	254637	120173	+	ENSG00000015171	ZMYND11	protein_coding	chromosome	zinc finger MYND-type containing 11 [Source:HGNC Symbol;Acc:HGNC:16966]	ENSG00000015171.19	ZMYND11	10771	-0.797	4.1	65	6.3e-14	1.27e-12	13.2
5	134371469	134392108	20640	+	ENSG00000119048	UBE2B	protein_coding	chromosome	ubiquitin conjugating enzyme E2 B [Source:HGNC Symbol;Acc:HGNC:12473]	ENSG00000119048.8	UBE2B	7320	0.674	7.85	65	6.33e-14	1.27e-12	13.2
10	8045378	8075198	29821	+	ENSG00000107485	GATA3	protein_coding	chromosome	GATA binding protein 3 [Source:HGNC Symbol;Acc:HGNC:4172]	ENSG00000107485.18	GATA3	2625	-1.14	2.26	65	6.37e-14	1.28e-12	13.2
15	51938025	51971778	33754	-	ENSG00000166477	LEO1	protein_coding	chromosome	LEO1 homolog, Paf1/RNA polymerase II complex component [Source:HGNC Symbol;Acc:HGNC:30401]	ENSG00000166477.13	LEO1	123169	-0.497	3.38	64.9	6.47e-14	1.3e-12	13.2
14	64746283	64879907	133625	-	ENSG00000070182	SPTB	protein_coding	chromosome	spectrin beta, erythrocytic [Source:HGNC Symbol;Acc:HGNC:11274]	ENSG00000070182.21	SPTB	6710	1.17	2.5	64.9	6.5e-14	1.3e-12	13.2
5	138331935	138349729	17795	+	ENSG00000120709	FAM53C	protein_coding	chromosome	family with sequence similarity 53 member C [Source:HGNC Symbol;Acc:HGNC:1336]	ENSG00000120709.11	FAM53C	51307	0.711	7.75	64.9	6.51e-14	1.3e-12	13.2
X	76427710	76431342	3633	+	ENSG00000198934	MAGEE1	protein_coding	chromosome	MAGE family member E1 [Source:HGNC Symbol;Acc:HGNC:24934]	ENSG00000198934.5	MAGEE1	57692	-1.1	0.71	64.9	6.58e-14	1.31e-12	13.2
14	92513781	92688994	175214	+	ENSG00000100599	RIN3	protein_coding	chromosome	Ras and Rab interactor 3 [Source:HGNC Symbol;Acc:HGNC:18751]	ENSG00000100599.16	RIN3	79890	0.574	7.07	64.8	6.94e-14	1.38e-12	13.2
20	63895126	63936031	40906	+	ENSG00000101152	DNAJC5	protein_coding	chromosome	DnaJ heat shock protein family (Hsp40) member C5 [Source:HGNC Symbol;Acc:HGNC:16235]	ENSG00000101152.11	DNAJC5	80331	0.43	6.78	64.8	6.94e-14	1.38e-12	13.2
12	101877580	102012130	134551	+	ENSG00000136048	DRAM1	protein_coding	chromosome	DNA damage regulated autophagy modulator 1 [Source:HGNC Symbol;Acc:HGNC:25645]	ENSG00000136048.14	DRAM1	55332	0.688	5.74	64.7	6.94e-14	1.38e-12	13.2
1	184387029	184629019	241991	+	ENSG00000116667	C1orf21	protein_coding	chromosome	chromosome 1 open reading frame 21 [Source:HGNC Symbol;Acc:HGNC:15494]	ENSG00000116667.14	C1orf21	81563	-1.05	3.15	64.7	7.04e-14	1.4e-12	13.2
14	50108632	50116600	7969	-	ENSG00000100483	VCPKMT	protein_coding	chromosome	valosin containing protein lysine methyltransferase [Source:HGNC Symbol;Acc:HGNC:20352]	ENSG00000100483.14	VCPKMT	79609	0.615	4.98	64.7	7.06e-14	1.4e-12	13.2
1	113929324	113977869	48546	+	ENSG00000163349	HIPK1	protein_coding	chromosome	homeodomain interacting protein kinase 1 [Source:HGNC Symbol;Acc:HGNC:19006]	ENSG00000163349.22	HIPK1	204851	0.722	7.41	64.7	7.06e-14	1.4e-12	13.2
17	75525080	75575208	50129	+	ENSG00000073350	LLGL2	protein_coding	chromosome	LLGL scribble cell polarity complex component 2 [Source:HGNC Symbol;Acc:HGNC:6629]	ENSG00000073350.13	LLGL2	3993	-0.996	2.3	64.7	7.15e-14	1.41e-12	13.1
7	38358512	38359162	651	-	ENSG00000211699	TRGV3	TR_V_gene	chromosome	T cell receptor gamma variable 3 [Source:HGNC Symbol;Acc:HGNC:12288]	ENSG00000211699.2	TRGV3	NA	-1.4	0.155	64.6	7.32e-14	1.44e-12	13.1
1	202133404	202144743	11340	-	ENSG00000143862	ARL8A	protein_coding	chromosome	ADP ribosylation factor like GTPase 8A [Source:HGNC Symbol;Acc:HGNC:25192]	ENSG00000143862.8	ARL8A	127829	0.568	5.65	64.6	7.42e-14	1.46e-12	13.1
2	238060924	238099413	38490	+	ENSG00000132330	SCLY	protein_coding	chromosome	selenocysteine lyase [Source:HGNC Symbol;Acc:HGNC:18161]	ENSG00000132330.18	SCLY	51540	0.54	2.78	64.6	7.49e-14	1.48e-12	13.1
16	27313668	27364778	51111	+	ENSG00000077238	IL4R	protein_coding	chromosome	interleukin 4 receptor [Source:HGNC Symbol;Acc:HGNC:6015]	ENSG00000077238.14	IL4R	3566	0.761	8.39	64.5	7.57e-14	1.49e-12	13.1
1	32179675	32198285	18611	+	ENSG00000084652	TXLNA	protein_coding	chromosome	taxilin alpha [Source:HGNC Symbol;Acc:HGNC:30685]	ENSG00000084652.16	TXLNA	200081	-0.362	5.06	64.5	7.6e-14	1.49e-12	13.1
4	121131408	121227466	96059	-	ENSG00000050730	TNIP3	protein_coding	chromosome	TNFAIP3 interacting protein 3 [Source:HGNC Symbol;Acc:HGNC:19315]	ENSG00000050730.16	TNIP3	79931	-0.914	-0.283	64.5	7.65e-14	1.5e-12	13.1
1	45620044	45624057	4014	-	ENSG00000159588	CCDC17	protein_coding	chromosome	coiled-coil domain containing 17 [Source:HGNC Symbol;Acc:HGNC:26574]	ENSG00000159588.15	CCDC17	149483	0.912	3.61	64.5	7.69e-14	1.51e-12	13.1
CHR_HSCHR6_MHC_APD_CTG1	30791619	30794413	2795	-	ENSG00000223654	FLOT1	protein_coding	chromosome	flotillin 1 [Source:HGNC Symbol;Acc:HGNC:3757]	ENSG00000223654.3	FLOT1	10211	0.855	6.78	64.5	7.76e-14	1.52e-12	13.1
15	56087280	56243266	155987	-	ENSG00000181827	RFX7	protein_coding	chromosome	regulatory factor X7 [Source:HGNC Symbol;Acc:HGNC:25777]	ENSG00000181827.14	RFX7	64864	-0.695	3.56	64.5	7.78e-14	1.52e-12	13.1
4	3503612	3532446	28835	-	ENSG00000163956	LRPAP1	protein_coding	chromosome	LDL receptor related protein associated protein 1 [Source:HGNC Symbol;Acc:HGNC:6701]	ENSG00000163956.13	LRPAP1	4043	0.662	6.36	64.4	7.83e-14	1.53e-12	13.1
14	24311450	24318036	6587	+	ENSG00000213903	LTB4R	protein_coding	chromosome	leukotriene B4 receptor [Source:HGNC Symbol;Acc:HGNC:6713]	ENSG00000213903.9	LTB4R	1241	0.761	7.17	64.4	7.93e-14	1.54e-12	13.1
6	158536436	158635428	98993	+	ENSG00000146433	TMEM181	protein_coding	chromosome	transmembrane protein 181 [Source:HGNC Symbol;Acc:HGNC:20958]	ENSG00000146433.8	TMEM181	57583	-0.472	4.3	64.4	8.06e-14	1.57e-12	13.1
20	44496221	44522085	25865	-	ENSG00000132824	SERINC3	protein_coding	chromosome	serine incorporator 3 [Source:HGNC Symbol;Acc:HGNC:11699]	ENSG00000132824.14	SERINC3	10955	0.466	7.58	64.4	8.07e-14	1.57e-12	13.1
11	65866441	65873592	7152	-	ENSG00000172638	EFEMP2	protein_coding	chromosome	EGF containing fibulin extracellular matrix protein 2 [Source:HGNC Symbol;Acc:HGNC:3219]	ENSG00000172638.13	EFEMP2	30008	0.831	2.65	64.4	8.1e-14	1.57e-12	13.1
12	12326056	12350242	24187	-	ENSG00000111261	MANSC1	protein_coding	chromosome	MANSC domain containing 1 [Source:HGNC Symbol;Acc:HGNC:25505]	ENSG00000111261.14	MANSC1	54682	0.943	6.92	64.3	8.17e-14	1.58e-12	13.1
1	115641970	115698224	56255	+	ENSG00000173218	VANGL1	protein_coding	chromosome	VANGL planar cell polarity protein 1 [Source:HGNC Symbol;Acc:HGNC:15512]	ENSG00000173218.15	VANGL1	81839	-0.785	1.91	64.3	8.24e-14	1.59e-12	13.1
9	97600080	97633368	33289	-	ENSG00000136925	TSTD2	protein_coding	chromosome	thiosulfate sulfurtransferase like domain containing 2 [Source:HGNC Symbol;Acc:HGNC:30087]	ENSG00000136925.15	TSTD2	158427	-0.579	2.77	64.3	8.28e-14	1.6e-12	13.1
10	7158624	7411486	252863	-	ENSG00000198879	SFMBT2	protein_coding	chromosome	Scm like with four mbt domains 2 [Source:HGNC Symbol;Acc:HGNC:20256]	ENSG00000198879.11	SFMBT2	57713	-0.794	3.5	64.3	8.34e-14	1.61e-12	13.1
14	53036745	53153282	116538	-	ENSG00000100523	DDHD1	protein_coding	chromosome	DDHD domain containing 1 [Source:HGNC Symbol;Acc:HGNC:19714]	ENSG00000100523.14	DDHD1	80821	-0.665	4.21	64.3	8.38e-14	1.61e-12	13.1
19	36510687	36528271	17585	-	ENSG00000254004	ZNF260	protein_coding	chromosome	zinc finger protein 260 [Source:HGNC Symbol;Acc:HGNC:13499]	ENSG00000254004.7	ZNF260	339324	-0.635	2.79	64.2	8.66e-14	1.67e-12	13.1
20	64073181	64079988	6808	-	ENSG00000171700	RGS19	protein_coding	chromosome	regulator of G protein signaling 19 [Source:HGNC Symbol;Acc:HGNC:13735]	ENSG00000171700.14	RGS19	10287	0.579	6.58	64.2	8.71e-14	1.67e-12	13.1
6	30727709	30742732	15024	-	ENSG00000137312	FLOT1	protein_coding	chromosome	flotillin 1 [Source:HGNC Symbol;Acc:HGNC:3757]	ENSG00000137312.15	FLOT1	10211	0.854	7.66	64.1	8.77e-14	1.68e-12	13.1
20	646615	653370	6756	-	ENSG00000271303	SRXN1	protein_coding	chromosome	sulfiredoxin 1 [Source:HGNC Symbol;Acc:HGNC:16132]	ENSG00000271303.1	SRXN1	140809	0.728	7.04	64.1	8.78e-14	1.68e-12	13.1
2	117814691	117832377	17687	+	ENSG00000088205	DDX18	protein_coding	chromosome	DEAD-box helicase 18 [Source:HGNC Symbol;Acc:HGNC:2741]	ENSG00000088205.13	DDX18	8886	-0.658	5.26	64.1	8.85e-14	1.69e-12	13.1
19	4528427	4540067	11641	-	ENSG00000267385	AC011498.4	protein_coding	chromosome	novel protein	ENSG00000267385.1	AC011498.4	NA	1.12	2.49	64.1	8.98e-14	1.72e-12	13
X	3604340	3713649	109310	-	ENSG00000183943	PRKX	protein_coding	chromosome	protein kinase X-linked [Source:HGNC Symbol;Acc:HGNC:9441]	ENSG00000183943.6	PRKX	5613	-0.692	4.92	64.1	9.03e-14	1.72e-12	13
12	101745499	101830959	85461	-	ENSG00000111670	GNPTAB	protein_coding	chromosome	N-acetylglucosamine-1-phosphate transferase subunits alpha and beta [Source:HGNC Symbol;Acc:HGNC:29670]	ENSG00000111670.16	GNPTAB	79158	-0.499	5.47	63.9	9.46e-14	1.8e-12	13
10	99782640	99852594	69955	+	ENSG00000023839	ABCC2	protein_coding	chromosome	ATP binding cassette subfamily C member 2 [Source:HGNC Symbol;Acc:HGNC:53]	ENSG00000023839.12	ABCC2	1244	0.718	3.07	63.9	9.51e-14	1.81e-12	13
15	65578753	65611289	32537	-	ENSG00000138614	INTS14	protein_coding	chromosome	integrator complex subunit 14 [Source:HGNC Symbol;Acc:HGNC:25372]	ENSG00000138614.15	INTS14	81556	-0.484	3.8	63.9	9.51e-14	1.81e-12	13
12	7919230	7936187	16958	-	ENSG00000059804	SLC2A3	protein_coding	chromosome	solute carrier family 2 member 3 [Source:HGNC Symbol;Acc:HGNC:11007]	ENSG00000059804.16	SLC2A3	6515	0.8	9.75	63.9	9.59e-14	1.82e-12	13
17	68259182	68422731	163550	+	ENSG00000141337	ARSG	protein_coding	chromosome	arylsulfatase G [Source:HGNC Symbol;Acc:HGNC:24102]	ENSG00000141337.12	ARSG	22901	0.533	4.38	63.8	9.85e-14	1.87e-12	13
12	10407382	10409757	2376	-	ENSG00000183542	KLRC4	protein_coding	chromosome	killer cell lectin like receptor C4 [Source:HGNC Symbol;Acc:HGNC:6377]	ENSG00000183542.5	KLRC4	8302	-1.72	0.909	63.8	9.89e-14	1.87e-12	13
6	43477523	43506556	29034	+	ENSG00000137221	TJAP1	protein_coding	chromosome	tight junction associated protein 1 [Source:HGNC Symbol;Acc:HGNC:17949]	ENSG00000137221.14	TJAP1	93643	-0.363	3.81	63.8	9.91e-14	1.87e-12	13
1	21596215	21669363	73149	-	ENSG00000076864	RAP1GAP	protein_coding	chromosome	RAP1 GTPase activating protein [Source:HGNC Symbol;Acc:HGNC:9858]	ENSG00000076864.19	RAP1GAP	5909	2.12	1.01	63.8	9.92e-14	1.87e-12	13
17	15999784	16045015	45232	+	ENSG00000011295	TTC19	protein_coding	chromosome	tetratricopeptide repeat domain 19 [Source:HGNC Symbol;Acc:HGNC:26006]	ENSG00000011295.16	TTC19	54902	-0.509	3.77	63.7	1.03e-13	1.94e-12	13
22	29883155	30030866	147712	+	ENSG00000100330	MTMR3	protein_coding	chromosome	myotubularin related protein 3 [Source:HGNC Symbol;Acc:HGNC:7451]	ENSG00000100330.15	MTMR3	8897	0.6	8.11	63.7	1.03e-13	1.93e-12	13
14	59460363	59484408	24046	-	ENSG00000126790	L3HYPDH	protein_coding	chromosome	trans-L-3-hydroxyproline dehydratase [Source:HGNC Symbol;Acc:HGNC:20488]	ENSG00000126790.12	L3HYPDH	112849	-0.643	2.79	63.7	1.04e-13	1.96e-12	13
13	113177536	113208715	31180	-	ENSG00000126226	PCID2	protein_coding	chromosome	PCI domain containing 2 [Source:HGNC Symbol;Acc:HGNC:25653]	ENSG00000126226.22	PCID2	55795	-0.509	4.49	63.7	1.05e-13	1.97e-12	13
10	45255640	45263252	7613	+	ENSG00000224402	OR6D1P	transcribed_unitary_pseudogene	chromosome	olfactory receptor family 6 subfamily D member 1 pseudogene [Source:HGNC Symbol;Acc:HGNC:14849]	ENSG00000224402.2	OR6D1P	NA	0.6	2.92	63.7	1.05e-13	1.97e-12	13
5	179911651	180072113	160463	-	ENSG00000113269	RNF130	protein_coding	chromosome	ring finger protein 130 [Source:HGNC Symbol;Acc:HGNC:18280]	ENSG00000113269.14	RNF130	55819	0.468	8.46	63.7	1.06e-13	1.98e-12	13
2	120240064	120294710	54647	+	ENSG00000144118	RALB	protein_coding	chromosome	RAS like proto-oncogene B [Source:HGNC Symbol;Acc:HGNC:9840]	ENSG00000144118.14	RALB	5899	0.735	8.61	63.6	1.06e-13	1.98e-12	13
16	23463542	23521995	58454	-	ENSG00000103365	GGA2	protein_coding	chromosome	golgi associated, gamma adaptin ear containing, ARF binding protein 2 [Source:HGNC Symbol;Acc:HGNC:16064]	ENSG00000103365.15	GGA2	23062	-0.655	5.84	63.6	1.08e-13	2.01e-12	13
19	40592883	40629818	36936	+	ENSG00000090006	LTBP4	protein_coding	chromosome	latent transforming growth factor beta binding protein 4 [Source:HGNC Symbol;Acc:HGNC:6717]	ENSG00000090006.17	LTBP4	8425	-0.732	2.25	63.6	1.09e-13	2.04e-12	13
X	136848004	136880764	32761	-	ENSG00000147274	RBMX	protein_coding	chromosome	RNA binding motif protein X-linked [Source:HGNC Symbol;Acc:HGNC:9910]	ENSG00000147274.14	RBMX	27316	-0.438	6.73	63.5	1.11e-13	2.08e-12	13
19	46019153	46023053	3901	-	ENSG00000008438	PGLYRP1	protein_coding	chromosome	peptidoglycan recognition protein 1 [Source:HGNC Symbol;Acc:HGNC:8904]	ENSG00000008438.5	PGLYRP1	8993	1.68	6.06	63.5	1.13e-13	2.11e-12	12.9
8	92883532	93017673	134142	-	ENSG00000205133	TRIQK	protein_coding	chromosome	triple QxxK/R motif containing [Source:HGNC Symbol;Acc:HGNC:27828]	ENSG00000205133.12	TRIQK	286144	0.846	4.96	63.5	1.13e-13	2.11e-12	12.9
15	65117379	65133808	16430	-	ENSG00000090470	PDCD7	protein_coding	chromosome	programmed cell death 7 [Source:HGNC Symbol;Acc:HGNC:8767]	ENSG00000090470.15	PDCD7	10081	-0.528	3.6	63.5	1.14e-13	2.12e-12	12.9
4	142023160	142847432	824273	-	ENSG00000109452	INPP4B	protein_coding	chromosome	inositol polyphosphate-4-phosphatase type II B [Source:HGNC Symbol;Acc:HGNC:6075]	ENSG00000109452.12	INPP4B	8821	-1.18	3.63	63.5	1.14e-13	2.11e-12	12.9
21	13843133	13848364	5232	-	ENSG00000228314	CYP4F29P	transcribed_unprocessed_pseudogene	chromosome	cytochrome P450 family 4 subfamily F member 29, pseudogene [Source:HGNC Symbol;Acc:HGNC:2647]	ENSG00000228314.1	CYP4F29P	NA	-2.08	0.918	63.4	1.15e-13	2.12e-12	12.9
19	38409051	38426305	17255	-	ENSG00000171777	RASGRP4	protein_coding	chromosome	RAS guanyl releasing protein 4 [Source:HGNC Symbol;Acc:HGNC:18958]	ENSG00000171777.16	RASGRP4	115727	0.59	7.89	63.4	1.16e-13	2.15e-12	12.9
1	55039548	55064852	25305	+	ENSG00000169174	PCSK9	protein_coding	chromosome	proprotein convertase subtilisin/kexin type 9 [Source:HGNC Symbol;Acc:HGNC:20001]	ENSG00000169174.10	PCSK9	255738	2.87	1.55	63.4	1.17e-13	2.16e-12	12.9
1	153373711	153375621	1911	-	ENSG00000163221	S100A12	protein_coding	chromosome	S100 calcium binding protein A12 [Source:HGNC Symbol;Acc:HGNC:10489]	ENSG00000163221.9	S100A12	6283	1.42	10.4	63.4	1.18e-13	2.17e-12	12.9
9	98069275	98119222	49948	-	ENSG00000106785	TRIM14	protein_coding	chromosome	tripartite motif containing 14 [Source:HGNC Symbol;Acc:HGNC:16283]	ENSG00000106785.15	TRIM14	9830	-0.717	5.56	63.3	1.19e-13	2.2e-12	12.9
14	22123318	22124285	968	+	ENSG00000211807	TRAV26-1	TR_V_gene	chromosome	T cell receptor alpha variable 26-1 [Source:HGNC Symbol;Acc:HGNC:12123]	ENSG00000211807.3	TRAV26-1	NA	-1.35	0.0263	63.3	1.19e-13	2.2e-12	12.9
11	57753243	57819546	66304	+	ENSG00000198561	CTNND1	protein_coding	chromosome	catenin delta 1 [Source:HGNC Symbol;Acc:HGNC:2515]	ENSG00000198561.13	CTNND1	1500	-0.823	3.76	63.3	1.2e-13	2.21e-12	12.9
19	53864763	53876435	11673	+	ENSG00000179820	MYADM	protein_coding	chromosome	myeloid associated differentiation marker [Source:HGNC Symbol;Acc:HGNC:7544]	ENSG00000179820.16	MYADM	91663	0.672	8.28	63.3	1.21e-13	2.23e-12	12.9
3	170037995	170085392	47398	+	ENSG00000173890	GPR160	protein_coding	chromosome	G protein-coupled receptor 160 [Source:HGNC Symbol;Acc:HGNC:23693]	ENSG00000173890.17	GPR160	26996	0.9	5.96	63.2	1.25e-13	2.29e-12	12.9
9	34650702	34661892	11191	+	ENSG00000137070	IL11RA	protein_coding	chromosome	interleukin 11 receptor subunit alpha [Source:HGNC Symbol;Acc:HGNC:5967]	ENSG00000137070.17	IL11RA	3590	-0.91	3.96	63.2	1.28e-13	2.34e-12	12.9
X	135962070	135974063	11994	-	ENSG00000169446	MMGT1	protein_coding	chromosome	membrane magnesium transporter 1 [Source:HGNC Symbol;Acc:HGNC:28100]	ENSG00000169446.5	MMGT1	93380	0.375	5.09	63.2	1.28e-13	2.34e-12	12.9
18	63897174	63936111	38938	+	ENSG00000242550	SERPINB10	protein_coding	chromosome	serpin family B member 10 [Source:HGNC Symbol;Acc:HGNC:8942]	ENSG00000242550.6	SERPINB10	5273	1.87	3.72	63.2	1.29e-13	2.35e-12	12.9
1	40300489	40317813	17325	-	ENSG00000049089	COL9A2	protein_coding	chromosome	collagen type IX alpha 2 chain [Source:HGNC Symbol;Acc:HGNC:2218]	ENSG00000049089.15	COL9A2	1298	1.76	5.09	63.1	1.33e-13	2.43e-12	12.9
7	816615	896435	79821	+	ENSG00000164828	SUN1	protein_coding	chromosome	Sad1 and UNC84 domain containing 1 [Source:HGNC Symbol;Acc:HGNC:18587]	ENSG00000164828.18	SUN1	23353	-0.614	4.55	63.1	1.33e-13	2.42e-12	12.9
17	81110487	81166221	55735	-	ENSG00000181409	AATK	protein_coding	chromosome	apoptosis associated tyrosine kinase [Source:HGNC Symbol;Acc:HGNC:21]	ENSG00000181409.14	AATK	9625	0.761	5.07	63.1	1.34e-13	2.43e-12	12.9
7	66628767	66649067	20301	+	ENSG00000243335	KCTD7	protein_coding	chromosome	potassium channel tetramerization domain containing 7 [Source:HGNC Symbol;Acc:HGNC:21957]	ENSG00000243335.9	KCTD7	154881	-0.652	3.68	63	1.34e-13	2.44e-12	12.9
CHR_HSCHR7_2_CTG6	142472647	142473148	502	+	ENSG00000277110	TRBV6-5	TR_V_gene	chromosome	T cell receptor beta variable 6-5 [Source:HGNC Symbol;Acc:HGNC:12230]	ENSG00000277110.3	TRBV6-5	NA	-1.31	1.51	63.1	1.34e-13	2.43e-12	12.9
1	46040140	46133036	92897	-	ENSG00000117461	PIK3R3	protein_coding	chromosome	phosphoinositide-3-kinase regulatory subunit 3 [Source:HGNC Symbol;Acc:HGNC:8981]	ENSG00000117461.15	PIK3R3	8503	-0.533	1.76	63	1.35e-13	2.44e-12	12.9
16	27402174	27452042	49869	+	ENSG00000103522	IL21R	protein_coding	chromosome	interleukin 21 receptor [Source:HGNC Symbol;Acc:HGNC:6006]	ENSG00000103522.16	IL21R	50615	-0.955	3.21	63	1.36e-13	2.46e-12	12.9
21	43865223	43987592	122370	+	ENSG00000160216	AGPAT3	protein_coding	chromosome	1-acylglycerol-3-phosphate O-acyltransferase 3 [Source:HGNC Symbol;Acc:HGNC:326]	ENSG00000160216.19	AGPAT3	56894	-0.549	5.14	63	1.36e-13	2.45e-12	12.9
6	137197484	137219449	21966	-	ENSG00000027697	IFNGR1	protein_coding	chromosome	interferon gamma receptor 1 [Source:HGNC Symbol;Acc:HGNC:5439]	ENSG00000027697.14	IFNGR1	3459	0.695	9.07	62.9	1.39e-13	2.51e-12	12.9
3	142449007	142578733	129727	-	ENSG00000175054	ATR	protein_coding	chromosome	ATR serine/threonine kinase [Source:HGNC Symbol;Acc:HGNC:882]	ENSG00000175054.16	ATR	545	-0.586	4.29	62.9	1.4e-13	2.52e-12	12.9
1	228082660	228099212	16553	+	ENSG00000143761	ARF1	protein_coding	chromosome	ADP ribosylation factor 1 [Source:HGNC Symbol;Acc:HGNC:652]	ENSG00000143761.16	ARF1	375	0.317	8.15	62.9	1.41e-13	2.54e-12	12.9
3	138347648	138405534	57887	+	ENSG00000158186	MRAS	protein_coding	chromosome	muscle RAS oncogene homolog [Source:HGNC Symbol;Acc:HGNC:7227]	ENSG00000158186.13	MRAS	22808	-1.11	1.79	62.9	1.43e-13	2.57e-12	12.8
1	202940826	202958572	17747	-	ENSG00000159346	ADIPOR1	protein_coding	chromosome	adiponectin receptor 1 [Source:HGNC Symbol;Acc:HGNC:24040]	ENSG00000159346.13	ADIPOR1	51094	0.638	8.11	62.9	1.43e-13	2.57e-12	12.8
1	156806243	156816862	10620	-	ENSG00000027869	SH2D2A	protein_coding	chromosome	SH2 domain containing 2A [Source:HGNC Symbol;Acc:HGNC:10821]	ENSG00000027869.11	SH2D2A	9047	-1.02	3.03	62.8	1.45e-13	2.59e-12	12.8
11	107502726	107565746	63021	-	ENSG00000137760	ALKBH8	protein_coding	chromosome	alkB homolog 8, tRNA methyltransferase [Source:HGNC Symbol;Acc:HGNC:25189]	ENSG00000137760.14	ALKBH8	91801	-0.76	2.22	62.9	1.45e-13	2.59e-12	12.8
17	75516060	75524735	8676	+	ENSG00000182173	TSEN54	protein_coding	chromosome	tRNA splicing endonuclease subunit 54 [Source:HGNC Symbol;Acc:HGNC:27561]	ENSG00000182173.13	TSEN54	283989	-0.948	3.77	62.8	1.46e-13	2.62e-12	12.8
2	24029347	24049575	20229	-	ENSG00000163026	WDCP	protein_coding	chromosome	WD repeat and coiled coil containing [Source:HGNC Symbol;Acc:HGNC:26157]	ENSG00000163026.12	WDCP	80304	-0.657	2.36	62.8	1.5e-13	2.67e-12	12.8
20	38805697	38923024	117328	+	ENSG00000101445	PPP1R16B	protein_coding	chromosome	protein phosphatase 1 regulatory subunit 16B [Source:HGNC Symbol;Acc:HGNC:15850]	ENSG00000101445.10	PPP1R16B	26051	-0.791	4.74	62.6	1.57e-13	2.8e-12	12.8
11	118436490	118526832	90343	+	ENSG00000118058	KMT2A	protein_coding	chromosome	lysine methyltransferase 2A [Source:HGNC Symbol;Acc:HGNC:7132]	ENSG00000118058.22	KMT2A	4297	-0.602	5.06	62.6	1.59e-13	2.84e-12	12.8
14	63597039	63641861	44823	-	ENSG00000140006	WDR89	protein_coding	chromosome	WD repeat domain 89 [Source:HGNC Symbol;Acc:HGNC:20489]	ENSG00000140006.11	WDR89	112840	-0.703	3.14	62.6	1.61e-13	2.86e-12	12.8
22	45284949	45295874	10926	+	ENSG00000100373	UPK3A	protein_coding	chromosome	uroplakin 3A [Source:HGNC Symbol;Acc:HGNC:12580]	ENSG00000100373.10	UPK3A	7380	-1.73	0.149	62.5	1.66e-13	2.95e-12	12.8
2	224470150	224585397	115248	-	ENSG00000036257	CUL3	protein_coding	chromosome	cullin 3 [Source:HGNC Symbol;Acc:HGNC:2553]	ENSG00000036257.13	CUL3	8452	0.43	6.57	62.5	1.68e-13	2.97e-12	12.8
12	7129698	7158945	29248	+	ENSG00000139182	CLSTN3	protein_coding	chromosome	calsyntenin 3 [Source:HGNC Symbol;Acc:HGNC:18371]	ENSG00000139182.15	CLSTN3	9746	0.6	5.07	62.5	1.68e-13	2.97e-12	12.8
14	21736152	21736982	831	+	ENSG00000211778	TRAV4	TR_V_gene	chromosome	T cell receptor alpha variable 4 [Source:HGNC Symbol;Acc:HGNC:12140]	ENSG00000211778.2	TRAV4	NA	-1.33	0.608	62.4	1.71e-13	3.03e-12	12.8
3	50558025	50571027	13003	-	ENSG00000088543	C3orf18	protein_coding	chromosome	chromosome 3 open reading frame 18 [Source:HGNC Symbol;Acc:HGNC:24837]	ENSG00000088543.15	C3orf18	51161	-0.926	2.11	62.4	1.75e-13	3.09e-12	12.8
3	100363431	100401089	37659	-	ENSG00000154174	TOMM70	protein_coding	chromosome	translocase of outer mitochondrial membrane 70 [Source:HGNC Symbol;Acc:HGNC:11985]	ENSG00000154174.8	TOMM70	9868	-0.517	4.51	62.3	1.79e-13	3.15e-12	12.7
2	54972187	55112621	140435	-	ENSG00000115310	RTN4	protein_coding	chromosome	reticulon 4 [Source:HGNC Symbol;Acc:HGNC:14085]	ENSG00000115310.18	RTN4	57142	0.502	7.62	62.3	1.81e-13	3.19e-12	12.7
X	64185117	64205708	20592	-	ENSG00000184675	AMER1	protein_coding	chromosome	APC membrane recruitment protein 1 [Source:HGNC Symbol;Acc:HGNC:26837]	ENSG00000184675.11	AMER1	139285	-0.75	1.63	62.3	1.82e-13	3.21e-12	12.7
3	111732497	111976517	244021	+	ENSG00000144824	PHLDB2	protein_coding	chromosome	pleckstrin homology like domain family B member 2 [Source:HGNC Symbol;Acc:HGNC:29573]	ENSG00000144824.21	PHLDB2	90102	-0.99	1.1	62.2	1.85e-13	3.25e-12	12.7
12	121429096	121581023	151928	-	ENSG00000089094	KDM2B	protein_coding	chromosome	lysine demethylase 2B [Source:HGNC Symbol;Acc:HGNC:13610]	ENSG00000089094.19	KDM2B	84678	-0.61	3.99	62.2	1.87e-13	3.29e-12	12.7
7	48171458	48647497	476040	+	ENSG00000179869	ABCA13	protein_coding	chromosome	ATP binding cassette subfamily A member 13 [Source:HGNC Symbol;Acc:HGNC:14638]	ENSG00000179869.15	ABCA13	154664	1.76	3.72	62.1	1.95e-13	3.43e-12	12.7
X	49171898	49175235	3338	+	ENSG00000102007	PLP2	protein_coding	chromosome	proteolipid protein 2 [Source:HGNC Symbol;Acc:HGNC:9087]	ENSG00000102007.11	PLP2	5355	0.675	8.03	62.1	1.96e-13	3.44e-12	12.7
3	119579268	119589945	10678	+	ENSG00000144843	ADPRH	protein_coding	chromosome	ADP-ribosylarginine hydrolase [Source:HGNC Symbol;Acc:HGNC:269]	ENSG00000144843.11	ADPRH	141	-0.749	3.94	62	2.02e-13	3.54e-12	12.7
17	75318076	75405709	87634	-	ENSG00000177885	GRB2	protein_coding	chromosome	growth factor receptor bound protein 2 [Source:HGNC Symbol;Acc:HGNC:4566]	ENSG00000177885.15	GRB2	2885	0.381	8.99	62	2.05e-13	3.58e-12	12.7
2	102311502	102352037	40536	+	ENSG00000115602	IL1RL1	protein_coding	chromosome	interleukin 1 receptor like 1 [Source:HGNC Symbol;Acc:HGNC:5998]	ENSG00000115602.17	IL1RL1	9173	1.64	2.7	61.9	2.09e-13	3.65e-12	12.7
12	7080214	7092540	12327	-	ENSG00000159403	C1R	protein_coding	chromosome	complement C1r [Source:HGNC Symbol;Acc:HGNC:1246]	ENSG00000159403.18	C1R	715	0.614	2.41	61.9	2.1e-13	3.66e-12	12.7
16	3305406	3318852	13447	+	ENSG00000162086	ZNF75A	protein_coding	chromosome	zinc finger protein 75a [Source:HGNC Symbol;Acc:HGNC:13146]	ENSG00000162086.15	ZNF75A	7627	-0.482	3.53	61.9	2.12e-13	3.7e-12	12.7
12	65278643	65491430	212788	+	ENSG00000174099	MSRB3	protein_coding	chromosome	methionine sulfoxide reductase B3 [Source:HGNC Symbol;Acc:HGNC:27375]	ENSG00000174099.11	MSRB3	253827	0.616	3.76	61.9	2.13e-13	3.7e-12	12.7
19	52269587	52296046	26460	+	ENSG00000196214	ZNF766	protein_coding	chromosome	zinc finger protein 766 [Source:HGNC Symbol;Acc:HGNC:28063]	ENSG00000196214.11	ZNF766	90321	-0.419	4.45	61.9	2.13e-13	3.7e-12	12.7
17	40121971	40136917	14947	+	ENSG00000188895	MSL1	protein_coding	chromosome	MSL complex subunit 1 [Source:HGNC Symbol;Acc:HGNC:27905]	ENSG00000188895.12	MSL1	339287	0.695	9.34	61.8	2.18e-13	3.79e-12	12.7
1	85649417	85708433	59017	-	ENSG00000117174	ZNHIT6	protein_coding	chromosome	zinc finger HIT-type containing 6 [Source:HGNC Symbol;Acc:HGNC:26089]	ENSG00000117174.11	ZNHIT6	54680	-0.659	2.9	61.8	2.22e-13	3.84e-12	12.7
17	29625938	29930276	304339	-	ENSG00000141298	SSH2	protein_coding	chromosome	slingshot protein phosphatase 2 [Source:HGNC Symbol;Acc:HGNC:30580]	ENSG00000141298.19	SSH2	85464	0.647	8.9	61.7	2.23e-13	3.87e-12	12.7
1	11066618	11099869	33252	-	ENSG00000171824	EXOSC10	protein_coding	chromosome	exosome component 10 [Source:HGNC Symbol;Acc:HGNC:9138]	ENSG00000171824.14	EXOSC10	5394	-0.518	4.74	61.7	2.24e-13	3.87e-12	12.7
9	34179005	34252523	73519	+	ENSG00000165006	UBAP1	protein_coding	chromosome	ubiquitin associated protein 1 [Source:HGNC Symbol;Acc:HGNC:12461]	ENSG00000165006.14	UBAP1	51271	0.613	7.38	61.7	2.27e-13	3.92e-12	12.6
1	169105697	169132722	27026	+	ENSG00000143153	ATP1B1	protein_coding	chromosome	ATPase Na+/K+ transporting subunit beta 1 [Source:HGNC Symbol;Acc:HGNC:804]	ENSG00000143153.13	ATP1B1	481	-0.893	0.655	61.7	2.28e-13	3.93e-12	12.6
3	148991341	149027668	36328	+	ENSG00000163754	GYG1	protein_coding	chromosome	glycogenin 1 [Source:HGNC Symbol;Acc:HGNC:4699]	ENSG00000163754.17	GYG1	2992	1.15	7.62	61.6	2.35e-13	4.04e-12	12.6
X	136648193	136660390	12198	+	ENSG00000102245	CD40LG	protein_coding	chromosome	CD40 ligand [Source:HGNC Symbol;Acc:HGNC:11935]	ENSG00000102245.7	CD40LG	959	-1.12	2.97	61.6	2.37e-13	4.08e-12	12.6
1	6460786	6466195	5410	-	ENSG00000215788	TNFRSF25	protein_coding	chromosome	TNF receptor superfamily member 25 [Source:HGNC Symbol;Acc:HGNC:11910]	ENSG00000215788.10	TNFRSF25	8718	-1.33	4.16	61.5	2.44e-13	4.19e-12	12.6
2	38743599	38751494	7896	-	ENSG00000115875	SRSF7	protein_coding	chromosome	serine and arginine rich splicing factor 7 [Source:HGNC Symbol;Acc:HGNC:10789]	ENSG00000115875.19	SRSF7	6432	-0.406	6.75	61.5	2.49e-13	4.27e-12	12.6
1	11273206	11296049	22844	+	ENSG00000120942	UBIAD1	protein_coding	chromosome	UbiA prenyltransferase domain containing 1 [Source:HGNC Symbol;Acc:HGNC:30791]	ENSG00000120942.13	UBIAD1	29914	-0.471	3.3	61.4	2.5e-13	4.28e-12	12.6
7	66995173	67239519	244347	+	ENSG00000198874	TYW1	protein_coding	chromosome	tRNA-yW synthesizing protein 1 homolog [Source:HGNC Symbol;Acc:HGNC:25598]	ENSG00000198874.13	TYW1	55253	-0.488	3.22	61.4	2.52e-13	4.32e-12	12.6
3	129087569	129122801	35233	-	ENSG00000172780	RAB43	protein_coding	chromosome	RAB43, member RAS oncogene family [Source:HGNC Symbol;Acc:HGNC:19983]	ENSG00000172780.16	RAB43	339122	0.639	6.67	61.2	2.73e-13	4.68e-12	12.6
22	41433494	41446801	13308	-	ENSG00000183864	TOB2	protein_coding	chromosome	transducer of ERBB2, 2 [Source:HGNC Symbol;Acc:HGNC:11980]	ENSG00000183864.5	TOB2	10766	-0.306	4.47	61.2	2.77e-13	4.73e-12	12.6
5	17065598	17276843	211246	+	ENSG00000176788	BASP1	protein_coding	chromosome	brain abundant membrane attached signal protein 1 [Source:HGNC Symbol;Acc:HGNC:957]	ENSG00000176788.9	BASP1	10409	0.9	8.99	61.2	2.78e-13	4.74e-12	12.6
16	21796106	21820410	24305	-	ENSG00000248124	RRN3P1	transcribed_unprocessed_pseudogene	chromosome	RRN3 homolog, RNA polymerase I transcription factor pseudogene 1 [Source:HGNC Symbol;Acc:HGNC:30548]	ENSG00000248124.7	RRN3P1	NA	-0.769	3.06	61.1	2.8e-13	4.78e-12	12.6
X	7147237	7804358	657122	+	ENSG00000101846	STS	protein_coding	chromosome	steroid sulfatase [Source:HGNC Symbol;Acc:HGNC:11425]	ENSG00000101846.7	STS	412	0.82	4.29	61.1	2.91e-13	4.96e-12	12.5
10	13438484	13528974	90491	-	ENSG00000165626	BEND7	protein_coding	chromosome	BEN domain containing 7 [Source:HGNC Symbol;Acc:HGNC:23514]	ENSG00000165626.17	BEND7	222389	1.06	3.17	61	2.96e-13	5.03e-12	12.5
2	241072169	241102332	30164	-	ENSG00000122085	MTERF4	protein_coding	chromosome	mitochondrial transcription termination factor 4 [Source:HGNC Symbol;Acc:HGNC:28785]	ENSG00000122085.17	MTERF4	130916	-0.432	4.55	61	2.97e-13	5.05e-12	12.5
8	90993802	91040872	47071	-	ENSG00000155099	PIP4P2	protein_coding	chromosome	phosphatidylinositol-4,5-bisphosphate 4-phosphatase 2 [Source:HGNC Symbol;Acc:HGNC:25452]	ENSG00000155099.8	PIP4P2	55529	0.686	6.61	61	2.98e-13	5.06e-12	12.5
13	60396457	60573878	177422	+	ENSG00000083544	TDRD3	protein_coding	chromosome	tudor domain containing 3 [Source:HGNC Symbol;Acc:HGNC:20612]	ENSG00000083544.14	TDRD3	81550	-0.5	3.04	61	2.99e-13	5.06e-12	12.5
11	61102489	61127852	25364	+	ENSG00000110448	CD5	protein_coding	chromosome	CD5 molecule [Source:HGNC Symbol;Acc:HGNC:1685]	ENSG00000110448.11	CD5	921	-1.12	4.49	61	3e-13	5.08e-12	12.5
1	160485030	160523262	38233	-	ENSG00000162739	SLAMF6	protein_coding	chromosome	SLAM family member 6 [Source:HGNC Symbol;Acc:HGNC:21392]	ENSG00000162739.14	SLAMF6	114836	-0.789	5.11	61	3.03e-13	5.11e-12	12.5
22	20394115	20408461	14347	+	ENSG00000185252	ZNF74	protein_coding	chromosome	zinc finger protein 74 [Source:HGNC Symbol;Acc:HGNC:13144]	ENSG00000185252.19	ZNF74	7625	-0.691	1.6	61	3.03e-13	5.11e-12	12.5
2	162318840	162371595	52756	+	ENSG00000115271	GCA	protein_coding	chromosome	grancalcin [Source:HGNC Symbol;Acc:HGNC:15990]	ENSG00000115271.11	GCA	25801	0.961	10.2	60.9	3.11e-13	5.24e-12	12.5
1	159872364	159900165	27802	-	ENSG00000213085	CFAP45	protein_coding	chromosome	cilia and flagella associated protein 45 [Source:HGNC Symbol;Acc:HGNC:17229]	ENSG00000213085.10	CFAP45	25790	1.29	4.14	60.9	3.12e-13	5.26e-12	12.5
20	32277651	32335011	57361	+	ENSG00000101350	KIF3B	protein_coding	chromosome	kinesin family member 3B [Source:HGNC Symbol;Acc:HGNC:6320]	ENSG00000101350.8	KIF3B	9371	-0.362	4.53	60.9	3.13e-13	5.27e-12	12.5
1	236549005	236604516	55512	-	ENSG00000119285	HEATR1	protein_coding	chromosome	HEAT repeat containing 1 [Source:HGNC Symbol;Acc:HGNC:25517]	ENSG00000119285.11	HEATR1	55127	-0.749	3.48	60.8	3.16e-13	5.31e-12	12.5
21	32790673	32813743	23071	-	ENSG00000205929	C21orf62	protein_coding	chromosome	chromosome 21 open reading frame 62 [Source:HGNC Symbol;Acc:HGNC:1305]	ENSG00000205929.11	C21orf62	56245	0.601	2.54	60.8	3.2e-13	5.37e-12	12.5
12	95217746	95302799	85054	+	ENSG00000028203	VEZT	protein_coding	chromosome	vezatin, adherens junctions transmembrane protein [Source:HGNC Symbol;Acc:HGNC:18258]	ENSG00000028203.18	VEZT	55591	-0.488	3.9	60.8	3.21e-13	5.37e-12	12.5
12	51951699	51997078	45380	+	ENSG00000135503	ACVR1B	protein_coding	chromosome	activin A receptor type 1B [Source:HGNC Symbol;Acc:HGNC:172]	ENSG00000135503.13	ACVR1B	91	0.72	5.1	60.8	3.27e-13	5.48e-12	12.5
13	75283503	75482169	198667	-	ENSG00000136111	TBC1D4	protein_coding	chromosome	TBC1 domain family member 4 [Source:HGNC Symbol;Acc:HGNC:19165]	ENSG00000136111.14	TBC1D4	9882	-1.17	4.24	60.7	3.28e-13	5.49e-12	12.5
12	55973913	55996683	22771	+	ENSG00000111540	RAB5B	protein_coding	chromosome	RAB5B, member RAS oncogene family [Source:HGNC Symbol;Acc:HGNC:9784]	ENSG00000111540.16	RAB5B	5869	0.406	7.59	60.7	3.3e-13	5.51e-12	12.5
16	30524004	30526821	2818	-	ENSG00000169957	ZNF768	protein_coding	chromosome	zinc finger protein 768 [Source:HGNC Symbol;Acc:HGNC:26273]	ENSG00000169957.10	ZNF768	79724	0.459	3.01	60.7	3.3e-13	5.51e-12	12.5
12	6976185	7018477	42293	-	ENSG00000111684	LPCAT3	protein_coding	chromosome	lysophosphatidylcholine acyltransferase 3 [Source:HGNC Symbol;Acc:HGNC:30244]	ENSG00000111684.11	LPCAT3	10162	0.469	5.42	60.7	3.38e-13	5.63e-12	12.5
11	18394560	18408425	13866	+	ENSG00000134333	LDHA	protein_coding	chromosome	lactate dehydrogenase A [Source:HGNC Symbol;Acc:HGNC:6535]	ENSG00000134333.14	LDHA	3939	0.773	8.5	60.6	3.46e-13	5.76e-12	12.5
19	47349315	47382704	33390	+	ENSG00000134815	DHX34	protein_coding	chromosome	DExH-box helicase 34 [Source:HGNC Symbol;Acc:HGNC:16719]	ENSG00000134815.19	DHX34	9704	0.623	6.2	60.6	3.48e-13	5.79e-12	12.5
12	80792520	80937925	145406	-	ENSG00000111052	LIN7A	protein_coding	chromosome	lin-7 homolog A, crumbs cell polarity complex component [Source:HGNC Symbol;Acc:HGNC:17787]	ENSG00000111052.7	LIN7A	8825	0.774	6.62	60.6	3.53e-13	5.86e-12	12.5
1	9729026	9824526	95501	-	ENSG00000171603	CLSTN1	protein_coding	chromosome	calsyntenin 1 [Source:HGNC Symbol;Acc:HGNC:17447]	ENSG00000171603.17	CLSTN1	22883	-0.817	4.82	60.6	3.53e-13	5.86e-12	12.5
7	100673567	100679174	5608	+	ENSG00000172354	GNB2	protein_coding	chromosome	G protein subunit beta 2 [Source:HGNC Symbol;Acc:HGNC:4398]	ENSG00000172354.10	GNB2	2783	0.661	7.78	60.5	3.61e-13	5.98e-12	12.4
1	156147366	156177752	30387	+	ENSG00000196189	SEMA4A	protein_coding	chromosome	semaphorin 4A [Source:HGNC Symbol;Acc:HGNC:10729]	ENSG00000196189.13	SEMA4A	64218	0.651	7.51	60.5	3.65e-13	6.04e-12	12.4
1	45016399	45306209	289811	-	ENSG00000162415	ZSWIM5	protein_coding	chromosome	zinc finger SWIM-type containing 5 [Source:HGNC Symbol;Acc:HGNC:29299]	ENSG00000162415.7	ZSWIM5	57643	-1.37	-0.156	60.5	3.67e-13	6.08e-12	12.4
2	203706475	203738912	32438	+	ENSG00000178562	CD28	protein_coding	chromosome	CD28 molecule [Source:HGNC Symbol;Acc:HGNC:1653]	ENSG00000178562.18	CD28	940	-1.1	4.26	60.4	3.69e-13	6.1e-12	12.4
9	127885321	127905408	20088	-	ENSG00000160408	ST6GALNAC6	protein_coding	chromosome	ST6 N-acetylgalactosaminide alpha-2,6-sialyltransferase 6 [Source:HGNC Symbol;Acc:HGNC:23364]	ENSG00000160408.14	ST6GALNAC6	30815	-0.695	4.65	60.4	3.7e-13	6.11e-12	12.4
1	30869466	30908758	39293	-	ENSG00000162512	SDC3	protein_coding	chromosome	syndecan 3 [Source:HGNC Symbol;Acc:HGNC:10660]	ENSG00000162512.16	SDC3	9672	-1.25	1.42	60.4	3.71e-13	6.11e-12	12.4
17	77280569	77500596	220028	+	ENSG00000184640	SEPTIN9	protein_coding	chromosome	septin 9 [Source:HGNC Symbol;Acc:HGNC:7323]	ENSG00000184640.18	SEPTIN9	10801	-0.598	7.3	60.4	3.74e-13	6.15e-12	12.4
17	4733533	4739928	6396	-	ENSG00000161921	CXCL16	protein_coding	chromosome	C-X-C motif chemokine ligand 16 [Source:HGNC Symbol;Acc:HGNC:16642]	ENSG00000161921.15	CXCL16	58191	0.892	6.5	60.4	3.77e-13	6.2e-12	12.4
12	8940361	8949761	9401	-	ENSG00000003056	M6PR	protein_coding	chromosome	mannose-6-phosphate receptor, cation dependent [Source:HGNC Symbol;Acc:HGNC:6752]	ENSG00000003056.8	M6PR	4074	-0.396	7.11	60.3	3.84e-13	6.29e-12	12.4
11	66268590	66277492	8903	+	ENSG00000174903	RAB1B	protein_coding	chromosome	RAB1B, member RAS oncogene family [Source:HGNC Symbol;Acc:HGNC:18370]	ENSG00000174903.16	RAB1B	81876	0.42	7.53	60.3	3.84e-13	6.29e-12	12.4
10	26697701	26746798	49098	+	ENSG00000148459	PDSS1	protein_coding	chromosome	decaprenyl diphosphate synthase subunit 1 [Source:HGNC Symbol;Acc:HGNC:17759]	ENSG00000148459.16	PDSS1	23590	0.837	2.78	60.3	3.86e-13	6.31e-12	12.4
4	705748	770640	64893	+	ENSG00000185619	PCGF3	protein_coding	chromosome	polycomb group ring finger 3 [Source:HGNC Symbol;Acc:HGNC:10066]	ENSG00000185619.18	PCGF3	10336	0.437	5.68	60.3	3.86e-13	6.31e-12	12.4
17	76527586	76553578	25993	+	ENSG00000214140	PRCD	protein_coding	chromosome	photoreceptor disc component [Source:HGNC Symbol;Acc:HGNC:32528]	ENSG00000214140.11	PRCD	768206	1.66	-0.0771	60.3	3.9e-13	6.38e-12	12.4
10	97849843	97871580	21738	+	ENSG00000155265	GOLGA7B	protein_coding	chromosome	golgin A7 family member B [Source:HGNC Symbol;Acc:HGNC:31668]	ENSG00000155265.11	GOLGA7B	401647	-1.23	2.72	60.2	4.03e-13	6.58e-12	12.4
10	44959407	44995891	36485	+	ENSG00000107551	RASSF4	protein_coding	chromosome	Ras association domain family member 4 [Source:HGNC Symbol;Acc:HGNC:20793]	ENSG00000107551.21	RASSF4	83937	-0.742	5.98	60.2	4.06e-13	6.63e-12	12.4
X	71095851	71103532	7682	+	ENSG00000184481	FOXO4	protein_coding	chromosome	forkhead box O4 [Source:HGNC Symbol;Acc:HGNC:7139]	ENSG00000184481.17	FOXO4	4303	0.455	5.95	60.1	4.15e-13	6.77e-12	12.4
1	51789191	51878937	89747	-	ENSG00000078618	NRDC	protein_coding	chromosome	nardilysin convertase [Source:HGNC Symbol;Acc:HGNC:7995]	ENSG00000078618.21	NRDC	4898	0.505	8.33	60.1	4.24e-13	6.89e-12	12.4
20	62642503	62685785	43283	+	ENSG00000101187	SLCO4A1	protein_coding	chromosome	solute carrier organic anion transporter family member 4A1 [Source:HGNC Symbol;Acc:HGNC:10953]	ENSG00000101187.16	SLCO4A1	28231	1.32	0.56	60.1	4.25e-13	6.9e-12	12.4
12	56998836	57006546	7711	-	ENSG00000166860	ZBTB39	protein_coding	chromosome	zinc finger and BTB domain containing 39 [Source:HGNC Symbol;Acc:HGNC:29014]	ENSG00000166860.3	ZBTB39	9880	-0.855	2.17	60.1	4.25e-13	6.9e-12	12.4
7	87503633	87713323	209691	-	ENSG00000085563	ABCB1	protein_coding	chromosome	ATP binding cassette subfamily B member 1 [Source:HGNC Symbol;Acc:HGNC:40]	ENSG00000085563.14	ABCB1	5243	-1.05	2.33	60.1	4.27e-13	6.92e-12	12.4
1	21509397	21578410	69014	+	ENSG00000162551	ALPL	protein_coding	chromosome	alkaline phosphatase, biomineralization associated [Source:HGNC Symbol;Acc:HGNC:438]	ENSG00000162551.14	ALPL	249	1.2	9	59.9	4.51e-13	7.3e-12	12.3
16	28950807	28967097	16291	+	ENSG00000176953	NFATC2IP	protein_coding	chromosome	nuclear factor of activated T cells 2 interacting protein [Source:HGNC Symbol;Acc:HGNC:25906]	ENSG00000176953.12	NFATC2IP	84901	-0.431	5.17	59.9	4.55e-13	7.36e-12	12.3
6	26440472	26453415	12944	+	ENSG00000111801	BTN3A3	protein_coding	chromosome	butyrophilin subfamily 3 member A3 [Source:HGNC Symbol;Acc:HGNC:1140]	ENSG00000111801.16	BTN3A3	10384	-0.787	6.57	59.9	4.56e-13	7.38e-12	12.3
2	97713560	97739862	26303	+	ENSG00000115085	ZAP70	protein_coding	chromosome	zeta chain of T cell receptor associated protein kinase 70 [Source:HGNC Symbol;Acc:HGNC:12858]	ENSG00000115085.13	ZAP70	7535	-1.21	5.87	59.9	4.58e-13	7.39e-12	12.3
15	39581079	39599466	18388	+	ENSG00000137801	THBS1	protein_coding	chromosome	thrombospondin 1 [Source:HGNC Symbol;Acc:HGNC:11785]	ENSG00000137801.11	THBS1	7057	1.56	6.21	59.9	4.58e-13	7.39e-12	12.3
16	46955362	46973674	18313	-	ENSG00000069345	DNAJA2	protein_coding	chromosome	DnaJ heat shock protein family (Hsp40) member A2 [Source:HGNC Symbol;Acc:HGNC:14884]	ENSG00000069345.12	DNAJA2	10294	0.374	6.07	59.8	4.71e-13	7.59e-12	12.3
11	3339261	3379222	39962	-	ENSG00000005801	ZNF195	protein_coding	chromosome	zinc finger protein 195 [Source:HGNC Symbol;Acc:HGNC:12986]	ENSG00000005801.18	ZNF195	7748	-0.501	3.83	59.8	4.74e-13	7.63e-12	12.3
2	12716889	12742734	25846	+	ENSG00000071575	TRIB2	protein_coding	chromosome	tribbles pseudokinase 2 [Source:HGNC Symbol;Acc:HGNC:30809]	ENSG00000071575.11	TRIB2	28951	-0.892	5.12	59.8	4.77e-13	7.66e-12	12.3
11	47269161	47330031	60871	+	ENSG00000110514	MADD	protein_coding	chromosome	MAP kinase activating death domain [Source:HGNC Symbol;Acc:HGNC:6766]	ENSG00000110514.19	MADD	8567	-0.396	5.54	59.8	4.78e-13	7.67e-12	12.3
5	150777946	150796734	18789	+	ENSG00000256235	SMIM3	protein_coding	chromosome	small integral membrane protein 3 [Source:HGNC Symbol;Acc:HGNC:30248]	ENSG00000256235.2	SMIM3	85027	0.615	5.56	59.7	4.88e-13	7.82e-12	12.3
2	189560579	189583758	23180	-	ENSG00000138449	SLC40A1	protein_coding	chromosome	solute carrier family 40 member 1 [Source:HGNC Symbol;Acc:HGNC:10909]	ENSG00000138449.10	SLC40A1	30061	0.727	7.68	59.7	4.92e-13	7.87e-12	12.3
18	45825675	45844094	18420	+	ENSG00000197046	SIGLEC15	protein_coding	chromosome	sialic acid binding Ig like lectin 15 [Source:HGNC Symbol;Acc:HGNC:27596]	ENSG00000197046.12	SIGLEC15	284266	-1.03	0.36	59.7	4.93e-13	7.89e-12	12.3
3	196935402	196942594	7193	-	ENSG00000114503	NCBP2	protein_coding	chromosome	nuclear cap binding protein subunit 2 [Source:HGNC Symbol;Acc:HGNC:7659]	ENSG00000114503.11	NCBP2	22916	-0.498	4.67	59.6	5.06e-13	8.09e-12	12.3
14	22052514	22053056	543	+	ENSG00000211801	TRAV21	TR_V_gene	chromosome	T cell receptor alpha variable 21 [Source:HGNC Symbol;Acc:HGNC:12118]	ENSG00000211801.3	TRAV21	NA	-1.38	0.511	59.6	5.15e-13	8.23e-12	12.3
19	1026586	1039068	12483	+	ENSG00000064666	CNN2	protein_coding	chromosome	calponin 2 [Source:HGNC Symbol;Acc:HGNC:2156]	ENSG00000064666.15	CNN2	1265	0.526	8.91	59.6	5.16e-13	8.23e-12	12.3
19	10416773	10469630	52858	+	ENSG00000065989	PDE4A	protein_coding	chromosome	phosphodiesterase 4A [Source:HGNC Symbol;Acc:HGNC:8780]	ENSG00000065989.16	PDE4A	5141	-0.734	3.05	59.6	5.18e-13	8.25e-12	12.3
13	95677139	95794988	117850	+	ENSG00000102580	DNAJC3	protein_coding	chromosome	DnaJ heat shock protein family (Hsp40) member C3 [Source:HGNC Symbol;Acc:HGNC:9439]	ENSG00000102580.15	DNAJC3	5611	0.605	7.03	59.6	5.19e-13	8.25e-12	12.3
CHR_HSCHR7_2_CTG6	142345452	142346016	565	+	ENSG00000282285	TRBV4-2	TR_V_gene	chromosome	T cell receptor beta variable 4-2 [Source:HGNC Symbol;Acc:HGNC:12216]	ENSG00000282285.1	TRBV4-2	NA	-1.61	-0.156	59.6	5.19e-13	8.25e-12	12.3
4	77047155	77075989	28835	-	ENSG00000118816	CCNI	protein_coding	chromosome	cyclin I [Source:HGNC Symbol;Acc:HGNC:1595]	ENSG00000118816.10	CCNI	10983	0.367	8.39	59.6	5.21e-13	8.27e-12	12.3
22	41367333	41399326	31994	+	ENSG00000167074	TEF	protein_coding	chromosome	TEF transcription factor, PAR bZIP family member [Source:HGNC Symbol;Acc:HGNC:11722]	ENSG00000167074.15	TEF	7008	-0.918	2.02	59.5	5.31e-13	8.42e-12	12.3
4	71062667	71572087	509421	+	ENSG00000080493	SLC4A4	protein_coding	chromosome	solute carrier family 4 member 4 [Source:HGNC Symbol;Acc:HGNC:11030]	ENSG00000080493.17	SLC4A4	8671	-1.36	0.114	59.5	5.33e-13	8.44e-12	12.3
3	188947214	189325304	378091	+	ENSG00000188001	TPRG1	protein_coding	chromosome	tumor protein p63 regulated 1 [Source:HGNC Symbol;Acc:HGNC:24759]	ENSG00000188001.10	TPRG1	285386	-1.12	1.18	59.5	5.4e-13	8.54e-12	12.3
6	146543833	146554953	11121	+	ENSG00000118508	RAB32	protein_coding	chromosome	RAB32, member RAS oncogene family [Source:HGNC Symbol;Acc:HGNC:9772]	ENSG00000118508.5	RAB32	10981	0.687	6.49	59.4	5.47e-13	8.64e-12	12.3
7	38257879	38265678	7800	-	ENSG00000211689	TRGC1	TR_C_gene	chromosome	T cell receptor gamma constant 1 [Source:HGNC Symbol;Acc:HGNC:12275]	ENSG00000211689.7	TRGC1	445347	-0.923	3.51	59.4	5.58e-13	8.8e-12	12.3
21	45073853	45226560	152708	+	ENSG00000197381	ADARB1	protein_coding	chromosome	adenosine deaminase RNA specific B1 [Source:HGNC Symbol;Acc:HGNC:226]	ENSG00000197381.16	ADARB1	104	-0.776	3.51	59.4	5.59e-13	8.8e-12	12.3
22	42835412	43015149	179738	-	ENSG00000100266	PACSIN2	protein_coding	chromosome	protein kinase C and casein kinase substrate in neurons 2 [Source:HGNC Symbol;Acc:HGNC:8571]	ENSG00000100266.19	PACSIN2	11252	0.509	7.14	59.3	5.77e-13	9.08e-12	12.2
CHR_HSCHR6_MHC_MCF_CTG1	30806191	30820021	13831	-	ENSG00000224740	FLOT1	protein_coding	chromosome	flotillin 1 [Source:HGNC Symbol;Acc:HGNC:3757]	ENSG00000224740.8	FLOT1	10211	0.852	5.05	59.3	5.77e-13	9.08e-12	12.2
12	56316223	56334053	17831	-	ENSG00000135473	PAN2	protein_coding	chromosome	poly(A) specific ribonuclease subunit PAN2 [Source:HGNC Symbol;Acc:HGNC:20074]	ENSG00000135473.15	PAN2	9924	-0.582	5	59.3	5.79e-13	9.1e-12	12.2
2	231781671	231809254	27584	+	ENSG00000144524	COPS7B	protein_coding	chromosome	COP9 signalosome subunit 7B [Source:HGNC Symbol;Acc:HGNC:16760]	ENSG00000144524.17	COPS7B	64708	-0.383	4.3	59.3	5.84e-13	9.16e-12	12.2
1	111680630	111755824	75195	-	ENSG00000197852	INKA2	protein_coding	chromosome	inka box actin regulator 2 [Source:HGNC Symbol;Acc:HGNC:28045]	ENSG00000197852.12	INKA2	55924	0.747	7.87	59.3	5.87e-13	9.2e-12	12.2
22	17084954	17115694	30741	+	ENSG00000177663	IL17RA	protein_coding	chromosome	interleukin 17 receptor A [Source:HGNC Symbol;Acc:HGNC:5985]	ENSG00000177663.13	IL17RA	23765	0.573	9.01	59.2	5.93e-13	9.28e-12	12.2
10	38010650	38065088	54439	+	ENSG00000189180	ZNF33A	protein_coding	chromosome	zinc finger protein 33A [Source:HGNC Symbol;Acc:HGNC:13096]	ENSG00000189180.16	ZNF33A	7581	0.563	6.54	59.2	6e-13	9.39e-12	12.2
14	73591706	73596496	4791	+	ENSG00000177465	ACOT4	protein_coding	chromosome	acyl-CoA thioesterase 4 [Source:HGNC Symbol;Acc:HGNC:19748]	ENSG00000177465.4	ACOT4	122970	-1.03	-0.131	59.2	6.01e-13	9.39e-12	12.2
10	72059034	72089032	29999	-	ENSG00000107742	SPOCK2	protein_coding	chromosome	SPARC (osteonectin), cwcv and kazal like domains proteoglycan 2 [Source:HGNC Symbol;Acc:HGNC:13564]	ENSG00000107742.13	SPOCK2	9806	-0.886	6.4	59.1	6.14e-13	9.59e-12	12.2
20	63974116	63980008	5893	-	ENSG00000130590	SAMD10	protein_coding	chromosome	sterile alpha motif domain containing 10 [Source:HGNC Symbol;Acc:HGNC:16129]	ENSG00000130590.14	SAMD10	140700	-1.1	1.08	59.1	6.16e-13	9.6e-12	12.2
12	51391317	51515763	124447	+	ENSG00000050438	SLC4A8	protein_coding	chromosome	solute carrier family 4 member 8 [Source:HGNC Symbol;Acc:HGNC:11034]	ENSG00000050438.17	SLC4A8	9498	-0.7	2.17	59.1	6.17e-13	9.6e-12	12.2
3	113532296	113629578	97283	+	ENSG00000072858	SIDT1	protein_coding	chromosome	SID1 transmembrane family member 1 [Source:HGNC Symbol;Acc:HGNC:25967]	ENSG00000072858.10	SIDT1	54847	-0.781	3.32	59.1	6.19e-13	9.63e-12	12.2
14	21868839	21869365	527	+	ENSG00000211788	TRAV13-1	TR_V_gene	chromosome	T cell receptor alpha variable 13-1 [Source:HGNC Symbol;Acc:HGNC:12108]	ENSG00000211788.2	TRAV13-1	NA	-1.24	1.04	59.1	6.22e-13	9.66e-12	12.2
10	72216000	72235860	19861	+	ENSG00000166295	ANAPC16	protein_coding	chromosome	anaphase promoting complex subunit 16 [Source:HGNC Symbol;Acc:HGNC:26976]	ENSG00000166295.9	ANAPC16	119504	0.278	6.83	59.1	6.28e-13	9.74e-12	12.2
3	96617188	96618236	1049	-	ENSG00000269028	MTRNR2L12	protein_coding	chromosome	MT-RNR2 like 12 [Source:HGNC Symbol;Acc:HGNC:37169]	ENSG00000269028.3	MTRNR2L12	100462981	0.76	12.2	59.1	6.28e-13	9.74e-12	12.2
17	28455752	28614197	158446	-	ENSG00000258472	AC005726.1	protein_coding	chromosome	novel protein	ENSG00000258472.8	AC005726.1	NA	0.649	4.37	59.1	6.32e-13	9.78e-12	12.2
21	38380027	38661780	281754	-	ENSG00000157554	ERG	protein_coding	chromosome	ETS transcription factor ERG [Source:HGNC Symbol;Acc:HGNC:3446]	ENSG00000157554.19	ERG	2078	1.81	1.87	59.1	6.35e-13	9.82e-12	12.2
9	100302077	100352942	50866	-	ENSG00000136891	TEX10	protein_coding	chromosome	testis expressed 10 [Source:HGNC Symbol;Acc:HGNC:25988]	ENSG00000136891.14	TEX10	54881	-0.46	3.01	59	6.4e-13	9.9e-12	12.2
11	119084866	119093549	8684	+	ENSG00000256269	HMBS	protein_coding	chromosome	hydroxymethylbilane synthase [Source:HGNC Symbol;Acc:HGNC:4982]	ENSG00000256269.10	HMBS	3145	1.51	3.93	59	6.46e-13	9.97e-12	12.2
11	60056587	60071115	14529	+	ENSG00000149516	MS4A3	protein_coding	chromosome	membrane spanning 4-domains A3 [Source:HGNC Symbol;Acc:HGNC:7317]	ENSG00000149516.14	MS4A3	932	2.02	5.36	59	6.48e-13	9.99e-12	12.2
X	153056409	153060467	4059	+	ENSG00000183837	PNMA3	protein_coding	chromosome	PNMA family member 3 [Source:HGNC Symbol;Acc:HGNC:18742]	ENSG00000183837.9	PNMA3	29944	-1.31	0.807	59	6.49e-13	1e-11	12.2
9	116687302	116701300	13999	+	ENSG00000119401	TRIM32	protein_coding	chromosome	tripartite motif containing 32 [Source:HGNC Symbol;Acc:HGNC:16380]	ENSG00000119401.10	TRIM32	22954	-0.847	1.95	59	6.59e-13	1.01e-11	12.2
11	128458761	128587558	128798	-	ENSG00000134954	ETS1	protein_coding	chromosome	ETS proto-oncogene 1, transcription factor [Source:HGNC Symbol;Acc:HGNC:3488]	ENSG00000134954.14	ETS1	2113	-0.766	7.66	58.9	6.66e-13	1.02e-11	12.2
1	35032172	35115859	83688	+	ENSG00000197056	ZMYM1	protein_coding	chromosome	zinc finger MYM-type containing 1 [Source:HGNC Symbol;Acc:HGNC:26253]	ENSG00000197056.11	ZMYM1	79830	-0.698	2.48	58.9	6.66e-13	1.02e-11	12.2
12	106774621	106889316	114696	+	ENSG00000111785	RIC8B	protein_coding	chromosome	RIC8 guanine nucleotide exchange factor B [Source:HGNC Symbol;Acc:HGNC:25555]	ENSG00000111785.20	RIC8B	55188	-0.664	2.43	58.9	6.7e-13	1.03e-11	12.2
1	206635536	206684419	48884	+	ENSG00000143479	DYRK3	protein_coding	chromosome	dual specificity tyrosine phosphorylation regulated kinase 3 [Source:HGNC Symbol;Acc:HGNC:3094]	ENSG00000143479.17	DYRK3	8444	1.32	0.702	58.9	6.77e-13	1.04e-11	12.2
11	75434640	75525941	91302	-	ENSG00000158555	GDPD5	protein_coding	chromosome	glycerophosphodiester phosphodiesterase domain containing 5 [Source:HGNC Symbol;Acc:HGNC:28804]	ENSG00000158555.15	GDPD5	81544	-1.02	3.22	58.9	6.85e-13	1.05e-11	12.2
16	68284503	68310946	26444	-	ENSG00000103061	SLC7A6OS	protein_coding	chromosome	solute carrier family 7 member 6 opposite strand [Source:HGNC Symbol;Acc:HGNC:25807]	ENSG00000103061.13	SLC7A6OS	84138	-0.278	4.7	58.9	6.89e-13	1.05e-11	12.2
X	101009346	101052116	42771	-	ENSG00000188917	TRMT2B	protein_coding	chromosome	tRNA methyltransferase 2 homolog B [Source:HGNC Symbol;Acc:HGNC:25748]	ENSG00000188917.15	TRMT2B	79979	-0.359	3.87	58.8	6.99e-13	1.07e-11	12.2
20	20389530	20712644	323115	-	ENSG00000188559	RALGAPA2	protein_coding	chromosome	Ral GTPase activating protein catalytic alpha subunit 2 [Source:HGNC Symbol;Acc:HGNC:16207]	ENSG00000188559.15	RALGAPA2	57186	0.827	6.8	58.8	7.04e-13	1.07e-11	12.2
8	22440819	22541142	100324	+	ENSG00000120910	PPP3CC	protein_coding	chromosome	protein phosphatase 3 catalytic subunit gamma [Source:HGNC Symbol;Acc:HGNC:9316]	ENSG00000120910.14	PPP3CC	5533	-0.593	4.29	58.7	7.23e-13	1.1e-11	12.1
X	10015562	10144478	128917	+	ENSG00000047644	WWC3	protein_coding	chromosome	WWC family member 3 [Source:HGNC Symbol;Acc:HGNC:29237]	ENSG00000047644.18	WWC3	55841	0.515	6.35	58.7	7.34e-13	1.12e-11	12.1
22	41205282	41231271	25990	+	ENSG00000100395	L3MBTL2	protein_coding	chromosome	L3MBTL histone methyl-lysine binding protein 2 [Source:HGNC Symbol;Acc:HGNC:18594]	ENSG00000100395.15	L3MBTL2	83746	-0.426	4.35	58.6	7.57e-13	1.15e-11	12.1
20	32109714	32167258	57545	+	ENSG00000101337	TM9SF4	protein_coding	chromosome	transmembrane 9 superfamily member 4 [Source:HGNC Symbol;Acc:HGNC:30797]	ENSG00000101337.16	TM9SF4	9777	-0.419	5.98	58.6	7.57e-13	1.15e-11	12.1
11	70203163	70207390	4228	+	ENSG00000168040	FADD	protein_coding	chromosome	Fas associated via death domain [Source:HGNC Symbol;Acc:HGNC:3573]	ENSG00000168040.4	FADD	8772	0.675	5.62	58.6	7.77e-13	1.18e-11	12.1
11	32090904	32105755	14852	+	ENSG00000049449	RCN1	protein_coding	chromosome	reticulocalbin 1 [Source:HGNC Symbol;Acc:HGNC:9934]	ENSG00000049449.9	RCN1	5954	-0.663	3.48	58.5	7.84e-13	1.19e-11	12.1
14	21887857	21888502	646	+	ENSG00000211789	TRAV12-2	TR_V_gene	chromosome	T cell receptor alpha variable 12-2 [Source:HGNC Symbol;Acc:HGNC:12106]	ENSG00000211789.2	TRAV12-2	NA	-1.39	1.05	58.5	7.88e-13	1.19e-11	12.1
17	14301081	14349404	48324	+	ENSG00000125430	HS3ST3B1	protein_coding	chromosome	heparan sulfate-glucosamine 3-sulfotransferase 3B1 [Source:HGNC Symbol;Acc:HGNC:5198]	ENSG00000125430.9	HS3ST3B1	9953	1.07	4.05	58.5	8.08e-13	1.22e-11	12.1
12	27780048	27803040	22993	+	ENSG00000087448	KLHL42	protein_coding	chromosome	kelch like family member 42 [Source:HGNC Symbol;Acc:HGNC:29252]	ENSG00000087448.11	KLHL42	57542	-0.611	3.1	58.4	8.12e-13	1.23e-11	12.1
19	23304991	23395471	90481	-	ENSG00000167232	ZNF91	protein_coding	chromosome	zinc finger protein 91 [Source:HGNC Symbol;Acc:HGNC:13166]	ENSG00000167232.14	ZNF91	7644	-0.606	3.4	58.4	8.12e-13	1.23e-11	12.1
20	46118278	46129863	11586	+	ENSG00000101017	CD40	protein_coding	chromosome	CD40 molecule [Source:HGNC Symbol;Acc:HGNC:11919]	ENSG00000101017.14	CD40	958	-0.69	2.99	58.4	8.13e-13	1.23e-11	12.1
8	22544986	22575788	30803	+	ENSG00000120896	SORBS3	protein_coding	chromosome	sorbin and SH3 domain containing 3 [Source:HGNC Symbol;Acc:HGNC:30907]	ENSG00000120896.13	SORBS3	10174	-1.07	2.21	58.4	8.19e-13	1.23e-11	12.1
12	8913896	8941467	27572	+	ENSG00000111752	PHC1	protein_coding	chromosome	polyhomeotic homolog 1 [Source:HGNC Symbol;Acc:HGNC:3182]	ENSG00000111752.11	PHC1	1911	-0.844	3.57	58.4	8.2e-13	1.23e-11	12.1
10	45374176	45446119	71944	+	ENSG00000012779	ALOX5	protein_coding	chromosome	arachidonate 5-lipoxygenase [Source:HGNC Symbol;Acc:HGNC:435]	ENSG00000012779.11	ALOX5	240	0.726	8.55	58.4	8.24e-13	1.24e-11	12.1
16	28097979	28211920	113942	-	ENSG00000169180	XPO6	protein_coding	chromosome	exportin 6 [Source:HGNC Symbol;Acc:HGNC:19733]	ENSG00000169180.11	XPO6	23214	0.681	9.89	58.4	8.26e-13	1.24e-11	12.1
16	29742463	29745990	3528	-	ENSG00000185905	C16orf54	protein_coding	chromosome	chromosome 16 open reading frame 54 [Source:HGNC Symbol;Acc:HGNC:26649]	ENSG00000185905.4	C16orf54	283897	0.51	7.59	58.4	8.32e-13	1.25e-11	12.1
16	57668277	57689378	21102	+	ENSG00000182885	ADGRG3	protein_coding	chromosome	adhesion G protein-coupled receptor G3 [Source:HGNC Symbol;Acc:HGNC:13728]	ENSG00000182885.17	ADGRG3	222487	0.864	8.53	58.4	8.34e-13	1.25e-11	12.1
1	212363931	212414901	50971	-	ENSG00000065600	PACC1	protein_coding	chromosome	proton activated chloride channel 1 [Source:HGNC Symbol;Acc:HGNC:25593]	ENSG00000065600.12	PACC1	55248	-0.5	2.88	58.3	8.52e-13	1.28e-11	12.1
7	77193369	77199848	6480	-	ENSG00000127951	FGL2	protein_coding	chromosome	fibrinogen like 2 [Source:HGNC Symbol;Acc:HGNC:3696]	ENSG00000127951.7	FGL2	10875	-0.723	9.15	58.3	8.62e-13	1.29e-11	12.1
11	86441108	86672636	231529	-	ENSG00000151376	ME3	protein_coding	chromosome	malic enzyme 3 [Source:HGNC Symbol;Acc:HGNC:6985]	ENSG00000151376.16	ME3	10873	-0.982	0.8	58.3	8.63e-13	1.29e-11	12.1
11	117204337	117232525	28189	-	ENSG00000160613	PCSK7	protein_coding	chromosome	proprotein convertase subtilisin/kexin type 7 [Source:HGNC Symbol;Acc:HGNC:8748]	ENSG00000160613.13	PCSK7	9159	-0.445	6.13	58.3	8.7e-13	1.3e-11	12.1
14	21852558	21853006	449	+	ENSG00000211787	TRAV8-3	TR_V_gene	chromosome	T cell receptor alpha variable 8-3 [Source:HGNC Symbol;Acc:HGNC:12148]	ENSG00000211787.1	TRAV8-3	NA	-1.28	0.971	58.3	8.71e-13	1.3e-11	12.1
3	171600404	171810950	210547	-	ENSG00000075651	PLD1	protein_coding	chromosome	phospholipase D1 [Source:HGNC Symbol;Acc:HGNC:9067]	ENSG00000075651.16	PLD1	5337	0.636	3.4	58.3	8.74e-13	1.3e-11	12.1
5	75025346	75052770	27425	-	ENSG00000176928	GCNT4	protein_coding	chromosome	glucosaminyl (N-acetyl) transferase 4 [Source:HGNC Symbol;Acc:HGNC:17973]	ENSG00000176928.6	GCNT4	51301	-1.29	1.9	58.2	8.95e-13	1.33e-11	12
12	50175788	50283546	107759	-	ENSG00000050405	LIMA1	protein_coding	chromosome	LIM domain and actin binding 1 [Source:HGNC Symbol;Acc:HGNC:24636]	ENSG00000050405.13	LIMA1	51474	-0.738	2.68	58.2	8.98e-13	1.33e-11	12
5	176542511	176595974	53464	+	ENSG00000074276	CDHR2	protein_coding	chromosome	cadherin related family member 2 [Source:HGNC Symbol;Acc:HGNC:18231]	ENSG00000074276.10	CDHR2	54825	1.42	0.114	58.1	9.15e-13	1.36e-11	12
12	113221050	113298585	77536	+	ENSG00000186815	TPCN1	protein_coding	chromosome	two pore segment channel 1 [Source:HGNC Symbol;Acc:HGNC:18182]	ENSG00000186815.12	TPCN1	53373	-0.742	4.23	58.1	9.44e-13	1.4e-11	12
5	177357924	177372596	14673	+	ENSG00000169220	RGS14	protein_coding	chromosome	regulator of G protein signaling 14 [Source:HGNC Symbol;Acc:HGNC:9996]	ENSG00000169220.18	RGS14	10636	0.597	7.14	58.1	9.46e-13	1.4e-11	12
17	5078467	5096374	17908	+	ENSG00000180787	ZFP3	protein_coding	chromosome	ZFP3 zinc finger protein [Source:HGNC Symbol;Acc:HGNC:12861]	ENSG00000180787.6	ZFP3	124961	-0.858	2.22	58	9.57e-13	1.42e-11	12
5	178711512	178730659	19148	-	ENSG00000169131	ZNF354A	protein_coding	chromosome	zinc finger protein 354A [Source:HGNC Symbol;Acc:HGNC:11628]	ENSG00000169131.13	ZNF354A	6940	1.03	5.22	58	9.61e-13	1.42e-11	12
19	49474207	49486231	12025	+	ENSG00000090554	FLT3LG	protein_coding	chromosome	fms related tyrosine kinase 3 ligand [Source:HGNC Symbol;Acc:HGNC:3766]	ENSG00000090554.13	FLT3LG	2323	-1.04	3.57	58	9.85e-13	1.46e-11	12
8	96645242	97149654	504413	+	ENSG00000104324	CPQ	protein_coding	chromosome	carboxypeptidase Q [Source:HGNC Symbol;Acc:HGNC:16910]	ENSG00000104324.16	CPQ	10404	0.593	6.36	57.9	9.9e-13	1.46e-11	12
2	152717893	152761253	43361	+	ENSG00000177917	ARL6IP6	protein_coding	chromosome	ADP ribosylation factor like GTPase 6 interacting protein 6 [Source:HGNC Symbol;Acc:HGNC:24048]	ENSG00000177917.10	ARL6IP6	151188	0.59	4.84	57.9	9.93e-13	1.46e-11	12
9	120388869	120580170	191302	-	ENSG00000136861	CDK5RAP2	protein_coding	chromosome	CDK5 regulatory subunit associated protein 2 [Source:HGNC Symbol;Acc:HGNC:18672]	ENSG00000136861.18	CDK5RAP2	55755	1.64	6.89	57.9	9.95e-13	1.47e-11	12
6	291630	351355	59726	+	ENSG00000112679	DUSP22	protein_coding	chromosome	dual specificity phosphatase 22 [Source:HGNC Symbol;Acc:HGNC:16077]	ENSG00000112679.14	DUSP22	56940	0.342	6.29	57.9	1.01e-12	1.49e-11	12
18	11981025	12030877	49853	+	ENSG00000141401	IMPA2	protein_coding	chromosome	inositol monophosphatase 2 [Source:HGNC Symbol;Acc:HGNC:6051]	ENSG00000141401.12	IMPA2	3613	0.704	5.67	57.8	1.04e-12	1.52e-11	12
11	62593214	62601865	8652	-	ENSG00000149480	MTA2	protein_coding	chromosome	metastasis associated 1 family member 2 [Source:HGNC Symbol;Acc:HGNC:7411]	ENSG00000149480.7	MTA2	9219	-0.298	6.56	57.8	1.04e-12	1.52e-11	12
X	154428645	154436516	7872	+	ENSG00000071553	ATP6AP1	protein_coding	chromosome	ATPase H+ transporting accessory protein 1 [Source:HGNC Symbol;Acc:HGNC:868]	ENSG00000071553.17	ATP6AP1	537	0.421	6.91	57.8	1.07e-12	1.56e-11	12
15	40735884	40755851	19968	-	ENSG00000137824	RMDN3	protein_coding	chromosome	regulator of microtubule dynamics 3 [Source:HGNC Symbol;Acc:HGNC:25550]	ENSG00000137824.16	RMDN3	55177	-0.541	3.25	57.7	1.07e-12	1.57e-11	12
11	4598672	4608231	9560	-	ENSG00000167333	TRIM68	protein_coding	chromosome	tripartite motif containing 68 [Source:HGNC Symbol;Acc:HGNC:21161]	ENSG00000167333.13	TRIM68	55128	-0.533	2.78	57.7	1.07e-12	1.57e-11	12
19	17323223	17334855	11633	-	ENSG00000074855	ANO8	protein_coding	chromosome	anoctamin 8 [Source:HGNC Symbol;Acc:HGNC:29329]	ENSG00000074855.11	ANO8	57719	-0.628	1.4	57.7	1.09e-12	1.59e-11	12
2	70087477	70089203	1727	+	ENSG00000169564	PCBP1	protein_coding	chromosome	poly(rC) binding protein 1 [Source:HGNC Symbol;Acc:HGNC:8647]	ENSG00000169564.7	PCBP1	5093	0.401	8.44	57.7	1.09e-12	1.59e-11	12
1	27612064	27635185	23122	-	ENSG00000000938	FGR	protein_coding	chromosome	FGR proto-oncogene, Src family tyrosine kinase [Source:HGNC Symbol;Acc:HGNC:3697]	ENSG00000000938.13	FGR	2268	0.5	10.1	57.7	1.1e-12	1.6e-11	12
19	45079288	45305284	225997	+	ENSG00000007047	MARK4	protein_coding	chromosome	microtubule affinity regulating kinase 4 [Source:HGNC Symbol;Acc:HGNC:13538]	ENSG00000007047.15	MARK4	57787	0.593	4.07	57.7	1.1e-12	1.61e-11	12
20	49632945	49713878	80934	-	ENSG00000158470	B4GALT5	protein_coding	chromosome	beta-1,4-galactosyltransferase 5 [Source:HGNC Symbol;Acc:HGNC:928]	ENSG00000158470.5	B4GALT5	9334	0.826	8.33	57.6	1.11e-12	1.62e-11	12
14	68874143	68979440	105298	-	ENSG00000072110	ACTN1	protein_coding	chromosome	actinin alpha 1 [Source:HGNC Symbol;Acc:HGNC:163]	ENSG00000072110.13	ACTN1	87	0.549	8.21	57.6	1.12e-12	1.63e-11	12
2	230712842	230821075	108234	+	ENSG00000135932	CAB39	protein_coding	chromosome	calcium binding protein 39 [Source:HGNC Symbol;Acc:HGNC:20292]	ENSG00000135932.11	CAB39	51719	0.694	8.27	57.6	1.12e-12	1.63e-11	11.9
11	57645087	57649944	4858	-	ENSG00000166793	YPEL4	protein_coding	chromosome	yippee like 4 [Source:HGNC Symbol;Acc:HGNC:18328]	ENSG00000166793.12	YPEL4	219539	1.7	0.87	57.6	1.13e-12	1.64e-11	11.9
19	33299934	33302534	2601	-	ENSG00000245848	CEBPA	protein_coding	chromosome	CCAAT enhancer binding protein alpha [Source:HGNC Symbol;Acc:HGNC:1833]	ENSG00000245848.3	CEBPA	1050	0.691	5.88	57.6	1.13e-12	1.64e-11	11.9
CHR_HSCHR7_2_CTG6	142862134	142863838	1705	+	ENSG00000276849	TRBC2	TR_C_gene	chromosome	T cell receptor beta constant 2 [Source:HGNC Symbol;Acc:HGNC:12157]	ENSG00000276849.6	TRBC2	NA	-1.14	7.37	57.6	1.13e-12	1.64e-11	11.9
20	53875252	53875557	306	-	ENSG00000241721	SUMO1P1	processed_pseudogene	chromosome	SUMO1 pseudogene 1 [Source:HGNC Symbol;Acc:HGNC:33148]	ENSG00000241721.1	SUMO1P1	NA	0.783	1.97	57.6	1.14e-12	1.64e-11	11.9
5	177501907	177511274	9368	-	ENSG00000146094	DOK3	protein_coding	chromosome	docking protein 3 [Source:HGNC Symbol;Acc:HGNC:24583]	ENSG00000146094.14	DOK3	79930	0.638	8.11	57.6	1.15e-12	1.67e-11	11.9
10	95907603	96032684	125082	+	ENSG00000188649	CC2D2B	protein_coding	chromosome	coiled-coil and C2 domain containing 2B [Source:HGNC Symbol;Acc:HGNC:31666]	ENSG00000188649.14	CC2D2B	387707	0.803	2.11	57.5	1.16e-12	1.68e-11	11.9
11	3826978	3840959	13982	-	ENSG00000177105	RHOG	protein_coding	chromosome	ras homolog family member G [Source:HGNC Symbol;Acc:HGNC:672]	ENSG00000177105.10	RHOG	391	0.735	8.63	57.5	1.17e-12	1.68e-11	11.9
11	67303478	67312607	9130	+	ENSG00000172830	SSH3	protein_coding	chromosome	slingshot protein phosphatase 3 [Source:HGNC Symbol;Acc:HGNC:30581]	ENSG00000172830.13	SSH3	54961	0.503	4.6	57.5	1.18e-12	1.7e-11	11.9
8	102826308	102893864	67557	-	ENSG00000155096	AZIN1	protein_coding	chromosome	antizyme inhibitor 1 [Source:HGNC Symbol;Acc:HGNC:16432]	ENSG00000155096.14	AZIN1	51582	0.618	6.81	57.4	1.22e-12	1.75e-11	11.9
X	154436913	154443467	6555	+	ENSG00000203879	GDI1	protein_coding	chromosome	GDP dissociation inhibitor 1 [Source:HGNC Symbol;Acc:HGNC:4226]	ENSG00000203879.12	GDI1	2664	0.317	7.26	57.4	1.23e-12	1.77e-11	11.9
3	119294383	119420714	126332	+	ENSG00000031081	ARHGAP31	protein_coding	chromosome	Rho GTPase activating protein 31 [Source:HGNC Symbol;Acc:HGNC:29216]	ENSG00000031081.11	ARHGAP31	57514	-0.645	3.5	57.4	1.24e-12	1.78e-11	11.9
6	39188971	39229475	40505	-	ENSG00000164626	KCNK5	protein_coding	chromosome	potassium two pore domain channel subfamily K member 5 [Source:HGNC Symbol;Acc:HGNC:6280]	ENSG00000164626.9	KCNK5	8645	1.18	0.517	57.4	1.24e-12	1.78e-11	11.9
11	61680391	61747001	66611	+	ENSG00000134780	DAGLA	protein_coding	chromosome	diacylglycerol lipase alpha [Source:HGNC Symbol;Acc:HGNC:1165]	ENSG00000134780.10	DAGLA	747	-1.22	-0.0928	57.3	1.27e-12	1.81e-11	11.9
5	168486451	168519301	32851	+	ENSG00000113643	RARS	protein_coding	chromosome	arginyl-tRNA synthetase [Source:HGNC Symbol;Acc:HGNC:9870]	ENSG00000113643.9	RARS	5917	-0.33	4.75	57.2	1.31e-12	1.87e-11	11.9
1	25831913	25859458	27546	-	ENSG00000127423	AUNIP	protein_coding	chromosome	aurora kinase A and ninein interacting protein [Source:HGNC Symbol;Acc:HGNC:28363]	ENSG00000127423.10	AUNIP	79000	0.882	0.103	57.2	1.35e-12	1.93e-11	11.9
1	16740273	16972964	232692	+	ENSG00000058453	CROCC	protein_coding	chromosome	ciliary rootlet coiled-coil, rootletin [Source:HGNC Symbol;Acc:HGNC:21299]	ENSG00000058453.17	CROCC	9696	-0.647	2.75	57.1	1.38e-12	1.97e-11	11.9
2	102311529	102398775	87247	+	ENSG00000115604	IL18R1	protein_coding	chromosome	interleukin 18 receptor 1 [Source:HGNC Symbol;Acc:HGNC:5988]	ENSG00000115604.10	IL18R1	8809	1.79	7.59	57.1	1.39e-12	1.98e-11	11.9
2	112541915	112577150	35236	+	ENSG00000125630	POLR1B	protein_coding	chromosome	RNA polymerase I subunit B [Source:HGNC Symbol;Acc:HGNC:20454]	ENSG00000125630.15	POLR1B	84172	-0.653	3.26	57	1.41e-12	2.01e-11	11.9
2	27309492	27325680	16189	-	ENSG00000115204	MPV17	protein_coding	chromosome	mitochondrial inner membrane protein MPV17 [Source:HGNC Symbol;Acc:HGNC:7224]	ENSG00000115204.15	MPV17	4358	-0.368	4.24	57	1.44e-12	2.05e-11	11.8
18	26016253	26091217	74965	-	ENSG00000141380	SS18	protein_coding	chromosome	SS18 subunit of BAF chromatin remodeling complex [Source:HGNC Symbol;Acc:HGNC:11340]	ENSG00000141380.14	SS18	6760	-0.371	5.22	57	1.44e-12	2.05e-11	11.8
12	88049014	88142088	93075	-	ENSG00000198707	CEP290	protein_coding	chromosome	centrosomal protein 290 [Source:HGNC Symbol;Acc:HGNC:29021]	ENSG00000198707.16	CEP290	80184	-0.631	2.79	57	1.45e-12	2.06e-11	11.8
3	52836219	52897548	61330	-	ENSG00000213533	STIMATE	protein_coding	chromosome	STIM activating enhancer [Source:HGNC Symbol;Acc:HGNC:30526]	ENSG00000213533.12	STIMATE	375346	0.759	4.54	57	1.45e-12	2.06e-11	11.8
19	40691530	40718207	26678	-	ENSG00000123815	COQ8B	protein_coding	chromosome	coenzyme Q8B [Source:HGNC Symbol;Acc:HGNC:19041]	ENSG00000123815.12	COQ8B	79934	0.607	4.71	57	1.46e-12	2.07e-11	11.8
5	96760810	96808100	47291	-	ENSG00000164307	ERAP1	protein_coding	chromosome	endoplasmic reticulum aminopeptidase 1 [Source:HGNC Symbol;Acc:HGNC:18173]	ENSG00000164307.13	ERAP1	51752	-0.583	6.05	56.9	1.47e-12	2.09e-11	11.8
20	34844720	34872856	28137	-	ENSG00000131067	GGT7	protein_coding	chromosome	gamma-glutamyltransferase 7 [Source:HGNC Symbol;Acc:HGNC:4259]	ENSG00000131067.17	GGT7	2686	-0.915	2.58	56.9	1.49e-12	2.11e-11	11.8
14	22007512	22008181	670	+	ENSG00000211799	TRAV19	TR_V_gene	chromosome	T cell receptor alpha variable 19 [Source:HGNC Symbol;Acc:HGNC:12115]	ENSG00000211799.3	TRAV19	NA	-1.29	0.68	56.9	1.49e-12	2.11e-11	11.8
13	27270327	27273690	3364	+	ENSG00000122035	RASL11A	protein_coding	chromosome	RAS like family 11 member A [Source:HGNC Symbol;Acc:HGNC:23802]	ENSG00000122035.6	RASL11A	387496	0.947	2.05	56.9	1.5e-12	2.12e-11	11.8
6	41189749	41201149	11401	-	ENSG00000112195	TREML2	protein_coding	chromosome	triggering receptor expressed on myeloid cells like 2 [Source:HGNC Symbol;Acc:HGNC:21092]	ENSG00000112195.9	TREML2	79865	0.718	7.22	56.9	1.51e-12	2.13e-11	11.8
22	36860988	36878017	17030	+	ENSG00000100365	NCF4	protein_coding	chromosome	neutrophil cytosolic factor 4 [Source:HGNC Symbol;Acc:HGNC:7662]	ENSG00000100365.16	NCF4	4689	0.708	8.46	56.8	1.54e-12	2.17e-11	11.8
20	45252239	45254564	2326	-	ENSG00000124107	SLPI	protein_coding	chromosome	secretory leukocyte peptidase inhibitor [Source:HGNC Symbol;Acc:HGNC:11092]	ENSG00000124107.5	SLPI	6590	1.22	7.38	56.8	1.54e-12	2.17e-11	11.8
1	155127876	155134899	7024	+	ENSG00000169242	EFNA1	protein_coding	chromosome	ephrin A1 [Source:HGNC Symbol;Acc:HGNC:3221]	ENSG00000169242.12	EFNA1	1942	1.55	0.906	56.8	1.56e-12	2.19e-11	11.8
12	123233436	123257960	24525	+	ENSG00000130921	C12orf65	protein_coding	chromosome	chromosome 12 open reading frame 65 [Source:HGNC Symbol;Acc:HGNC:26784]	ENSG00000130921.8	C12orf65	91574	-0.425	3.53	56.7	1.59e-12	2.24e-11	11.8
5	35852695	35879603	26909	+	ENSG00000168685	IL7R	protein_coding	chromosome	interleukin 7 receptor [Source:HGNC Symbol;Acc:HGNC:6024]	ENSG00000168685.15	IL7R	3575	-1.06	7.52	56.7	1.59e-12	2.24e-11	11.8
7	75899200	75986855	87656	+	ENSG00000127948	POR	protein_coding	chromosome	cytochrome p450 oxidoreductase [Source:HGNC Symbol;Acc:HGNC:9208]	ENSG00000127948.16	POR	5447	0.854	5.6	56.7	1.6e-12	2.25e-11	11.8
17	63432304	63446354	14051	-	ENSG00000008283	CYB561	protein_coding	chromosome	cytochrome b561 [Source:HGNC Symbol;Acc:HGNC:2571]	ENSG00000008283.16	CYB561	1534	-0.914	3.7	56.7	1.64e-12	2.3e-11	11.8
10	17809348	17911164	101817	+	ENSG00000260314	MRC1	protein_coding	chromosome	mannose receptor C-type 1 [Source:HGNC Symbol;Acc:HGNC:7228]	ENSG00000260314.3	MRC1	4360	1.56	0.846	56.7	1.65e-12	2.31e-11	11.8
12	6772512	6778455	5944	+	ENSG00000089692	LAG3	protein_coding	chromosome	lymphocyte activating 3 [Source:HGNC Symbol;Acc:HGNC:6476]	ENSG00000089692.9	LAG3	3902	-1.26	2.43	56.6	1.66e-12	2.32e-11	11.8
14	73931501	73950414	18914	-	ENSG00000156050	FAM161B	protein_coding	chromosome	FAM161 centrosomal protein B [Source:HGNC Symbol;Acc:HGNC:19854]	ENSG00000156050.10	FAM161B	145483	-0.598	1.09	56.6	1.68e-12	2.35e-11	11.8
15	74836118	74843346	7229	-	ENSG00000140474	ULK3	protein_coding	chromosome	unc-51 like kinase 3 [Source:HGNC Symbol;Acc:HGNC:19703]	ENSG00000140474.14	ULK3	25989	-0.421	4.58	56.6	1.7e-12	2.38e-11	11.8
1	167916675	167937072	20398	-	ENSG00000143158	MPC2	protein_coding	chromosome	mitochondrial pyruvate carrier 2 [Source:HGNC Symbol;Acc:HGNC:24515]	ENSG00000143158.11	MPC2	25874	0.537	4.64	56.6	1.71e-12	2.39e-11	11.8
16	68310974	68358563	47590	+	ENSG00000132600	PRMT7	protein_coding	chromosome	protein arginine methyltransferase 7 [Source:HGNC Symbol;Acc:HGNC:25557]	ENSG00000132600.16	PRMT7	54496	-0.704	3.17	56.5	1.73e-12	2.41e-11	11.8
16	81035842	81047350	11509	+	ENSG00000166454	ATMIN	protein_coding	chromosome	ATM interactor [Source:HGNC Symbol;Acc:HGNC:29034]	ENSG00000166454.10	ATMIN	23300	-0.346	5.01	56.5	1.74e-12	2.42e-11	11.8
2	219176225	219185475	9251	+	ENSG00000144567	RETREG2	protein_coding	chromosome	reticulophagy regulator family member 2 [Source:HGNC Symbol;Acc:HGNC:28450]	ENSG00000144567.11	RETREG2	79137	0.392	7.26	56.5	1.77e-12	2.46e-11	11.8
4	40749925	40811184	61260	+	ENSG00000179299	NSUN7	protein_coding	chromosome	NOP2/Sun RNA methyltransferase family member 7 [Source:HGNC Symbol;Acc:HGNC:25857]	ENSG00000179299.17	NSUN7	79730	1.24	4.4	56.5	1.77e-12	2.47e-11	11.8
18	5289019	5297053	8035	-	ENSG00000198081	ZBTB14	protein_coding	chromosome	zinc finger and BTB domain containing 14 [Source:HGNC Symbol;Acc:HGNC:12860]	ENSG00000198081.11	ZBTB14	7541	-0.501	4.14	56.5	1.78e-12	2.47e-11	11.7
14	102501767	102509799	8033	-	ENSG00000156381	ANKRD9	protein_coding	chromosome	ankyrin repeat domain 9 [Source:HGNC Symbol;Acc:HGNC:20096]	ENSG00000156381.9	ANKRD9	122416	0.95	2.5	56.4	1.8e-12	2.5e-11	11.7
4	44682200	44726588	44389	-	ENSG00000163281	GNPDA2	protein_coding	chromosome	glucosamine-6-phosphate deaminase 2 [Source:HGNC Symbol;Acc:HGNC:21526]	ENSG00000163281.12	GNPDA2	132789	-0.673	2.25	56.4	1.82e-12	2.53e-11	11.7
5	140698680	140706686	8007	+	ENSG00000146007	ZMAT2	protein_coding	chromosome	zinc finger matrin-type 2 [Source:HGNC Symbol;Acc:HGNC:26433]	ENSG00000146007.11	ZMAT2	153527	0.401	7.4	56.4	1.83e-12	2.54e-11	11.7
5	179110853	179345461	234609	-	ENSG00000087116	ADAMTS2	protein_coding	chromosome	ADAM metallopeptidase with thrombospondin type 1 motif 2 [Source:HGNC Symbol;Acc:HGNC:218]	ENSG00000087116.16	ADAMTS2	9509	1.85	4.1	56.4	1.86e-12	2.57e-11	11.7
17	58982638	59106921	124284	-	ENSG00000108395	TRIM37	protein_coding	chromosome	tripartite motif containing 37 [Source:HGNC Symbol;Acc:HGNC:7523]	ENSG00000108395.14	TRIM37	4591	0.689	3.53	56.3	1.87e-12	2.58e-11	11.7
11	63838928	63911019	72092	+	ENSG00000072518	MARK2	protein_coding	chromosome	microtubule affinity regulating kinase 2 [Source:HGNC Symbol;Acc:HGNC:3332]	ENSG00000072518.20	MARK2	2011	0.416	6.57	56.3	1.92e-12	2.65e-11	11.7
1	156742109	156766925	24817	-	ENSG00000143321	HDGF	protein_coding	chromosome	heparin binding growth factor [Source:HGNC Symbol;Acc:HGNC:4856]	ENSG00000143321.19	HDGF	3068	0.375	7.56	56.3	1.92e-12	2.65e-11	11.7
11	118253416	118264536	11121	-	ENSG00000149573	MPZL2	protein_coding	chromosome	myelin protein zero like 2 [Source:HGNC Symbol;Acc:HGNC:3496]	ENSG00000149573.9	MPZL2	10205	-0.965	2.82	56.3	1.93e-12	2.66e-11	11.7
2	40097270	40611053	513784	-	ENSG00000183023	SLC8A1	protein_coding	chromosome	solute carrier family 8 member A1 [Source:HGNC Symbol;Acc:HGNC:11068]	ENSG00000183023.18	SLC8A1	6546	1.23	6	56.2	1.94e-12	2.67e-11	11.7
X	2486414	2500976	14563	-	ENSG00000214717	ZBED1	protein_coding	chromosome	zinc finger BED-type containing 1 [Source:HGNC Symbol;Acc:HGNC:447]	ENSG00000214717.12	ZBED1	9189	0.49	5.39	56.2	1.98e-12	2.73e-11	11.7
20	63956704	63969930	13227	-	ENSG00000196700	ZNF512B	protein_coding	chromosome	zinc finger protein 512B [Source:HGNC Symbol;Acc:HGNC:29212]	ENSG00000196700.9	ZNF512B	57473	-0.835	2.04	56.2	1.99e-12	2.74e-11	11.7
1	183248237	183418380	170144	-	ENSG00000157064	NMNAT2	protein_coding	chromosome	nicotinamide nucleotide adenylyltransferase 2 [Source:HGNC Symbol;Acc:HGNC:16789]	ENSG00000157064.11	NMNAT2	23057	1.47	-0.0505	56.2	2e-12	2.74e-11	11.7
1	155208699	155213824	5126	+	ENSG00000173171	MTX1	protein_coding	chromosome	metaxin 1 [Source:HGNC Symbol;Acc:HGNC:7504]	ENSG00000173171.14	MTX1	4580	0.686	6.46	56.1	2.08e-12	2.85e-11	11.7
12	24810024	24949101	139078	-	ENSG00000060982	BCAT1	protein_coding	chromosome	branched chain amino acid transaminase 1 [Source:HGNC Symbol;Acc:HGNC:976]	ENSG00000060982.15	BCAT1	586	1.13	4.48	56	2.11e-12	2.9e-11	11.7
6	42050513	42087461	36949	+	ENSG00000137413	TAF8	protein_coding	chromosome	TATA-box binding protein associated factor 8 [Source:HGNC Symbol;Acc:HGNC:17300]	ENSG00000137413.16	TAF8	129685	0.456	5.19	56	2.13e-12	2.91e-11	11.7
5	140125937	140129392	3456	+	ENSG00000182700	IGIP	protein_coding	chromosome	IgA inducing protein [Source:HGNC Symbol;Acc:HGNC:33847]	ENSG00000182700.5	IGIP	492311	-0.766	2.02	56	2.13e-12	2.92e-11	11.7
10	12349482	12835545	486064	+	ENSG00000183049	CAMK1D	protein_coding	chromosome	calcium/calmodulin dependent protein kinase ID [Source:HGNC Symbol;Acc:HGNC:19341]	ENSG00000183049.12	CAMK1D	57118	0.871	6.23	56	2.13e-12	2.92e-11	11.7
15	79833585	79897379	63795	-	ENSG00000136371	MTHFS	protein_coding	chromosome	methenyltetrahydrofolate synthetase [Source:HGNC Symbol;Acc:HGNC:7437]	ENSG00000136371.10	MTHFS	10588	0.683	5.94	56	2.16e-12	2.94e-11	11.7
11	65180566	65212006	31441	+	ENSG00000014216	CAPN1	protein_coding	chromosome	calpain 1 [Source:HGNC Symbol;Acc:HGNC:1476]	ENSG00000014216.15	CAPN1	823	0.361	6.54	55.9	2.21e-12	3.01e-11	11.7
19	18097793	18151692	53900	+	ENSG00000099308	MAST3	protein_coding	chromosome	microtubule associated serine/threonine kinase 3 [Source:HGNC Symbol;Acc:HGNC:19036]	ENSG00000099308.10	MAST3	23031	0.582	6.9	55.9	2.24e-12	3.05e-11	11.7
X	24465221	24550466	85246	+	ENSG00000067992	PDK3	protein_coding	chromosome	pyruvate dehydrogenase kinase 3 [Source:HGNC Symbol;Acc:HGNC:8811]	ENSG00000067992.15	PDK3	5165	0.522	6.28	55.9	2.25e-12	3.06e-11	11.6
17	21123364	21193265	69902	+	ENSG00000109016	DHRS7B	protein_coding	chromosome	dehydrogenase/reductase 7B [Source:HGNC Symbol;Acc:HGNC:24547]	ENSG00000109016.17	DHRS7B	25979	0.478	3.79	55.9	2.25e-12	3.06e-11	11.6
4	70688532	70690551	2020	+	ENSG00000132467	UTP3	protein_coding	chromosome	UTP3 small subunit processome component [Source:HGNC Symbol;Acc:HGNC:24477]	ENSG00000132467.4	UTP3	57050	-0.453	4.59	55.9	2.26e-12	3.06e-11	11.6
11	108472112	108498384	26273	-	ENSG00000178202	POGLUT3	protein_coding	chromosome	protein O-glucosyltransferase 3 [Source:HGNC Symbol;Acc:HGNC:28496]	ENSG00000178202.13	POGLUT3	143888	-0.614	2.68	55.8	2.28e-12	3.09e-11	11.6
X	118727133	118794535	67403	+	ENSG00000131724	IL13RA1	protein_coding	chromosome	interleukin 13 receptor subunit alpha 1 [Source:HGNC Symbol;Acc:HGNC:5974]	ENSG00000131724.11	IL13RA1	3597	0.704	8.08	55.8	2.35e-12	3.18e-11	11.6
17	39063313	39154394	91082	-	ENSG00000161381	PLXDC1	protein_coding	chromosome	plexin domain containing 1 [Source:HGNC Symbol;Acc:HGNC:20945]	ENSG00000161381.14	PLXDC1	57125	-1.16	2.22	55.8	2.35e-12	3.18e-11	11.6
1	109504178	109509738	5561	-	ENSG00000181754	AMIGO1	protein_coding	chromosome	adhesion molecule with Ig like domain 1 [Source:HGNC Symbol;Acc:HGNC:20824]	ENSG00000181754.7	AMIGO1	57463	-1.11	2.45	55.8	2.35e-12	3.18e-11	11.6
19	49928702	49933935	5234	+	ENSG00000169136	ATF5	protein_coding	chromosome	activating transcription factor 5 [Source:HGNC Symbol;Acc:HGNC:790]	ENSG00000169136.11	ATF5	22809	-0.7	2.8	55.8	2.36e-12	3.2e-11	11.6
10	42782795	42834937	52143	+	ENSG00000165733	BMS1	protein_coding	chromosome	BMS1 ribosome biogenesis factor [Source:HGNC Symbol;Acc:HGNC:23505]	ENSG00000165733.8	BMS1	9790	-0.562	4.17	55.7	2.38e-12	3.21e-11	11.6
17	74521174	74531475	10302	-	ENSG00000178789	CD300LB	protein_coding	chromosome	CD300 molecule like family member b [Source:HGNC Symbol;Acc:HGNC:30811]	ENSG00000178789.9	CD300LB	124599	-0.741	5.79	55.6	2.48e-12	3.34e-11	11.6
1	111473792	111478512	4721	+	ENSG00000143110	C1orf162	protein_coding	chromosome	chromosome 1 open reading frame 162 [Source:HGNC Symbol;Acc:HGNC:28344]	ENSG00000143110.11	C1orf162	128346	0.663	7.64	55.6	2.51e-12	3.39e-11	11.6
12	56237807	56258384	20578	-	ENSG00000139645	ANKRD52	protein_coding	chromosome	ankyrin repeat domain 52 [Source:HGNC Symbol;Acc:HGNC:26614]	ENSG00000139645.10	ANKRD52	283373	-0.333	4.49	55.6	2.55e-12	3.44e-11	11.6
3	49724294	49786542	62249	-	ENSG00000176095	IP6K1	protein_coding	chromosome	inositol hexakisphosphate kinase 1 [Source:HGNC Symbol;Acc:HGNC:18360]	ENSG00000176095.12	IP6K1	9807	0.423	6.29	55.6	2.55e-12	3.44e-11	11.6
5	150894392	150904983	10592	-	ENSG00000145908	ZNF300	protein_coding	chromosome	zinc finger protein 300 [Source:HGNC Symbol;Acc:HGNC:13091]	ENSG00000145908.12	ZNF300	91975	-0.784	1.03	55.5	2.56e-12	3.44e-11	11.6
11	34105617	34147670	42054	+	ENSG00000135372	NAT10	protein_coding	chromosome	N-acetyltransferase 10 [Source:HGNC Symbol;Acc:HGNC:29830]	ENSG00000135372.9	NAT10	55226	-0.612	3.95	55.5	2.59e-12	3.48e-11	11.6
7	66114604	66154568	39965	+	ENSG00000241258	CRCP	protein_coding	chromosome	CGRP receptor component [Source:HGNC Symbol;Acc:HGNC:17888]	ENSG00000241258.7	CRCP	27297	0.321	4.88	55.5	2.59e-12	3.48e-11	11.6
4	88257620	88284769	27150	-	ENSG00000163644	PPM1K	protein_coding	chromosome	protein phosphatase, Mg2+/Mn2+ dependent 1K [Source:HGNC Symbol;Acc:HGNC:25415]	ENSG00000163644.15	PPM1K	152926	-0.858	4.93	55.5	2.65e-12	3.55e-11	11.6
3	167065831	167066320	490	+	ENSG00000220343	PPIAP74	processed_pseudogene	chromosome	peptidylprolyl isomerase A pseudogene 74 [Source:HGNC Symbol;Acc:HGNC:53698]	ENSG00000220343.5	PPIAP74	NA	0.707	2.78	55.4	2.69e-12	3.6e-11	11.6
X	57591652	57597545	5894	+	ENSG00000198455	ZXDB	protein_coding	chromosome	zinc finger X-linked duplicated B [Source:HGNC Symbol;Acc:HGNC:13199]	ENSG00000198455.4	ZXDB	158586	-0.812	2.11	55.4	2.75e-12	3.68e-11	11.6
7	92560758	92590393	29636	-	ENSG00000234545	FAM133B	protein_coding	chromosome	family with sequence similarity 133 member B [Source:HGNC Symbol;Acc:HGNC:28629]	ENSG00000234545.8	FAM133B	257415	-0.4	3.75	55.3	2.78e-12	3.71e-11	11.6
17	21197280	21214624	17345	-	ENSG00000178307	TMEM11	protein_coding	chromosome	transmembrane protein 11 [Source:HGNC Symbol;Acc:HGNC:16823]	ENSG00000178307.9	TMEM11	8834	0.486	4.45	55.3	2.81e-12	3.76e-11	11.6
7	142941114	142962363	21250	-	ENSG00000197993	KEL	protein_coding	chromosome	Kell metallo-endopeptidase (Kell blood group) [Source:HGNC Symbol;Acc:HGNC:6308]	ENSG00000197993.9	KEL	3792	1.69	0.326	55.3	2.83e-12	3.78e-11	11.5
6	2832332	2841959	9628	-	ENSG00000021355	SERPINB1	protein_coding	chromosome	serpin family B member 1 [Source:HGNC Symbol;Acc:HGNC:3311]	ENSG00000021355.13	SERPINB1	1992	0.829	9.25	55.3	2.84e-12	3.78e-11	11.5
7	26152198	26187137	34940	+	ENSG00000050344	NFE2L3	protein_coding	chromosome	nuclear factor, erythroid 2 like 3 [Source:HGNC Symbol;Acc:HGNC:7783]	ENSG00000050344.9	NFE2L3	9603	-0.715	2.34	55.3	2.84e-12	3.78e-11	11.5
11	124766498	124800673	34176	-	ENSG00000120458	MSANTD2	protein_coding	chromosome	Myb/SANT DNA binding domain containing 2 [Source:HGNC Symbol;Acc:HGNC:26266]	ENSG00000120458.11	MSANTD2	79684	-0.761	1.89	55.3	2.87e-12	3.82e-11	11.5
17	30378927	30469989	91063	+	ENSG00000108582	CPD	protein_coding	chromosome	carboxypeptidase D [Source:HGNC Symbol;Acc:HGNC:2301]	ENSG00000108582.12	CPD	1362	0.876	8.12	55.2	2.89e-12	3.84e-11	11.5
2	147844517	147930826	86310	+	ENSG00000121989	ACVR2A	protein_coding	chromosome	activin A receptor type 2A [Source:HGNC Symbol;Acc:HGNC:173]	ENSG00000121989.15	ACVR2A	92	-0.843	1.97	55.3	2.89e-12	3.84e-11	11.5
2	30146941	30160533	13593	+	ENSG00000119801	YPEL5	protein_coding	chromosome	yippee like 5 [Source:HGNC Symbol;Acc:HGNC:18329]	ENSG00000119801.13	YPEL5	51646	0.492	8.18	55.2	2.91e-12	3.86e-11	11.5
2	231523187	231530445	7259	-	ENSG00000171596	NMUR1	protein_coding	chromosome	neuromedin U receptor 1 [Source:HGNC Symbol;Acc:HGNC:4518]	ENSG00000171596.7	NMUR1	10316	-0.967	2.29	55.2	2.91e-12	3.86e-11	11.5
2	237324003	237414375	90373	-	ENSG00000163359	COL6A3	protein_coding	chromosome	collagen type VI alpha 3 chain [Source:HGNC Symbol;Acc:HGNC:2213]	ENSG00000163359.15	COL6A3	1293	0.89	1.72	55.2	2.92e-12	3.87e-11	11.5
7	23597382	23644708	47327	+	ENSG00000169193	CCDC126	protein_coding	chromosome	coiled-coil domain containing 126 [Source:HGNC Symbol;Acc:HGNC:22398]	ENSG00000169193.12	CCDC126	90693	0.615	4.17	55.2	2.92e-12	3.87e-11	11.5
17	78971238	78979947	8710	-	ENSG00000108679	LGALS3BP	protein_coding	chromosome	galectin 3 binding protein [Source:HGNC Symbol;Acc:HGNC:6564]	ENSG00000108679.13	LGALS3BP	3959	-1.4	4.54	55.2	2.99e-12	3.96e-11	11.5
15	90529923	90645345	115423	+	ENSG00000140577	CRTC3	protein_coding	chromosome	CREB regulated transcription coactivator 3 [Source:HGNC Symbol;Acc:HGNC:26148]	ENSG00000140577.16	CRTC3	64784	-0.461	4.74	55.2	3e-12	3.97e-11	11.5
11	117314557	117413266	98710	+	ENSG00000110274	CEP164	protein_coding	chromosome	centrosomal protein 164 [Source:HGNC Symbol;Acc:HGNC:29182]	ENSG00000110274.16	CEP164	22897	-0.359	4.16	55.1	3.02e-12	3.98e-11	11.5
6	160453428	160520269	66842	-	ENSG00000213071	LPAL2	transcribed_unprocessed_pseudogene	chromosome	lipoprotein(a) like 2, pseudogene [Source:HGNC Symbol;Acc:HGNC:21210]	ENSG00000213071.11	LPAL2	NA	-0.928	0.915	55.1	3.03e-12	3.99e-11	11.5
16	3370979	3372668	1690	-	ENSG00000232196	MTRNR2L4	protein_coding	chromosome	MT-RNR2 like 4 [Source:HGNC Symbol;Acc:HGNC:37161]	ENSG00000232196.4	MTRNR2L4	100463285	0.733	7.45	55.1	3.03e-12	3.99e-11	11.5
3	51957454	51974016	16563	-	ENSG00000090097	PCBP4	protein_coding	chromosome	poly(rC) binding protein 4 [Source:HGNC Symbol;Acc:HGNC:8652]	ENSG00000090097.21	PCBP4	57060	-1.02	2.28	55.1	3.04e-12	4e-11	11.5
11	18693122	18704785	11664	+	ENSG00000151117	TMEM86A	protein_coding	chromosome	transmembrane protein 86A [Source:HGNC Symbol;Acc:HGNC:26890]	ENSG00000151117.9	TMEM86A	144110	-0.917	0.697	55.1	3.09e-12	4.06e-11	11.5
10	97498924	97571206	72283	+	ENSG00000165886	UBTD1	protein_coding	chromosome	ubiquitin domain containing 1 [Source:HGNC Symbol;Acc:HGNC:25683]	ENSG00000165886.5	UBTD1	80019	0.753	2.75	55.1	3.12e-12	4.09e-11	11.5
2	203936748	203961577	24830	+	ENSG00000163600	ICOS	protein_coding	chromosome	inducible T cell costimulator [Source:HGNC Symbol;Acc:HGNC:5351]	ENSG00000163600.12	ICOS	29851	-0.945	3.12	55	3.2e-12	4.2e-11	11.5
1	25617468	25786207	168740	+	ENSG00000117643	MAN1C1	protein_coding	chromosome	mannosidase alpha class 1C member 1 [Source:HGNC Symbol;Acc:HGNC:19080]	ENSG00000117643.14	MAN1C1	57134	-0.738	2.89	55	3.25e-12	4.26e-11	11.5
5	76403285	76708132	304848	+	ENSG00000145703	IQGAP2	protein_coding	chromosome	IQ motif containing GTPase activating protein 2 [Source:HGNC Symbol;Acc:HGNC:6111]	ENSG00000145703.16	IQGAP2	10788	0.623	7.23	54.9	3.29e-12	4.31e-11	11.5
2	27650809	27663840	13032	-	ENSG00000119760	SUPT7L	protein_coding	chromosome	SPT7 like, STAGA complex gamma subunit [Source:HGNC Symbol;Acc:HGNC:30632]	ENSG00000119760.16	SUPT7L	9913	-0.389	4.93	54.9	3.31e-12	4.33e-11	11.5
12	62643994	62935150	291157	-	ENSG00000111110	PPM1H	protein_coding	chromosome	protein phosphatase, Mg2+/Mn2+ dependent 1H [Source:HGNC Symbol;Acc:HGNC:18583]	ENSG00000111110.12	PPM1H	57460	0.709	2.22	54.8	3.44e-12	4.5e-11	11.5
1	17018722	17054170	35449	-	ENSG00000117118	SDHB	protein_coding	chromosome	succinate dehydrogenase complex iron sulfur subunit B [Source:HGNC Symbol;Acc:HGNC:10681]	ENSG00000117118.9	SDHB	6390	0.327	6.16	54.8	3.45e-12	4.5e-11	11.5
8	63015079	63038806	23728	-	ENSG00000137563	GGH	protein_coding	chromosome	gamma-glutamyl hydrolase [Source:HGNC Symbol;Acc:HGNC:4248]	ENSG00000137563.12	GGH	8836	0.941	3.26	54.8	3.5e-12	4.57e-11	11.5
5	111223653	111494886	271234	+	ENSG00000152495	CAMK4	protein_coding	chromosome	calcium/calmodulin dependent protein kinase IV [Source:HGNC Symbol;Acc:HGNC:1464]	ENSG00000152495.11	CAMK4	814	-1.14	3.98	54.8	3.52e-12	4.59e-11	11.5
17	757097	783390	26294	-	ENSG00000167699	GLOD4	protein_coding	chromosome	glyoxalase domain containing 4 [Source:HGNC Symbol;Acc:HGNC:14111]	ENSG00000167699.13	GLOD4	51031	-0.496	4.63	54.7	3.55e-12	4.63e-11	11.4
1	167721192	167791919	70728	+	ENSG00000197965	MPZL1	protein_coding	chromosome	myelin protein zero like 1 [Source:HGNC Symbol;Acc:HGNC:7226]	ENSG00000197965.12	MPZL1	9019	0.991	6.74	54.7	3.57e-12	4.65e-11	11.4
7	39566385	39610320	43936	+	ENSG00000241127	YAE1	protein_coding	chromosome	YAE1 maturation factor of ABCE1 [Source:HGNC Symbol;Acc:HGNC:24857]	ENSG00000241127.8	YAE1	57002	-0.665	1.54	54.7	3.59e-12	4.67e-11	11.4
19	12390016	12401271	11256	-	ENSG00000196466	ZNF799	protein_coding	chromosome	zinc finger protein 799 [Source:HGNC Symbol;Acc:HGNC:28071]	ENSG00000196466.10	ZNF799	90576	0.73	3.14	54.7	3.67e-12	4.77e-11	11.4
20	45791954	45811427	19474	+	ENSG00000101457	DNTTIP1	protein_coding	chromosome	deoxynucleotidyltransferase terminal interacting protein 1 [Source:HGNC Symbol;Acc:HGNC:16160]	ENSG00000101457.13	DNTTIP1	116092	0.533	6.46	54.6	3.7e-12	4.8e-11	11.4
7	45912245	45921874	9630	-	ENSG00000146674	IGFBP3	protein_coding	chromosome	insulin like growth factor binding protein 3 [Source:HGNC Symbol;Acc:HGNC:5472]	ENSG00000146674.15	IGFBP3	3486	-1.2	1.06	54.6	3.81e-12	4.94e-11	11.4
21	44849585	44873903	24319	-	ENSG00000183255	PTTG1IP	protein_coding	chromosome	PTTG1 interacting protein [Source:HGNC Symbol;Acc:HGNC:13524]	ENSG00000183255.12	PTTG1IP	754	0.38	7.47	54.5	3.86e-12	5e-11	11.4
5	179835133	179862173	27041	-	ENSG00000161010	MRNIP	protein_coding	chromosome	MRN complex interacting protein [Source:HGNC Symbol;Acc:HGNC:30817]	ENSG00000161010.15	MRNIP	51149	-0.757	3.58	54.5	3.88e-12	5.02e-11	11.4
22	23649213	23653334	4122	-	ENSG00000244723	ASLP1	unprocessed_pseudogene	chromosome	argininosuccinate lyase pseudogene 1 [Source:HGNC Symbol;Acc:HGNC:747]	ENSG00000244723.3	ASLP1	NA	0.683	0.952	54.5	3.93e-12	5.08e-11	11.4
1	28259518	28282491	22974	+	ENSG00000130766	SESN2	protein_coding	chromosome	sestrin 2 [Source:HGNC Symbol;Acc:HGNC:20746]	ENSG00000130766.5	SESN2	83667	0.83	4.38	54.5	3.94e-12	5.08e-11	11.4
4	123396795	123403760	6966	+	ENSG00000164056	SPRY1	protein_coding	chromosome	sprouty RTK signaling antagonist 1 [Source:HGNC Symbol;Acc:HGNC:11269]	ENSG00000164056.11	SPRY1	10252	1.81	1.32	54.5	3.94e-12	5.08e-11	11.4
12	12611827	12645108	33282	+	ENSG00000111269	CREBL2	protein_coding	chromosome	cAMP responsive element binding protein like 2 [Source:HGNC Symbol;Acc:HGNC:2350]	ENSG00000111269.3	CREBL2	1389	-0.525	4.83	54.4	3.99e-12	5.15e-11	11.4
8	23243637	23262000	18364	+	ENSG00000147457	CHMP7	protein_coding	chromosome	charged multivesicular body protein 7 [Source:HGNC Symbol;Acc:HGNC:28439]	ENSG00000147457.14	CHMP7	91782	-0.427	5.7	54.4	4e-12	5.15e-11	11.4
5	80650000	80650086	87	-	ENSG00000271043	MTRNR2L2	processed_pseudogene	chromosome	MT-RNR2 like 2 [Source:HGNC Symbol;Acc:HGNC:37156]	ENSG00000271043.2	MTRNR2L2	NA	0.848	5.44	54.4	4.01e-12	5.16e-11	11.4
3	108822770	108855005	32236	+	ENSG00000163519	TRAT1	protein_coding	chromosome	T cell receptor associated transmembrane adaptor 1 [Source:HGNC Symbol;Acc:HGNC:30698]	ENSG00000163519.14	TRAT1	50852	-1.12	3.94	54.4	4.02e-12	5.17e-11	11.4
5	151437046	151492379	55334	+	ENSG00000123643	SLC36A1	protein_coding	chromosome	solute carrier family 36 member 1 [Source:HGNC Symbol;Acc:HGNC:18761]	ENSG00000123643.13	SLC36A1	206358	0.686	5.61	54.4	4.04e-12	5.19e-11	11.4
9	95442980	95517057	74078	-	ENSG00000185920	PTCH1	protein_coding	chromosome	patched 1 [Source:HGNC Symbol;Acc:HGNC:9585]	ENSG00000185920.15	PTCH1	5727	-1.09	2.14	54.4	4.06e-12	5.21e-11	11.4
16	69424525	69466266	41742	+	ENSG00000103018	CYB5B	protein_coding	chromosome	cytochrome b5 type B [Source:HGNC Symbol;Acc:HGNC:24374]	ENSG00000103018.16	CYB5B	80777	-0.434	5.04	54.4	4.12e-12	5.28e-11	11.4
14	60144119	60169856	25738	-	ENSG00000100612	DHRS7	protein_coding	chromosome	dehydrogenase/reductase 7 [Source:HGNC Symbol;Acc:HGNC:21524]	ENSG00000100612.14	DHRS7	51635	0.529	7.1	54.3	4.16e-12	5.33e-11	11.4
2	18554723	18560679	5957	-	ENSG00000240857	RDH14	protein_coding	chromosome	retinol dehydrogenase 14 [Source:HGNC Symbol;Acc:HGNC:19979]	ENSG00000240857.2	RDH14	57665	-0.507	2.77	54.3	4.21e-12	5.39e-11	11.4
X	47232690	47248328	15639	+	ENSG00000102226	USP11	protein_coding	chromosome	ubiquitin specific peptidase 11 [Source:HGNC Symbol;Acc:HGNC:12609]	ENSG00000102226.9	USP11	8237	-0.582	3.37	54.3	4.25e-12	5.43e-11	11.4
20	36605779	36612557	6779	+	ENSG00000101084	RAB5IF	protein_coding	chromosome	RAB5 interacting factor [Source:HGNC Symbol;Acc:HGNC:15870]	ENSG00000101084.18	RAB5IF	55969	0.568	8.02	54.3	4.27e-12	5.45e-11	11.4
12	110049360	110073686	24327	-	ENSG00000286220	AC007546.3	transcribed_unprocessed_pseudogene	chromosome	purinergic receptor P2X, ligand-gated ion channel, 7 (P2RX7) pseudogene	ENSG00000286220.1	AC007546.3	NA	0.583	2.23	54.3	4.27e-12	5.45e-11	11.4
11	103907189	104164379	257191	-	ENSG00000170962	PDGFD	protein_coding	chromosome	platelet derived growth factor D [Source:HGNC Symbol;Acc:HGNC:30620]	ENSG00000170962.13	PDGFD	80310	-0.981	1.89	54.3	4.3e-12	5.49e-11	11.4
12	120446444	120463749	17306	+	ENSG00000257218	GATC	protein_coding	chromosome	glutamyl-tRNA amidotransferase subunit C [Source:HGNC Symbol;Acc:HGNC:25068]	ENSG00000257218.6	GATC	283459	-0.33	4.29	54.2	4.34e-12	5.53e-11	11.4
9	35814451	35865518	51068	+	ENSG00000137103	TMEM8B	protein_coding	chromosome	transmembrane protein 8B [Source:HGNC Symbol;Acc:HGNC:21427]	ENSG00000137103.20	TMEM8B	51754	-0.855	1.76	54.2	4.39e-12	5.59e-11	11.4
9	91409045	91423832	14788	-	ENSG00000165030	NFIL3	protein_coding	chromosome	nuclear factor, interleukin 3 regulated [Source:HGNC Symbol;Acc:HGNC:7787]	ENSG00000165030.4	NFIL3	4783	0.792	7.87	54.2	4.41e-12	5.61e-11	11.4
16	57092583	57148369	55787	+	ENSG00000140848	CPNE2	protein_coding	chromosome	copine 2 [Source:HGNC Symbol;Acc:HGNC:2315]	ENSG00000140848.17	CPNE2	221184	0.573	5.16	54.2	4.42e-12	5.62e-11	11.4
1	17308195	17364004	55810	+	ENSG00000159339	PADI4	protein_coding	chromosome	peptidyl arginine deiminase 4 [Source:HGNC Symbol;Acc:HGNC:18368]	ENSG00000159339.13	PADI4	23569	0.863	8.02	54.2	4.47e-12	5.68e-11	11.3
18	46803218	46920160	116943	-	ENSG00000078043	PIAS2	protein_coding	chromosome	protein inhibitor of activated STAT 2 [Source:HGNC Symbol;Acc:HGNC:17311]	ENSG00000078043.16	PIAS2	9063	1.04	4.1	54.2	4.48e-12	5.68e-11	11.3
19	42580243	42595055	14813	-	ENSG00000124469	CEACAM8	protein_coding	chromosome	carcinoembryonic antigen related cell adhesion molecule 8 [Source:HGNC Symbol;Acc:HGNC:1820]	ENSG00000124469.12	CEACAM8	1088	1.99	6.08	54.2	4.48e-12	5.68e-11	11.3
10	70052846	70112282	59437	+	ENSG00000099284	H2AFY2	protein_coding	chromosome	H2A histone family member Y2 [Source:HGNC Symbol;Acc:HGNC:14453]	ENSG00000099284.14	H2AFY2	55506	-0.907	0.985	54.1	4.51e-12	5.72e-11	11.3
13	27435643	27450591	14949	-	ENSG00000122033	MTIF3	protein_coding	chromosome	mitochondrial translational initiation factor 3 [Source:HGNC Symbol;Acc:HGNC:29788]	ENSG00000122033.14	MTIF3	219402	0.343	5.29	54.1	4.55e-12	5.76e-11	11.3
17	82752065	82945914	193850	+	ENSG00000141556	TBCD	protein_coding	chromosome	tubulin folding cofactor D [Source:HGNC Symbol;Acc:HGNC:11581]	ENSG00000141556.21	TBCD	6904	-0.666	3.59	54.1	4.57e-12	5.78e-11	11.3
14	73949926	73963670	13745	+	ENSG00000119723	COQ6	protein_coding	chromosome	coenzyme Q6, monooxygenase [Source:HGNC Symbol;Acc:HGNC:20233]	ENSG00000119723.17	COQ6	51004	-0.409	3.13	54.1	4.62e-12	5.83e-11	11.3
12	111931282	112013185	81904	-	ENSG00000198270	TMEM116	protein_coding	chromosome	transmembrane protein 116 [Source:HGNC Symbol;Acc:HGNC:25084]	ENSG00000198270.13	TMEM116	89894	-0.536	2.95	54.1	4.62e-12	5.83e-11	11.3
19	40576853	40591399	14547	+	ENSG00000160410	SHKBP1	protein_coding	chromosome	SH3KBP1 binding protein 1 [Source:HGNC Symbol;Acc:HGNC:19214]	ENSG00000160410.15	SHKBP1	92799	0.761	8.15	54.1	4.67e-12	5.89e-11	11.3
14	22920525	22929408	8884	-	ENSG00000100462	PRMT5	protein_coding	chromosome	protein arginine methyltransferase 5 [Source:HGNC Symbol;Acc:HGNC:10894]	ENSG00000100462.16	PRMT5	10419	0.639	5.54	54	4.7e-12	5.92e-11	11.3
1	155002630	155018522	15893	+	ENSG00000160685	ZBTB7B	protein_coding	chromosome	zinc finger and BTB domain containing 7B [Source:HGNC Symbol;Acc:HGNC:18668]	ENSG00000160685.13	ZBTB7B	51043	0.492	7.31	54	4.7e-12	5.92e-11	11.3
16	57245259	57253635	8377	+	ENSG00000102931	ARL2BP	protein_coding	chromosome	ADP ribosylation factor like GTPase 2 binding protein [Source:HGNC Symbol;Acc:HGNC:17146]	ENSG00000102931.8	ARL2BP	23568	-0.313	4.99	54	4.71e-12	5.93e-11	11.3
19	7669049	7670455	1407	+	ENSG00000104918	RETN	protein_coding	chromosome	resistin [Source:HGNC Symbol;Acc:HGNC:20389]	ENSG00000104918.8	RETN	56729	1.87	5.36	54	4.78e-12	6e-11	11.3
12	10442264	10454685	12422	-	ENSG00000134545	KLRC1	protein_coding	chromosome	killer cell lectin like receptor C1 [Source:HGNC Symbol;Acc:HGNC:6374]	ENSG00000134545.13	KLRC1	3821	-1.03	2.65	54	4.78e-12	6e-11	11.3
17	75941507	75979177	37671	-	ENSG00000161533	ACOX1	protein_coding	chromosome	acyl-CoA oxidase 1 [Source:HGNC Symbol;Acc:HGNC:119]	ENSG00000161533.12	ACOX1	51	0.564	7.26	54	4.8e-12	6.01e-11	11.3
2	62196115	62224731	28617	+	ENSG00000170340	B3GNT2	protein_coding	chromosome	UDP-GlcNAc:betaGal beta-1,3-N-acetylglucosaminyltransferase 2 [Source:HGNC Symbol;Acc:HGNC:15629]	ENSG00000170340.11	B3GNT2	10678	0.772	5.87	54	4.8e-12	6.01e-11	11.3
2	8852690	9003709	151020	-	ENSG00000143797	MBOAT2	protein_coding	chromosome	membrane bound O-acyltransferase domain containing 2 [Source:HGNC Symbol;Acc:HGNC:25193]	ENSG00000143797.12	MBOAT2	129642	0.935	6.24	54	4.81e-12	6.03e-11	11.3
6	87344813	87365463	20651	+	ENSG00000203872	C6orf163	protein_coding	chromosome	chromosome 6 open reading frame 163 [Source:HGNC Symbol;Acc:HGNC:21403]	ENSG00000203872.7	C6orf163	206412	0.797	0.878	54	4.85e-12	6.06e-11	11.3
19	5904872	5910853	5982	+	ENSG00000187650	VMAC	protein_coding	chromosome	vimentin type intermediate filament associated coiled-coil protein [Source:HGNC Symbol;Acc:HGNC:33803]	ENSG00000187650.4	VMAC	400673	-0.36	2.17	53.9	4.87e-12	6.08e-11	11.3
2	11155198	11178870	23673	+	ENSG00000162976	SLC66A3	protein_coding	chromosome	solute carrier family 66 member 3 [Source:HGNC Symbol;Acc:HGNC:28503]	ENSG00000162976.13	SLC66A3	130814	-0.496	4.73	53.9	4.88e-12	6.09e-11	11.3
6	42224931	42452051	227121	-	ENSG00000124496	TRERF1	protein_coding	chromosome	transcriptional regulating factor 1 [Source:HGNC Symbol;Acc:HGNC:18273]	ENSG00000124496.12	TRERF1	55809	-0.627	4.71	53.9	4.92e-12	6.14e-11	11.3
11	119308529	119321521	12993	-	ENSG00000076706	MCAM	protein_coding	chromosome	melanoma cell adhesion molecule [Source:HGNC Symbol;Acc:HGNC:6934]	ENSG00000076706.17	MCAM	4162	1.57	0.11	53.9	4.97e-12	6.2e-11	11.3
13	53028813	53052057	23245	+	ENSG00000102837	OLFM4	protein_coding	chromosome	olfactomedin 4 [Source:HGNC Symbol;Acc:HGNC:17190]	ENSG00000102837.7	OLFM4	10562	2.59	7.23	53.9	5.03e-12	6.26e-11	11.3
19	10654261	10692417	38157	+	ENSG00000129351	ILF3	protein_coding	chromosome	interleukin enhancer binding factor 3 [Source:HGNC Symbol;Acc:HGNC:6038]	ENSG00000129351.17	ILF3	3609	-0.511	6.58	53.9	5.04e-12	6.27e-11	11.3
13	97434169	97469128	34960	+	ENSG00000125249	RAP2A	protein_coding	chromosome	RAP2A, member of RAS oncogene family [Source:HGNC Symbol;Acc:HGNC:9861]	ENSG00000125249.7	RAP2A	5911	-0.569	4.54	53.7	5.4e-12	6.71e-11	11.3
1	6590724	6614607	23884	-	ENSG00000162413	KLHL21	protein_coding	chromosome	kelch like family member 21 [Source:HGNC Symbol;Acc:HGNC:29041]	ENSG00000162413.16	KLHL21	9903	0.526	6.17	53.7	5.41e-12	6.71e-11	11.3
7	74964705	75031528	66824	+	ENSG00000274070	CASTOR2	protein_coding	chromosome	cytosolic arginine sensor for mTORC1 subunit 2 [Source:HGNC Symbol;Acc:HGNC:37073]	ENSG00000274070.2	CASTOR2	729438	0.507	2.96	53.7	5.41e-12	6.71e-11	11.3
7	143851375	143902198	50824	-	ENSG00000198420	TCAF1	protein_coding	chromosome	TRPM8 channel associated factor 1 [Source:HGNC Symbol;Acc:HGNC:22201]	ENSG00000198420.10	TCAF1	9747	-0.682	2.4	53.7	5.42e-12	6.72e-11	11.3
15	40405485	40435947	30463	+	ENSG00000128928	IVD	protein_coding	chromosome	isovaleryl-CoA dehydrogenase [Source:HGNC Symbol;Acc:HGNC:6186]	ENSG00000128928.10	IVD	3712	-0.596	4.36	53.7	5.47e-12	6.77e-11	11.3
7	32580949	32761787	180839	-	ENSG00000229358	DPY19L1P1	unprocessed_pseudogene	chromosome	DPY19L1 pseudogene 1 [Source:HGNC Symbol;Acc:HGNC:22395]	ENSG00000229358.3	DPY19L1P1	NA	1.1	1.16	53.7	5.48e-12	6.78e-11	11.3
20	3786772	3806121	19350	+	ENSG00000101224	CDC25B	protein_coding	chromosome	cell division cycle 25B [Source:HGNC Symbol;Acc:HGNC:1726]	ENSG00000101224.17	CDC25B	994	-0.862	5.59	53.7	5.49e-12	6.79e-11	11.3
10	16436943	16513745	76803	+	ENSG00000165983	PTER	protein_coding	chromosome	phosphotriesterase related [Source:HGNC Symbol;Acc:HGNC:9590]	ENSG00000165983.14	PTER	9317	-0.619	2.83	53.6	5.57e-12	6.89e-11	11.3
11	18017564	18042426	24863	-	ENSG00000129167	TPH1	protein_coding	chromosome	tryptophan hydroxylase 1 [Source:HGNC Symbol;Acc:HGNC:12008]	ENSG00000129167.9	TPH1	7166	0.648	0.883	53.6	5.59e-12	6.9e-11	11.3
15	64687573	64703281	15709	-	ENSG00000180304	OAZ2	protein_coding	chromosome	ornithine decarboxylase antizyme 2 [Source:HGNC Symbol;Acc:HGNC:8096]	ENSG00000180304.14	OAZ2	4947	0.539	8.07	53.6	5.64e-12	6.96e-11	11.2
2	215360440	215436073	75634	-	ENSG00000115414	FN1	protein_coding	chromosome	fibronectin 1 [Source:HGNC Symbol;Acc:HGNC:3778]	ENSG00000115414.19	FN1	2335	2.15	1.85	53.6	5.67e-12	6.99e-11	11.2
17	7259903	7263983	4081	-	ENSG00000181885	CLDN7	protein_coding	chromosome	claudin 7 [Source:HGNC Symbol;Acc:HGNC:2049]	ENSG00000181885.18	CLDN7	1366	-0.974	0.0999	53.6	5.68e-12	6.99e-11	11.2
1	10210805	10381603	170799	+	ENSG00000054523	KIF1B	protein_coding	chromosome	kinesin family member 1B [Source:HGNC Symbol;Acc:HGNC:16636]	ENSG00000054523.17	KIF1B	23095	0.773	6.15	53.5	5.75e-12	7.07e-11	11.2
1	152032506	152047907	15402	-	ENSG00000163191	S100A11	protein_coding	chromosome	S100 calcium binding protein A11 [Source:HGNC Symbol;Acc:HGNC:10488]	ENSG00000163191.6	S100A11	6282	0.735	10.6	53.5	5.83e-12	7.16e-11	11.2
14	22871740	22881713	9974	+	ENSG00000197324	LRP10	protein_coding	chromosome	LDL receptor related protein 10 [Source:HGNC Symbol;Acc:HGNC:14553]	ENSG00000197324.9	LRP10	26020	0.55	8.87	53.5	5.85e-12	7.18e-11	11.2
11	118338954	118342744	3791	-	ENSG00000167286	CD3D	protein_coding	chromosome	CD3d molecule [Source:HGNC Symbol;Acc:HGNC:1673]	ENSG00000167286.9	CD3D	915	-1.11	6.01	53.5	5.86e-12	7.2e-11	11.2
9	120902393	120929173	26781	-	ENSG00000056558	TRAF1	protein_coding	chromosome	TNF receptor associated factor 1 [Source:HGNC Symbol;Acc:HGNC:12031]	ENSG00000056558.11	TRAF1	7185	-0.686	4.31	53.4	5.97e-12	7.31e-11	11.2
13	52167709	52194465	26757	-	ENSG00000243406	MRPS31P5	transcribed_unprocessed_pseudogene	chromosome	mitochondrial ribosomal protein S31 pseudogene 5 [Source:HGNC Symbol;Acc:HGNC:39253]	ENSG00000243406.6	MRPS31P5	NA	-0.804	1.77	53.4	5.97e-12	7.31e-11	11.2
2	101271219	101308701	37483	-	ENSG00000163162	RNF149	protein_coding	chromosome	ring finger protein 149 [Source:HGNC Symbol;Acc:HGNC:23137]	ENSG00000163162.9	RNF149	284996	0.595	9.67	53.4	6.01e-12	7.36e-11	11.2
10	27504174	27542237	38064	+	ENSG00000099246	RAB18	protein_coding	chromosome	RAB18, member RAS oncogene family [Source:HGNC Symbol;Acc:HGNC:14244]	ENSG00000099246.16	RAB18	22931	0.549	6.84	53.4	6.07e-12	7.42e-11	11.2
4	119454791	119552025	97235	+	ENSG00000245958	AC093752.1	transcribed_unprocessed_pseudogene	chromosome	septin 4 (sept4) pseudogene	ENSG00000245958.6	AC093752.1	NA	0.598	4.26	53.4	6.12e-12	7.47e-11	11.2
3	196639694	196662004	22311	+	ENSG00000174004	NRROS	protein_coding	chromosome	negative regulator of reactive oxygen species [Source:HGNC Symbol;Acc:HGNC:24613]	ENSG00000174004.6	NRROS	375387	-0.555	3.53	53.4	6.18e-12	7.54e-11	11.2
1	6634168	6701924	67757	-	ENSG00000007923	DNAJC11	protein_coding	chromosome	DnaJ heat shock protein family (Hsp40) member C11 [Source:HGNC Symbol;Acc:HGNC:25570]	ENSG00000007923.16	DNAJC11	55735	-0.52	3.48	53.3	6.27e-12	7.65e-11	11.2
15	90902218	90922584	20367	+	ENSG00000196547	MAN2A2	protein_coding	chromosome	mannosidase alpha class 2A member 2 [Source:HGNC Symbol;Acc:HGNC:6825]	ENSG00000196547.15	MAN2A2	4122	0.894	8.39	53.3	6.27e-12	7.65e-11	11.2
8	33547754	33567128	19375	-	ENSG00000133874	RNF122	protein_coding	chromosome	ring finger protein 122 [Source:HGNC Symbol;Acc:HGNC:21147]	ENSG00000133874.2	RNF122	79845	0.5	4.27	53.3	6.29e-12	7.66e-11	11.2
1	32600172	32650903	50732	-	ENSG00000176261	ZBTB8OS	protein_coding	chromosome	zinc finger and BTB domain containing 8 opposite strand [Source:HGNC Symbol;Acc:HGNC:24094]	ENSG00000176261.15	ZBTB8OS	339487	0.427	5.08	53.3	6.38e-12	7.76e-11	11.2
12	109929802	109996389	66588	-	ENSG00000139436	GIT2	protein_coding	chromosome	GIT ArfGAP 2 [Source:HGNC Symbol;Acc:HGNC:4273]	ENSG00000139436.21	GIT2	9815	0.39	7.41	53.3	6.42e-12	7.81e-11	11.2
10	3066333	3137718	71386	+	ENSG00000067057	PFKP	protein_coding	chromosome	phosphofructokinase, platelet [Source:HGNC Symbol;Acc:HGNC:8878]	ENSG00000067057.17	PFKP	5214	-0.581	3.89	53.3	6.44e-12	7.82e-11	11.2
4	40423267	40630875	207609	-	ENSG00000163694	RBM47	protein_coding	chromosome	RNA binding motif protein 47 [Source:HGNC Symbol;Acc:HGNC:30358]	ENSG00000163694.15	RBM47	54502	0.679	7.33	53.2	6.51e-12	7.91e-11	11.2
14	67676800	67695793	18994	-	ENSG00000072042	RDH11	protein_coding	chromosome	retinol dehydrogenase 11 [Source:HGNC Symbol;Acc:HGNC:17964]	ENSG00000072042.13	RDH11	51109	-0.389	5.23	53.2	6.57e-12	7.97e-11	11.2
2	206765357	206796189	30833	+	ENSG00000118246	FASTKD2	protein_coding	chromosome	FAST kinase domains 2 [Source:HGNC Symbol;Acc:HGNC:29160]	ENSG00000118246.14	FASTKD2	22868	-0.533	3.88	53.1	6.87e-12	8.32e-11	11.2
8	73939169	73972287	33119	-	ENSG00000154582	ELOC	protein_coding	chromosome	elongin C [Source:HGNC Symbol;Acc:HGNC:11617]	ENSG00000154582.16	ELOC	6921	0.328	5.19	53.1	6.91e-12	8.36e-11	11.2
12	128793194	128823958	30765	-	ENSG00000139370	SLC15A4	protein_coding	chromosome	solute carrier family 15 member 4 [Source:HGNC Symbol;Acc:HGNC:23090]	ENSG00000139370.12	SLC15A4	121260	0.649	7.29	53.1	6.98e-12	8.44e-11	11.2
20	38304123	38337505	33383	+	ENSG00000101425	BPI	protein_coding	chromosome	bactericidal permeability increasing protein [Source:HGNC Symbol;Acc:HGNC:1095]	ENSG00000101425.13	BPI	671	1.85	6.37	53	7.09e-12	8.57e-11	11.1
5	157395534	157575775	180242	-	ENSG00000135074	ADAM19	protein_coding	chromosome	ADAM metallopeptidase domain 19 [Source:HGNC Symbol;Acc:HGNC:197]	ENSG00000135074.15	ADAM19	8728	0.578	7.01	53	7.11e-12	8.58e-11	11.1
17	79932343	80035872	103530	-	ENSG00000167291	TBC1D16	protein_coding	chromosome	TBC1 domain family member 16 [Source:HGNC Symbol;Acc:HGNC:28356]	ENSG00000167291.16	TBC1D16	125058	1.14	0.919	53	7.17e-12	8.64e-11	11.1
7	30424527	30478784	54258	-	ENSG00000106100	NOD1	protein_coding	chromosome	nucleotide binding oligomerization domain containing 1 [Source:HGNC Symbol;Acc:HGNC:16390]	ENSG00000106100.11	NOD1	10392	-0.639	3.83	53	7.2e-12	8.68e-11	11.1
12	57520710	57530148	9439	+	ENSG00000166987	MBD6	protein_coding	chromosome	methyl-CpG binding domain protein 6 [Source:HGNC Symbol;Acc:HGNC:20445]	ENSG00000166987.15	MBD6	114785	0.572	6.82	53	7.23e-12	8.71e-11	11.1
1	162378841	162386812	7972	+	ENSG00000239887	C1orf226	protein_coding	chromosome	chromosome 1 open reading frame 226 [Source:HGNC Symbol;Acc:HGNC:34351]	ENSG00000239887.6	C1orf226	400793	1.47	1.03	53	7.25e-12	8.73e-11	11.1
17	50110040	50129882	19843	-	ENSG00000167100	SAMD14	protein_coding	chromosome	sterile alpha motif domain containing 14 [Source:HGNC Symbol;Acc:HGNC:27312]	ENSG00000167100.14	SAMD14	201191	1.31	2.01	52.9	7.36e-12	8.85e-11	11.1
3	128909866	129002690	92825	-	ENSG00000114656	KIAA1257	protein_coding	chromosome	KIAA1257 [Source:HGNC Symbol;Acc:HGNC:29231]	ENSG00000114656.12	KIAA1257	57501	0.786	3.24	52.9	7.39e-12	8.87e-11	11.1
20	58839718	58911192	71475	+	ENSG00000087460	GNAS	protein_coding	chromosome	GNAS complex locus [Source:HGNC Symbol;Acc:HGNC:4392]	ENSG00000087460.25	GNAS	2778	0.355	9.29	52.9	7.4e-12	8.88e-11	11.1
12	94567122	94650557	83436	-	ENSG00000057704	TMCC3	protein_coding	chromosome	transmembrane and coiled-coil domain family 3 [Source:HGNC Symbol;Acc:HGNC:29199]	ENSG00000057704.13	TMCC3	57458	0.676	6.85	52.9	7.51e-12	9e-11	11.1
1	151281618	151292176	10559	+	ENSG00000143373	ZNF687	protein_coding	chromosome	zinc finger protein 687 [Source:HGNC Symbol;Acc:HGNC:29277]	ENSG00000143373.18	ZNF687	57592	0.446	5.3	52.8	7.59e-12	9.09e-11	11.1
12	564296	663779	99484	-	ENSG00000171840	NINJ2	protein_coding	chromosome	ninjurin 2 [Source:HGNC Symbol;Acc:HGNC:7825]	ENSG00000171840.12	NINJ2	4815	0.569	4.64	52.8	7.63e-12	9.13e-11	11.1
12	51281038	51324668	43631	-	ENSG00000110934	BIN2	protein_coding	chromosome	bridging integrator 2 [Source:HGNC Symbol;Acc:HGNC:1053]	ENSG00000110934.12	BIN2	51411	0.415	9.2	52.8	7.68e-12	9.19e-11	11.1
2	71130632	71150101	19470	+	ENSG00000124383	MPHOSPH10	protein_coding	chromosome	M-phase phosphoprotein 10 [Source:HGNC Symbol;Acc:HGNC:7213]	ENSG00000124383.9	MPHOSPH10	10199	-0.436	4.04	52.8	7.7e-12	9.2e-11	11.1
1	40040233	40072649	32417	+	ENSG00000131236	CAP1	protein_coding	chromosome	cyclase associated actin cytoskeleton regulatory protein 1 [Source:HGNC Symbol;Acc:HGNC:20040]	ENSG00000131236.17	CAP1	10487	0.504	10.4	52.8	7.77e-12	9.27e-11	11.1
1	9035106	9088478	53373	-	ENSG00000142583	SLC2A5	protein_coding	chromosome	solute carrier family 2 member 5 [Source:HGNC Symbol;Acc:HGNC:11010]	ENSG00000142583.18	SLC2A5	6518	1.22	3.66	52.8	7.77e-12	9.27e-11	11.1
4	89111500	89114899	3400	+	ENSG00000180346	TIGD2	protein_coding	chromosome	tigger transposable element derived 2 [Source:HGNC Symbol;Acc:HGNC:18333]	ENSG00000180346.3	TIGD2	166815	-0.579	1.33	52.8	7.89e-12	9.4e-11	11.1
1	226061851	226072007	10157	+	ENSG00000163041	H3F3A	protein_coding	chromosome	H3 histone family member 3A [Source:HGNC Symbol;Acc:HGNC:4764]	ENSG00000163041.11	H3F3A	3020	0.52	11.2	52.7	7.93e-12	9.45e-11	11.1
1	21217247	21345572	128326	-	ENSG00000117298	ECE1	protein_coding	chromosome	endothelin converting enzyme 1 [Source:HGNC Symbol;Acc:HGNC:3146]	ENSG00000117298.16	ECE1	1889	0.536	8.02	52.7	8.05e-12	9.58e-11	11.1
2	216107464	216206303	98840	+	ENSG00000079246	XRCC5	protein_coding	chromosome	X-ray repair cross complementing 5 [Source:HGNC Symbol;Acc:HGNC:12833]	ENSG00000079246.16	XRCC5	7520	0.296	8.24	52.7	8.12e-12	9.66e-11	11.1
13	20777329	20903048	125720	-	ENSG00000132953	XPO4	protein_coding	chromosome	exportin 4 [Source:HGNC Symbol;Acc:HGNC:17796]	ENSG00000132953.16	XPO4	64328	-0.745	3.71	52.7	8.21e-12	9.75e-11	11.1
16	31138926	31150083	11158	-	ENSG00000178226	PRSS36	protein_coding	chromosome	serine protease 36 [Source:HGNC Symbol;Acc:HGNC:26906]	ENSG00000178226.11	PRSS36	146547	0.988	1.76	52.7	8.21e-12	9.75e-11	11.1
14	24573518	24576250	2733	-	ENSG00000100448	CTSG	protein_coding	chromosome	cathepsin G [Source:HGNC Symbol;Acc:HGNC:2532]	ENSG00000100448.4	CTSG	1511	2.36	4.86	52.6	8.25e-12	9.78e-11	11.1
6	16299112	16761491	462380	-	ENSG00000124788	ATXN1	protein_coding	chromosome	ataxin 1 [Source:HGNC Symbol;Acc:HGNC:10548]	ENSG00000124788.18	ATXN1	6310	0.645	6.35	52.6	8.25e-12	9.78e-11	11.1
3	138061990	138115818	53829	-	ENSG00000158163	DZIP1L	protein_coding	chromosome	DAZ interacting zinc finger protein 1 like [Source:HGNC Symbol;Acc:HGNC:26551]	ENSG00000158163.15	DZIP1L	199221	1.81	1.53	52.6	8.39e-12	9.93e-11	11.1
8	23528956	23575463	46508	+	ENSG00000147454	SLC25A37	protein_coding	chromosome	solute carrier family 25 member 37 [Source:HGNC Symbol;Acc:HGNC:29786]	ENSG00000147454.14	SLC25A37	51312	0.735	10.3	52.6	8.43e-12	9.97e-11	11.1
10	99875577	100009947	134371	-	ENSG00000107554	DNMBP	protein_coding	chromosome	dynamin binding protein [Source:HGNC Symbol;Acc:HGNC:30373]	ENSG00000107554.17	DNMBP	23268	0.6	2.88	52.6	8.48e-12	1e-10	11.1
16	22007638	22087534	79897	+	ENSG00000185716	MOSMO	protein_coding	chromosome	modulator of smoothened [Source:HGNC Symbol;Acc:HGNC:27087]	ENSG00000185716.12	MOSMO	730094	-0.428	2.78	52.6	8.54e-12	1.01e-10	11.1
17	42124976	42155044	30069	-	ENSG00000108774	RAB5C	protein_coding	chromosome	RAB5C, member RAS oncogene family [Source:HGNC Symbol;Acc:HGNC:9785]	ENSG00000108774.14	RAB5C	5878	0.319	7.53	52.5	8.56e-12	1.01e-10	11.1
7	43582758	43650713	67956	+	ENSG00000164543	STK17A	protein_coding	chromosome	serine/threonine kinase 17a [Source:HGNC Symbol;Acc:HGNC:11395]	ENSG00000164543.7	STK17A	9263	0.43	6.63	52.5	8.67e-12	1.02e-10	11.1
6	18387350	18468874	81525	+	ENSG00000137393	RNF144B	protein_coding	chromosome	ring finger protein 144B [Source:HGNC Symbol;Acc:HGNC:21578]	ENSG00000137393.9	RNF144B	255488	0.804	7	52.5	8.71e-12	1.03e-10	11.1
9	133761894	133992604	230711	-	ENSG00000160293	VAV2	protein_coding	chromosome	vav guanine nucleotide exchange factor 2 [Source:HGNC Symbol;Acc:HGNC:12658]	ENSG00000160293.17	VAV2	7410	-0.594	2.97	52.5	8.71e-12	1.03e-10	11.1
14	21846537	21847221	685	+	ENSG00000211786	TRAV8-2	TR_V_gene	chromosome	T cell receptor alpha variable 8-2 [Source:HGNC Symbol;Acc:HGNC:12147]	ENSG00000211786.3	TRAV8-2	NA	-1.26	-0.0704	52.5	8.75e-12	1.03e-10	11.1
14	21941128	21941657	530	+	ENSG00000211793	TRAV9-2	TR_V_gene	chromosome	T cell receptor alpha variable 9-2 [Source:HGNC Symbol;Acc:HGNC:12154]	ENSG00000211793.2	TRAV9-2	NA	-1.27	1.04	52.5	8.78e-12	1.03e-10	11.1
1	26529761	26575030	45270	+	ENSG00000117676	RPS6KA1	protein_coding	chromosome	ribosomal protein S6 kinase A1 [Source:HGNC Symbol;Acc:HGNC:10430]	ENSG00000117676.14	RPS6KA1	6195	0.579	8.56	52.4	8.93e-12	1.05e-10	11
13	41061509	41084006	22498	+	ENSG00000120688	WBP4	protein_coding	chromosome	WW domain binding protein 4 [Source:HGNC Symbol;Acc:HGNC:12739]	ENSG00000120688.9	WBP4	11193	0.386	4.08	52.4	9.11e-12	1.07e-10	11
19	57535257	57559863	24607	-	ENSG00000251369	ZNF550	protein_coding	chromosome	zinc finger protein 550 [Source:HGNC Symbol;Acc:HGNC:28643]	ENSG00000251369.8	ZNF550	162972	-0.772	2.64	52.4	9.13e-12	1.07e-10	11
12	57604622	57609804	5183	+	ENSG00000178498	DTX3	protein_coding	chromosome	deltex E3 ubiquitin ligase 3 [Source:HGNC Symbol;Acc:HGNC:24457]	ENSG00000178498.16	DTX3	196403	-0.898	2.85	52.4	9.15e-12	1.07e-10	11
9	61861625	61863200	1576	+	ENSG00000204805	AL391987.2	protein_coding	chromosome	NULL	ENSG00000204805.9	AL391987.2	NA	1.08	0.956	52.4	9.25e-12	1.08e-10	11
20	25195693	25228075	32383	+	ENSG00000197586	ENTPD6	protein_coding	chromosome	ectonucleoside triphosphate diphosphohydrolase 6 [Source:HGNC Symbol;Acc:HGNC:3368]	ENSG00000197586.13	ENTPD6	955	-0.624	4.61	52.3	9.29e-12	1.09e-10	11
11	3380961	3408978	28018	+	ENSG00000223756	TSSC2	transcribed_unprocessed_pseudogene	chromosome	tumor suppressing subtransferable candidate 2 pseudogene [Source:HGNC Symbol;Acc:HGNC:12384]	ENSG00000223756.6	TSSC2	NA	0.695	3.49	52.3	9.61e-12	1.12e-10	11
4	69721167	69787961	66795	-	ENSG00000173597	SULT1B1	protein_coding	chromosome	sulfotransferase family 1B member 1 [Source:HGNC Symbol;Acc:HGNC:17845]	ENSG00000173597.9	SULT1B1	27284	1.05	7.9	52.3	9.64e-12	1.13e-10	11
12	6747996	6767475	19480	-	ENSG00000089693	MLF2	protein_coding	chromosome	myeloid leukemia factor 2 [Source:HGNC Symbol;Acc:HGNC:7126]	ENSG00000089693.10	MLF2	8079	0.453	6.96	52.2	9.81e-12	1.14e-10	11
1	230642481	230693982	51502	+	ENSG00000135775	COG2	protein_coding	chromosome	component of oligomeric golgi complex 2 [Source:HGNC Symbol;Acc:HGNC:6546]	ENSG00000135775.14	COG2	22796	-0.465	4.07	52.2	9.89e-12	1.15e-10	11
11	60200270	60243137	42868	-	ENSG00000214787	MS4A4E	protein_coding	chromosome	membrane spanning 4-domains A4E [Source:HGNC Symbol;Acc:HGNC:14284]	ENSG00000214787.10	MS4A4E	643680	0.588	5.62	52.2	1e-11	1.17e-10	11
4	147732063	148072776	340714	+	ENSG00000071205	ARHGAP10	protein_coding	chromosome	Rho GTPase activating protein 10 [Source:HGNC Symbol;Acc:HGNC:26099]	ENSG00000071205.12	ARHGAP10	79658	-0.738	1.93	52.1	1.01e-11	1.18e-10	11
3	127672935	127680926	7992	+	ENSG00000114626	ABTB1	protein_coding	chromosome	ankyrin repeat and BTB domain containing 1 [Source:HGNC Symbol;Acc:HGNC:18275]	ENSG00000114626.18	ABTB1	80325	0.777	9.17	52.1	1.01e-11	1.17e-10	11
3	33388336	33441371	53036	-	ENSG00000153560	UBP1	protein_coding	chromosome	upstream binding protein 1 [Source:HGNC Symbol;Acc:HGNC:12507]	ENSG00000153560.12	UBP1	7342	-0.442	5.69	52.1	1.02e-11	1.18e-10	11
13	110712736	110723339	10604	+	ENSG00000153487	ING1	protein_coding	chromosome	inhibitor of growth family member 1 [Source:HGNC Symbol;Acc:HGNC:6062]	ENSG00000153487.12	ING1	3621	0.432	4.67	52.1	1.03e-11	1.2e-10	11
19	9560353	9584533	24181	-	ENSG00000197961	ZNF121	protein_coding	chromosome	zinc finger protein 121 [Source:HGNC Symbol;Acc:HGNC:12904]	ENSG00000197961.11	ZNF121	7675	-0.496	4.15	52.1	1.03e-11	1.19e-10	11
7	29920104	29990289	70186	-	ENSG00000136193	SCRN1	protein_coding	chromosome	secernin 1 [Source:HGNC Symbol;Acc:HGNC:22192]	ENSG00000136193.17	SCRN1	9805	-0.685	3.78	52	1.05e-11	1.21e-10	11
9	112750760	112881671	130912	+	ENSG00000148158	SNX30	protein_coding	chromosome	sorting nexin family member 30 [Source:HGNC Symbol;Acc:HGNC:23685]	ENSG00000148158.17	SNX30	401548	-0.636	5.03	52	1.05e-11	1.22e-10	11
19	2274631	2282175	7545	-	ENSG00000188305	PEAK3	protein_coding	chromosome	PEAK family member 3 [Source:HGNC Symbol;Acc:HGNC:24793]	ENSG00000188305.6	PEAK3	374872	0.744	3.75	52	1.05e-11	1.22e-10	11
11	57648992	57661865	12874	+	ENSG00000172409	CLP1	protein_coding	chromosome	cleavage and polyadenylation factor I subunit 1 [Source:HGNC Symbol;Acc:HGNC:16999]	ENSG00000172409.6	CLP1	10978	0.381	4.51	52	1.07e-11	1.24e-10	11
12	48766194	48789037	22844	-	ENSG00000174233	ADCY6	protein_coding	chromosome	adenylate cyclase 6 [Source:HGNC Symbol;Acc:HGNC:237]	ENSG00000174233.11	ADCY6	112	0.888	0.381	52	1.07e-11	1.24e-10	11
1	234391313	234479179	87867	-	ENSG00000059588	TARBP1	protein_coding	chromosome	TAR (HIV-1) RNA binding protein 1 [Source:HGNC Symbol;Acc:HGNC:11568]	ENSG00000059588.10	TARBP1	6894	-0.797	3.62	52	1.08e-11	1.24e-10	11
4	55427903	55546909	119007	-	ENSG00000134852	CLOCK	protein_coding	chromosome	clock circadian regulator [Source:HGNC Symbol;Acc:HGNC:2082]	ENSG00000134852.15	CLOCK	9575	-0.794	2.82	52	1.09e-11	1.25e-10	11
9	73151865	73170393	18529	+	ENSG00000135046	ANXA1	protein_coding	chromosome	annexin A1 [Source:HGNC Symbol;Acc:HGNC:533]	ENSG00000135046.14	ANXA1	301	0.742	9.61	52	1.09e-11	1.25e-10	11
19	14514769	14529770	15002	-	ENSG00000132002	DNAJB1	protein_coding	chromosome	DnaJ heat shock protein family (Hsp40) member B1 [Source:HGNC Symbol;Acc:HGNC:5270]	ENSG00000132002.8	DNAJB1	3337	0.559	6.36	51.9	1.1e-11	1.27e-10	11
11	104901549	104919073	17525	-	ENSG00000235505	CASP17P	transcribed_unprocessed_pseudogene	chromosome	caspase 17, pseudogene [Source:HGNC Symbol;Acc:HGNC:53657]	ENSG00000235505.7	CASP17P	NA	-0.826	2.9	51.9	1.13e-11	1.3e-10	10.9
5	140175156	140282052	106897	+	ENSG00000120306	CYSTM1	protein_coding	chromosome	cysteine rich transmembrane module containing 1 [Source:HGNC Symbol;Acc:HGNC:30239]	ENSG00000120306.11	CYSTM1	84418	1.17	7.04	51.8	1.14e-11	1.31e-10	10.9
20	52051663	52204308	152646	-	ENSG00000020256	ZFP64	protein_coding	chromosome	ZFP64 zinc finger protein [Source:HGNC Symbol;Acc:HGNC:15940]	ENSG00000020256.20	ZFP64	55734	-0.503	1.67	51.8	1.16e-11	1.33e-10	10.9
16	47077703	47143945	66243	-	ENSG00000171208	NETO2	protein_coding	chromosome	neuropilin and tolloid like 2 [Source:HGNC Symbol;Acc:HGNC:14644]	ENSG00000171208.10	NETO2	81831	0.681	3.12	51.8	1.17e-11	1.34e-10	10.9
11	10507894	10509186	1293	-	ENSG00000255823	MTRNR2L8	protein_coding	chromosome	MT-RNR2 like 8 [Source:HGNC Symbol;Acc:HGNC:37165]	ENSG00000255823.5	MTRNR2L8	100463486	0.727	11	51.8	1.17e-11	1.34e-10	10.9
1	222668013	222713210	45198	-	ENSG00000186063	AIDA	protein_coding	chromosome	axin interactor, dorsalization associated [Source:HGNC Symbol;Acc:HGNC:25761]	ENSG00000186063.13	AIDA	64853	-0.301	5.64	51.7	1.19e-11	1.36e-10	10.9
6	44246166	44253888	7723	+	ENSG00000096384	HSP90AB1	protein_coding	chromosome	heat shock protein 90 alpha family class B member 1 [Source:HGNC Symbol;Acc:HGNC:5258]	ENSG00000096384.20	HSP90AB1	3326	-0.476	7.26	51.7	1.2e-11	1.37e-10	10.9
3	37452115	37823507	371393	+	ENSG00000144668	ITGA9	protein_coding	chromosome	integrin subunit alpha 9 [Source:HGNC Symbol;Acc:HGNC:6145]	ENSG00000144668.12	ITGA9	3680	1.43	1.76	51.7	1.21e-11	1.39e-10	10.9
2	24067586	24076373	8788	-	ENSG00000115128	SF3B6	protein_coding	chromosome	splicing factor 3b subunit 6 [Source:HGNC Symbol;Acc:HGNC:30096]	ENSG00000115128.7	SF3B6	51639	0.387	6.21	51.7	1.22e-11	1.4e-10	10.9
7	142500028	142500534	507	+	ENSG00000211728	TRBV5-6	TR_V_gene	chromosome	T cell receptor beta variable 5-6 [Source:HGNC Symbol;Acc:HGNC:12223]	ENSG00000211728.2	TRBV5-6	NA	-1.39	0.667	51.7	1.22e-11	1.39e-10	10.9
15	43197227	43221125	23899	-	ENSG00000166947	EPB42	protein_coding	chromosome	erythrocyte membrane protein band 4.2 [Source:HGNC Symbol;Acc:HGNC:3381]	ENSG00000166947.14	EPB42	2038	2.16	2.46	51.6	1.23e-11	1.41e-10	10.9
6	160991727	161117385	125659	+	ENSG00000085511	MAP3K4	protein_coding	chromosome	mitogen-activated protein kinase kinase kinase 4 [Source:HGNC Symbol;Acc:HGNC:6856]	ENSG00000085511.20	MAP3K4	4216	-0.625	3.77	51.6	1.24e-11	1.41e-10	10.9
X	71239624	71255146	15523	-	ENSG00000147130	ZMYM3	protein_coding	chromosome	zinc finger MYM-type containing 3 [Source:HGNC Symbol;Acc:HGNC:13054]	ENSG00000147130.14	ZMYM3	9203	-0.617	3.33	51.6	1.24e-11	1.41e-10	10.9
17	42199168	42276707	77540	-	ENSG00000173757	STAT5B	protein_coding	chromosome	signal transducer and activator of transcription 5B [Source:HGNC Symbol;Acc:HGNC:11367]	ENSG00000173757.9	STAT5B	6777	0.576	8.89	51.6	1.24e-11	1.41e-10	10.9
7	100539203	100568220	29018	+	ENSG00000106351	AGFG2	protein_coding	chromosome	ArfGAP with FG repeats 2 [Source:HGNC Symbol;Acc:HGNC:5177]	ENSG00000106351.13	AGFG2	3268	-0.904	2.78	51.6	1.25e-11	1.43e-10	10.9
7	142544212	142544685	474	+	ENSG00000275791	TRBV10-3	TR_V_gene	chromosome	T cell receptor beta variable 10-3 [Source:HGNC Symbol;Acc:HGNC:12179]	ENSG00000275791.1	TRBV10-3	NA	-1.46	0.68	51.6	1.25e-11	1.42e-10	10.9
X	15464246	15556529	92284	+	ENSG00000102010	BMX	protein_coding	chromosome	BMX non-receptor tyrosine kinase [Source:HGNC Symbol;Acc:HGNC:1079]	ENSG00000102010.15	BMX	660	1.2	4.59	51.6	1.27e-11	1.44e-10	10.9
6	82169986	82247754	77769	-	ENSG00000005700	IBTK	protein_coding	chromosome	inhibitor of Bruton tyrosine kinase [Source:HGNC Symbol;Acc:HGNC:17853]	ENSG00000005700.15	IBTK	25998	-0.459	4.64	51.6	1.28e-11	1.45e-10	10.9
3	45555394	45686341	130948	+	ENSG00000144791	LIMD1	protein_coding	chromosome	LIM domains containing 1 [Source:HGNC Symbol;Acc:HGNC:6612]	ENSG00000144791.10	LIMD1	8994	-0.539	4.69	51.6	1.28e-11	1.45e-10	10.9
CHR_HSCHR7_2_CTG6	142320696	142321563	868	+	ENSG00000282803	TRBV5-1	TR_V_gene	chromosome	T cell receptor beta variable 5-1 [Source:HGNC Symbol;Acc:HGNC:12218]	ENSG00000282803.1	TRBV5-1	NA	-1.25	2.49	51.5	1.31e-11	1.48e-10	10.9
17	56834107	56869567	35461	+	ENSG00000153933	DGKE	protein_coding	chromosome	diacylglycerol kinase epsilon [Source:HGNC Symbol;Acc:HGNC:2852]	ENSG00000153933.10	DGKE	8526	-0.671	2.9	51.4	1.36e-11	1.54e-10	10.9
1	151806071	151831845	25775	-	ENSG00000143365	RORC	protein_coding	chromosome	RAR related orphan receptor C [Source:HGNC Symbol;Acc:HGNC:10260]	ENSG00000143365.19	RORC	6097	-1.2	1.43	51.4	1.37e-11	1.55e-10	10.9
12	9827481	9845007	17527	+	ENSG00000150045	KLRF1	protein_coding	chromosome	killer cell lectin like receptor F1 [Source:HGNC Symbol;Acc:HGNC:13342]	ENSG00000150045.12	KLRF1	51348	-1.05	4.52	51.4	1.37e-11	1.54e-10	10.9
17	78852977	78925387	72411	-	ENSG00000035862	TIMP2	protein_coding	chromosome	TIMP metallopeptidase inhibitor 2 [Source:HGNC Symbol;Acc:HGNC:11821]	ENSG00000035862.12	TIMP2	7077	0.482	7.68	51.3	1.4e-11	1.58e-10	10.9
10	49982190	50010499	28310	+	ENSG00000204149	AGAP6	protein_coding	chromosome	ArfGAP with GTPase domain, ankyrin repeat and PH domain 6 [Source:HGNC Symbol;Acc:HGNC:23466]	ENSG00000204149.12	AGAP6	414189	-0.487	3.26	51.3	1.4e-11	1.58e-10	10.9
8	86514435	86561498	47064	+	ENSG00000085719	CPNE3	protein_coding	chromosome	copine 3 [Source:HGNC Symbol;Acc:HGNC:2316]	ENSG00000085719.13	CPNE3	8895	0.695	6.44	51.3	1.41e-11	1.59e-10	10.8
10	102152176	102163871	11696	+	ENSG00000166197	NOLC1	protein_coding	chromosome	nucleolar and coiled-body phosphoprotein 1 [Source:HGNC Symbol;Acc:HGNC:15608]	ENSG00000166197.16	NOLC1	9221	-0.494	4.83	51.3	1.41e-11	1.59e-10	10.8
12	68746176	68793964	47789	+	ENSG00000175782	SLC35E3	protein_coding	chromosome	solute carrier family 35 member E3 [Source:HGNC Symbol;Acc:HGNC:20864]	ENSG00000175782.10	SLC35E3	55508	0.565	4.64	51.3	1.41e-11	1.59e-10	10.8
19	5830610	5839731	9122	-	ENSG00000156413	FUT6	protein_coding	chromosome	fucosyltransferase 6 [Source:HGNC Symbol;Acc:HGNC:4017]	ENSG00000156413.13	FUT6	2528	0.693	2.91	51.3	1.42e-11	1.6e-10	10.8
7	128790757	128822132	31376	+	ENSG00000128596	CCDC136	protein_coding	chromosome	coiled-coil domain containing 136 [Source:HGNC Symbol;Acc:HGNC:22225]	ENSG00000128596.17	CCDC136	64753	-1.21	0.58	51.3	1.43e-11	1.61e-10	10.8
X	15825806	15854931	29126	-	ENSG00000182287	AP1S2	protein_coding	chromosome	adaptor related protein complex 1 subunit sigma 2 [Source:HGNC Symbol;Acc:HGNC:560]	ENSG00000182287.15	AP1S2	8905	-0.545	6.92	51.3	1.44e-11	1.61e-10	10.8
12	93377883	93408146	30264	+	ENSG00000173598	NUDT4	protein_coding	chromosome	nudix hydrolase 4 [Source:HGNC Symbol;Acc:HGNC:8051]	ENSG00000173598.14	NUDT4	11163	0.375	6.29	51.2	1.45e-11	1.63e-10	10.8
6	41149342	41154337	4996	-	ENSG00000161911	TREML1	protein_coding	chromosome	triggering receptor expressed on myeloid cells like 1 [Source:HGNC Symbol;Acc:HGNC:20434]	ENSG00000161911.11	TREML1	340205	0.934	6.13	51.2	1.46e-11	1.64e-10	10.8
1	162395268	162412138	16871	-	ENSG00000198574	SH2D1B	protein_coding	chromosome	SH2 domain containing 1B [Source:HGNC Symbol;Acc:HGNC:30416]	ENSG00000198574.6	SH2D1B	117157	-1.01	3.8	51.2	1.46e-11	1.64e-10	10.8
X	53532096	53686728	154633	-	ENSG00000086758	HUWE1	protein_coding	chromosome	HECT, UBA and WWE domain containing E3 ubiquitin protein ligase 1 [Source:HGNC Symbol;Acc:HGNC:30892]	ENSG00000086758.16	HUWE1	10075	-0.335	5.89	51.2	1.47e-11	1.65e-10	10.8
5	146581146	147084784	503639	-	ENSG00000156475	PPP2R2B	protein_coding	chromosome	protein phosphatase 2 regulatory subunit Bbeta [Source:HGNC Symbol;Acc:HGNC:9305]	ENSG00000156475.18	PPP2R2B	5521	-0.816	1.9	51.2	1.5e-11	1.68e-10	10.8
9	96450169	96491336	41168	+	ENSG00000130956	HABP4	protein_coding	chromosome	hyaluronan binding protein 4 [Source:HGNC Symbol;Acc:HGNC:17062]	ENSG00000130956.14	HABP4	22927	-0.81	2.37	51.2	1.51e-11	1.68e-10	10.8
12	108622277	108633959	11683	-	ENSG00000110876	SELPLG	protein_coding	chromosome	selectin P ligand [Source:HGNC Symbol;Acc:HGNC:10722]	ENSG00000110876.9	SELPLG	6404	0.649	9.57	51.1	1.52e-11	1.7e-10	10.8
1	25959767	25998117	38351	-	ENSG00000158006	PAFAH2	protein_coding	chromosome	platelet activating factor acetylhydrolase 2 [Source:HGNC Symbol;Acc:HGNC:8579]	ENSG00000158006.14	PAFAH2	5051	-0.429	3.87	51.1	1.52e-11	1.7e-10	10.8
6	28378955	28399734	20780	-	ENSG00000158691	ZSCAN12	protein_coding	chromosome	zinc finger and SCAN domain containing 12 [Source:HGNC Symbol;Acc:HGNC:13172]	ENSG00000158691.14	ZSCAN12	9753	-0.682	1.9	51	1.58e-11	1.76e-10	10.8
7	149102784	149126324	23541	-	ENSG00000204947	ZNF425	protein_coding	chromosome	zinc finger protein 425 [Source:HGNC Symbol;Acc:HGNC:20690]	ENSG00000204947.9	ZNF425	155054	0.737	0.505	51	1.61e-11	1.79e-10	10.8
14	34920858	34982532	61675	-	ENSG00000258704	SRP54-AS1	transcribed_unitary_pseudogene	chromosome	SRP54 antisense RNA 1 (head to head) [Source:HGNC Symbol;Acc:HGNC:50643]	ENSG00000258704.6	SRP54-AS1	NA	0.655	0.554	51	1.61e-11	1.79e-10	10.8
12	130953907	131141469	187563	+	ENSG00000111452	ADGRD1	protein_coding	chromosome	adhesion G protein-coupled receptor D1 [Source:HGNC Symbol;Acc:HGNC:19893]	ENSG00000111452.13	ADGRD1	283383	-1.35	0.489	51	1.62e-11	1.8e-10	10.8
20	49903391	49915529	12139	-	ENSG00000158480	SPATA2	protein_coding	chromosome	spermatogenesis associated 2 [Source:HGNC Symbol;Acc:HGNC:14681]	ENSG00000158480.11	SPATA2	9825	0.362	3.38	50.9	1.65e-11	1.84e-10	10.8
6	149446795	149485014	38220	-	ENSG00000178199	ZC3H12D	protein_coding	chromosome	zinc finger CCCH-type containing 12D [Source:HGNC Symbol;Acc:HGNC:21175]	ENSG00000178199.14	ZC3H12D	340152	-0.821	2.64	50.9	1.65e-11	1.83e-10	10.8
1	151612006	151699091	87086	+	ENSG00000143376	SNX27	protein_coding	chromosome	sorting nexin 27 [Source:HGNC Symbol;Acc:HGNC:20073]	ENSG00000143376.14	SNX27	81609	0.475	6.91	50.9	1.67e-11	1.86e-10	10.8
1	46432129	46482493	50365	+	ENSG00000232022	FAAHP1	transcribed_unprocessed_pseudogene	chromosome	fatty acid amide hydrolase pseudogene 1 [Source:HGNC Symbol;Acc:HGNC:50679]	ENSG00000232022.7	FAAHP1	NA	-1.33	0.23	50.9	1.68e-11	1.86e-10	10.8
6	83067666	83171350	103685	+	ENSG00000083097	DOP1A	protein_coding	chromosome	DOP1 leucine zipper like protein A [Source:HGNC Symbol;Acc:HGNC:21194]	ENSG00000083097.14	DOP1A	23033	-0.672	3.78	50.8	1.71e-11	1.9e-10	10.8
1	37492575	37514774	22200	-	ENSG00000163875	MEAF6	protein_coding	chromosome	MYST/Esa1 associated factor 6 [Source:HGNC Symbol;Acc:HGNC:25674]	ENSG00000163875.15	MEAF6	64769	-0.368	4.76	50.8	1.71e-11	1.9e-10	10.8
1	160024953	160031990	7038	-	ENSG00000143315	PIGM	protein_coding	chromosome	phosphatidylinositol glycan anchor biosynthesis class M [Source:HGNC Symbol;Acc:HGNC:18858]	ENSG00000143315.8	PIGM	93183	-0.493	2.98	50.8	1.72e-11	1.91e-10	10.8
2	32224453	32265732	41280	-	ENSG00000091106	NLRC4	protein_coding	chromosome	NLR family CARD domain containing 4 [Source:HGNC Symbol;Acc:HGNC:16412]	ENSG00000091106.19	NLRC4	58484	0.804	6.59	50.8	1.74e-11	1.93e-10	10.8
3	142815922	142889206	73285	-	ENSG00000163710	PCOLCE2	protein_coding	chromosome	procollagen C-endopeptidase enhancer 2 [Source:HGNC Symbol;Acc:HGNC:8739]	ENSG00000163710.9	PCOLCE2	26577	1.87	2	50.8	1.75e-11	1.93e-10	10.8
16	3263800	3301401	37602	+	ENSG00000006194	ZNF263	protein_coding	chromosome	zinc finger protein 263 [Source:HGNC Symbol;Acc:HGNC:13056]	ENSG00000006194.10	ZNF263	10127	-0.306	4.63	50.8	1.76e-11	1.95e-10	10.8
3	25718944	25790039	71096	-	ENSG00000151092	NGLY1	protein_coding	chromosome	N-glycanase 1 [Source:HGNC Symbol;Acc:HGNC:17646]	ENSG00000151092.17	NGLY1	55768	0.27	5.51	50.8	1.76e-11	1.94e-10	10.8
19	57351307	57359898	8592	+	ENSG00000131845	ZNF304	protein_coding	chromosome	zinc finger protein 304 [Source:HGNC Symbol;Acc:HGNC:13505]	ENSG00000131845.14	ZNF304	57343	-0.789	2.02	50.8	1.77e-11	1.95e-10	10.8
16	10866222	10943021	76800	+	ENSG00000179583	CIITA	protein_coding	chromosome	class II major histocompatibility complex transactivator [Source:HGNC Symbol;Acc:HGNC:7067]	ENSG00000179583.19	CIITA	4261	-0.733	5.24	50.8	1.77e-11	1.95e-10	10.8
15	90883695	90895776	12082	+	ENSG00000182511	FES	protein_coding	chromosome	FES proto-oncogene, tyrosine kinase [Source:HGNC Symbol;Acc:HGNC:3657]	ENSG00000182511.12	FES	2242	0.623	6.94	50.7	1.8e-11	1.98e-10	10.7
6	37353979	37394734	40756	+	ENSG00000112130	RNF8	protein_coding	chromosome	ring finger protein 8 [Source:HGNC Symbol;Acc:HGNC:10071]	ENSG00000112130.17	RNF8	9025	-0.476	3.23	50.7	1.83e-11	2.01e-10	10.7
19	19385826	19508931	123106	+	ENSG00000167491	GATAD2A	protein_coding	chromosome	GATA zinc finger domain containing 2A [Source:HGNC Symbol;Acc:HGNC:29989]	ENSG00000167491.17	GATAD2A	54815	0.341	5.77	50.7	1.84e-11	2.02e-10	10.7
CHR_HSCHR7_2_CTG6	142308565	142309071	507	+	ENSG00000282624	TRBV3-1	TR_V_gene	chromosome	T cell receptor beta variable 3-1 [Source:HGNC Symbol;Acc:HGNC:12212]	ENSG00000282624.1	TRBV3-1	NA	-1.26	0.811	50.7	1.85e-11	2.03e-10	10.7
15	89895006	89912952	17947	-	ENSG00000242498	ARPIN	protein_coding	chromosome	actin related protein 2/3 complex inhibitor [Source:HGNC Symbol;Acc:HGNC:28782]	ENSG00000242498.8	ARPIN	348110	-0.988	2.95	50.6	1.86e-11	2.04e-10	10.7
12	10158301	10172138	13838	-	ENSG00000173391	OLR1	protein_coding	chromosome	oxidized low density lipoprotein receptor 1 [Source:HGNC Symbol;Acc:HGNC:8133]	ENSG00000173391.9	OLR1	4973	1.72	3.41	50.6	1.88e-11	2.06e-10	10.7
X	103062651	103064171	1521	-	ENSG00000133169	BEX1	protein_coding	chromosome	brain expressed X-linked 1 [Source:HGNC Symbol;Acc:HGNC:1036]	ENSG00000133169.6	BEX1	55859	1.82	1.63	50.6	1.89e-11	2.07e-10	10.7
7	102433106	102456825	23720	+	ENSG00000160991	ORAI2	protein_coding	chromosome	ORAI calcium release-activated calcium modulator 2 [Source:HGNC Symbol;Acc:HGNC:21667]	ENSG00000160991.16	ORAI2	80228	0.577	6.95	50.6	1.89e-11	2.07e-10	10.7
19	52397849	52418412	20564	+	ENSG00000167555	ZNF528	protein_coding	chromosome	zinc finger protein 528 [Source:HGNC Symbol;Acc:HGNC:29384]	ENSG00000167555.14	ZNF528	84436	-0.695	1.96	50.6	1.89e-11	2.07e-10	10.7
7	37032	37477	446	+	ENSG00000273644	AC215522.1	processed_pseudogene	chromosome	von Hippel-Lindau binding protein 1 (VBP1) pseudogene	ENSG00000273644.1	AC215522.1	NA	0.989	0.542	50.6	1.9e-11	2.08e-10	10.7
7	6615610	6624290	8681	+	ENSG00000236609	ZNF853	protein_coding	chromosome	zinc finger protein 853 [Source:HGNC Symbol;Acc:HGNC:21767]	ENSG00000236609.4	ZNF853	54753	-0.994	1.04	50.6	1.92e-11	2.1e-10	10.7
5	134114681	134151865	37185	+	ENSG00000081059	TCF7	protein_coding	chromosome	transcription factor 7 [Source:HGNC Symbol;Acc:HGNC:11639]	ENSG00000081059.20	TCF7	6932	-1.18	5.62	50.5	1.93e-11	2.11e-10	10.7
14	20989770	20997035	7266	+	ENSG00000165792	METTL17	protein_coding	chromosome	methyltransferase like 17 [Source:HGNC Symbol;Acc:HGNC:19280]	ENSG00000165792.17	METTL17	64745	-0.506	5.04	50.5	1.93e-11	2.11e-10	10.7
5	132692628	132737638	45011	-	ENSG00000131437	KIF3A	protein_coding	chromosome	kinesin family member 3A [Source:HGNC Symbol;Acc:HGNC:6319]	ENSG00000131437.15	KIF3A	11127	-0.615	2.19	50.5	1.94e-11	2.12e-10	10.7
14	20891399	20892348	950	+	ENSG00000169397	RNASE3	protein_coding	chromosome	ribonuclease A family member 3 [Source:HGNC Symbol;Acc:HGNC:10046]	ENSG00000169397.3	RNASE3	6037	1.72	5.41	50.5	1.95e-11	2.12e-10	10.7
19	45506579	45526983	20405	+	ENSG00000125753	VASP	protein_coding	chromosome	vasodilator stimulated phosphoprotein [Source:HGNC Symbol;Acc:HGNC:12652]	ENSG00000125753.14	VASP	7408	0.502	9.46	50.5	1.98e-11	2.15e-10	10.7
11	20363685	20383783	20099	+	ENSG00000109854	HTATIP2	protein_coding	chromosome	HIV-1 Tat interactive protein 2 [Source:HGNC Symbol;Acc:HGNC:16637]	ENSG00000109854.13	HTATIP2	10553	0.527	6.67	50.5	1.99e-11	2.16e-10	10.7
11	59713456	59805882	92427	+	ENSG00000166900	STX3	protein_coding	chromosome	syntaxin 3 [Source:HGNC Symbol;Acc:HGNC:11438]	ENSG00000166900.17	STX3	6809	0.567	8.41	50.5	1.99e-11	2.17e-10	10.7
3	67360460	67654614	294155	-	ENSG00000172340	SUCLG2	protein_coding	chromosome	succinate-CoA ligase GDP-forming beta subunit [Source:HGNC Symbol;Acc:HGNC:11450]	ENSG00000172340.14	SUCLG2	8801	-0.457	4.35	50.5	1.99e-11	2.16e-10	10.7
2	219209772	219218994	9223	-	ENSG00000115657	ABCB6	protein_coding	chromosome	ATP binding cassette subfamily B member 6 (Langereis blood group) [Source:HGNC Symbol;Acc:HGNC:47]	ENSG00000115657.14	ABCB6	10058	0.864	2.73	50.5	2e-11	2.17e-10	10.7
1	53851719	53889798	38080	-	ENSG00000058799	YIPF1	protein_coding	chromosome	Yip1 domain family member 1 [Source:HGNC Symbol;Acc:HGNC:25231]	ENSG00000058799.15	YIPF1	54432	0.557	6.07	50.5	2.01e-11	2.17e-10	10.7
4	101023409	101348278	324870	-	ENSG00000138814	PPP3CA	protein_coding	chromosome	protein phosphatase 3 catalytic subunit alpha [Source:HGNC Symbol;Acc:HGNC:9314]	ENSG00000138814.17	PPP3CA	5530	0.455	6.26	50.4	2.01e-11	2.18e-10	10.7
14	64986895	65062652	75758	+	ENSG00000257365	FNTB	protein_coding	chromosome	farnesyltransferase, CAAX box, beta [Source:HGNC Symbol;Acc:HGNC:3785]	ENSG00000257365.8	FNTB	2342	0.451	3.97	50.5	2.01e-11	2.17e-10	10.7
19	16661139	16690023	28885	+	ENSG00000072954	TMEM38A	protein_coding	chromosome	transmembrane protein 38A [Source:HGNC Symbol;Acc:HGNC:28462]	ENSG00000072954.7	TMEM38A	79041	0.636	3.28	50.4	2.06e-11	2.22e-10	10.7
16	30378133	30395991	17859	-	ENSG00000180096	SEPTIN1	protein_coding	chromosome	septin 1 [Source:HGNC Symbol;Acc:HGNC:2879]	ENSG00000180096.12	SEPTIN1	1731	-0.944	5.56	50.4	2.06e-11	2.22e-10	10.7
10	43606419	43617904	11486	+	ENSG00000198298	ZNF485	protein_coding	chromosome	zinc finger protein 485 [Source:HGNC Symbol;Acc:HGNC:23440]	ENSG00000198298.13	ZNF485	220992	-0.798	0.698	50.4	2.06e-11	2.22e-10	10.7
10	62183035	62268844	85810	-	ENSG00000182010	RTKN2	protein_coding	chromosome	rhotekin 2 [Source:HGNC Symbol;Acc:HGNC:19364]	ENSG00000182010.11	RTKN2	219790	-1.12	1.99	50.4	2.07e-11	2.23e-10	10.7
19	47332175	47347329	15155	+	ENSG00000134830	C5AR2	protein_coding	chromosome	complement component 5a receptor 2 [Source:HGNC Symbol;Acc:HGNC:4527]	ENSG00000134830.6	C5AR2	27202	0.524	6.75	50.3	2.09e-11	2.26e-10	10.7
1	241532134	241595642	63509	+	ENSG00000117009	KMO	protein_coding	chromosome	kynurenine 3-monooxygenase [Source:HGNC Symbol;Acc:HGNC:6381]	ENSG00000117009.12	KMO	8564	-0.883	2.48	50.3	2.1e-11	2.26e-10	10.7
20	1894167	1940592	46426	+	ENSG00000198053	SIRPA	protein_coding	chromosome	signal regulatory protein alpha [Source:HGNC Symbol;Acc:HGNC:9662]	ENSG00000198053.11	SIRPA	140885	0.599	8.56	50.3	2.1e-11	2.26e-10	10.7
2	136114349	136118165	3817	-	ENSG00000121966	CXCR4	protein_coding	chromosome	C-X-C motif chemokine receptor 4 [Source:HGNC Symbol;Acc:HGNC:2561]	ENSG00000121966.6	CXCR4	7852	0.518	9.32	50.3	2.11e-11	2.27e-10	10.7
5	159157409	159210053	52645	-	ENSG00000145860	RNF145	protein_coding	chromosome	ring finger protein 145 [Source:HGNC Symbol;Acc:HGNC:20853]	ENSG00000145860.11	RNF145	153830	0.458	7.02	50.3	2.11e-11	2.27e-10	10.7
22	39040604	39055972	15369	+	ENSG00000128394	APOBEC3F	protein_coding	chromosome	apolipoprotein B mRNA editing enzyme catalytic subunit 3F [Source:HGNC Symbol;Acc:HGNC:17356]	ENSG00000128394.17	APOBEC3F	200316	-0.582	3.64	50.3	2.15e-11	2.31e-10	10.7
20	46008908	46016561	7654	+	ENSG00000100985	MMP9	protein_coding	chromosome	matrix metallopeptidase 9 [Source:HGNC Symbol;Acc:HGNC:7176]	ENSG00000100985.7	MMP9	4318	1.31	7.89	50.3	2.16e-11	2.32e-10	10.7
19	51745172	51804110	58939	-	ENSG00000171051	FPR1	protein_coding	chromosome	formyl peptide receptor 1 [Source:HGNC Symbol;Acc:HGNC:3826]	ENSG00000171051.8	FPR1	2357	0.663	11.2	50.3	2.16e-11	2.32e-10	10.7
10	104031286	104085880	54595	-	ENSG00000065618	COL17A1	protein_coding	chromosome	collagen type XVII alpha 1 chain [Source:HGNC Symbol;Acc:HGNC:2194]	ENSG00000065618.21	COL17A1	1308	2.03	3.83	50.3	2.18e-11	2.33e-10	10.7
11	134378504	134412242	33739	-	ENSG00000109956	B3GAT1	protein_coding	chromosome	beta-1,3-glucuronyltransferase 1 [Source:HGNC Symbol;Acc:HGNC:921]	ENSG00000109956.13	B3GAT1	27087	-1.22	2	50.2	2.18e-11	2.34e-10	10.7
19	41354417	41364165	9749	-	ENSG00000123810	B9D2	protein_coding	chromosome	B9 domain containing 2 [Source:HGNC Symbol;Acc:HGNC:28636]	ENSG00000123810.8	B9D2	80776	0.672	3.31	50.2	2.2e-11	2.35e-10	10.7
10	102461881	102502712	40832	-	ENSG00000138107	ACTR1A	protein_coding	chromosome	actin related protein 1A [Source:HGNC Symbol;Acc:HGNC:167]	ENSG00000138107.13	ACTR1A	10121	0.349	7.03	50.2	2.2e-11	2.35e-10	10.7
X	118495898	118686163	190266	+	ENSG00000147251	DOCK11	protein_coding	chromosome	dedicator of cytokinesis 11 [Source:HGNC Symbol;Acc:HGNC:23483]	ENSG00000147251.15	DOCK11	139818	0.38	7.3	50.2	2.2e-11	2.35e-10	10.7
1	20589086	20618903	29818	+	ENSG00000158825	CDA	protein_coding	chromosome	cytidine deaminase [Source:HGNC Symbol;Acc:HGNC:1712]	ENSG00000158825.6	CDA	978	0.692	7.63	50.2	2.2e-11	2.35e-10	10.7
X	68829021	68842160	13140	+	ENSG00000090776	EFNB1	protein_coding	chromosome	ephrin B1 [Source:HGNC Symbol;Acc:HGNC:3226]	ENSG00000090776.6	EFNB1	1947	-0.701	1.68	50.2	2.21e-11	2.36e-10	10.7
6	18128311	18155077	26767	-	ENSG00000137364	TPMT	protein_coding	chromosome	thiopurine S-methyltransferase [Source:HGNC Symbol;Acc:HGNC:12014]	ENSG00000137364.5	TPMT	7172	-0.492	4.52	50.2	2.26e-11	2.41e-10	10.6
14	22163238	22163870	633	+	ENSG00000211810	TRAV29DV5	TR_V_gene	chromosome	T cell receptor alpha variable 29/delta variable 5 (gene/pseudogene) [Source:HGNC Symbol;Acc:HGNC:12127]	ENSG00000211810.3	TRAV29DV5	NA	-1.26	0.369	50.2	2.26e-11	2.41e-10	10.6
16	56451521	56479104	27584	+	ENSG00000087263	OGFOD1	protein_coding	chromosome	2-oxoglutarate and iron dependent oxygenase domain containing 1 [Source:HGNC Symbol;Acc:HGNC:25585]	ENSG00000087263.17	OGFOD1	55239	-0.547	3.85	50.1	2.29e-11	2.43e-10	10.6
1	27959462	27968096	8635	+	ENSG00000158156	XKR8	protein_coding	chromosome	XK related 8 [Source:HGNC Symbol;Acc:HGNC:25508]	ENSG00000158156.7	XKR8	55113	0.504	6.08	50.1	2.3e-11	2.44e-10	10.6
19	54137749	54155681	17933	+	ENSG00000088038	CNOT3	protein_coding	chromosome	CCR4-NOT transcription complex subunit 3 [Source:HGNC Symbol;Acc:HGNC:7879]	ENSG00000088038.19	CNOT3	4849	0.49	4.74	50.1	2.31e-11	2.46e-10	10.6
7	142791694	142793368	1675	+	ENSG00000211751	TRBC1	TR_C_gene	chromosome	T cell receptor beta constant 1 [Source:HGNC Symbol;Acc:HGNC:12156]	ENSG00000211751.9	TRBC1	NA	-1.46	6.2	50.1	2.32e-11	2.46e-10	10.6
1	192158462	192185815	27354	+	ENSG00000150681	RGS18	protein_coding	chromosome	regulator of G protein signaling 18 [Source:HGNC Symbol;Acc:HGNC:14261]	ENSG00000150681.10	RGS18	64407	0.811	8.76	50.1	2.33e-11	2.47e-10	10.6
1	67307364	67397090	89727	+	ENSG00000081985	IL12RB2	protein_coding	chromosome	interleukin 12 receptor subunit beta 2 [Source:HGNC Symbol;Acc:HGNC:5972]	ENSG00000081985.11	IL12RB2	3595	-1.03	0.932	50.1	2.35e-11	2.49e-10	10.6
10	102461395	102477045	15651	+	ENSG00000138111	MFSD13A	protein_coding	chromosome	major facilitator superfamily domain containing 13A [Source:HGNC Symbol;Acc:HGNC:26196]	ENSG00000138111.14	MFSD13A	79847	0.497	3.4	50.1	2.35e-11	2.49e-10	10.6
9	37753803	37778972	25170	+	ENSG00000165275	TRMT10B	protein_coding	chromosome	tRNA methyltransferase 10B [Source:HGNC Symbol;Acc:HGNC:26454]	ENSG00000165275.10	TRMT10B	158234	-0.387	2.71	50	2.38e-11	2.52e-10	10.6
12	44508275	44921848	413574	-	ENSG00000184613	NELL2	protein_coding	chromosome	neural EGFL like 2 [Source:HGNC Symbol;Acc:HGNC:7751]	ENSG00000184613.10	NELL2	4753	-1.38	3.72	50	2.38e-11	2.52e-10	10.6
20	50586108	50691542	105435	-	ENSG00000042062	RIPOR3	protein_coding	chromosome	RIPOR family member 3 [Source:HGNC Symbol;Acc:HGNC:16168]	ENSG00000042062.13	RIPOR3	140876	1.27	1.81	50	2.41e-11	2.55e-10	10.6
19	52594060	52690496	96437	-	ENSG00000167766	ZNF83	protein_coding	chromosome	zinc finger protein 83 [Source:HGNC Symbol;Acc:HGNC:13158]	ENSG00000167766.18	ZNF83	55769	-0.691	4.74	50	2.42e-11	2.56e-10	10.6
1	236348257	236502915	154659	+	ENSG00000186197	EDARADD	protein_coding	chromosome	EDAR associated death domain [Source:HGNC Symbol;Acc:HGNC:14341]	ENSG00000186197.14	EDARADD	128178	-1.36	0.365	50	2.43e-11	2.57e-10	10.6
17	75784806	75825799	40994	+	ENSG00000132478	UNK	protein_coding	chromosome	unk zinc finger [Source:HGNC Symbol;Acc:HGNC:29369]	ENSG00000132478.10	UNK	85451	-0.35	3.01	50	2.44e-11	2.58e-10	10.6
12	54948015	54984762	36748	-	ENSG00000135426	TESPA1	protein_coding	chromosome	thymocyte expressed, positive selection associated 1 [Source:HGNC Symbol;Acc:HGNC:29109]	ENSG00000135426.16	TESPA1	9840	-0.983	4.63	49.9	2.51e-11	2.64e-10	10.6
7	142300924	142301432	509	+	ENSG00000226660	TRBV2	TR_V_gene	chromosome	T cell receptor beta variable 2 [Source:HGNC Symbol;Acc:HGNC:12195]	ENSG00000226660.2	TRBV2	NA	-1.2	1.29	49.9	2.53e-11	2.67e-10	10.6
1	205789094	205813748	24655	-	ENSG00000133065	SLC41A1	protein_coding	chromosome	solute carrier family 41 member 1 [Source:HGNC Symbol;Acc:HGNC:19429]	ENSG00000133065.11	SLC41A1	254428	-0.74	2.69	49.8	2.61e-11	2.75e-10	10.6
11	65386621	65413525	26905	+	ENSG00000126391	FRMD8	protein_coding	chromosome	FERM domain containing 8 [Source:HGNC Symbol;Acc:HGNC:25462]	ENSG00000126391.14	FRMD8	83786	0.328	5.35	49.8	2.63e-11	2.77e-10	10.6
10	123154402	123170467	16066	+	ENSG00000154473	BUB3	protein_coding	chromosome	BUB3 mitotic checkpoint protein [Source:HGNC Symbol;Acc:HGNC:1151]	ENSG00000154473.18	BUB3	9184	-0.326	5.76	49.8	2.63e-11	2.77e-10	10.6
22	21754500	21867680	113181	-	ENSG00000100030	MAPK1	protein_coding	chromosome	mitogen-activated protein kinase 1 [Source:HGNC Symbol;Acc:HGNC:6871]	ENSG00000100030.14	MAPK1	5594	0.601	8.31	49.8	2.64e-11	2.77e-10	10.6
5	14143342	14532128	388787	+	ENSG00000038382	TRIO	protein_coding	chromosome	trio Rho guanine nucleotide exchange factor [Source:HGNC Symbol;Acc:HGNC:12303]	ENSG00000038382.20	TRIO	7204	-0.698	3.42	49.8	2.66e-11	2.79e-10	10.6
16	4331549	4355607	24059	-	ENSG00000217930	PAM16	protein_coding	chromosome	presequence translocase associated motor 16 [Source:HGNC Symbol;Acc:HGNC:29679]	ENSG00000217930.8	PAM16	51025	0.699	2.77	49.8	2.67e-11	2.8e-10	10.6
11	6713536	6746439	32904	-	ENSG00000254838	GVINP1	transcribed_unprocessed_pseudogene	chromosome	GTPase, very large interferon inducible pseudogene 1 [Source:HGNC Symbol;Acc:HGNC:25813]	ENSG00000254838.5	GVINP1	NA	-0.773	5.22	49.7	2.71e-11	2.84e-10	10.6
16	3046561	3060726	14166	+	ENSG00000008516	MMP25	protein_coding	chromosome	matrix metallopeptidase 25 [Source:HGNC Symbol;Acc:HGNC:14246]	ENSG00000008516.17	MMP25	64386	0.798	9.52	49.7	2.72e-11	2.85e-10	10.6
2	9843443	9934416	90974	+	ENSG00000115750	TAF1B	protein_coding	chromosome	TATA-box binding protein associated factor, RNA polymerase I subunit B [Source:HGNC Symbol;Acc:HGNC:11533]	ENSG00000115750.17	TAF1B	9014	-0.576	2.65	49.7	2.73e-11	2.86e-10	10.6
2	85605254	85612066	6813	-	ENSG00000168887	C2orf68	protein_coding	chromosome	chromosome 2 open reading frame 68 [Source:HGNC Symbol;Acc:HGNC:34353]	ENSG00000168887.11	C2orf68	388969	0.284	6	49.7	2.76e-11	2.89e-10	10.6
4	3293028	3439913	146886	+	ENSG00000159788	RGS12	protein_coding	chromosome	regulator of G protein signaling 12 [Source:HGNC Symbol;Acc:HGNC:9994]	ENSG00000159788.19	RGS12	6002	-0.831	1.86	49.7	2.78e-11	2.91e-10	10.6
X	120250752	120258398	7647	+	ENSG00000177485	ZBTB33	protein_coding	chromosome	zinc finger and BTB domain containing 33 [Source:HGNC Symbol;Acc:HGNC:16682]	ENSG00000177485.7	ZBTB33	10009	-0.555	4.42	49.7	2.78e-11	2.91e-10	10.6
7	128350325	128361685	11361	-	ENSG00000224940	PRRT4	protein_coding	chromosome	proline rich transmembrane protein 4 [Source:HGNC Symbol;Acc:HGNC:37280]	ENSG00000224940.8	PRRT4	401399	1.74	1.9	49.7	2.79e-11	2.91e-10	10.6
14	22086407	22086961	555	+	ENSG00000211803	TRAV23DV6	TR_V_gene	chromosome	T cell receptor alpha variable 23/delta variable 6 [Source:HGNC Symbol;Acc:HGNC:12120]	ENSG00000211803.2	TRAV23DV6	NA	-1.31	-0.0161	49.6	2.81e-11	2.93e-10	10.6
5	170374671	170389634	14964	-	ENSG00000145936	KCNMB1	protein_coding	chromosome	potassium calcium-activated channel subfamily M regulatory beta subunit 1 [Source:HGNC Symbol;Acc:HGNC:6285]	ENSG00000145936.9	KCNMB1	3779	-0.512	2.81	49.6	2.85e-11	2.97e-10	10.5
4	121801317	121817021	15705	+	ENSG00000123737	EXOSC9	protein_coding	chromosome	exosome component 9 [Source:HGNC Symbol;Acc:HGNC:9137]	ENSG00000123737.12	EXOSC9	5393	-0.46	4.42	49.6	2.86e-11	2.97e-10	10.5
4	174490175	174523154	32980	-	ENSG00000164120	HPGD	protein_coding	chromosome	15-hydroxyprostaglandin dehydrogenase [Source:HGNC Symbol;Acc:HGNC:5154]	ENSG00000164120.14	HPGD	3248	1.93	5.39	49.6	2.87e-11	2.98e-10	10.5
6	34889255	35091406	202152	+	ENSG00000064999	ANKS1A	protein_coding	chromosome	ankyrin repeat and sterile alpha motif domain containing 1A [Source:HGNC Symbol;Acc:HGNC:20961]	ENSG00000064999.15	ANKS1A	23294	0.738	4.58	49.6	2.89e-11	3e-10	10.5
22	29505879	29555216	49338	-	ENSG00000100296	THOC5	protein_coding	chromosome	THO complex 5 [Source:HGNC Symbol;Acc:HGNC:19074]	ENSG00000100296.13	THOC5	8563	0.593	6.13	49.5	2.91e-11	3.02e-10	10.5
2	85685175	85698854	13680	+	ENSG00000115523	GNLY	protein_coding	chromosome	granulysin [Source:HGNC Symbol;Acc:HGNC:4414]	ENSG00000115523.16	GNLY	10578	-1.38	7.85	49.5	2.92e-11	3.03e-10	10.5
20	37344685	37406050	61366	+	ENSG00000197122	SRC	protein_coding	chromosome	SRC proto-oncogene, non-receptor tyrosine kinase [Source:HGNC Symbol;Acc:HGNC:11283]	ENSG00000197122.11	SRC	6714	-0.731	3.91	49.5	2.96e-11	3.07e-10	10.5
11	72114869	72139892	25024	+	ENSG00000110203	FOLR3	protein_coding	chromosome	folate receptor gamma [Source:HGNC Symbol;Acc:HGNC:3795]	ENSG00000110203.9	FOLR3	2352	1.31	6.59	49.5	2.98e-11	3.09e-10	10.5
2	218034960	218090581	55622	+	ENSG00000188282	RUFY4	protein_coding	chromosome	RUN and FYVE domain containing 4 [Source:HGNC Symbol;Acc:HGNC:24804]	ENSG00000188282.12	RUFY4	285180	-1.53	2.57	49.5	2.99e-11	3.1e-10	10.5
7	45100100	45112047	11948	-	ENSG00000136270	TBRG4	protein_coding	chromosome	transforming growth factor beta regulator 4 [Source:HGNC Symbol;Acc:HGNC:17443]	ENSG00000136270.14	TBRG4	9238	-0.501	4.31	49.5	3e-11	3.11e-10	10.5
10	123008979	123058311	49333	+	ENSG00000196177	ACADSB	protein_coding	chromosome	acyl-CoA dehydrogenase short/branched chain [Source:HGNC Symbol;Acc:HGNC:91]	ENSG00000196177.12	ACADSB	36	-0.595	3.44	49.5	3e-11	3.11e-10	10.5
2	201071433	201085750	14318	+	ENSG00000119013	NDUFB3	protein_coding	chromosome	NADH:ubiquinone oxidoreductase subunit B3 [Source:HGNC Symbol;Acc:HGNC:7698]	ENSG00000119013.9	NDUFB3	4709	0.517	6.01	49.4	3.04e-11	3.14e-10	10.5
1	236795292	236921278	125987	+	ENSG00000116984	MTR	protein_coding	chromosome	5-methyltetrahydrofolate-homocysteine methyltransferase [Source:HGNC Symbol;Acc:HGNC:7468]	ENSG00000116984.13	MTR	4548	-0.743	3.64	49.4	3.08e-11	3.18e-10	10.5
18	34976928	35143470	166543	+	ENSG00000166974	MAPRE2	protein_coding	chromosome	microtubule associated protein RP/EB family member 2 [Source:HGNC Symbol;Acc:HGNC:6891]	ENSG00000166974.13	MAPRE2	10982	-0.415	5.34	49.4	3.08e-11	3.18e-10	10.5
1	36466043	36483278	17236	-	ENSG00000119535	CSF3R	protein_coding	chromosome	colony stimulating factor 3 receptor [Source:HGNC Symbol;Acc:HGNC:2439]	ENSG00000119535.17	CSF3R	1441	0.627	11.8	49.3	3.19e-11	3.29e-10	10.5
10	1039152	1049170	10019	-	ENSG00000067064	IDI1	protein_coding	chromosome	isopentenyl-diphosphate delta isomerase 1 [Source:HGNC Symbol;Acc:HGNC:5387]	ENSG00000067064.11	IDI1	3422	1.03	7.55	49.3	3.22e-11	3.32e-10	10.5
X	119920672	119943751	23080	-	ENSG00000101882	NKAP	protein_coding	chromosome	NFKB activating protein [Source:HGNC Symbol;Acc:HGNC:29873]	ENSG00000101882.10	NKAP	79576	0.313	4.56	49.3	3.22e-11	3.32e-10	10.5
15	65001512	65029639	28128	-	ENSG00000103707	MTFMT	protein_coding	chromosome	mitochondrial methionyl-tRNA formyltransferase [Source:HGNC Symbol;Acc:HGNC:29666]	ENSG00000103707.10	MTFMT	123263	0.426	4.22	49.3	3.23e-11	3.32e-10	10.5
10	62804720	62808479	3760	+	ENSG00000181915	ADO	protein_coding	chromosome	2-aminoethanethiol dioxygenase [Source:HGNC Symbol;Acc:HGNC:23506]	ENSG00000181915.5	ADO	84890	-0.413	3.53	49.3	3.23e-11	3.32e-10	10.5
20	46060991	46089962	28972	-	ENSG00000124160	NCOA5	protein_coding	chromosome	nuclear receptor coactivator 5 [Source:HGNC Symbol;Acc:HGNC:15909]	ENSG00000124160.12	NCOA5	57727	-0.343	4.39	49.3	3.25e-11	3.34e-10	10.5
17	47807372	47821834	14463	-	ENSG00000006025	OSBPL7	protein_coding	chromosome	oxysterol binding protein like 7 [Source:HGNC Symbol;Acc:HGNC:16387]	ENSG00000006025.12	OSBPL7	114881	-0.752	3.09	49.2	3.3e-11	3.39e-10	10.5
20	56533246	56536520	3275	+	ENSG00000213714	FAM209B	protein_coding	chromosome	family with sequence similarity 209 member B [Source:HGNC Symbol;Acc:HGNC:16101]	ENSG00000213714.1	FAM209B	388799	0.686	1.6	49.2	3.3e-11	3.39e-10	10.5
16	28984826	28990783	5958	+	ENSG00000213658	LAT	protein_coding	chromosome	linker for activation of T cells [Source:HGNC Symbol;Acc:HGNC:18874]	ENSG00000213658.11	LAT	27040	-0.739	5.36	49.2	3.31e-11	3.39e-10	10.5
22	21417371	21451463	34093	+	ENSG00000169635	HIC2	protein_coding	chromosome	HIC ZBTB transcriptional repressor 2 [Source:HGNC Symbol;Acc:HGNC:18595]	ENSG00000169635.10	HIC2	23119	-0.45	1.62	49.2	3.36e-11	3.44e-10	10.5
16	71281389	71289715	8327	-	ENSG00000180917	CMTR2	protein_coding	chromosome	cap methyltransferase 2 [Source:HGNC Symbol;Acc:HGNC:25635]	ENSG00000180917.17	CMTR2	55783	-0.634	4.24	49.2	3.36e-11	3.44e-10	10.5
11	61950063	61965515	15453	+	ENSG00000167995	BEST1	protein_coding	chromosome	bestrophin 1 [Source:HGNC Symbol;Acc:HGNC:12703]	ENSG00000167995.16	BEST1	7439	0.594	6.28	49.1	3.48e-11	3.56e-10	10.5
19	37467585	37488652	21068	+	ENSG00000171827	ZNF570	protein_coding	chromosome	zinc finger protein 570 [Source:HGNC Symbol;Acc:HGNC:26416]	ENSG00000171827.10	ZNF570	148268	-0.517	2.14	49.1	3.48e-11	3.56e-10	10.5
1	247297412	247331846	34435	-	ENSG00000162714	ZNF496	protein_coding	chromosome	zinc finger protein 496 [Source:HGNC Symbol;Acc:HGNC:23713]	ENSG00000162714.12	ZNF496	84838	-0.823	3.71	49.1	3.56e-11	3.64e-10	10.4
1	154325553	154351304	25752	+	ENSG00000143515	ATP8B2	protein_coding	chromosome	ATPase phospholipid transporting 8B2 [Source:HGNC Symbol;Acc:HGNC:13534]	ENSG00000143515.18	ATP8B2	57198	-0.791	5.74	49	3.59e-11	3.67e-10	10.4
6	100508194	100881372	373179	-	ENSG00000112249	ASCC3	protein_coding	chromosome	activating signal cointegrator 1 complex subunit 3 [Source:HGNC Symbol;Acc:HGNC:18697]	ENSG00000112249.14	ASCC3	10973	-0.647	4.14	49	3.6e-11	3.67e-10	10.4
16	66552563	66566251	13689	+	ENSG00000217555	CKLF	protein_coding	chromosome	chemokine like factor [Source:HGNC Symbol;Acc:HGNC:13253]	ENSG00000217555.12	CKLF	51192	0.588	7.65	49	3.61e-11	3.69e-10	10.4
22	39097224	39104067	6844	+	ENSG00000100298	APOBEC3H	protein_coding	chromosome	apolipoprotein B mRNA editing enzyme catalytic subunit 3H [Source:HGNC Symbol;Acc:HGNC:24100]	ENSG00000100298.15	APOBEC3H	164668	-0.87	1.49	49	3.62e-11	3.69e-10	10.4
10	63133247	63155031	21785	+	ENSG00000148572	NRBF2	protein_coding	chromosome	nuclear receptor binding factor 2 [Source:HGNC Symbol;Acc:HGNC:19692]	ENSG00000148572.16	NRBF2	29982	0.656	7.6	49	3.67e-11	3.74e-10	10.4
17	7140930	7141592	663	+	ENSG00000213876	RPL7AP64	processed_pseudogene	chromosome	ribosomal protein L7a pseudogene 64 [Source:HGNC Symbol;Acc:HGNC:35821]	ENSG00000213876.4	RPL7AP64	NA	-1	1.35	49	3.68e-11	3.75e-10	10.4
7	129830732	129952960	122229	-	ENSG00000186591	UBE2H	protein_coding	chromosome	ubiquitin conjugating enzyme E2 H [Source:HGNC Symbol;Acc:HGNC:12484]	ENSG00000186591.13	UBE2H	7328	0.65	7.02	49	3.69e-11	3.75e-10	10.4
12	2812622	2859791	47170	+	ENSG00000111203	ITFG2	protein_coding	chromosome	integrin alpha FG-GAP repeat containing 2 [Source:HGNC Symbol;Acc:HGNC:30879]	ENSG00000111203.13	ITFG2	55846	-0.592	3.64	49	3.71e-11	3.77e-10	10.4
19	39863323	39934626	71304	-	ENSG00000275395	FCGBP	protein_coding	chromosome	Fc fragment of IgG binding protein [Source:HGNC Symbol;Acc:HGNC:13572]	ENSG00000275395.6	FCGBP	8857	-1.49	1.28	48.9	3.74e-11	3.8e-10	10.4
7	149195546	149226238	30693	+	ENSG00000170265	ZNF282	protein_coding	chromosome	zinc finger protein 282 [Source:HGNC Symbol;Acc:HGNC:13076]	ENSG00000170265.12	ZNF282	8427	0.476	3.29	48.9	3.75e-11	3.81e-10	10.4
2	218059155	218065729	6575	-	ENSG00000229754	CXCR2P1	transcribed_unprocessed_pseudogene	chromosome	C-X-C motif chemokine receptor 2 pseudogene 1 [Source:HGNC Symbol;Acc:HGNC:6028]	ENSG00000229754.1	CXCR2P1	NA	-0.942	5.08	48.9	3.77e-11	3.82e-10	10.4
3	184135038	184146127	11090	+	ENSG00000145191	EIF2B5	protein_coding	chromosome	eukaryotic translation initiation factor 2B subunit epsilon [Source:HGNC Symbol;Acc:HGNC:3261]	ENSG00000145191.15	EIF2B5	8893	-0.414	5.22	48.9	3.79e-11	3.84e-10	10.4
14	54396849	54420218	23370	+	ENSG00000100526	CDKN3	protein_coding	chromosome	cyclin dependent kinase inhibitor 3 [Source:HGNC Symbol;Acc:HGNC:1791]	ENSG00000100526.20	CDKN3	1033	0.972	1.72	48.9	3.81e-11	3.86e-10	10.4
3	48241100	48299253	58154	+	ENSG00000164048	ZNF589	protein_coding	chromosome	zinc finger protein 589 [Source:HGNC Symbol;Acc:HGNC:16747]	ENSG00000164048.14	ZNF589	51385	-0.55	3.98	48.9	3.83e-11	3.87e-10	10.4
3	187721377	187745725	24349	-	ENSG00000113916	BCL6	protein_coding	chromosome	BCL6 transcription repressor [Source:HGNC Symbol;Acc:HGNC:1001]	ENSG00000113916.18	BCL6	604	0.926	9.77	48.9	3.87e-11	3.91e-10	10.4
3	38496127	38542161	46035	+	ENSG00000157036	EXOG	protein_coding	chromosome	exo/endonuclease G [Source:HGNC Symbol;Acc:HGNC:3347]	ENSG00000157036.13	EXOG	9941	-0.648	1.93	48.8	3.92e-11	3.96e-10	10.4
5	172325000	172454525	129526	-	ENSG00000174705	SH3PXD2B	protein_coding	chromosome	SH3 and PX domains 2B [Source:HGNC Symbol;Acc:HGNC:29242]	ENSG00000174705.13	SH3PXD2B	285590	1.55	1.86	48.8	3.98e-11	4.01e-10	10.4
17	3896592	3916476	19885	-	ENSG00000108405	P2RX1	protein_coding	chromosome	purinergic receptor P2X 1 [Source:HGNC Symbol;Acc:HGNC:8533]	ENSG00000108405.4	P2RX1	5023	0.565	6.7	48.8	4.01e-11	4.04e-10	10.4
6	154832697	155257723	425027	+	ENSG00000146426	TIAM2	protein_coding	chromosome	T cell lymphoma invasion and metastasis 2 [Source:HGNC Symbol;Acc:HGNC:11806]	ENSG00000146426.18	TIAM2	26230	0.691	3.71	48.8	4.01e-11	4.04e-10	10.4
3	50226292	50259362	33071	+	ENSG00000114353	GNAI2	protein_coding	chromosome	G protein subunit alpha i2 [Source:HGNC Symbol;Acc:HGNC:4385]	ENSG00000114353.17	GNAI2	2771	0.326	9.26	48.7	4.03e-11	4.06e-10	10.4
6	49727384	49744437	17054	-	ENSG00000096006	CRISP3	protein_coding	chromosome	cysteine rich secretory protein 3 [Source:HGNC Symbol;Acc:HGNC:16904]	ENSG00000096006.11	CRISP3	10321	1.67	5.37	48.7	4.04e-11	4.06e-10	10.4
19	58555712	58558954	3243	-	ENSG00000130725	UBE2M	protein_coding	chromosome	ubiquitin conjugating enzyme E2 M [Source:HGNC Symbol;Acc:HGNC:12491]	ENSG00000130725.8	UBE2M	9040	0.386	5.09	48.7	4.1e-11	4.12e-10	10.4
11	61752642	61788518	35877	+	ENSG00000124920	MYRF	protein_coding	chromosome	myelin regulatory factor [Source:HGNC Symbol;Acc:HGNC:1181]	ENSG00000124920.13	MYRF	745	-1.26	0.0721	48.7	4.11e-11	4.13e-10	10.4
9	107283137	107332192	49056	+	ENSG00000119318	RAD23B	protein_coding	chromosome	RAD23 homolog B, nucleotide excision repair protein [Source:HGNC Symbol;Acc:HGNC:9813]	ENSG00000119318.13	RAD23B	5887	0.534	7.09	48.6	4.22e-11	4.24e-10	10.4
12	57723761	57742157	18397	-	ENSG00000135439	AGAP2	protein_coding	chromosome	ArfGAP with GTPase domain, ankyrin repeat and PH domain 2 [Source:HGNC Symbol;Acc:HGNC:16921]	ENSG00000135439.11	AGAP2	116986	0.361	5.53	48.6	4.24e-11	4.26e-10	10.4
11	73308276	73369388	61113	+	ENSG00000110237	ARHGEF17	protein_coding	chromosome	Rho guanine nucleotide exchange factor 17 [Source:HGNC Symbol;Acc:HGNC:21726]	ENSG00000110237.5	ARHGEF17	9828	1.13	1.33	48.6	4.26e-11	4.27e-10	10.4
20	38748460	38772520	24061	+	ENSG00000101442	ACTR5	protein_coding	chromosome	actin related protein 5 [Source:HGNC Symbol;Acc:HGNC:14671]	ENSG00000101442.10	ACTR5	79913	-0.551	2.77	48.6	4.28e-11	4.29e-10	10.4
10	124942123	124988189	46067	+	ENSG00000019995	ZRANB1	protein_coding	chromosome	zinc finger RANBP2-type containing 1 [Source:HGNC Symbol;Acc:HGNC:18224]	ENSG00000019995.6	ZRANB1	54764	0.438	5.74	48.6	4.3e-11	4.31e-10	10.4
3	60690225	60690719	495	-	ENSG00000232407	PPIAP70	processed_pseudogene	chromosome	peptidylprolyl isomerase A pseudogene 70 [Source:HGNC Symbol;Acc:HGNC:53694]	ENSG00000232407.3	PPIAP70	NA	0.707	1.52	48.6	4.32e-11	4.33e-10	10.4
3	44712643	44723831	11189	+	ENSG00000196653	ZNF502	protein_coding	chromosome	zinc finger protein 502 [Source:HGNC Symbol;Acc:HGNC:23718]	ENSG00000196653.12	ZNF502	91392	-0.811	0.488	48.6	4.34e-11	4.34e-10	10.4
21	46235133	46286297	51165	-	ENSG00000160294	MCM3AP	protein_coding	chromosome	minichromosome maintenance complex component 3 associated protein [Source:HGNC Symbol;Acc:HGNC:6946]	ENSG00000160294.11	MCM3AP	8888	-0.288	5.71	48.5	4.4e-11	4.4e-10	10.4
9	113038380	113056759	18380	-	ENSG00000136866	ZFP37	protein_coding	chromosome	ZFP37 zinc finger protein [Source:HGNC Symbol;Acc:HGNC:12863]	ENSG00000136866.13	ZFP37	7539	-0.939	0.0131	48.5	4.42e-11	4.41e-10	10.4
5	44808947	44820428	11482	+	ENSG00000112996	MRPS30	protein_coding	chromosome	mitochondrial ribosomal protein S30 [Source:HGNC Symbol;Acc:HGNC:8769]	ENSG00000112996.11	MRPS30	10884	-0.405	3.51	48.5	4.44e-11	4.43e-10	10.4
18	3261479	3278431	16953	+	ENSG00000118680	MYL12B	protein_coding	chromosome	myosin light chain 12B [Source:HGNC Symbol;Acc:HGNC:29827]	ENSG00000118680.13	MYL12B	103910	0.438	8.85	48.5	4.44e-11	4.43e-10	10.4
8	86342547	86478420	135874	+	ENSG00000123124	WWP1	protein_coding	chromosome	WW domain containing E3 ubiquitin protein ligase 1 [Source:HGNC Symbol;Acc:HGNC:17004]	ENSG00000123124.14	WWP1	11059	-0.677	4.56	48.5	4.49e-11	4.47e-10	10.3
1	100133150	100150498	17349	+	ENSG00000122435	TRMT13	protein_coding	chromosome	tRNA methyltransferase 13 homolog [Source:HGNC Symbol;Acc:HGNC:25502]	ENSG00000122435.10	TRMT13	54482	-0.658	3.37	48.5	4.51e-11	4.49e-10	10.3
17	18225635	18244875	19241	+	ENSG00000131899	LLGL1	protein_coding	chromosome	LLGL scribble cell polarity complex component 1 [Source:HGNC Symbol;Acc:HGNC:6628]	ENSG00000131899.11	LLGL1	3996	-0.406	2.82	48.5	4.55e-11	4.53e-10	10.3
8	19901717	19967259	65543	+	ENSG00000175445	LPL	protein_coding	chromosome	lipoprotein lipase [Source:HGNC Symbol;Acc:HGNC:6677]	ENSG00000175445.17	LPL	4023	1.68	1.16	48.5	4.55e-11	4.53e-10	10.3
19	8580240	8610735	30496	-	ENSG00000142303	ADAMTS10	protein_coding	chromosome	ADAM metallopeptidase with thrombospondin type 1 motif 10 [Source:HGNC Symbol;Acc:HGNC:13201]	ENSG00000142303.14	ADAMTS10	81794	-1.15	1.38	48.4	4.63e-11	4.6e-10	10.3
X	44147872	44343672	195801	-	ENSG00000183690	EFHC2	protein_coding	chromosome	EF-hand domain containing 2 [Source:HGNC Symbol;Acc:HGNC:26233]	ENSG00000183690.13	EFHC2	80258	0.836	2.52	48.4	4.69e-11	4.66e-10	10.3
2	218274197	218292586	18390	-	ENSG00000135926	TMBIM1	protein_coding	chromosome	transmembrane BAX inhibitor motif containing 1 [Source:HGNC Symbol;Acc:HGNC:23410]	ENSG00000135926.15	TMBIM1	64114	0.34	7.89	48.4	4.71e-11	4.67e-10	10.3
12	50326230	50396622	70393	-	ENSG00000185958	FAM186A	protein_coding	chromosome	family with sequence similarity 186 member A [Source:HGNC Symbol;Acc:HGNC:26980]	ENSG00000185958.10	FAM186A	121006	1.23	-0.148	48.4	4.71e-11	4.68e-10	10.3
14	91779746	91867536	87791	-	ENSG00000165929	TC2N	protein_coding	chromosome	tandem C2 domains, nuclear [Source:HGNC Symbol;Acc:HGNC:19859]	ENSG00000165929.13	TC2N	123036	-1.28	4.27	48.4	4.72e-11	4.68e-10	10.3
8	27311482	27459391	147910	+	ENSG00000120899	PTK2B	protein_coding	chromosome	protein tyrosine kinase 2 beta [Source:HGNC Symbol;Acc:HGNC:9612]	ENSG00000120899.18	PTK2B	2185	0.372	8.3	48.3	4.81e-11	4.77e-10	10.3
17	35871491	35880793	9303	-	ENSG00000271503	CCL5	protein_coding	chromosome	C-C motif chemokine ligand 5 [Source:HGNC Symbol;Acc:HGNC:10632]	ENSG00000271503.6	CCL5	6352	-0.82	7.97	48.3	4.81e-11	4.77e-10	10.3
17	58345175	58353093	7919	-	ENSG00000213246	SUPT4H1	protein_coding	chromosome	SPT4 homolog, DSIF elongation factor subunit [Source:HGNC Symbol;Acc:HGNC:11467]	ENSG00000213246.7	SUPT4H1	6827	0.4	7.53	48.3	4.87e-11	4.82e-10	10.3
2	101696850	101894689	197840	+	ENSG00000071054	MAP4K4	protein_coding	chromosome	mitogen-activated protein kinase kinase kinase kinase 4 [Source:HGNC Symbol;Acc:HGNC:6866]	ENSG00000071054.16	MAP4K4	9448	0.521	8.24	48.3	4.89e-11	4.83e-10	10.3
5	40841308	40860175	18868	+	ENSG00000132357	CARD6	protein_coding	chromosome	caspase recruitment domain family member 6 [Source:HGNC Symbol;Acc:HGNC:16394]	ENSG00000132357.14	CARD6	84674	0.758	5.89	48.3	4.89e-11	4.83e-10	10.3
17	55751051	55842830	91780	+	ENSG00000141179	PCTP	protein_coding	chromosome	phosphatidylcholine transfer protein [Source:HGNC Symbol;Acc:HGNC:8752]	ENSG00000141179.14	PCTP	58488	0.426	5.29	48.3	4.9e-11	4.83e-10	10.3
2	127535802	127637729	101928	+	ENSG00000169994	MYO7B	protein_coding	chromosome	myosin VIIB [Source:HGNC Symbol;Acc:HGNC:7607]	ENSG00000169994.18	MYO7B	4648	0.98	3.67	48.3	4.9e-11	4.84e-10	10.3
6	41267926	41286682	18757	-	ENSG00000124731	TREM1	protein_coding	chromosome	triggering receptor expressed on myeloid cells 1 [Source:HGNC Symbol;Acc:HGNC:17760]	ENSG00000124731.13	TREM1	54210	0.824	8.74	48.2	4.99e-11	4.92e-10	10.3
17	75845699	75856507	10809	-	ENSG00000132471	WBP2	protein_coding	chromosome	WW domain binding protein 2 [Source:HGNC Symbol;Acc:HGNC:12738]	ENSG00000132471.12	WBP2	23558	0.367	7.36	48.2	5.08e-11	5e-10	10.3
22	17592136	17628749	36614	-	ENSG00000131100	ATP6V1E1	protein_coding	chromosome	ATPase H+ transporting V1 subunit E1 [Source:HGNC Symbol;Acc:HGNC:857]	ENSG00000131100.13	ATP6V1E1	529	0.373	7.53	48.2	5.09e-11	5.01e-10	10.3
22	23638492	23640762	2271	-	ENSG00000234353	AP000346.2	transcribed_unprocessed_pseudogene	chromosome	immunoglobulin lambda-like polypeptide 1 (IGLL1) pseudogene	ENSG00000234353.2	AP000346.2	NA	0.575	3.85	48.2	5.09e-11	5.01e-10	10.3
3	12897043	13283281	386239	-	ENSG00000144711	IQSEC1	protein_coding	chromosome	IQ motif and Sec7 domain 1 [Source:HGNC Symbol;Acc:HGNC:29112]	ENSG00000144711.16	IQSEC1	9922	0.4	7.71	48.2	5.15e-11	5.06e-10	10.3
17	49202791	49210574	7784	-	ENSG00000167083	GNGT2	protein_coding	chromosome	G protein subunit gamma transducin 2 [Source:HGNC Symbol;Acc:HGNC:4412]	ENSG00000167083.7	GNGT2	2793	-0.724	2.69	48.1	5.17e-11	5.08e-10	10.3
15	90966040	90995629	29590	-	ENSG00000198901	PRC1	protein_coding	chromosome	protein regulator of cytokinesis 1 [Source:HGNC Symbol;Acc:HGNC:9341]	ENSG00000198901.14	PRC1	9055	0.808	2.76	48.1	5.17e-11	5.08e-10	10.3
X	78129748	78139650	9903	-	ENSG00000187325	TAF9B	protein_coding	chromosome	TATA-box binding protein associated factor 9b [Source:HGNC Symbol;Acc:HGNC:17306]	ENSG00000187325.5	TAF9B	51616	-0.569	2.41	48.1	5.21e-11	5.11e-10	10.3
11	22622890	22625841	2952	-	ENSG00000183161	FANCF	protein_coding	chromosome	FA complementation group F [Source:HGNC Symbol;Acc:HGNC:3587]	ENSG00000183161.5	FANCF	2188	-0.49	2.89	48.1	5.24e-11	5.14e-10	10.3
X	79360384	79367667	7284	-	ENSG00000078596	ITM2A	protein_coding	chromosome	integral membrane protein 2A [Source:HGNC Symbol;Acc:HGNC:6173]	ENSG00000078596.11	ITM2A	9452	-0.697	4.8	48.1	5.25e-11	5.15e-10	10.3
3	14124940	14143679	18740	+	ENSG00000170876	TMEM43	protein_coding	chromosome	transmembrane protein 43 [Source:HGNC Symbol;Acc:HGNC:28472]	ENSG00000170876.7	TMEM43	79188	0.446	6.98	48.1	5.26e-11	5.15e-10	10.3
19	39538707	39540161	1455	-	ENSG00000176396	EID2	protein_coding	chromosome	EP300 interacting inhibitor of differentiation 2 [Source:HGNC Symbol;Acc:HGNC:28292]	ENSG00000176396.11	EID2	163126	-0.41	2.72	48.1	5.31e-11	5.2e-10	10.3
8	47773108	47960183	187076	-	ENSG00000253729	PRKDC	protein_coding	chromosome	protein kinase, DNA-activated, catalytic subunit [Source:HGNC Symbol;Acc:HGNC:9413]	ENSG00000253729.7	PRKDC	5591	1.04	6.54	48.1	5.32e-11	5.2e-10	10.3
9	74980790	75028423	47634	-	ENSG00000156017	CARNMT1	protein_coding	chromosome	carnosine N-methyltransferase 1 [Source:HGNC Symbol;Acc:HGNC:23435]	ENSG00000156017.13	CARNMT1	138199	-0.62	2.9	48.1	5.33e-11	5.21e-10	10.3
16	70346861	70373383	26523	+	ENSG00000168872	DDX19A	protein_coding	chromosome	DEAD-box helicase 19A [Source:HGNC Symbol;Acc:HGNC:25628]	ENSG00000168872.17	DDX19A	55308	-0.413	4.09	48.1	5.37e-11	5.24e-10	10.3
15	43746410	43773278	26869	+	ENSG00000167004	PDIA3	protein_coding	chromosome	protein disulfide isomerase family A member 3 [Source:HGNC Symbol;Acc:HGNC:4606]	ENSG00000167004.13	PDIA3	2923	-0.364	7.21	48	5.42e-11	5.28e-10	10.3
CHR_HSCHR14_1_CTG1	91783410	91840185	56776	-	ENSG00000276776	TC2N	protein_coding	chromosome	tandem C2 domains, nuclear [Source:HGNC Symbol;Acc:HGNC:19859]	ENSG00000276776.4	TC2N	123036	-0.87	3.98	48	5.42e-11	5.28e-10	10.3
22	20982269	20999032	16764	+	ENSG00000099949	LZTR1	protein_coding	chromosome	leucine zipper like transcription regulator 1 [Source:HGNC Symbol;Acc:HGNC:6742]	ENSG00000099949.21	LZTR1	8216	-0.52	4.51	48	5.43e-11	5.3e-10	10.3
11	86791059	86952910	161852	+	ENSG00000150687	PRSS23	protein_coding	chromosome	serine protease 23 [Source:HGNC Symbol;Acc:HGNC:14370]	ENSG00000150687.12	PRSS23	11098	-0.804	3.68	48	5.44e-11	5.3e-10	10.3
4	185159665	185209504	49840	-	ENSG00000164323	CFAP97	protein_coding	chromosome	cilia and flagella associated protein 97 [Source:HGNC Symbol;Acc:HGNC:29276]	ENSG00000164323.14	CFAP97	57587	-0.769	3.49	48	5.49e-11	5.34e-10	10.3
16	58515479	58521181	5703	+	ENSG00000103037	SETD6	protein_coding	chromosome	SET domain containing 6, protein lysine methyltransferase [Source:HGNC Symbol;Acc:HGNC:26116]	ENSG00000103037.11	SETD6	79918	-0.618	2.02	48	5.52e-11	5.37e-10	10.3
14	75958099	75982991	24893	-	ENSG00000119699	TGFB3	protein_coding	chromosome	transforming growth factor beta 3 [Source:HGNC Symbol;Acc:HGNC:11769]	ENSG00000119699.7	TGFB3	7043	-1.17	0.295	48	5.53e-11	5.37e-10	10.3
12	123383773	123409353	25581	+	ENSG00000183955	KMT5A	protein_coding	chromosome	lysine methyltransferase 5A [Source:HGNC Symbol;Acc:HGNC:29489]	ENSG00000183955.13	KMT5A	387893	0.378	4.91	47.9	5.65e-11	5.49e-10	10.2
1	24502351	24541040	38690	+	ENSG00000117602	RCAN3	protein_coding	chromosome	RCAN family member 3 [Source:HGNC Symbol;Acc:HGNC:3042]	ENSG00000117602.12	RCAN3	11123	-0.832	4.89	47.9	5.66e-11	5.5e-10	10.2
1	39838110	39883511	45402	-	ENSG00000043514	TRIT1	protein_coding	chromosome	tRNA isopentenyltransferase 1 [Source:HGNC Symbol;Acc:HGNC:20286]	ENSG00000043514.17	TRIT1	54802	-0.546	2.93	47.9	5.69e-11	5.51e-10	10.2
20	18138118	18188387	50270	+	ENSG00000149474	KAT14	protein_coding	chromosome	lysine acetyltransferase 14 [Source:HGNC Symbol;Acc:HGNC:15904]	ENSG00000149474.13	KAT14	57325	-0.593	3	47.9	5.76e-11	5.58e-10	10.2
2	27582969	27623217	40249	+	ENSG00000243943	ZNF512	protein_coding	chromosome	zinc finger protein 512 [Source:HGNC Symbol;Acc:HGNC:29380]	ENSG00000243943.10	ZNF512	84450	-0.465	4.41	47.9	5.8e-11	5.62e-10	10.2
7	64307459	64356634	49176	+	ENSG00000234444	ZNF736	protein_coding	chromosome	zinc finger protein 736 [Source:HGNC Symbol;Acc:HGNC:32467]	ENSG00000234444.10	ZNF736	728927	-0.781	3.13	47.8	6.04e-11	5.84e-10	10.2
13	48232612	48270357	37746	+	ENSG00000136156	ITM2B	protein_coding	chromosome	integral membrane protein 2B [Source:HGNC Symbol;Acc:HGNC:6174]	ENSG00000136156.15	ITM2B	9445	0.536	10.8	47.8	6.08e-11	5.88e-10	10.2
1	145992435	145996579	4145	-	ENSG00000265972	TXNIP	protein_coding	chromosome	thioredoxin interacting protein [Source:HGNC Symbol;Acc:HGNC:16952]	ENSG00000265972.6	TXNIP	10628	0.705	12.6	47.7	6.13e-11	5.92e-10	10.2
2	149569637	149587778	18142	-	ENSG00000168288	MMADHC	protein_coding	chromosome	metabolism of cobalamin associated D [Source:HGNC Symbol;Acc:HGNC:25221]	ENSG00000168288.13	MMADHC	27249	0.512	6.83	47.7	6.14e-11	5.93e-10	10.2
5	79976731	79991265	14535	-	ENSG00000177034	MTX3	protein_coding	chromosome	metaxin 3 [Source:HGNC Symbol;Acc:HGNC:24812]	ENSG00000177034.16	MTX3	345778	-0.682	2.95	47.7	6.17e-11	5.95e-10	10.2
1	120489860	120701289	211430	-	ENSG00000275131	AC241952.1	transcribed_unprocessed_pseudogene	chromosome	phosphodiesterase 4D interacting protein (PDE4DIP) pseudogene	ENSG00000275131.3	AC241952.1	NA	-0.812	2.29	47.7	6.2e-11	5.98e-10	10.2
19	41750977	41772211	21235	+	ENSG00000086548	CEACAM6	protein_coding	chromosome	carcinoembryonic antigen related cell adhesion molecule 6 [Source:HGNC Symbol;Acc:HGNC:1818]	ENSG00000086548.9	CEACAM6	4680	1.99	5.04	47.7	6.24e-11	6.01e-10	10.2
1	93885199	93909456	24258	-	ENSG00000023909	GCLM	protein_coding	chromosome	glutamate-cysteine ligase modifier subunit [Source:HGNC Symbol;Acc:HGNC:4312]	ENSG00000023909.10	GCLM	2730	0.793	4.46	47.7	6.25e-11	6.02e-10	10.2
12	123620406	123633766	13361	-	ENSG00000111361	EIF2B1	protein_coding	chromosome	eukaryotic translation initiation factor 2B subunit alpha [Source:HGNC Symbol;Acc:HGNC:3257]	ENSG00000111361.13	EIF2B1	1967	-0.338	5	47.7	6.27e-11	6.03e-10	10.2
6	13621498	13711835	90338	-	ENSG00000010017	RANBP9	protein_coding	chromosome	RAN binding protein 9 [Source:HGNC Symbol;Acc:HGNC:13727]	ENSG00000010017.13	RANBP9	10048	0.538	5.68	47.7	6.28e-11	6.04e-10	10.2
4	70815783	70839897	24115	-	ENSG00000132463	GRSF1	protein_coding	chromosome	G-rich RNA sequence binding factor 1 [Source:HGNC Symbol;Acc:HGNC:4610]	ENSG00000132463.14	GRSF1	2926	-0.293	5.54	47.7	6.31e-11	6.06e-10	10.2
4	36281622	36345756	64135	+	ENSG00000197057	DTHD1	protein_coding	chromosome	death domain containing 1 [Source:HGNC Symbol;Acc:HGNC:37261]	ENSG00000197057.9	DTHD1	401124	-1.07	0.981	47.6	6.36e-11	6.11e-10	10.2
4	26163455	26435131	271677	+	ENSG00000168214	RBPJ	protein_coding	chromosome	recombination signal binding protein for immunoglobulin kappa J region [Source:HGNC Symbol;Acc:HGNC:5724]	ENSG00000168214.20	RBPJ	3516	0.507	7.53	47.6	6.37e-11	6.11e-10	10.2
1	3630767	3652761	21995	-	ENSG00000116213	WRAP73	protein_coding	chromosome	WD repeat containing, antisense to TP73 [Source:HGNC Symbol;Acc:HGNC:12759]	ENSG00000116213.16	WRAP73	49856	0.338	4.73	47.6	6.5e-11	6.24e-10	10.2
2	63892146	64019428	127283	-	ENSG00000143952	VPS54	protein_coding	chromosome	VPS54 subunit of GARP complex [Source:HGNC Symbol;Acc:HGNC:18652]	ENSG00000143952.20	VPS54	51542	0.391	4.99	47.6	6.52e-11	6.25e-10	10.2
6	52671113	52686588	15476	+	ENSG00000096092	TMEM14A	protein_coding	chromosome	transmembrane protein 14A [Source:HGNC Symbol;Acc:HGNC:21076]	ENSG00000096092.6	TMEM14A	28978	-0.639	1.37	47.5	6.61e-11	6.34e-10	10.2
7	73440406	73522293	81888	-	ENSG00000009954	BAZ1B	protein_coding	chromosome	bromodomain adjacent to zinc finger domain 1B [Source:HGNC Symbol;Acc:HGNC:961]	ENSG00000009954.11	BAZ1B	9031	-0.42	5.41	47.5	6.64e-11	6.36e-10	10.2
2	38797729	38875934	78206	-	ENSG00000163214	DHX57	protein_coding	chromosome	DExH-box helicase 57 [Source:HGNC Symbol;Acc:HGNC:20086]	ENSG00000163214.21	DHX57	90957	-0.511	3.77	47.5	6.64e-11	6.35e-10	10.2
5	154887411	154938211	50801	-	ENSG00000082516	GEMIN5	protein_coding	chromosome	gem nuclear organelle associated protein 5 [Source:HGNC Symbol;Acc:HGNC:20043]	ENSG00000082516.9	GEMIN5	25929	-0.569	2.76	47.5	6.66e-11	6.37e-10	10.2
2	231453531	231483641	30111	-	ENSG00000115053	NCL	protein_coding	chromosome	nucleolin [Source:HGNC Symbol;Acc:HGNC:7667]	ENSG00000115053.16	NCL	4691	-0.418	7.42	47.5	6.66e-11	6.37e-10	10.2
7	29146569	29514328	367760	+	ENSG00000106069	CHN2	protein_coding	chromosome	chimerin 2 [Source:HGNC Symbol;Acc:HGNC:1944]	ENSG00000106069.22	CHN2	1124	-0.629	2.88	47.5	6.68e-11	6.38e-10	10.2
4	150264435	151015727	751293	-	ENSG00000198589	LRBA	protein_coding	chromosome	LPS responsive beige-like anchor protein [Source:HGNC Symbol;Acc:HGNC:1742]	ENSG00000198589.13	LRBA	987	-0.532	4.54	47.5	6.75e-11	6.44e-10	10.2
X	100800303	100800784	482	-	ENSG00000223819	PPIAP89	processed_pseudogene	chromosome	peptidylprolyl isomerase A pseudogene 89 [Source:HGNC Symbol;Acc:HGNC:53713]	ENSG00000223819.2	PPIAP89	NA	0.671	2.45	47.4	6.9e-11	6.57e-10	10.2
21	43659560	43696079	36520	+	ENSG00000160208	RRP1B	protein_coding	chromosome	ribosomal RNA processing 1B [Source:HGNC Symbol;Acc:HGNC:23818]	ENSG00000160208.13	RRP1B	23076	-0.57	3.7	47.4	6.91e-11	6.59e-10	10.2
5	80960363	81230162	269800	+	ENSG00000113319	RASGRF2	protein_coding	chromosome	Ras protein specific guanine nucleotide releasing factor 2 [Source:HGNC Symbol;Acc:HGNC:9876]	ENSG00000113319.13	RASGRF2	5924	-0.991	2.2	47.4	6.97e-11	6.64e-10	10.2
16	75627474	75648643	21170	-	ENSG00000065427	KARS	protein_coding	chromosome	lysyl-tRNA synthetase [Source:HGNC Symbol;Acc:HGNC:6215]	ENSG00000065427.14	KARS	3735	-0.378	6.29	47.4	6.99e-11	6.65e-10	10.2
6	28267010	28278224	11215	+	ENSG00000197062	ZSCAN26	protein_coding	chromosome	zinc finger and SCAN domain containing 26 [Source:HGNC Symbol;Acc:HGNC:12978]	ENSG00000197062.11	ZSCAN26	7741	-0.404	3.5	47.4	6.99e-11	6.65e-10	10.2
14	73490933	73493394	2462	+	ENSG00000170468	RIOX1	protein_coding	chromosome	ribosomal oxygenase 1 [Source:HGNC Symbol;Acc:HGNC:20968]	ENSG00000170468.8	RIOX1	79697	-0.454	2.74	47.4	7.01e-11	6.66e-10	10.2
3	27372721	27484420	111700	-	ENSG00000033867	SLC4A7	protein_coding	chromosome	solute carrier family 4 member 7 [Source:HGNC Symbol;Acc:HGNC:11033]	ENSG00000033867.16	SLC4A7	9497	-0.904	3.44	47.4	7.05e-11	6.69e-10	10.2
19	19629476	19643657	14182	-	ENSG00000089639	GMIP	protein_coding	chromosome	GEM interacting protein [Source:HGNC Symbol;Acc:HGNC:24852]	ENSG00000089639.11	GMIP	51291	0.414	7.43	47.4	7.05e-11	6.69e-10	10.2
13	42272152	42323261	51110	+	ENSG00000023516	AKAP11	protein_coding	chromosome	A-kinase anchoring protein 11 [Source:HGNC Symbol;Acc:HGNC:369]	ENSG00000023516.9	AKAP11	11215	-0.716	4.24	47.3	7.28e-11	6.9e-10	10.1
12	56118250	56144671	26422	+	ENSG00000139641	ESYT1	protein_coding	chromosome	extended synaptotagmin 1 [Source:HGNC Symbol;Acc:HGNC:29534]	ENSG00000139641.12	ESYT1	23344	-0.786	6.4	47.3	7.33e-11	6.95e-10	10.1
1	224356858	224379459	22602	+	ENSG00000143771	CNIH4	protein_coding	chromosome	cornichon family AMPA receptor auxiliary protein 4 [Source:HGNC Symbol;Acc:HGNC:25013]	ENSG00000143771.12	CNIH4	29097	0.687	6.31	47.3	7.35e-11	6.96e-10	10.1
20	62877738	62937952	60215	-	ENSG00000101191	DIDO1	protein_coding	chromosome	death inducer-obliterator 1 [Source:HGNC Symbol;Acc:HGNC:2680]	ENSG00000101191.16	DIDO1	11083	-0.294	5.52	47.3	7.44e-11	7.04e-10	10.1
14	21498133	21511342	13210	-	ENSG00000165819	METTL3	protein_coding	chromosome	methyltransferase like 3 [Source:HGNC Symbol;Acc:HGNC:17563]	ENSG00000165819.12	METTL3	56339	-0.354	5.18	47.2	7.59e-11	7.17e-10	10.1
14	74285269	74303055	17787	-	ENSG00000119688	ABCD4	protein_coding	chromosome	ATP binding cassette subfamily D member 4 [Source:HGNC Symbol;Acc:HGNC:68]	ENSG00000119688.21	ABCD4	5826	-0.354	4.63	47.2	7.66e-11	7.24e-10	10.1
3	46668995	46693704	24710	-	ENSG00000178038	ALS2CL	protein_coding	chromosome	ALS2 C-terminal like [Source:HGNC Symbol;Acc:HGNC:20605]	ENSG00000178038.17	ALS2CL	259173	-1.11	2.52	47.2	7.69e-11	7.26e-10	10.1
12	108589851	108598320	8470	-	ENSG00000183160	TMEM119	protein_coding	chromosome	transmembrane protein 119 [Source:HGNC Symbol;Acc:HGNC:27884]	ENSG00000183160.9	TMEM119	338773	1.41	3.3	47.2	7.69e-11	7.26e-10	10.1
1	84549611	84574480	24870	-	ENSG00000117151	CTBS	protein_coding	chromosome	chitobiase [Source:HGNC Symbol;Acc:HGNC:2496]	ENSG00000117151.13	CTBS	1486	0.654	6.97	47.2	7.7e-11	7.27e-10	10.1
9	128149071	128153453	4383	+	ENSG00000148346	LCN2	protein_coding	chromosome	lipocalin 2 [Source:HGNC Symbol;Acc:HGNC:6526]	ENSG00000148346.12	LCN2	3934	2.04	7.95	47.2	7.76e-11	7.32e-10	10.1
18	9546791	9615240	68450	-	ENSG00000154845	PPP4R1	protein_coding	chromosome	protein phosphatase 4 regulatory subunit 1 [Source:HGNC Symbol;Acc:HGNC:9320]	ENSG00000154845.15	PPP4R1	9989	0.581	7.93	47.2	7.76e-11	7.31e-10	10.1
1	30732469	30757774	25306	-	ENSG00000162511	LAPTM5	protein_coding	chromosome	lysosomal protein transmembrane 5 [Source:HGNC Symbol;Acc:HGNC:29612]	ENSG00000162511.8	LAPTM5	7805	0.424	10.9	47.1	7.82e-11	7.36e-10	10.1
X	154295795	154330350	34556	+	ENSG00000007350	TKTL1	protein_coding	chromosome	transketolase like 1 [Source:HGNC Symbol;Acc:HGNC:11835]	ENSG00000007350.17	TKTL1	8277	-1.11	2.16	47.1	7.9e-11	7.43e-10	10.1
10	33177492	33336262	158771	-	ENSG00000099250	NRP1	protein_coding	chromosome	neuropilin 1 [Source:HGNC Symbol;Acc:HGNC:8004]	ENSG00000099250.18	NRP1	8829	-0.76	1.11	47.1	7.9e-11	7.43e-10	10.1
18	74495816	74523454	27639	+	ENSG00000133313	CNDP2	protein_coding	chromosome	carnosine dipeptidase 2 [Source:HGNC Symbol;Acc:HGNC:24437]	ENSG00000133313.15	CNDP2	55748	-0.485	6.03	47.1	7.91e-11	7.43e-10	10.1
17	64039142	64130819	91678	-	ENSG00000178607	ERN1	protein_coding	chromosome	endoplasmic reticulum to nucleus signaling 1 [Source:HGNC Symbol;Acc:HGNC:3449]	ENSG00000178607.16	ERN1	2081	0.493	6.12	47.1	7.93e-11	7.45e-10	10.1
6	131135467	131283535	148069	+	ENSG00000118507	AKAP7	protein_coding	chromosome	A-kinase anchoring protein 7 [Source:HGNC Symbol;Acc:HGNC:377]	ENSG00000118507.17	AKAP7	9465	-0.637	2.55	47.1	7.95e-11	7.46e-10	10.1
12	74537835	74545430	7596	+	ENSG00000253719	ATXN7L3B	protein_coding	chromosome	ataxin 7 like 3B [Source:HGNC Symbol;Acc:HGNC:37931]	ENSG00000253719.4	ATXN7L3B	552889	-0.382	5.86	47.1	7.95e-11	7.46e-10	10.1
16	70523791	70577670	53880	+	ENSG00000189091	SF3B3	protein_coding	chromosome	splicing factor 3b subunit 3 [Source:HGNC Symbol;Acc:HGNC:10770]	ENSG00000189091.13	SF3B3	23450	-0.48	5.66	47.1	7.96e-11	7.46e-10	10.1
12	117141988	117190531	48544	-	ENSG00000135108	FBXO21	protein_coding	chromosome	F-box protein 21 [Source:HGNC Symbol;Acc:HGNC:13592]	ENSG00000135108.14	FBXO21	23014	-0.657	3.17	47.1	7.99e-11	7.48e-10	10.1
2	74557883	74648338	90456	-	ENSG00000159374	M1AP	protein_coding	chromosome	meiosis 1 associated protein [Source:HGNC Symbol;Acc:HGNC:25183]	ENSG00000159374.17	M1AP	130951	1.18	1.41	47	8.15e-11	7.63e-10	10.1
19	34734155	34745378	11224	+	ENSG00000197841	ZNF181	protein_coding	chromosome	zinc finger protein 181 [Source:HGNC Symbol;Acc:HGNC:12971]	ENSG00000197841.15	ZNF181	339318	-0.704	2.76	47	8.16e-11	7.63e-10	10.1
2	86106223	86142157	35935	+	ENSG00000132300	PTCD3	protein_coding	chromosome	pentatricopeptide repeat domain 3 [Source:HGNC Symbol;Acc:HGNC:24717]	ENSG00000132300.19	PTCD3	55037	-0.586	5.2	47	8.17e-11	7.63e-10	10.1
22	42380410	42432395	51986	-	ENSG00000235568	NFAM1	protein_coding	chromosome	NFAT activating protein with ITAM motif 1 [Source:HGNC Symbol;Acc:HGNC:29872]	ENSG00000235568.6	NFAM1	150372	0.495	8.98	47	8.17e-11	7.63e-10	10.1
16	48244300	48363122	118823	+	ENSG00000102910	LONP2	protein_coding	chromosome	lon peptidase 2, peroxisomal [Source:HGNC Symbol;Acc:HGNC:20598]	ENSG00000102910.14	LONP2	83752	0.598	5.7	47	8.32e-11	7.77e-10	10.1
1	27234632	27308636	74005	+	ENSG00000142784	WDTC1	protein_coding	chromosome	WD and tetratricopeptide repeats 1 [Source:HGNC Symbol;Acc:HGNC:29175]	ENSG00000142784.16	WDTC1	23038	0.362	6.74	47	8.34e-11	7.78e-10	10.1
6	47477789	47627263	149475	+	ENSG00000198087	CD2AP	protein_coding	chromosome	CD2 associated protein [Source:HGNC Symbol;Acc:HGNC:14258]	ENSG00000198087.7	CD2AP	23607	-0.715	4.18	47	8.38e-11	7.81e-10	10.1
12	9695384	9696227	844	+	ENSG00000213443	AC007068.1	processed_pseudogene	chromosome	nucleophosmin (nucleolar phosphoprotein B23, numatrin) (NPM1) pseudogene	ENSG00000213443.2	AC007068.1	NA	-0.924	2.28	47	8.47e-11	7.89e-10	10.1
X	54440404	54448032	7629	+	ENSG00000158526	TSR2	protein_coding	chromosome	TSR2 ribosome maturation factor [Source:HGNC Symbol;Acc:HGNC:25455]	ENSG00000158526.8	TSR2	90121	-0.353	4.74	46.9	8.56e-11	7.97e-10	10.1
4	88378739	88443111	64373	+	ENSG00000138642	HERC6	protein_coding	chromosome	HECT and RLD domain containing E3 ubiquitin protein ligase family member 6 [Source:HGNC Symbol;Acc:HGNC:26072]	ENSG00000138642.14	HERC6	55008	-1.26	4.99	46.9	8.7e-11	8.1e-10	10.1
15	73051710	73305205	253496	+	ENSG00000067141	NEO1	protein_coding	chromosome	neogenin 1 [Source:HGNC Symbol;Acc:HGNC:7754]	ENSG00000067141.17	NEO1	4756	0.971	2.2	46.8	8.9e-11	8.27e-10	10.1
9	136673143	136687457	14315	-	ENSG00000169692	AGPAT2	protein_coding	chromosome	1-acylglycerol-3-phosphate O-acyltransferase 2 [Source:HGNC Symbol;Acc:HGNC:325]	ENSG00000169692.13	AGPAT2	10555	0.726	4.11	46.8	9.04e-11	8.4e-10	10
6	35258909	35295985	37077	+	ENSG00000065029	ZNF76	protein_coding	chromosome	zinc finger protein 76 [Source:HGNC Symbol;Acc:HGNC:13149]	ENSG00000065029.15	ZNF76	7629	-0.468	4.18	46.8	9.06e-11	8.42e-10	10
19	51795157	51826190	31034	+	ENSG00000187474	FPR3	protein_coding	chromosome	formyl peptide receptor 3 [Source:HGNC Symbol;Acc:HGNC:3828]	ENSG00000187474.5	FPR3	2359	-1.16	1.06	46.8	9.1e-11	8.45e-10	10
19	17824780	17848071	23292	-	ENSG00000105639	JAK3	protein_coding	chromosome	Janus kinase 3 [Source:HGNC Symbol;Acc:HGNC:6193]	ENSG00000105639.18	JAK3	3718	0.588	8.41	46.8	9.12e-11	8.46e-10	10
X	73212299	73214851	2553	-	ENSG00000186462	NAP1L2	protein_coding	chromosome	nucleosome assembly protein 1 like 2 [Source:HGNC Symbol;Acc:HGNC:7638]	ENSG00000186462.9	NAP1L2	4674	-1.01	0.895	46.8	9.14e-11	8.47e-10	10
12	47135498	47138370	2873	-	ENSG00000258352	AC119044.1	transcribed_processed_pseudogene	chromosome	interferon induced transmembrane protein 3 (1-8U) (IFITM3) pseudogene	ENSG00000258352.1	AC119044.1	NA	-0.845	0.864	46.8	9.14e-11	8.47e-10	10
11	10573091	10693988	120898	-	ENSG00000072952	MRVI1	protein_coding	chromosome	murine retrovirus integration site 1 homolog [Source:HGNC Symbol;Acc:HGNC:7237]	ENSG00000072952.18	MRVI1	10335	0.696	6.58	46.8	9.16e-11	8.48e-10	10
16	87696485	87765992	69508	-	ENSG00000104731	KLHDC4	protein_coding	chromosome	kelch domain containing 4 [Source:HGNC Symbol;Acc:HGNC:25272]	ENSG00000104731.14	KLHDC4	54758	-0.565	4.01	46.8	9.19e-11	8.5e-10	10
17	35243071	35273655	30585	+	ENSG00000166750	SLFN5	protein_coding	chromosome	schlafen family member 5 [Source:HGNC Symbol;Acc:HGNC:28286]	ENSG00000166750.10	SLFN5	162394	-1.17	6.64	46.8	9.19e-11	8.5e-10	10
8	8783354	8893630	110277	-	ENSG00000147324	MFHAS1	protein_coding	chromosome	malignant fibrous histiocytoma amplified sequence 1 [Source:HGNC Symbol;Acc:HGNC:16982]	ENSG00000147324.11	MFHAS1	9258	-0.697	3.73	46.7	9.34e-11	8.63e-10	10
21	37073226	37203112	129887	+	ENSG00000182670	TTC3	protein_coding	chromosome	tetratricopeptide repeat domain 3 [Source:HGNC Symbol;Acc:HGNC:12393]	ENSG00000182670.13	TTC3	7267	-0.583	5.36	46.7	9.36e-11	8.64e-10	10
11	101915010	102001062	86053	+	ENSG00000110318	CEP126	protein_coding	chromosome	centrosomal protein 126 [Source:HGNC Symbol;Acc:HGNC:29264]	ENSG00000110318.15	CEP126	57562	-0.811	0.73	46.7	9.39e-11	8.66e-10	10
17	58269855	58280935	11081	-	ENSG00000005381	MPO	protein_coding	chromosome	myeloperoxidase [Source:HGNC Symbol;Acc:HGNC:7218]	ENSG00000005381.8	MPO	4353	1.76	5.59	46.7	9.51e-11	8.77e-10	10
16	69355567	69408571	53005	-	ENSG00000132604	TERF2	protein_coding	chromosome	telomeric repeat binding factor 2 [Source:HGNC Symbol;Acc:HGNC:11729]	ENSG00000132604.11	TERF2	7014	-0.206	4.16	46.7	9.56e-11	8.81e-10	10
20	44619522	44652233	32712	-	ENSG00000196839	ADA	protein_coding	chromosome	adenosine deaminase [Source:HGNC Symbol;Acc:HGNC:186]	ENSG00000196839.13	ADA	100	-0.78	3.92	46.7	9.57e-11	8.82e-10	10
10	89378056	89385205	7150	+	ENSG00000204010	IFIT1B	protein_coding	chromosome	interferon induced protein with tetratricopeptide repeats 1B [Source:HGNC Symbol;Acc:HGNC:23442]	ENSG00000204010.3	IFIT1B	439996	2	1.69	46.6	9.67e-11	8.89e-10	10
11	3665587	3671384	5798	-	ENSG00000129749	CHRNA10	protein_coding	chromosome	cholinergic receptor nicotinic alpha 10 subunit [Source:HGNC Symbol;Acc:HGNC:13800]	ENSG00000129749.3	CHRNA10	57053	0.621	1.32	46.6	9.72e-11	8.94e-10	10
19	18196784	18204042	7259	-	ENSG00000105649	RAB3A	protein_coding	chromosome	RAB3A, member RAS oncogene family [Source:HGNC Symbol;Acc:HGNC:9777]	ENSG00000105649.10	RAB3A	5864	0.701	-0.131	46.6	9.74e-11	8.95e-10	10
7	19695461	19709037	13577	-	ENSG00000105849	TWISTNB	protein_coding	chromosome	TWIST neighbor [Source:HGNC Symbol;Acc:HGNC:18027]	ENSG00000105849.6	TWISTNB	221830	-0.564	2.87	46.6	9.84e-11	9.04e-10	10
CHR_HSCHR7_1_CTG4_4	103099776	103149564	49789	-	ENSG00000275723	NAPEPLD	protein_coding	chromosome	N-acyl phosphatidylethanolamine phospholipase D [Source:HGNC Symbol;Acc:HGNC:21683]	ENSG00000275723.4	NAPEPLD	222236	-0.729	1.8	46.6	9.84e-11	9.03e-10	10
10	62374192	62670301	296110	+	ENSG00000138311	ZNF365	protein_coding	chromosome	zinc finger protein 365 [Source:HGNC Symbol;Acc:HGNC:18194]	ENSG00000138311.17	ZNF365	22891	-1.19	0.184	46.6	9.93e-11	9.11e-10	10
17	44372180	44389649	17470	-	ENSG00000005961	ITGA2B	protein_coding	chromosome	integrin subunit alpha 2b [Source:HGNC Symbol;Acc:HGNC:6138]	ENSG00000005961.19	ITGA2B	3674	1.03	7.2	46.6	9.97e-11	9.14e-10	10
2	210431249	210477652	46404	-	ENSG00000115365	LANCL1	protein_coding	chromosome	LanC like 1 [Source:HGNC Symbol;Acc:HGNC:6508]	ENSG00000115365.12	LANCL1	10314	-0.646	3.84	46.6	9.97e-11	9.13e-10	10
1	120419850	120467739	47890	+	ENSG00000270231	NBPF8	transcribed_unprocessed_pseudogene	chromosome	NBPF member 8 [Source:HGNC Symbol;Acc:HGNC:31990]	ENSG00000270231.4	NBPF8	728841	-1.12	4.52	46.6	9.98e-11	9.14e-10	10
5	111091716	111130502	38787	+	ENSG00000134987	WDR36	protein_coding	chromosome	WD repeat domain 36 [Source:HGNC Symbol;Acc:HGNC:30696]	ENSG00000134987.11	WDR36	134430	-0.541	3.93	46.5	1.02e-10	9.33e-10	9.99
5	132294394	132344190	49797	+	ENSG00000197208	SLC22A4	protein_coding	chromosome	solute carrier family 22 member 4 [Source:HGNC Symbol;Acc:HGNC:10968]	ENSG00000197208.6	SLC22A4	6583	0.825	5.8	46.5	1.02e-10	9.3e-10	9.99
16	24919389	25015666	96278	-	ENSG00000140750	ARHGAP17	protein_coding	chromosome	Rho GTPase activating protein 17 [Source:HGNC Symbol;Acc:HGNC:18239]	ENSG00000140750.17	ARHGAP17	55114	-0.419	4.57	46.5	1.03e-10	9.43e-10	9.99
3	72996803	73069198	72396	+	ENSG00000163605	PPP4R2	protein_coding	chromosome	protein phosphatase 4 regulatory subunit 2 [Source:HGNC Symbol;Acc:HGNC:18296]	ENSG00000163605.15	PPP4R2	151987	0.761	7.17	46.5	1.03e-10	9.43e-10	9.99
8	6950726	6951599	874	-	ENSG00000223629	DEFA8P	unprocessed_pseudogene	chromosome	defensin alpha 8, pseudogene [Source:HGNC Symbol;Acc:HGNC:31799]	ENSG00000223629.1	DEFA8P	NA	2.21	1.15	46.5	1.03e-10	9.37e-10	9.99
17	78787381	78841441	54061	-	ENSG00000055483	USP36	protein_coding	chromosome	ubiquitin specific peptidase 36 [Source:HGNC Symbol;Acc:HGNC:20062]	ENSG00000055483.19	USP36	57602	-0.723	3.87	46.4	1.05e-10	9.53e-10	9.98
7	142462916	142463581	666	+	ENSG00000230099	TRBV5-4	TR_V_gene	chromosome	T cell receptor beta variable 5-4 [Source:HGNC Symbol;Acc:HGNC:12221]	ENSG00000230099.2	TRBV5-4	NA	-1.22	0.494	46.4	1.06e-10	9.62e-10	9.98
4	70704204	70808619	104416	+	ENSG00000018189	RUFY3	protein_coding	chromosome	RUN and FYVE domain containing 3 [Source:HGNC Symbol;Acc:HGNC:30285]	ENSG00000018189.13	RUFY3	22902	-0.569	3.8	46.4	1.07e-10	9.73e-10	9.97
1	24415802	24472976	57175	+	ENSG00000001461	NIPAL3	protein_coding	chromosome	NIPA like domain containing 3 [Source:HGNC Symbol;Acc:HGNC:25233]	ENSG00000001461.17	NIPAL3	57185	-0.353	3.91	46.4	1.08e-10	9.87e-10	9.96
5	154445997	154461053	15057	+	ENSG00000164576	SAP30L	protein_coding	chromosome	SAP30 like [Source:HGNC Symbol;Acc:HGNC:25663]	ENSG00000164576.12	SAP30L	79685	0.476	5.72	46.3	1.09e-10	9.91e-10	9.96
9	92711363	92764833	53471	-	ENSG00000185963	BICD2	protein_coding	chromosome	BICD cargo adaptor 2 [Source:HGNC Symbol;Acc:HGNC:17208]	ENSG00000185963.14	BICD2	23299	0.471	6.42	46.4	1.09e-10	9.88e-10	9.96
X	103252995	103255192	2198	-	ENSG00000180964	TCEAL8	protein_coding	chromosome	transcription elongation factor A like 8 [Source:HGNC Symbol;Acc:HGNC:28683]	ENSG00000180964.17	TCEAL8	90843	-0.406	3.87	46.3	1.1e-10	9.98e-10	9.96
22	39021113	39033277	12165	+	ENSG00000243811	APOBEC3D	protein_coding	chromosome	apolipoprotein B mRNA editing enzyme catalytic subunit 3D [Source:HGNC Symbol;Acc:HGNC:17354]	ENSG00000243811.10	APOBEC3D	140564	-0.62	3.15	46.3	1.1e-10	1e-09	9.96
2	55634061	55693863	59803	-	ENSG00000138035	PNPT1	protein_coding	chromosome	polyribonucleotide nucleotidyltransferase 1 [Source:HGNC Symbol;Acc:HGNC:23166]	ENSG00000138035.15	PNPT1	87178	-0.731	4.49	46.3	1.11e-10	1.01e-09	9.95
2	99337371	99401326	63956	+	ENSG00000158417	EIF5B	protein_coding	chromosome	eukaryotic translation initiation factor 5B [Source:HGNC Symbol;Acc:HGNC:30793]	ENSG00000158417.11	EIF5B	9669	-0.435	5.47	46.3	1.12e-10	1.01e-09	9.95
11	60914158	60923443	9286	+	ENSG00000110108	TMEM109	protein_coding	chromosome	transmembrane protein 109 [Source:HGNC Symbol;Acc:HGNC:28771]	ENSG00000110108.10	TMEM109	79073	-0.666	4.8	46.3	1.13e-10	1.02e-09	9.95
6	31730581	31739763	9183	-	ENSG00000213719	CLIC1	protein_coding	chromosome	chloride intracellular channel 1 [Source:HGNC Symbol;Acc:HGNC:2062]	ENSG00000213719.8	CLIC1	1192	0.51	10.2	46.3	1.13e-10	1.02e-09	9.95
7	30027404	30130483	103080	+	ENSG00000106086	PLEKHA8	protein_coding	chromosome	pleckstrin homology domain containing A8 [Source:HGNC Symbol;Acc:HGNC:30037]	ENSG00000106086.20	PLEKHA8	84725	-0.515	2.64	46.2	1.14e-10	1.03e-09	9.94
10	114821744	114899832	78089	+	ENSG00000151553	FAM160B1	protein_coding	chromosome	family with sequence similarity 160 member B1 [Source:HGNC Symbol;Acc:HGNC:29320]	ENSG00000151553.15	FAM160B1	57700	0.598	6.41	46.2	1.14e-10	1.03e-09	9.94
11	117144284	117176894	32611	+	ENSG00000168092	PAFAH1B2	protein_coding	chromosome	platelet activating factor acetylhydrolase 1b catalytic subunit 2 [Source:HGNC Symbol;Acc:HGNC:8575]	ENSG00000168092.14	PAFAH1B2	5049	0.292	6.05	46.2	1.14e-10	1.03e-09	9.94
12	51244558	51270415	25858	-	ENSG00000170545	SMAGP	protein_coding	chromosome	small cell adhesion glycoprotein [Source:HGNC Symbol;Acc:HGNC:26918]	ENSG00000170545.17	SMAGP	57228	-0.713	2.07	46.2	1.15e-10	1.04e-09	9.94
1	50960745	50974634	13890	+	ENSG00000123080	CDKN2C	protein_coding	chromosome	cyclin dependent kinase inhibitor 2C [Source:HGNC Symbol;Acc:HGNC:1789]	ENSG00000123080.12	CDKN2C	1031	0.611	2.86	46.2	1.16e-10	1.04e-09	9.94
19	7676628	7679826	3199	+	ENSG00000183019	MCEMP1	protein_coding	chromosome	mast cell expressed membrane protein 1 [Source:HGNC Symbol;Acc:HGNC:27291]	ENSG00000183019.7	MCEMP1	199675	1.29	8.23	46.2	1.16e-10	1.04e-09	9.94
2	84821650	84907008	85359	-	ENSG00000186854	TRABD2A	protein_coding	chromosome	TraB domain containing 2A [Source:HGNC Symbol;Acc:HGNC:27013]	ENSG00000186854.11	TRABD2A	129293	-1.04	3.96	46.2	1.16e-10	1.04e-09	9.94
11	111602449	111730855	128407	+	ENSG00000170145	SIK2	protein_coding	chromosome	salt inducible kinase 2 [Source:HGNC Symbol;Acc:HGNC:21680]	ENSG00000170145.5	SIK2	23235	-0.404	3.08	46.2	1.17e-10	1.05e-09	9.93
7	74199652	74229834	30183	+	ENSG00000086730	LAT2	protein_coding	chromosome	linker for activation of T cells family member 2 [Source:HGNC Symbol;Acc:HGNC:12749]	ENSG00000086730.17	LAT2	7462	0.518	8.58	46.1	1.19e-10	1.07e-09	9.92
2	37342827	37373322	30496	+	ENSG00000115828	QPCT	protein_coding	chromosome	glutaminyl-peptide cyclotransferase [Source:HGNC Symbol;Acc:HGNC:9753]	ENSG00000115828.17	QPCT	25797	0.725	8.27	46.1	1.19e-10	1.07e-09	9.92
22	20965108	20981360	16253	+	ENSG00000183773	AIFM3	protein_coding	chromosome	apoptosis inducing factor mitochondria associated 3 [Source:HGNC Symbol;Acc:HGNC:26398]	ENSG00000183773.15	AIFM3	150209	-0.89	1.76	46.1	1.19e-10	1.07e-09	9.92
17	8039034	8049134	10101	+	ENSG00000179593	ALOX15B	protein_coding	chromosome	arachidonate 15-lipoxygenase type B [Source:HGNC Symbol;Acc:HGNC:434]	ENSG00000179593.16	ALOX15B	247	2.02	2.95	46.1	1.21e-10	1.09e-09	9.92
7	142592928	142593473	546	+	ENSG00000276819	TRBV15	TR_V_gene	chromosome	T cell receptor beta variable 15 [Source:HGNC Symbol;Acc:HGNC:12190]	ENSG00000276819.1	TRBV15	NA	-1.5	0.111	46.1	1.21e-10	1.09e-09	9.92
1	1059708	1069355	9648	+	ENSG00000217801	AL390719.1	transcribed_unprocessed_pseudogene	chromosome	protein tyrosine phosphatase family pseudogene	ENSG00000217801.10	AL390719.1	NA	0.742	1.57	46.1	1.22e-10	1.09e-09	9.91
17	22523111	22524663	1553	+	ENSG00000256618	MTRNR2L1	protein_coding	chromosome	MT-RNR2 like 1 [Source:HGNC Symbol;Acc:HGNC:37155]	ENSG00000256618.2	MTRNR2L1	100462977	0.717	10.2	46.1	1.23e-10	1.1e-09	9.91
20	6767686	6780246	12561	+	ENSG00000125845	BMP2	protein_coding	chromosome	bone morphogenetic protein 2 [Source:HGNC Symbol;Acc:HGNC:1069]	ENSG00000125845.7	BMP2	650	1.39	-0.153	46	1.24e-10	1.11e-09	9.91
13	48653711	48711226	57516	+	ENSG00000152207	CYSLTR2	protein_coding	chromosome	cysteinyl leukotriene receptor 2 [Source:HGNC Symbol;Acc:HGNC:18274]	ENSG00000152207.7	CYSLTR2	57105	-1.22	2.26	46	1.24e-10	1.11e-09	9.91
1	84498325	84506581	8257	-	ENSG00000174021	GNG5	protein_coding	chromosome	G protein subunit gamma 5 [Source:HGNC Symbol;Acc:HGNC:4408]	ENSG00000174021.11	GNG5	2787	0.576	6.57	46	1.24e-10	1.11e-09	9.91
7	75185385	75237696	52312	-	ENSG00000277053	GTF2IP1	transcribed_unprocessed_pseudogene	chromosome	general transcription factor IIi pseudogene 1 [Source:HGNC Symbol;Acc:HGNC:4660]	ENSG00000277053.4	GTF2IP1	NA	0.445	6.85	46	1.24e-10	1.11e-09	9.91
16	11833850	11851580	17731	-	ENSG00000171490	RSL1D1	protein_coding	chromosome	ribosomal L1 domain containing 1 [Source:HGNC Symbol;Acc:HGNC:24534]	ENSG00000171490.13	RSL1D1	26156	-0.466	6.28	46	1.25e-10	1.12e-09	9.9
15	79898840	79923702	24863	-	ENSG00000180953	AC015871.1	protein_coding	chromosome	Suppressor of tumorigenicity 20 protein [Source:UniProtKB/Swiss-Prot;Acc:Q9HBF5]	ENSG00000180953.11	AC015871.1	NA	0.693	5.09	46	1.25e-10	1.11e-09	9.9
2	100391860	100417668	25809	-	ENSG00000115526	CHST10	protein_coding	chromosome	carbohydrate sulfotransferase 10 [Source:HGNC Symbol;Acc:HGNC:19650]	ENSG00000115526.11	CHST10	9486	-0.783	0.66	46	1.26e-10	1.13e-09	9.9
12	116856144	116881441	25298	-	ENSG00000135116	HRK	protein_coding	chromosome	harakiri, BCL2 interacting protein [Source:HGNC Symbol;Acc:HGNC:5185]	ENSG00000135116.9	HRK	8739	1.73	0.958	46	1.26e-10	1.13e-09	9.9
1	201888680	201892306	3627	+	ENSG00000198892	SHISA4	protein_coding	chromosome	shisa family member 4 [Source:HGNC Symbol;Acc:HGNC:27139]	ENSG00000198892.6	SHISA4	149345	-0.916	0.492	46	1.26e-10	1.13e-09	9.9
4	54009789	54064605	54817	-	ENSG00000109220	CHIC2	protein_coding	chromosome	cysteine rich hydrophobic domain 2 [Source:HGNC Symbol;Acc:HGNC:1935]	ENSG00000109220.11	CHIC2	26511	0.592	5.31	46	1.27e-10	1.13e-09	9.89
13	33016423	33066143	49721	+	ENSG00000133116	KL	protein_coding	chromosome	klotho [Source:HGNC Symbol;Acc:HGNC:6344]	ENSG00000133116.8	KL	9365	1.29	1.06	46	1.27e-10	1.13e-09	9.89
CHR_HG1832_PATCH	210328252	210679653	351402	+	ENSG00000280680	HHAT	protein_coding	chromosome	hedgehog acyltransferase [Source:HGNC Symbol;Acc:HGNC:18270]	ENSG00000280680.3	HHAT	55733	-0.88	0.13	46	1.27e-10	1.13e-09	9.9
17	40624962	40648654	23693	-	ENSG00000073584	SMARCE1	protein_coding	chromosome	SWI/SNF related, matrix associated, actin dependent regulator of chromatin, subfamily e, member 1 [Source:HGNC Symbol;Acc:HGNC:11109]	ENSG00000073584.20	SMARCE1	6605	-0.236	6.06	46	1.28e-10	1.14e-09	9.89
20	4780023	4823608	43586	-	ENSG00000101265	RASSF2	protein_coding	chromosome	Ras association domain family member 2 [Source:HGNC Symbol;Acc:HGNC:9883]	ENSG00000101265.16	RASSF2	9770	0.6	9.78	45.9	1.28e-10	1.14e-09	9.89
3	64010549	64024010	13462	-	ENSG00000163636	PSMD6	protein_coding	chromosome	proteasome 26S subunit, non-ATPase 6 [Source:HGNC Symbol;Acc:HGNC:9564]	ENSG00000163636.10	PSMD6	9861	0.279	5.85	46	1.28e-10	1.13e-09	9.89
12	111766887	111817532	50646	+	ENSG00000111275	ALDH2	protein_coding	chromosome	aldehyde dehydrogenase 2 family member [Source:HGNC Symbol;Acc:HGNC:404]	ENSG00000111275.13	ALDH2	217	0.637	6.58	45.9	1.33e-10	1.18e-09	9.88
8	66432492	66468907	36416	+	ENSG00000147576	ADHFE1	protein_coding	chromosome	alcohol dehydrogenase iron containing 1 [Source:HGNC Symbol;Acc:HGNC:16354]	ENSG00000147576.17	ADHFE1	137872	-0.774	2.24	45.8	1.35e-10	1.2e-09	9.87
14	64465499	64474503	9005	+	ENSG00000179841	AKAP5	protein_coding	chromosome	A-kinase anchoring protein 5 [Source:HGNC Symbol;Acc:HGNC:375]	ENSG00000179841.8	AKAP5	9495	-0.522	1.64	45.8	1.37e-10	1.21e-09	9.86
3	126437601	126475891	38291	-	ENSG00000070476	ZXDC	protein_coding	chromosome	ZXD family zinc finger C [Source:HGNC Symbol;Acc:HGNC:28160]	ENSG00000070476.15	ZXDC	79364	0.301	5.11	45.8	1.38e-10	1.22e-09	9.86
20	46684365	46689444	5080	-	ENSG00000172315	TP53RK	protein_coding	chromosome	TP53 regulating kinase [Source:HGNC Symbol;Acc:HGNC:16197]	ENSG00000172315.6	TP53RK	112858	-0.422	3.69	45.8	1.38e-10	1.22e-09	9.86
22	26521996	26596717	74722	-	ENSG00000128294	TPST2	protein_coding	chromosome	tyrosylprotein sulfotransferase 2 [Source:HGNC Symbol;Acc:HGNC:12021]	ENSG00000128294.16	TPST2	8459	0.527	6.78	45.8	1.39e-10	1.23e-09	9.86
19	51889235	51905040	15806	-	ENSG00000198093	ZNF649	protein_coding	chromosome	zinc finger protein 649 [Source:HGNC Symbol;Acc:HGNC:25741]	ENSG00000198093.11	ZNF649	65251	-0.637	1.67	45.8	1.39e-10	1.23e-09	9.86
13	73054976	73077541	22566	+	ENSG00000102554	KLF5	protein_coding	chromosome	Kruppel like factor 5 [Source:HGNC Symbol;Acc:HGNC:6349]	ENSG00000102554.14	KLF5	688	0.888	3.38	45.7	1.4e-10	1.24e-09	9.85
4	184694085	184734130	40046	-	ENSG00000151725	CENPU	protein_coding	chromosome	centromere protein U [Source:HGNC Symbol;Acc:HGNC:21348]	ENSG00000151725.12	CENPU	79682	0.73	2.54	45.7	1.43e-10	1.26e-09	9.84
11	17208153	17349980	141828	+	ENSG00000070081	NUCB2	protein_coding	chromosome	nucleobindin 2 [Source:HGNC Symbol;Acc:HGNC:8044]	ENSG00000070081.17	NUCB2	4925	0.717	5.57	45.7	1.44e-10	1.27e-09	9.84
19	57487711	57496097	8387	+	ENSG00000105136	ZNF419	protein_coding	chromosome	zinc finger protein 419 [Source:HGNC Symbol;Acc:HGNC:20648]	ENSG00000105136.20	ZNF419	79744	-0.579	2.82	45.7	1.45e-10	1.28e-09	9.84
12	10588063	10599669	11607	-	ENSG00000256667	KLRA1P	transcribed_unprocessed_pseudogene	chromosome	killer cell lectin like receptor A1, pseudogene [Source:HGNC Symbol;Acc:HGNC:6372]	ENSG00000256667.6	KLRA1P	NA	-1.09	1.32	45.7	1.45e-10	1.28e-09	9.84
9	78236062	78279690	43629	+	ENSG00000148019	CEP78	protein_coding	chromosome	centrosomal protein 78 [Source:HGNC Symbol;Acc:HGNC:25740]	ENSG00000148019.13	CEP78	84131	-0.739	4.02	45.6	1.46e-10	1.29e-09	9.84
16	68530090	68576072	45983	+	ENSG00000184939	ZFP90	protein_coding	chromosome	ZFP90 zinc finger protein [Source:HGNC Symbol;Acc:HGNC:23329]	ENSG00000184939.16	ZFP90	146198	-0.681	3.84	45.6	1.47e-10	1.3e-09	9.83
17	3802158	3846246	44089	-	ENSG00000074356	NCBP3	protein_coding	chromosome	nuclear cap binding subunit 3 [Source:HGNC Symbol;Acc:HGNC:24612]	ENSG00000074356.17	NCBP3	55421	0.4	5.47	45.6	1.48e-10	1.3e-09	9.83
19	53107879	53133077	25199	-	ENSG00000170954	ZNF415	protein_coding	chromosome	zinc finger protein 415 [Source:HGNC Symbol;Acc:HGNC:20636]	ENSG00000170954.11	ZNF415	55786	0.911	1.15	45.6	1.49e-10	1.31e-09	9.83
12	68154768	68159740	4973	-	ENSG00000111537	IFNG	protein_coding	chromosome	interferon gamma [Source:HGNC Symbol;Acc:HGNC:5438]	ENSG00000111537.5	IFNG	3458	-1.15	0.817	45.6	1.5e-10	1.32e-09	9.82
9	136712572	136724742	12171	+	ENSG00000165716	DIPK1B	protein_coding	chromosome	divergent protein kinase domain 1B [Source:HGNC Symbol;Acc:HGNC:28290]	ENSG00000165716.11	DIPK1B	138311	0.899	1.27	45.5	1.52e-10	1.34e-09	9.82
19	55605405	55617269	11865	+	ENSG00000261221	ZNF865	protein_coding	chromosome	zinc finger protein 865 [Source:HGNC Symbol;Acc:HGNC:38705]	ENSG00000261221.3	ZNF865	100507290	0.504	3.17	45.5	1.52e-10	1.34e-09	9.82
22	32387582	32412248	24667	-	ENSG00000100220	RTCB	protein_coding	chromosome	RNA 2',3'-cyclic phosphate and 5'-OH ligase [Source:HGNC Symbol;Acc:HGNC:26935]	ENSG00000100220.12	RTCB	51493	-0.42	5.55	45.5	1.53e-10	1.34e-09	9.81
8	26383054	26505636	122583	+	ENSG00000104765	BNIP3L	protein_coding	chromosome	BCL2 interacting protein 3 like [Source:HGNC Symbol;Acc:HGNC:1085]	ENSG00000104765.16	BNIP3L	665	0.502	7.49	45.5	1.54e-10	1.35e-09	9.81
3	58332880	58426127	93248	+	ENSG00000168297	PXK	protein_coding	chromosome	PX domain containing serine/threonine kinase like [Source:HGNC Symbol;Acc:HGNC:23326]	ENSG00000168297.16	PXK	54899	0.63	6	45.5	1.54e-10	1.35e-09	9.81
22	22098700	22099212	513	+	ENSG00000211638	IGLV8-61	IG_V_gene	chromosome	immunoglobulin lambda variable 8-61 [Source:HGNC Symbol;Acc:HGNC:5931]	ENSG00000211638.2	IGLV8-61	NA	3.41	7.27	45.5	1.56e-10	1.36e-09	9.81
15	41557675	41583589	25915	+	ENSG00000092445	TYRO3	protein_coding	chromosome	TYRO3 protein tyrosine kinase [Source:HGNC Symbol;Acc:HGNC:12446]	ENSG00000092445.12	TYRO3	7301	0.538	1.58	45.4	1.6e-10	1.4e-09	9.8
8	41490396	41510980	20585	+	ENSG00000147533	GOLGA7	protein_coding	chromosome	golgin A7 [Source:HGNC Symbol;Acc:HGNC:24876]	ENSG00000147533.17	GOLGA7	51125	0.444	6.59	45.4	1.61e-10	1.41e-09	9.79
3	46163604	46266706	103103	+	ENSG00000183625	CCR3	protein_coding	chromosome	C-C motif chemokine receptor 3 [Source:HGNC Symbol;Acc:HGNC:1604]	ENSG00000183625.15	CCR3	1232	-1.31	4.33	45.4	1.61e-10	1.41e-09	9.79
5	172768096	172771195	3100	-	ENSG00000120129	DUSP1	protein_coding	chromosome	dual specificity phosphatase 1 [Source:HGNC Symbol;Acc:HGNC:3064]	ENSG00000120129.6	DUSP1	1843	0.919	10.8	45.4	1.62e-10	1.42e-09	9.79
10	120851305	120909524	58220	+	ENSG00000120008	WDR11	protein_coding	chromosome	WD repeat domain 11 [Source:HGNC Symbol;Acc:HGNC:13831]	ENSG00000120008.16	WDR11	55717	-0.576	5.18	45.4	1.64e-10	1.43e-09	9.79
1	205504595	205532793	28199	+	ENSG00000117266	CDK18	protein_coding	chromosome	cyclin dependent kinase 18 [Source:HGNC Symbol;Acc:HGNC:8751]	ENSG00000117266.15	CDK18	5129	-1.03	0.203	45.3	1.66e-10	1.45e-09	9.78
3	179653040	179789401	136362	+	ENSG00000058056	USP13	protein_coding	chromosome	ubiquitin specific peptidase 13 [Source:HGNC Symbol;Acc:HGNC:12611]	ENSG00000058056.9	USP13	8975	-0.64	1.63	45.3	1.68e-10	1.47e-09	9.77
18	36129444	36180557	51114	+	ENSG00000134759	ELP2	protein_coding	chromosome	elongator acetyltransferase complex subunit 2 [Source:HGNC Symbol;Acc:HGNC:18248]	ENSG00000134759.14	ELP2	55250	-0.603	4.74	45.3	1.68e-10	1.46e-09	9.78
1	156035299	156053798	18500	-	ENSG00000160803	UBQLN4	protein_coding	chromosome	ubiquilin 4 [Source:HGNC Symbol;Acc:HGNC:1237]	ENSG00000160803.8	UBQLN4	56893	-0.479	4.07	45.3	1.69e-10	1.47e-09	9.77
11	10511673	10541230	29558	-	ENSG00000110315	RNF141	protein_coding	chromosome	ring finger protein 141 [Source:HGNC Symbol;Acc:HGNC:21159]	ENSG00000110315.7	RNF141	50862	0.533	6.93	45.3	1.7e-10	1.48e-09	9.77
19	56368099	56379828	11730	+	ENSG00000240225	ZNF542P	transcribed_unprocessed_pseudogene	chromosome	zinc finger protein 542, pseudogene [Source:HGNC Symbol;Acc:HGNC:25393]	ENSG00000240225.10	ZNF542P	NA	-0.658	2.23	45.3	1.71e-10	1.49e-09	9.77
12	49707725	49764934	57210	+	ENSG00000139644	TMBIM6	protein_coding	chromosome	transmembrane BAX inhibitor motif containing 6 [Source:HGNC Symbol;Acc:HGNC:11723]	ENSG00000139644.13	TMBIM6	7009	0.307	9.71	45.2	1.73e-10	1.51e-09	9.76
7	5045821	5069487	23667	+	ENSG00000146587	RBAK	protein_coding	chromosome	RB associated KRAB zinc finger [Source:HGNC Symbol;Acc:HGNC:17680]	ENSG00000146587.18	RBAK	57786	-0.583	3.58	45.2	1.73e-10	1.5e-09	9.76
10	15102584	15168693	66110	-	ENSG00000152465	NMT2	protein_coding	chromosome	N-myristoyltransferase 2 [Source:HGNC Symbol;Acc:HGNC:7858]	ENSG00000152465.18	NMT2	9397	-0.523	3.26	45.2	1.73e-10	1.5e-09	9.76
11	113797874	113875570	77697	-	ENSG00000048028	USP28	protein_coding	chromosome	ubiquitin specific peptidase 28 [Source:HGNC Symbol;Acc:HGNC:12625]	ENSG00000048028.11	USP28	57646	-0.775	4.1	45.2	1.75e-10	1.52e-09	9.76
6	30617840	30626395	8556	+	ENSG00000204568	MRPS18B	protein_coding	chromosome	mitochondrial ribosomal protein S18B [Source:HGNC Symbol;Acc:HGNC:14516]	ENSG00000204568.12	MRPS18B	28973	-0.494	4.87	45.2	1.75e-10	1.52e-09	9.76
1	36339624	36385896	46273	-	ENSG00000196182	STK40	protein_coding	chromosome	serine/threonine kinase 40 [Source:HGNC Symbol;Acc:HGNC:21373]	ENSG00000196182.10	STK40	83931	0.406	7.43	45.2	1.76e-10	1.52e-09	9.76
6	89254464	89315299	60836	-	ENSG00000111886	GABRR2	protein_coding	chromosome	gamma-aminobutyric acid type A receptor rho2 subunit [Source:HGNC Symbol;Acc:HGNC:4091]	ENSG00000111886.11	GABRR2	2570	1.22	3.48	45.1	1.8e-10	1.56e-09	9.75
16	3443649	3486953	43305	+	ENSG00000122390	NAA60	protein_coding	chromosome	N(alpha)-acetyltransferase 60, NatF catalytic subunit [Source:HGNC Symbol;Acc:HGNC:25875]	ENSG00000122390.19	NAA60	79903	0.413	5.12	45.1	1.8e-10	1.56e-09	9.74
3	100492619	100577444	84826	+	ENSG00000181458	TMEM45A	protein_coding	chromosome	transmembrane protein 45A [Source:HGNC Symbol;Acc:HGNC:25480]	ENSG00000181458.10	TMEM45A	55076	0.745	3.54	45.1	1.81e-10	1.56e-09	9.74
6	28141883	28159460	17578	+	ENSG00000198315	ZKSCAN8	protein_coding	chromosome	zinc finger with KRAB and SCAN domains 8 [Source:HGNC Symbol;Acc:HGNC:12983]	ENSG00000198315.11	ZKSCAN8	7745	-0.683	3.7	45.1	1.81e-10	1.56e-09	9.74
11	417933	442011	24079	-	ENSG00000185101	ANO9	protein_coding	chromosome	anoctamin 9 [Source:HGNC Symbol;Acc:HGNC:20679]	ENSG00000185101.13	ANO9	338440	-1.15	3.48	45.1	1.82e-10	1.58e-09	9.74
7	42908726	42912305	3580	-	ENSG00000136197	C7orf25	protein_coding	chromosome	chromosome 7 open reading frame 25 [Source:HGNC Symbol;Acc:HGNC:21703]	ENSG00000136197.12	C7orf25	79020	1.12	1.53	45.1	1.84e-10	1.59e-09	9.74
2	118088452	118110997	22546	+	ENSG00000125629	INSIG2	protein_coding	chromosome	insulin induced gene 2 [Source:HGNC Symbol;Acc:HGNC:20452]	ENSG00000125629.15	INSIG2	51141	0.433	4.72	45.1	1.87e-10	1.61e-09	9.73
1	156525405	156572604	47200	-	ENSG00000183856	IQGAP3	protein_coding	chromosome	IQ motif containing GTPase activating protein 3 [Source:HGNC Symbol;Acc:HGNC:20669]	ENSG00000183856.11	IQGAP3	128239	1.55	0.479	45	1.87e-10	1.62e-09	9.73
15	60419609	60479160	59552	-	ENSG00000128915	ICE2	protein_coding	chromosome	interactor of little elongation complex ELL subunit 2 [Source:HGNC Symbol;Acc:HGNC:29885]	ENSG00000128915.12	ICE2	79664	-0.556	4.2	45	1.89e-10	1.63e-09	9.72
1	27935000	27959157	24158	+	ENSG00000130768	SMPDL3B	protein_coding	chromosome	sphingomyelin phosphodiesterase acid like 3B [Source:HGNC Symbol;Acc:HGNC:21416]	ENSG00000130768.15	SMPDL3B	27293	0.834	0.907	45	1.89e-10	1.63e-09	9.72
1	58575433	58577252	1820	-	ENSG00000184292	TACSTD2	protein_coding	chromosome	tumor associated calcium signal transducer 2 [Source:HGNC Symbol;Acc:HGNC:11530]	ENSG00000184292.7	TACSTD2	4070	1.55	2.1	45	1.89e-10	1.63e-09	9.72
15	68778535	68820897	42363	-	ENSG00000140350	ANP32A	protein_coding	chromosome	acidic nuclear phosphoprotein 32 family member A [Source:HGNC Symbol;Acc:HGNC:13233]	ENSG00000140350.15	ANP32A	8125	0.449	8.81	45	1.93e-10	1.66e-09	9.72
9	137241287	137243707	2421	+	ENSG00000188229	TUBB4B	protein_coding	chromosome	tubulin beta 4B class IVb [Source:HGNC Symbol;Acc:HGNC:20771]	ENSG00000188229.6	TUBB4B	10383	0.507	5.94	45	1.93e-10	1.66e-09	9.71
9	87966441	87974753	8313	-	ENSG00000156345	CDK20	protein_coding	chromosome	cyclin dependent kinase 20 [Source:HGNC Symbol;Acc:HGNC:21420]	ENSG00000156345.17	CDK20	23552	-0.871	0.336	45	1.94e-10	1.67e-09	9.71
1	174159410	174995308	835899	+	ENSG00000152061	RABGAP1L	protein_coding	chromosome	RAB GTPase activating protein 1 like [Source:HGNC Symbol;Acc:HGNC:24663]	ENSG00000152061.23	RABGAP1L	9910	-0.447	6.18	45	1.95e-10	1.67e-09	9.71
2	31865060	32011230	146171	-	ENSG00000162959	MEMO1	protein_coding	chromosome	mediator of cell motility 1 [Source:HGNC Symbol;Acc:HGNC:14014]	ENSG00000162959.13	MEMO1	51072	0.309	5.25	44.9	1.97e-10	1.69e-09	9.71
3	52455118	52493068	37951	+	ENSG00000010322	NISCH	protein_coding	chromosome	nischarin [Source:HGNC Symbol;Acc:HGNC:18006]	ENSG00000010322.16	NISCH	11188	-0.272	5.49	44.9	2e-10	1.72e-09	9.7
16	81739097	81962685	223589	+	ENSG00000197943	PLCG2	protein_coding	chromosome	phospholipase C gamma 2 [Source:HGNC Symbol;Acc:HGNC:9066]	ENSG00000197943.10	PLCG2	5336	0.405	7.45	44.9	2e-10	1.71e-09	9.7
15	67200667	67255195	54529	-	ENSG00000103591	AAGAB	protein_coding	chromosome	alpha and gamma adaptin binding protein [Source:HGNC Symbol;Acc:HGNC:25662]	ENSG00000103591.13	AAGAB	79719	-0.243	5.13	44.9	2.01e-10	1.72e-09	9.7
20	56517187	56526152	8966	+	ENSG00000124103	FAM209A	protein_coding	chromosome	family with sequence similarity 209 member A [Source:HGNC Symbol;Acc:HGNC:16100]	ENSG00000124103.9	FAM209A	200232	0.623	2.11	44.9	2.01e-10	1.72e-09	9.7
13	114234887	114272723	37837	+	ENSG00000130177	CDC16	protein_coding	chromosome	cell division cycle 16 [Source:HGNC Symbol;Acc:HGNC:1720]	ENSG00000130177.16	CDC16	8881	-0.395	5.2	44.9	2.01e-10	1.72e-09	9.7
15	50182196	50236385	54190	+	ENSG00000140284	SLC27A2	protein_coding	chromosome	solute carrier family 27 member 2 [Source:HGNC Symbol;Acc:HGNC:10996]	ENSG00000140284.11	SLC27A2	11001	1.14	1.06	44.9	2.02e-10	1.72e-09	9.7
1	54779712	54801323	21612	-	ENSG00000006555	TTC22	protein_coding	chromosome	tetratricopeptide repeat domain 22 [Source:HGNC Symbol;Acc:HGNC:26067]	ENSG00000006555.11	TTC22	55001	-0.459	2.27	44.9	2.03e-10	1.74e-09	9.69
14	45084107	45116282	32176	+	ENSG00000185246	PRPF39	protein_coding	chromosome	pre-mRNA processing factor 39 [Source:HGNC Symbol;Acc:HGNC:20314]	ENSG00000185246.18	PRPF39	55015	-0.486	4.32	44.9	2.03e-10	1.73e-09	9.69
17	78130770	78142968	12199	+	ENSG00000167895	TMC8	protein_coding	chromosome	transmembrane channel like 8 [Source:HGNC Symbol;Acc:HGNC:20474]	ENSG00000167895.14	TMC8	147138	-0.479	6.73	44.8	2.04e-10	1.74e-09	9.69
15	79960892	79971196	10305	-	ENSG00000140379	BCL2A1	protein_coding	chromosome	BCL2 related protein A1 [Source:HGNC Symbol;Acc:HGNC:991]	ENSG00000140379.8	BCL2A1	597	0.844	9.05	44.8	2.07e-10	1.77e-09	9.68
1	32365103	32394731	29629	-	ENSG00000160058	BSDC1	protein_coding	chromosome	BSD domain containing 1 [Source:HGNC Symbol;Acc:HGNC:25501]	ENSG00000160058.18	BSDC1	55108	0.243	6.1	44.8	2.07e-10	1.77e-09	9.68
11	747415	765012	17598	+	ENSG00000177156	TALDO1	protein_coding	chromosome	transaldolase 1 [Source:HGNC Symbol;Acc:HGNC:11559]	ENSG00000177156.11	TALDO1	6888	0.631	9.27	44.8	2.07e-10	1.76e-09	9.69
17	78991716	79009867	18152	-	ENSG00000171302	CANT1	protein_coding	chromosome	calcium activated nucleotidase 1 [Source:HGNC Symbol;Acc:HGNC:19721]	ENSG00000171302.17	CANT1	124583	0.485	6.43	44.8	2.09e-10	1.78e-09	9.68
22	42617840	42649392	31553	-	ENSG00000100243	CYB5R3	protein_coding	chromosome	cytochrome b5 reductase 3 [Source:HGNC Symbol;Acc:HGNC:2873]	ENSG00000100243.21	CYB5R3	1727	0.388	5.26	44.8	2.11e-10	1.8e-09	9.68
5	35617844	35814611	196768	+	ENSG00000152582	SPEF2	protein_coding	chromosome	sperm flagellar 2 [Source:HGNC Symbol;Acc:HGNC:26293]	ENSG00000152582.14	SPEF2	79925	-0.84	1.59	44.7	2.13e-10	1.81e-09	9.67
19	57630395	57644041	13647	+	ENSG00000121417	ZNF211	protein_coding	chromosome	zinc finger protein 211 [Source:HGNC Symbol;Acc:HGNC:13003]	ENSG00000121417.14	ZNF211	10520	-0.406	4.22	44.7	2.15e-10	1.83e-09	9.67
8	18055992	18084998	29007	-	ENSG00000104763	ASAH1	protein_coding	chromosome	N-acylsphingosine amidohydrolase 1 [Source:HGNC Symbol;Acc:HGNC:735]	ENSG00000104763.19	ASAH1	427	0.567	9.03	44.7	2.18e-10	1.85e-09	9.66
11	78215293	78418348	203056	-	ENSG00000033327	GAB2	protein_coding	chromosome	GRB2 associated binding protein 2 [Source:HGNC Symbol;Acc:HGNC:14458]	ENSG00000033327.13	GAB2	9846	0.607	7.86	44.7	2.19e-10	1.86e-09	9.66
3	72371825	72446621	74797	-	ENSG00000163602	RYBP	protein_coding	chromosome	RING1 and YY1 binding protein [Source:HGNC Symbol;Acc:HGNC:10480]	ENSG00000163602.10	RYBP	23429	0.52	6.64	44.7	2.21e-10	1.87e-09	9.66
2	42333546	42425088	91543	-	ENSG00000115944	COX7A2L	protein_coding	chromosome	cytochrome c oxidase subunit 7A2 like [Source:HGNC Symbol;Acc:HGNC:2289]	ENSG00000115944.15	COX7A2L	9167	0.408	6.44	44.6	2.22e-10	1.89e-09	9.65
1	202878282	202889149	10868	-	ENSG00000183155	RABIF	protein_coding	chromosome	RAB interacting factor [Source:HGNC Symbol;Acc:HGNC:9797]	ENSG00000183155.5	RABIF	5877	0.288	4.35	44.6	2.22e-10	1.89e-09	9.65
11	123057489	123063230	5742	-	ENSG00000109971	HSPA8	protein_coding	chromosome	heat shock protein family A (Hsp70) member 8 [Source:HGNC Symbol;Acc:HGNC:5241]	ENSG00000109971.14	HSPA8	3312	-0.419	9.07	44.6	2.23e-10	1.89e-09	9.65
22	37051736	37063390	11655	+	ENSG00000100379	KCTD17	protein_coding	chromosome	potassium channel tetramerization domain containing 17 [Source:HGNC Symbol;Acc:HGNC:25705]	ENSG00000100379.17	KCTD17	79734	-0.708	2.64	44.6	2.25e-10	1.9e-09	9.65
5	159263290	159286036	22747	+	ENSG00000164332	UBLCP1	protein_coding	chromosome	ubiquitin like domain containing CTD phosphatase 1 [Source:HGNC Symbol;Acc:HGNC:28110]	ENSG00000164332.8	UBLCP1	134510	0.344	5.84	44.5	2.31e-10	1.96e-09	9.64
X	40049815	40177329	127515	-	ENSG00000183337	BCOR	protein_coding	chromosome	BCL6 corepressor [Source:HGNC Symbol;Acc:HGNC:20893]	ENSG00000183337.17	BCOR	54880	-0.473	3.71	44.5	2.33e-10	1.97e-09	9.63
17	39687914	39730426	42513	+	ENSG00000141736	ERBB2	protein_coding	chromosome	erb-b2 receptor tyrosine kinase 2 [Source:HGNC Symbol;Acc:HGNC:3430]	ENSG00000141736.13	ERBB2	2064	-0.697	2.7	44.5	2.34e-10	1.98e-09	9.63
12	123602077	123620943	18867	+	ENSG00000111364	DDX55	protein_coding	chromosome	DEAD-box helicase 55 [Source:HGNC Symbol;Acc:HGNC:20085]	ENSG00000111364.16	DDX55	57696	-0.434	3.52	44.5	2.36e-10	1.99e-09	9.63
16	50548396	50649249	100854	+	ENSG00000140807	NKD1	protein_coding	chromosome	NKD inhibitor of WNT signaling pathway 1 [Source:HGNC Symbol;Acc:HGNC:17045]	ENSG00000140807.7	NKD1	85407	-1.02	0.0561	44.5	2.39e-10	2.02e-09	9.62
1	114582848	114670422	87575	-	ENSG00000175984	DENND2C	protein_coding	chromosome	DENN domain containing 2C [Source:HGNC Symbol;Acc:HGNC:24748]	ENSG00000175984.15	DENND2C	163259	0.607	1.85	44.5	2.39e-10	2.02e-09	9.62
1	17406760	17439677	32918	-	ENSG00000179051	RCC2	protein_coding	chromosome	regulator of chromosome condensation 2 [Source:HGNC Symbol;Acc:HGNC:30297]	ENSG00000179051.14	RCC2	55920	-0.432	5.71	44.5	2.4e-10	2.03e-09	9.62
17	38869859	38921770	51912	+	ENSG00000002834	LASP1	protein_coding	chromosome	LIM and SH3 protein 1 [Source:HGNC Symbol;Acc:HGNC:6513]	ENSG00000002834.18	LASP1	3927	0.395	8.93	44.4	2.46e-10	2.08e-09	9.61
1	160608106	160647295	39190	-	ENSG00000117090	SLAMF1	protein_coding	chromosome	signaling lymphocytic activation molecule family member 1 [Source:HGNC Symbol;Acc:HGNC:10903]	ENSG00000117090.15	SLAMF1	6504	-0.789	3.63	44.4	2.48e-10	2.09e-09	9.6
19	2269509	2273490	3982	+	ENSG00000104904	OAZ1	protein_coding	chromosome	ornithine decarboxylase antizyme 1 [Source:HGNC Symbol;Acc:HGNC:8095]	ENSG00000104904.12	OAZ1	4946	0.595	10	44.4	2.49e-10	2.1e-09	9.6
8	126552443	126558478	6036	-	ENSG00000168672	LRATD2	protein_coding	chromosome	LRAT domain containing 2 [Source:HGNC Symbol;Acc:HGNC:24166]	ENSG00000168672.4	LRATD2	157638	-0.908	2.3	44.3	2.51e-10	2.11e-09	9.6
6	36027677	36111236	83560	+	ENSG00000112062	MAPK14	protein_coding	chromosome	mitogen-activated protein kinase 14 [Source:HGNC Symbol;Acc:HGNC:6876]	ENSG00000112062.10	MAPK14	1432	0.801	9.04	44.3	2.52e-10	2.12e-09	9.6
1	169463909	169485944	22036	-	ENSG00000117479	SLC19A2	protein_coding	chromosome	solute carrier family 19 member 2 [Source:HGNC Symbol;Acc:HGNC:10938]	ENSG00000117479.15	SLC19A2	10560	0.599	2.37	44.3	2.56e-10	2.15e-09	9.59
5	179862066	179907859	45794	-	ENSG00000197226	TBC1D9B	protein_coding	chromosome	TBC1 domain family member 9B [Source:HGNC Symbol;Acc:HGNC:29097]	ENSG00000197226.12	TBC1D9B	23061	-0.404	5.3	44.3	2.56e-10	2.15e-09	9.59
4	15960245	15969309	9065	-	ENSG00000137441	FGFBP2	protein_coding	chromosome	fibroblast growth factor binding protein 2 [Source:HGNC Symbol;Acc:HGNC:29451]	ENSG00000137441.8	FGFBP2	83888	-1.08	5.43	44.3	2.6e-10	2.18e-09	9.59
17	75032575	75065889	33315	+	ENSG00000180901	KCTD2	protein_coding	chromosome	potassium channel tetramerization domain containing 2 [Source:HGNC Symbol;Acc:HGNC:21294]	ENSG00000180901.11	KCTD2	23510	0.307	6.11	44.3	2.61e-10	2.19e-09	9.58
11	117232625	117286454	53830	+	ENSG00000167257	RNF214	protein_coding	chromosome	ring finger protein 214 [Source:HGNC Symbol;Acc:HGNC:25335]	ENSG00000167257.11	RNF214	257160	-0.439	3.17	44.2	2.62e-10	2.2e-09	9.58
1	39955112	39969968	14857	+	ENSG00000168389	MFSD2A	protein_coding	chromosome	major facilitator superfamily domain containing 2A [Source:HGNC Symbol;Acc:HGNC:25897]	ENSG00000168389.17	MFSD2A	84879	-0.734	1.6	44.2	2.66e-10	2.23e-09	9.58
8	8317736	8386439	68704	-	ENSG00000275342	PRAG1	protein_coding	chromosome	PEAK1 related, kinase-activating pseudokinase 1 [Source:HGNC Symbol;Acc:HGNC:25438]	ENSG00000275342.5	PRAG1	157285	-0.837	1.25	44.2	2.66e-10	2.23e-09	9.57
7	37848597	37900397	51801	+	ENSG00000086288	NME8	protein_coding	chromosome	NME/NM23 family member 8 [Source:HGNC Symbol;Acc:HGNC:16473]	ENSG00000086288.12	NME8	51314	0.74	3.44	44.2	2.71e-10	2.27e-09	9.57
19	14031762	14053218	21457	+	ENSG00000104998	IL27RA	protein_coding	chromosome	interleukin 27 receptor subunit alpha [Source:HGNC Symbol;Acc:HGNC:17290]	ENSG00000104998.4	IL27RA	9466	-0.519	5.34	44.2	2.72e-10	2.27e-09	9.57
5	139341587	139369720	28134	+	ENSG00000120727	PAIP2	protein_coding	chromosome	poly(A) binding protein interacting protein 2 [Source:HGNC Symbol;Acc:HGNC:17970]	ENSG00000120727.13	PAIP2	51247	0.314	7.68	44.1	2.75e-10	2.3e-09	9.56
5	50396192	50443248	47057	-	ENSG00000170571	EMB	protein_coding	chromosome	embigin [Source:HGNC Symbol;Acc:HGNC:30465]	ENSG00000170571.12	EMB	133418	0.664	8.16	44.1	2.77e-10	2.32e-09	9.56
9	35649295	35650950	1656	-	ENSG00000137078	SIT1	protein_coding	chromosome	signaling threshold regulating transmembrane adaptor 1 [Source:HGNC Symbol;Acc:HGNC:17710]	ENSG00000137078.9	SIT1	27240	-0.793	3.78	44.1	2.78e-10	2.32e-09	9.56
X	69160851	69165793	4943	-	ENSG00000181191	PJA1	protein_coding	chromosome	praja ring finger ubiquitin ligase 1 [Source:HGNC Symbol;Acc:HGNC:16648]	ENSG00000181191.11	PJA1	64219	-0.766	2.71	44.1	2.79e-10	2.33e-09	9.55
8	58411359	58451501	40143	+	ENSG00000215114	UBXN2B	protein_coding	chromosome	UBX domain protein 2B [Source:HGNC Symbol;Acc:HGNC:27035]	ENSG00000215114.9	UBXN2B	137886	0.593	7.29	44.1	2.79e-10	2.33e-09	9.55
7	149285281	149297312	12032	+	ENSG00000244560	AC004890.2	transcribed_unprocessed_pseudogene	chromosome	zinc finger protein pseudogene	ENSG00000244560.7	AC004890.2	NA	-1.02	1.18	44.1	2.79e-10	2.33e-09	9.55
7	149872968	149891204	18237	+	ENSG00000171130	ATP6V0E2	protein_coding	chromosome	ATPase H+ transporting V0 subunit e2 [Source:HGNC Symbol;Acc:HGNC:21723]	ENSG00000171130.18	ATP6V0E2	155066	-0.844	3.15	44.1	2.8e-10	2.33e-09	9.55
16	19410496	19499113	88618	+	ENSG00000103534	TMC5	protein_coding	chromosome	transmembrane channel like 5 [Source:HGNC Symbol;Acc:HGNC:22999]	ENSG00000103534.17	TMC5	79838	1.33	0.0581	44.1	2.81e-10	2.34e-09	9.55
9	136428619	136439845	11227	-	ENSG00000148384	INPP5E	protein_coding	chromosome	inositol polyphosphate-5-phosphatase E [Source:HGNC Symbol;Acc:HGNC:21474]	ENSG00000148384.13	INPP5E	56623	-0.567	2.14	44.1	2.81e-10	2.34e-09	9.55
12	31959370	31993107	33738	+	ENSG00000174718	RESF1	protein_coding	chromosome	retroelement silencing factor 1 [Source:HGNC Symbol;Acc:HGNC:25559]	ENSG00000174718.12	RESF1	55196	0.598	9.48	44.1	2.81e-10	2.34e-09	9.55
X	154401236	154412112	10877	-	ENSG00000013563	DNASE1L1	protein_coding	chromosome	deoxyribonuclease 1 like 1 [Source:HGNC Symbol;Acc:HGNC:2957]	ENSG00000013563.14	DNASE1L1	1774	0.431	5.59	44.1	2.82e-10	2.34e-09	9.55
X	129738974	129769536	30563	+	ENSG00000122121	XPNPEP2	protein_coding	chromosome	X-prolyl aminopeptidase 2 [Source:HGNC Symbol;Acc:HGNC:12823]	ENSG00000122121.11	XPNPEP2	7512	-1.02	-0.0466	44	2.84e-10	2.36e-09	9.55
5	135333900	135399914	66015	-	ENSG00000113648	H2AFY	protein_coding	chromosome	H2A histone family member Y [Source:HGNC Symbol;Acc:HGNC:4740]	ENSG00000113648.16	H2AFY	9555	0.409	8.31	44	2.86e-10	2.37e-09	9.54
2	175923882	176002839	78958	-	ENSG00000144320	LNPK	protein_coding	chromosome	lunapark, ER junction formation factor [Source:HGNC Symbol;Acc:HGNC:21610]	ENSG00000144320.14	LNPK	80856	0.811	4.67	44	2.86e-10	2.37e-09	9.54
14	104800596	104804712	4117	+	ENSG00000179627	ZBTB42	protein_coding	chromosome	zinc finger and BTB domain containing 42 [Source:HGNC Symbol;Acc:HGNC:32550]	ENSG00000179627.10	ZBTB42	100128927	-0.852	0.885	44	2.86e-10	2.37e-09	9.54
12	133037292	133063304	26013	+	ENSG00000198040	ZNF84	protein_coding	chromosome	zinc finger protein 84 [Source:HGNC Symbol;Acc:HGNC:13159]	ENSG00000198040.10	ZNF84	7637	-0.551	3.46	44	2.86e-10	2.37e-09	9.54
20	45325288	45348424	23137	-	ENSG00000124145	SDC4	protein_coding	chromosome	syndecan 4 [Source:HGNC Symbol;Acc:HGNC:10661]	ENSG00000124145.6	SDC4	6385	0.818	1.93	44	2.91e-10	2.41e-09	9.54
7	100119634	100125508	5875	+	ENSG00000166997	CNPY4	protein_coding	chromosome	canopy FGF signaling regulator 4 [Source:HGNC Symbol;Acc:HGNC:28631]	ENSG00000166997.8	CNPY4	245812	-0.387	3.59	44	2.91e-10	2.41e-09	9.54
3	50320027	50328251	8225	-	ENSG00000114383	TUSC2	protein_coding	chromosome	tumor suppressor 2, mitochondrial calcium regulator [Source:HGNC Symbol;Acc:HGNC:17034]	ENSG00000114383.10	TUSC2	11334	0.291	5.34	44	2.94e-10	2.43e-09	9.53
16	57542643	57591681	49039	+	ENSG00000159618	ADGRG5	protein_coding	chromosome	adhesion G protein-coupled receptor G5 [Source:HGNC Symbol;Acc:HGNC:19010]	ENSG00000159618.16	ADGRG5	221188	-0.904	3.27	43.9	2.97e-10	2.46e-09	9.53
6	106629578	106668417	38840	+	ENSG00000130348	QRSL1	protein_coding	chromosome	glutaminyl-tRNA amidotransferase subunit QRSL1 [Source:HGNC Symbol;Acc:HGNC:21020]	ENSG00000130348.11	QRSL1	55278	-0.462	3.44	43.9	2.99e-10	2.47e-09	9.52
1	150282543	150287093	4551	+	ENSG00000159208	CIART	protein_coding	chromosome	circadian associated repressor of transcription [Source:HGNC Symbol;Acc:HGNC:25200]	ENSG00000159208.16	CIART	148523	0.548	1.43	43.9	2.99e-10	2.47e-09	9.52
9	128455186	128501292	46107	+	ENSG00000136811	ODF2	protein_coding	chromosome	outer dense fiber of sperm tails 2 [Source:HGNC Symbol;Acc:HGNC:8114]	ENSG00000136811.16	ODF2	4957	-0.371	4.1	43.9	3.03e-10	2.5e-09	9.52
19	53467733	53496255	28523	+	ENSG00000198346	ZNF813	protein_coding	chromosome	zinc finger protein 813 [Source:HGNC Symbol;Acc:HGNC:33257]	ENSG00000198346.11	ZNF813	126017	-0.512	2.03	43.9	3.03e-10	2.5e-09	9.52
CHR_HSCHR17_7_CTG4	38506329	38530590	24262	+	ENSG00000275851	MLLT6	protein_coding	chromosome	MLLT6, PHD finger containing [Source:HGNC Symbol;Acc:HGNC:7138]	ENSG00000275851.4	MLLT6	4302	-0.499	7.27	43.9	3.03e-10	2.5e-09	9.52
2	231961245	232344350	383106	+	ENSG00000144535	DIS3L2	protein_coding	chromosome	DIS3 like 3'-5' exoribonuclease 2 [Source:HGNC Symbol;Acc:HGNC:28648]	ENSG00000144535.19	DIS3L2	129563	-0.594	2.91	43.8	3.1e-10	2.56e-09	9.51
1	236142505	236221865	79361	+	ENSG00000077585	GPR137B	protein_coding	chromosome	G protein-coupled receptor 137B [Source:HGNC Symbol;Acc:HGNC:11862]	ENSG00000077585.14	GPR137B	7107	-0.681	2.98	43.8	3.12e-10	2.57e-09	9.51
20	4852356	5010293	157938	-	ENSG00000089057	SLC23A2	protein_coding	chromosome	solute carrier family 23 member 2 [Source:HGNC Symbol;Acc:HGNC:10973]	ENSG00000089057.15	SLC23A2	9962	-0.54	4.34	43.8	3.14e-10	2.58e-09	9.5
16	8621683	8649654	27972	+	ENSG00000067365	METTL22	protein_coding	chromosome	methyltransferase like 22 [Source:HGNC Symbol;Acc:HGNC:28368]	ENSG00000067365.14	METTL22	79091	0.456	3.95	43.8	3.15e-10	2.59e-09	9.5
1	11919591	11926428	6838	-	ENSG00000116685	KIAA2013	protein_coding	chromosome	KIAA2013 [Source:HGNC Symbol;Acc:HGNC:28513]	ENSG00000116685.16	KIAA2013	90231	0.479	6.28	43.8	3.18e-10	2.61e-09	9.5
16	21597218	21657473	60256	+	ENSG00000197006	METTL9	protein_coding	chromosome	methyltransferase like 9 [Source:HGNC Symbol;Acc:HGNC:24586]	ENSG00000197006.14	METTL9	51108	0.642	7.96	43.8	3.18e-10	2.61e-09	9.5
18	79679801	79756623	76823	+	ENSG00000060069	CTDP1	protein_coding	chromosome	CTD phosphatase subunit 1 [Source:HGNC Symbol;Acc:HGNC:2498]	ENSG00000060069.16	CTDP1	9150	0.497	4.42	43.8	3.22e-10	2.64e-09	9.49
12	129013336	129016663	3328	+	ENSG00000256581	NLRP9P1	unprocessed_pseudogene	chromosome	NLR family pyrin domain containing 9 pseudogene 1 [Source:HGNC Symbol;Acc:HGNC:29888]	ENSG00000256581.1	NLRP9P1	NA	0.816	1.43	43.7	3.24e-10	2.66e-09	9.49
17	50719565	50756219	36655	+	ENSG00000108848	LUC7L3	protein_coding	chromosome	LUC7 like 3 pre-mRNA splicing factor [Source:HGNC Symbol;Acc:HGNC:24309]	ENSG00000108848.16	LUC7L3	51747	-0.35	7.41	43.7	3.25e-10	2.67e-09	9.49
2	71182738	71227103	44366	-	ENSG00000124374	PAIP2B	protein_coding	chromosome	poly(A) binding protein interacting protein 2B [Source:HGNC Symbol;Acc:HGNC:29200]	ENSG00000124374.9	PAIP2B	400961	-0.707	1.22	43.7	3.28e-10	2.69e-09	9.48
1	196651878	196747504	95627	+	ENSG00000000971	CFH	protein_coding	chromosome	complement factor H [Source:HGNC Symbol;Acc:HGNC:4883]	ENSG00000000971.15	CFH	3075	-1.03	2.09	43.7	3.29e-10	2.7e-09	9.48
15	82130233	82262734	132502	-	ENSG00000140598	EFL1	protein_coding	chromosome	elongation factor like GTPase 1 [Source:HGNC Symbol;Acc:HGNC:25789]	ENSG00000140598.15	EFL1	79631	-0.431	3.5	43.7	3.32e-10	2.72e-09	9.48
4	25312774	25370383	57610	+	ENSG00000168228	ZCCHC4	protein_coding	chromosome	zinc finger CCHC-type containing 4 [Source:HGNC Symbol;Acc:HGNC:22917]	ENSG00000168228.15	ZCCHC4	29063	-0.447	2	43.7	3.33e-10	2.73e-09	9.48
X	153802166	153830565	28400	-	ENSG00000067840	PDZD4	protein_coding	chromosome	PDZ domain containing 4 [Source:HGNC Symbol;Acc:HGNC:21167]	ENSG00000067840.12	PDZD4	57595	-1.02	3.36	43.7	3.34e-10	2.73e-09	9.48
19	10133345	10231286	97942	-	ENSG00000130816	DNMT1	protein_coding	chromosome	DNA methyltransferase 1 [Source:HGNC Symbol;Acc:HGNC:2976]	ENSG00000130816.16	DNMT1	1786	-0.584	4.46	43.6	3.39e-10	2.77e-09	9.47
17	50693198	50707914	14717	-	ENSG00000154945	ANKRD40	protein_coding	chromosome	ankyrin repeat domain 40 [Source:HGNC Symbol;Acc:HGNC:28233]	ENSG00000154945.7	ANKRD40	91369	-0.406	4.11	43.6	3.39e-10	2.77e-09	9.47
14	34752731	34875647	122917	-	ENSG00000198604	BAZ1A	protein_coding	chromosome	bromodomain adjacent to zinc finger domain 1A [Source:HGNC Symbol;Acc:HGNC:960]	ENSG00000198604.11	BAZ1A	11177	0.577	8.08	43.6	3.46e-10	2.82e-09	9.46
17	4143168	4187310	44143	+	ENSG00000167740	CYB5D2	protein_coding	chromosome	cytochrome b5 domain containing 2 [Source:HGNC Symbol;Acc:HGNC:28471]	ENSG00000167740.9	CYB5D2	124936	0.487	2.84	43.6	3.47e-10	2.83e-09	9.46
19	19645198	19663676	18479	-	ENSG00000105726	ATP13A1	protein_coding	chromosome	ATPase 13A1 [Source:HGNC Symbol;Acc:HGNC:24215]	ENSG00000105726.17	ATP13A1	57130	-0.541	4.51	43.6	3.5e-10	2.85e-09	9.46
1	84479259	84498352	19094	+	ENSG00000117133	RPF1	protein_coding	chromosome	ribosome production factor 1 homolog [Source:HGNC Symbol;Acc:HGNC:30350]	ENSG00000117133.11	RPF1	80135	-0.266	4.64	43.5	3.56e-10	2.9e-09	9.45
12	49636499	49708165	71667	-	ENSG00000161791	FMNL3	protein_coding	chromosome	formin like 3 [Source:HGNC Symbol;Acc:HGNC:23698]	ENSG00000161791.14	FMNL3	91010	-0.723	3.87	43.5	3.56e-10	2.9e-09	9.45
20	62231922	62296213	64292	+	ENSG00000130703	OSBPL2	protein_coding	chromosome	oxysterol binding protein like 2 [Source:HGNC Symbol;Acc:HGNC:15761]	ENSG00000130703.16	OSBPL2	9885	0.386	6.61	43.5	3.58e-10	2.91e-09	9.45
11	7513298	7657127	143830	+	ENSG00000166387	PPFIBP2	protein_coding	chromosome	PPFIA binding protein 2 [Source:HGNC Symbol;Acc:HGNC:9250]	ENSG00000166387.13	PPFIBP2	8495	-0.699	3.81	43.5	3.59e-10	2.92e-09	9.44
22	30262829	30266851	4023	-	ENSG00000099985	OSM	protein_coding	chromosome	oncostatin M [Source:HGNC Symbol;Acc:HGNC:8506]	ENSG00000099985.4	OSM	5008	1.05	4.94	43.5	3.6e-10	2.92e-09	9.44
11	59511368	59520703	9336	+	ENSG00000172742	OR4D9	protein_coding	chromosome	olfactory receptor family 4 subfamily D member 9 [Source:HGNC Symbol;Acc:HGNC:15178]	ENSG00000172742.5	OR4D9	390199	0.553	1.53	43.5	3.63e-10	2.95e-09	9.44
8	33485182	33501262	16081	+	ENSG00000198042	MAK16	protein_coding	chromosome	MAK16 homolog [Source:HGNC Symbol;Acc:HGNC:13703]	ENSG00000198042.11	MAK16	84549	-0.533	2.95	43.4	3.67e-10	2.98e-09	9.44
11	3892398	3892887	490	-	ENSG00000230593	PPIAP40	processed_pseudogene	chromosome	peptidylprolyl isomerase A pseudogene 40 [Source:HGNC Symbol;Acc:HGNC:53664]	ENSG00000230593.3	PPIAP40	NA	0.704	0.884	43.4	3.67e-10	2.98e-09	9.44
X	149476988	149521096	44109	-	ENSG00000010404	IDS	protein_coding	chromosome	iduronate 2-sulfatase [Source:HGNC Symbol;Acc:HGNC:5389]	ENSG00000010404.18	IDS	3423	0.499	8.56	43.4	3.68e-10	2.99e-09	9.43
7	157335381	157417439	82059	+	ENSG00000105993	DNAJB6	protein_coding	chromosome	DnaJ heat shock protein family (Hsp40) member B6 [Source:HGNC Symbol;Acc:HGNC:14888]	ENSG00000105993.15	DNAJB6	10049	0.387	6.92	43.4	3.69e-10	2.99e-09	9.43
9	133471094	133479127	8034	-	ENSG00000160326	SLC2A6	protein_coding	chromosome	solute carrier family 2 member 6 [Source:HGNC Symbol;Acc:HGNC:11011]	ENSG00000160326.14	SLC2A6	11182	-0.801	3.69	43.4	3.69e-10	2.99e-09	9.43
X	101397803	101408012	10210	-	ENSG00000102393	GLA	protein_coding	chromosome	galactosidase alpha [Source:HGNC Symbol;Acc:HGNC:4296]	ENSG00000102393.10	GLA	2717	0.333	5.3	43.4	3.7e-10	3e-09	9.43
17	78378649	78425114	46466	+	ENSG00000087157	PGS1	protein_coding	chromosome	phosphatidylglycerophosphate synthase 1 [Source:HGNC Symbol;Acc:HGNC:30029]	ENSG00000087157.19	PGS1	9489	0.824	7.31	43.4	3.71e-10	3e-09	9.43
6	3153666	3157544	3879	-	ENSG00000137267	TUBB2A	protein_coding	chromosome	tubulin beta 2A class IIa [Source:HGNC Symbol;Acc:HGNC:12412]	ENSG00000137267.6	TUBB2A	7280	1.46	1.33	43.4	3.78e-10	3.05e-09	9.42
11	72002864	72080693	77830	-	ENSG00000137497	NUMA1	protein_coding	chromosome	nuclear mitotic apparatus protein 1 [Source:HGNC Symbol;Acc:HGNC:8059]	ENSG00000137497.17	NUMA1	4926	-0.328	6.17	43.4	3.78e-10	3.05e-09	9.42
X	102651092	102659083	7992	+	ENSG00000198932	GPRASP1	protein_coding	chromosome	G protein-coupled receptor associated sorting protein 1 [Source:HGNC Symbol;Acc:HGNC:24834]	ENSG00000198932.13	GPRASP1	9737	-1.03	2.65	43.4	3.78e-10	3.05e-09	9.42
1	51236273	51273447	37175	+	ENSG00000123091	RNF11	protein_coding	chromosome	ring finger protein 11 [Source:HGNC Symbol;Acc:HGNC:10056]	ENSG00000123091.5	RNF11	26994	0.485	6.75	43.4	3.8e-10	3.07e-09	9.42
11	14277922	14364506	86585	-	ENSG00000133818	RRAS2	protein_coding	chromosome	RAS related 2 [Source:HGNC Symbol;Acc:HGNC:17271]	ENSG00000133818.14	RRAS2	22800	-0.66	2.78	43.3	3.83e-10	3.09e-09	9.42
12	68842197	68971570	129374	-	ENSG00000135678	CPM	protein_coding	chromosome	carboxypeptidase M [Source:HGNC Symbol;Acc:HGNC:2311]	ENSG00000135678.12	CPM	1368	0.626	3.36	43.3	3.86e-10	3.11e-09	9.41
6	157381133	157678157	297025	+	ENSG00000175048	ZDHHC14	protein_coding	chromosome	zinc finger DHHC-type containing 14 [Source:HGNC Symbol;Acc:HGNC:20341]	ENSG00000175048.17	ZDHHC14	79683	-0.831	1.05	43.3	3.87e-10	3.12e-09	9.41
12	104303739	104305205	1467	+	ENSG00000255150	EID3	protein_coding	chromosome	EP300 interacting inhibitor of differentiation 3 [Source:HGNC Symbol;Acc:HGNC:32961]	ENSG00000255150.2	EID3	493861	-0.71	0.684	43.3	3.88e-10	3.12e-09	9.41
15	101297142	101525202	228061	-	ENSG00000140479	PCSK6	protein_coding	chromosome	proprotein convertase subtilisin/kexin type 6 [Source:HGNC Symbol;Acc:HGNC:8569]	ENSG00000140479.17	PCSK6	5046	0.828	3.94	43.3	3.89e-10	3.14e-09	9.41
1	214281102	214337131	56030	+	ENSG00000143499	SMYD2	protein_coding	chromosome	SET and MYND domain containing 2 [Source:HGNC Symbol;Acc:HGNC:20982]	ENSG00000143499.14	SMYD2	56950	-0.409	4	43.3	3.91e-10	3.15e-09	9.41
2	200973718	201071671	97954	-	ENSG00000155744	FAM126B	protein_coding	chromosome	family with sequence similarity 126 member B [Source:HGNC Symbol;Acc:HGNC:28593]	ENSG00000155744.9	FAM126B	285172	0.81	7.71	43.3	3.91e-10	3.15e-09	9.41
20	35455164	35519280	64117	+	ENSG00000126001	CEP250	protein_coding	chromosome	centrosomal protein 250 [Source:HGNC Symbol;Acc:HGNC:1859]	ENSG00000126001.16	CEP250	11190	-0.495	5.15	43.3	3.92e-10	3.15e-09	9.41
18	63327726	63367228	39503	-	ENSG00000119537	KDSR	protein_coding	chromosome	3-ketodihydrosphingosine reductase [Source:HGNC Symbol;Acc:HGNC:4021]	ENSG00000119537.18	KDSR	2531	-0.413	3.71	43.3	3.96e-10	3.18e-09	9.4
13	97221434	97394120	172687	+	ENSG00000139793	MBNL2	protein_coding	chromosome	muscleblind like splicing regulator 2 [Source:HGNC Symbol;Acc:HGNC:16746]	ENSG00000139793.18	MBNL2	10150	-0.503	3.36	43.3	3.97e-10	3.18e-09	9.4
X	56818298	56995827	177530	-	ENSG00000204271	SPIN3	protein_coding	chromosome	spindlin family member 3 [Source:HGNC Symbol;Acc:HGNC:27272]	ENSG00000204271.13	SPIN3	169981	-0.593	2.51	43.3	3.97e-10	3.18e-09	9.4
2	215942584	216034096	91513	-	ENSG00000118242	MREG	protein_coding	chromosome	melanoregulin [Source:HGNC Symbol;Acc:HGNC:25478]	ENSG00000118242.16	MREG	55686	0.631	2.12	43.2	4e-10	3.21e-09	9.4
10	119104086	119137984	33899	+	ENSG00000119979	DENND10	protein_coding	chromosome	DENN domain containing 10 [Source:HGNC Symbol;Acc:HGNC:31793]	ENSG00000119979.18	DENND10	404636	0.445	6.86	43.2	4e-10	3.21e-09	9.4
8	28890395	29064764	174370	+	ENSG00000147421	HMBOX1	protein_coding	chromosome	homeobox containing 1 [Source:HGNC Symbol;Acc:HGNC:26137]	ENSG00000147421.18	HMBOX1	79618	-0.309	3.43	43.2	4e-10	3.21e-09	9.4
17	9910609	10198551	287943	-	ENSG00000007237	GAS7	protein_coding	chromosome	growth arrest specific 7 [Source:HGNC Symbol;Acc:HGNC:4169]	ENSG00000007237.18	GAS7	8522	0.821	7.96	43.2	4.02e-10	3.22e-09	9.4
11	63536808	63546462	9655	+	ENSG00000133321	PLAAT4	protein_coding	chromosome	phospholipase A and acyltransferase 4 [Source:HGNC Symbol;Acc:HGNC:9869]	ENSG00000133321.11	PLAAT4	5920	-0.91	5.92	43.2	4.02e-10	3.22e-09	9.4
21	39377698	39428528	50831	+	ENSG00000182093	GET1	protein_coding	chromosome	guided entry of tail-anchored proteins factor 1 [Source:HGNC Symbol;Acc:HGNC:12790]	ENSG00000182093.16	GET1	7485	0.37	4.06	43.2	4.03e-10	3.23e-09	9.39
10	93306429	93482334	175906	-	ENSG00000138119	MYOF	protein_coding	chromosome	myoferlin [Source:HGNC Symbol;Acc:HGNC:3656]	ENSG00000138119.17	MYOF	26509	-0.952	4.1	43.2	4.05e-10	3.24e-09	9.39
6	109462594	109483237	20644	-	ENSG00000112365	ZBTB24	protein_coding	chromosome	zinc finger and BTB domain containing 24 [Source:HGNC Symbol;Acc:HGNC:21143]	ENSG00000112365.4	ZBTB24	9841	-0.339	3.56	43.2	4.08e-10	3.26e-09	9.39
19	42230190	42242625	12436	-	ENSG00000105723	GSK3A	protein_coding	chromosome	glycogen synthase kinase 3 alpha [Source:HGNC Symbol;Acc:HGNC:4616]	ENSG00000105723.12	GSK3A	2931	0.262	6.24	43.2	4.13e-10	3.3e-09	9.38
3	68004247	68545621	541375	+	ENSG00000183662	TAFA1	protein_coding	chromosome	TAFA chemokine like family member 1 [Source:HGNC Symbol;Acc:HGNC:21587]	ENSG00000183662.11	TAFA1	407738	-1.65	-0.346	43.1	4.15e-10	3.31e-09	9.38
4	78551747	78610451	58705	+	ENSG00000138772	ANXA3	protein_coding	chromosome	annexin A3 [Source:HGNC Symbol;Acc:HGNC:541]	ENSG00000138772.13	ANXA3	306	1.09	8.3	43.1	4.16e-10	3.32e-09	9.38
11	105995623	106022403	26781	-	ENSG00000170903	MSANTD4	protein_coding	chromosome	Myb/SANT DNA binding domain containing 4 with coiled-coils [Source:HGNC Symbol;Acc:HGNC:29383]	ENSG00000170903.11	MSANTD4	84437	-0.504	3.14	43.1	4.22e-10	3.37e-09	9.37
19	57578456	57593890	15435	+	ENSG00000171649	ZIK1	protein_coding	chromosome	zinc finger protein interacting with K protein 1 [Source:HGNC Symbol;Acc:HGNC:33104]	ENSG00000171649.12	ZIK1	284307	-0.698	1.43	43.1	4.25e-10	3.39e-09	9.37
1	153357854	153361023	3170	+	ENSG00000163220	S100A9	protein_coding	chromosome	S100 calcium binding protein A9 [Source:HGNC Symbol;Acc:HGNC:10499]	ENSG00000163220.11	S100A9	6280	0.847	14.1	43.1	4.28e-10	3.41e-09	9.37
X	56729241	56819179	89939	+	ENSG00000204272	NBDY	protein_coding	chromosome	negative regulator of P-body association [Source:HGNC Symbol;Acc:HGNC:50713]	ENSG00000204272.13	NBDY	550643	-0.599	3.17	43.1	4.28e-10	3.41e-09	9.37
X	102599168	102604159	4992	+	ENSG00000125962	ARMCX5	protein_coding	chromosome	armadillo repeat containing X-linked 5 [Source:HGNC Symbol;Acc:HGNC:25772]	ENSG00000125962.14	ARMCX5	64860	-0.497	2.65	43	4.42e-10	3.51e-09	9.35
11	826144	831991	5848	+	ENSG00000177685	CRACR2B	protein_coding	chromosome	calcium release activated channel regulator 2B [Source:HGNC Symbol;Acc:HGNC:28703]	ENSG00000177685.17	CRACR2B	283229	1.06	1.74	43	4.42e-10	3.51e-09	9.35
9	83739425	83829516	90092	-	ENSG00000165113	GKAP1	protein_coding	chromosome	G kinase anchoring protein 1 [Source:HGNC Symbol;Acc:HGNC:17496]	ENSG00000165113.13	GKAP1	80318	0.495	2.22	43	4.43e-10	3.52e-09	9.35
12	113422380	113438276	15897	+	ENSG00000139410	SDSL	protein_coding	chromosome	serine dehydratase like [Source:HGNC Symbol;Acc:HGNC:30404]	ENSG00000139410.15	SDSL	113675	-1.14	0.134	43	4.45e-10	3.53e-09	9.35
21	14216130	14228372	12243	+	ENSG00000185272	RBM11	protein_coding	chromosome	RNA binding motif protein 11 [Source:HGNC Symbol;Acc:HGNC:9897]	ENSG00000185272.14	RBM11	54033	0.831	0.978	43	4.45e-10	3.53e-09	9.35
8	133237171	133302022	64852	-	ENSG00000104419	NDRG1	protein_coding	chromosome	N-myc downstream regulated 1 [Source:HGNC Symbol;Acc:HGNC:7679]	ENSG00000104419.14	NDRG1	10397	0.409	6.69	43	4.49e-10	3.56e-09	9.35
6	13357830	13487662	129833	-	ENSG00000145990	GFOD1	protein_coding	chromosome	glucose-fructose oxidoreductase domain containing 1 [Source:HGNC Symbol;Acc:HGNC:21096]	ENSG00000145990.11	GFOD1	54438	0.776	3.83	43	4.5e-10	3.56e-09	9.35
11	93144174	93197991	53818	-	ENSG00000180773	SLC36A4	protein_coding	chromosome	solute carrier family 36 member 4 [Source:HGNC Symbol;Acc:HGNC:19660]	ENSG00000180773.15	SLC36A4	120103	0.68	4.36	42.9	4.55e-10	3.6e-09	9.34
10	110207605	110287365	79761	+	ENSG00000119950	MXI1	protein_coding	chromosome	MAX interactor 1, dimerization protein [Source:HGNC Symbol;Acc:HGNC:7534]	ENSG00000119950.21	MXI1	4601	0.718	5.19	42.9	4.61e-10	3.65e-09	9.34
12	95972662	95996365	23704	-	ENSG00000084110	HAL	protein_coding	chromosome	histidine ammonia-lyase [Source:HGNC Symbol;Acc:HGNC:4806]	ENSG00000084110.11	HAL	3034	0.78	7.26	42.9	4.68e-10	3.7e-09	9.33
4	94207611	94291292	83682	+	ENSG00000163104	SMARCAD1	protein_coding	chromosome	SWI/SNF-related, matrix-associated actin-dependent regulator of chromatin, subfamily a, containing DEAD/H box 1 [Source:HGNC Symbol;Acc:HGNC:18398]	ENSG00000163104.17	SMARCAD1	56916	-0.729	3.65	42.9	4.68e-10	3.7e-09	9.33
1	202724495	202809470	84976	-	ENSG00000117139	KDM5B	protein_coding	chromosome	lysine demethylase 5B [Source:HGNC Symbol;Acc:HGNC:18039]	ENSG00000117139.17	KDM5B	10765	0.381	5.45	42.9	4.7e-10	3.72e-09	9.33
13	31134973	31162388	27416	-	ENSG00000120694	HSPH1	protein_coding	chromosome	heat shock protein family H (Hsp110) member 1 [Source:HGNC Symbol;Acc:HGNC:16969]	ENSG00000120694.20	HSPH1	10808	-0.564	4.6	42.8	4.72e-10	3.72e-09	9.33
7	151211484	151227205	15722	-	ENSG00000033050	ABCF2	protein_coding	chromosome	ATP binding cassette subfamily F member 2 [Source:HGNC Symbol;Acc:HGNC:71]	ENSG00000033050.9	ABCF2	10061	-0.44	4.2	42.8	4.83e-10	3.81e-09	9.32
10	25016612	25026664	10053	+	ENSG00000185875	THNSL1	protein_coding	chromosome	threonine synthase like 1 [Source:HGNC Symbol;Acc:HGNC:26160]	ENSG00000185875.13	THNSL1	79896	-0.762	1.02	42.8	4.83e-10	3.81e-09	9.32
CHR_HSCHR7_1_CTG6	141656728	141702156	45429	-	ENSG00000262599	DENND11	protein_coding	chromosome	DENN domain containing 11 [Source:HGNC Symbol;Acc:HGNC:29472]	ENSG00000262599.5	DENND11	57189	-0.789	4.06	42.8	4.89e-10	3.86e-09	9.31
9	134317098	134440585	123488	+	ENSG00000186350	RXRA	protein_coding	chromosome	retinoid X receptor alpha [Source:HGNC Symbol;Acc:HGNC:10477]	ENSG00000186350.12	RXRA	6256	0.422	7.07	42.7	4.95e-10	3.9e-09	9.31
17	38800441	38825355	24915	-	ENSG00000273559	CWC25	protein_coding	chromosome	CWC25 spliceosome associated protein homolog [Source:HGNC Symbol;Acc:HGNC:25989]	ENSG00000273559.5	CWC25	54883	0.41	6.04	42.7	4.98e-10	3.92e-09	9.3
1	175156986	175192999	36014	-	ENSG00000235750	KIAA0040	protein_coding	chromosome	KIAA0040 [Source:HGNC Symbol;Acc:HGNC:28950]	ENSG00000235750.10	KIAA0040	9674	0.526	8.24	42.7	5.03e-10	3.96e-09	9.3
CHR_HSCHR19_4_CTG3_1	54309794	54314056	4263	-	ENSG00000278402	AC008984.5	unprocessed_pseudogene	chromosome	leukocyte immunoglobulin-like receptor, subfamily A pseudogene	ENSG00000278402.1	AC008984.5	NA	0.988	1.38	42.7	5.03e-10	3.96e-09	9.3
6	89080751	89085160	4410	+	ENSG00000146278	PNRC1	protein_coding	chromosome	proline rich nuclear receptor coactivator 1 [Source:HGNC Symbol;Acc:HGNC:17278]	ENSG00000146278.11	PNRC1	10957	0.524	8.51	42.7	5.04e-10	3.96e-09	9.3
22	39499432	39518132	18701	+	ENSG00000100335	MIEF1	protein_coding	chromosome	mitochondrial elongation factor 1 [Source:HGNC Symbol;Acc:HGNC:25979]	ENSG00000100335.15	MIEF1	54471	-0.365	4.53	42.7	5.06e-10	3.98e-09	9.3
17	80101556	80119881	18326	+	ENSG00000171298	GAA	protein_coding	chromosome	glucosidase alpha, acid [Source:HGNC Symbol;Acc:HGNC:4065]	ENSG00000171298.13	GAA	2548	0.514	5.67	42.6	5.18e-10	4.07e-09	9.29
2	25926598	25982749	56152	-	ENSG00000084731	KIF3C	protein_coding	chromosome	kinesin family member 3C [Source:HGNC Symbol;Acc:HGNC:6321]	ENSG00000084731.15	KIF3C	3797	0.582	3.61	42.6	5.2e-10	4.09e-09	9.28
16	85169525	85676204	506680	+	ENSG00000131149	GSE1	protein_coding	chromosome	Gse1 coiled-coil protein [Source:HGNC Symbol;Acc:HGNC:28979]	ENSG00000131149.19	GSE1	23199	-0.566	4.11	42.6	5.3e-10	4.16e-09	9.28
X	102712176	102717733	5558	+	ENSG00000158301	GPRASP2	protein_coding	chromosome	G protein-coupled receptor associated sorting protein 2 [Source:HGNC Symbol;Acc:HGNC:25169]	ENSG00000158301.18	GPRASP2	114928	-0.814	-0.366	42.6	5.32e-10	4.17e-09	9.27
1	184051651	184123978	72328	+	ENSG00000198860	TSEN15	protein_coding	chromosome	tRNA splicing endonuclease subunit 15 [Source:HGNC Symbol;Acc:HGNC:16791]	ENSG00000198860.12	TSEN15	116461	-0.422	3.85	42.6	5.33e-10	4.18e-09	9.27
6	26251651	26253710	2060	+	ENSG00000275713	HIST1H2BH	protein_coding	chromosome	histone cluster 1 H2B family member h [Source:HGNC Symbol;Acc:HGNC:4755]	ENSG00000275713.2	HIST1H2BH	8345	-0.898	1.6	42.6	5.33e-10	4.18e-09	9.27
5	90458209	90474771	16563	-	ENSG00000176055	MBLAC2	protein_coding	chromosome	metallo-beta-lactamase domain containing 2 [Source:HGNC Symbol;Acc:HGNC:33711]	ENSG00000176055.10	MBLAC2	153364	-0.752	1.37	42.5	5.37e-10	4.21e-09	9.27
2	63050057	63057836	7780	+	ENSG00000115507	OTX1	protein_coding	chromosome	orthodenticle homeobox 1 [Source:HGNC Symbol;Acc:HGNC:8521]	ENSG00000115507.10	OTX1	5013	1.14	1.49	42.5	5.43e-10	4.25e-09	9.26
1	148402516	148432545	30030	+	ENSG00000231551	AC245100.4	transcribed_unprocessed_pseudogene	chromosome	phosphodiesterase 4D interacting protein (PDE4DIP) pseudogene	ENSG00000231551.8	AC245100.4	NA	0.585	1.6	42.5	5.44e-10	4.25e-09	9.26
17	30906344	30959322	52979	+	ENSG00000184060	ADAP2	protein_coding	chromosome	ArfGAP with dual PH domains 2 [Source:HGNC Symbol;Acc:HGNC:16487]	ENSG00000184060.11	ADAP2	55803	-0.569	4.43	42.5	5.47e-10	4.27e-09	9.26
X	51743442	51746232	2791	+	ENSG00000189369	GSPT2	protein_coding	chromosome	G1 to S phase transition 2 [Source:HGNC Symbol;Acc:HGNC:4622]	ENSG00000189369.9	GSPT2	23708	-0.634	2.04	42.5	5.47e-10	4.27e-09	9.26
6	135181308	135219173	37866	+	ENSG00000118513	MYB	protein_coding	chromosome	MYB proto-oncogene, transcription factor [Source:HGNC Symbol;Acc:HGNC:7545]	ENSG00000118513.19	MYB	4602	0.856	3.1	42.4	5.63e-10	4.39e-09	9.25
3	50292831	50299405	6575	-	ENSG00000186792	HYAL3	protein_coding	chromosome	hyaluronidase 3 [Source:HGNC Symbol;Acc:HGNC:5322]	ENSG00000186792.17	HYAL3	8372	1.07	1.55	42.4	5.63e-10	4.39e-09	9.25
19	57411163	57421939	10777	+	ENSG00000186272	ZNF17	protein_coding	chromosome	zinc finger protein 17 [Source:HGNC Symbol;Acc:HGNC:12958]	ENSG00000186272.12	ZNF17	7565	-0.511	2.19	42.4	5.64e-10	4.4e-09	9.25
14	22598237	22613215	14979	+	ENSG00000100439	ABHD4	protein_coding	chromosome	abhydrolase domain containing 4 [Source:HGNC Symbol;Acc:HGNC:20154]	ENSG00000100439.10	ABHD4	63874	0.409	5.84	42.4	5.67e-10	4.42e-09	9.25
4	6693878	6697170	3293	+	ENSG00000163993	S100P	protein_coding	chromosome	S100 calcium binding protein P [Source:HGNC Symbol;Acc:HGNC:10504]	ENSG00000163993.7	S100P	6286	1.21	8.38	42.4	5.7e-10	4.44e-09	9.24
13	49247925	49293485	45561	+	ENSG00000102543	CDADC1	protein_coding	chromosome	cytidine and dCMP deaminase domain containing 1 [Source:HGNC Symbol;Acc:HGNC:20299]	ENSG00000102543.14	CDADC1	81602	0.904	3.44	42.4	5.73e-10	4.46e-09	9.24
5	178602664	178630615	27952	-	ENSG00000113240	CLK4	protein_coding	chromosome	CDC like kinase 4 [Source:HGNC Symbol;Acc:HGNC:13659]	ENSG00000113240.13	CLK4	57396	0.542	6.4	42.4	5.74e-10	4.46e-09	9.24
11	111874056	111881243	7188	-	ENSG00000255561	FDXACB1	protein_coding	chromosome	ferredoxin-fold anticodon binding domain containing 1 [Source:HGNC Symbol;Acc:HGNC:25110]	ENSG00000255561.7	FDXACB1	91893	-0.475	1.56	42.4	5.78e-10	4.5e-09	9.24
3	119468963	119494708	25746	+	ENSG00000163389	POGLUT1	protein_coding	chromosome	protein O-glucosyltransferase 1 [Source:HGNC Symbol;Acc:HGNC:22954]	ENSG00000163389.12	POGLUT1	56983	-0.455	3.72	42.4	5.8e-10	4.51e-09	9.24
9	90801787	90898549	96763	+	ENSG00000165025	SYK	protein_coding	chromosome	spleen associated tyrosine kinase [Source:HGNC Symbol;Acc:HGNC:11491]	ENSG00000165025.15	SYK	6850	0.333	8.18	42.3	5.82e-10	4.52e-09	9.23
7	149431363	149461062	29700	-	ENSG00000196453	ZNF777	protein_coding	chromosome	zinc finger protein 777 [Source:HGNC Symbol;Acc:HGNC:22213]	ENSG00000196453.8	ZNF777	27153	-0.498	1.72	42.3	5.89e-10	4.57e-09	9.23
21	32311018	32393012	81995	-	ENSG00000142207	URB1	protein_coding	chromosome	URB1 ribosome biogenesis homolog [Source:HGNC Symbol;Acc:HGNC:17344]	ENSG00000142207.7	URB1	9875	-0.553	2.49	42.3	6.01e-10	4.67e-09	9.22
8	67173511	67343781	170271	-	ENSG00000066777	ARFGEF1	protein_coding	chromosome	ADP ribosylation factor guanine nucleotide exchange factor 1 [Source:HGNC Symbol;Acc:HGNC:15772]	ENSG00000066777.9	ARFGEF1	10565	0.355	6.34	42.3	6.03e-10	4.68e-09	9.22
2	32628032	32821051	193020	+	ENSG00000018699	TTC27	protein_coding	chromosome	tetratricopeptide repeat domain 27 [Source:HGNC Symbol;Acc:HGNC:25986]	ENSG00000018699.13	TTC27	55622	-0.543	2.93	42.2	6.07e-10	4.71e-09	9.22
2	28751640	28802940	51301	+	ENSG00000213639	PPP1CB	protein_coding	chromosome	protein phosphatase 1 catalytic subunit beta [Source:HGNC Symbol;Acc:HGNC:9282]	ENSG00000213639.10	PPP1CB	5500	0.533	8	42.2	6.1e-10	4.72e-09	9.21
14	61187559	61550976	363418	+	ENSG00000027075	PRKCH	protein_coding	chromosome	protein kinase C eta [Source:HGNC Symbol;Acc:HGNC:9403]	ENSG00000027075.15	PRKCH	5583	-0.554	5.71	42.2	6.13e-10	4.74e-09	9.21
1	77944055	77979110	35056	-	ENSG00000162613	FUBP1	protein_coding	chromosome	far upstream element binding protein 1 [Source:HGNC Symbol;Acc:HGNC:4004]	ENSG00000162613.16	FUBP1	8880	-0.475	5.51	42.2	6.14e-10	4.75e-09	9.21
10	94333226	94362959	29734	-	ENSG00000173145	NOC3L	protein_coding	chromosome	NOC3 like DNA replication regulator [Source:HGNC Symbol;Acc:HGNC:24034]	ENSG00000173145.11	NOC3L	64318	-0.623	2.93	42.2	6.16e-10	4.76e-09	9.21
[truncated: 12,395 more rows]
