# Supplementary material for: Transcriptomics secondary analysis of severe human infection with SARS-CoV-2 identifies gene expression changes and predicts three transcriptional biomarkers in leukocytes
Source: Comput Struct Biotechnol J. 2023 Feb 9;21:1403–13. doi: 10.1016/j.csbj.2023.02.003 (PMC9908618; doi:10.1016/j.csbj.2023.02.003)
Supplement: Supplementary file 5 — Supplementary material [file mmc5.csv]

	Name	pSize	NDE	pNDE	tA	pPERT	pG	pGFdr	pGFWER	Status	SourceDB
1	role of pi3k subunit p85 in regulation of actin organization and cell migration	15	13	1.92737321718173e-05	3.95675	0.223	5.74104589441362e-05	0.00975977802050315	0.00975977802050315	Activated	BioCarta
2	Class I PI3K signaling events	37	26	2.04797317419253e-06	-0.9365	0.912	2.65048422322752e-05	0.00405524086153811	0.00405524086153811	Inhibited	NCI
3	TCR signaling in naïve CD8+ T cells	47	24	0.00514581212813108	-49.3716681808407	0.002	0.000128482491483278	0.00951332610905365	0.0196578211969415	Inhibited	NCI
4	Signaling events mediated by VEGFR1 and VEGFR2	61	35	3.81330426114504e-05	20.2266466830259	0.405	0.000186535806059876	0.00951332610905365	0.028539978327161	Activated	NCI
