# Supplementary material for: Transcriptomics secondary analysis of severe human infection with SARS-CoV-2 identifies gene expression changes and predicts three transcriptional biomarkers in leukocytes
Source: Comput Struct Biotechnol J. 2023 Feb 9;21:1403–13. doi: 10.1016/j.csbj.2023.02.003 (PMC9908618; doi:10.1016/j.csbj.2023.02.003)
Supplement: Supplementary file 6 — Supplementary material [file mmc6.csv]

	Name	pSize	NDE	pNDE	tA	pPERT	pG	pGFdr	pGFWER	Status	SourceDB
1	t cell receptor signaling pathway	34	28	0.0460700825278446	-65.9198645833334	5e-06	3.75094875720045e-06	0.000645163186238477	0.000645163186238477	Inhibited	BioCarta
2	role of mef2d in t-cell apoptosis	24	19	0.165367411416241	-18.2735	5e-06	1.24072342575993e-05	0.00106702214615354	0.00213404429230707	Inhibited	BioCarta
3	TCR signaling in naïve CD8+ T cells	47	39	0.015401920306876	-76.03155729758	5e-06	1.33837571931583e-06	0.000200477919262782	0.000206109860774638	Inhibited	NCI
4	TCR signaling in naïve CD4+ T cells	59	47	0.0312326347996943	-49.7365470370486	5e-06	2.60360934107509e-06	0.000200477919262782	0.000400955838525564	Inhibited	NCI
